# Supplementary material for: Intrinsic Conformational Dynamics of Glycine and Alanine in Polarizable Molecular Dynamics Force Fields: Comparison to Spectroscopic Data
Source: J Phys Chem B. 2024 Jun 15;128(25):6217–31. doi: 10.1021/acs.jpcb.4c02278 (PMC11215781; doi:10.1021/acs.jpcb.4c02278)
Supplement: Supplementary file 1 — jp4c02278_si_002.zip [file jp4c02278_si_002.zip]

Archive with 75 entries (42 files):
- Simulation_Inputs/
- Simulation_Inputs/GAG_Amoeba2018_COO-/
- Simulation_Inputs/GAG_Amoeba2018_COO-/md-equilibration/
- Simulation_Inputs/GAG_Amoeba2018_COO-/openmm_setup.py
- Simulation_Inputs/GAG_Amoeba2018_COO-/minimization/
- Simulation_Inputs/GAG_Amoeba2018_COO-/openmm_solvate.py
- Simulation_Inputs/GAG_Amoeba2018_COO-/README
- Simulation_Inputs/GAG_Amoeba2018_COO-/resume_simulation.py
- Simulation_Inputs/GAG_Amoeba2018_COO-/common/
- Simulation_Inputs/GAG_Amoeba2018_COO-/common/solvated.pdb
- Simulation_Inputs/GAG_Amoeba2018_COO-/common/GAG_COO-.pdb
- Simulation_Inputs/GAG_Amoeba2018_NME/
- Simulation_Inputs/GAG_Amoeba2018_NME/common/
- Simulation_Inputs/GAG_Amoeba2018_NME/common/GAG_NME.pdb
- Simulation_Inputs/GAG_Amoeba2018_NME/common/solvated.pdb
- Simulation_Inputs/GAG_Amoeba2018_NME/openmm_setup.py
- Simulation_Inputs/GAG_Amoeba2018_NME/README
- Simulation_Inputs/GAG_Amoeba2018_NME/resume_simulation.py
- Simulation_Inputs/GAG_Amoeba2018_NME/openmm_solvate.py
- Simulation_Inputs/GAG_Amoeba2018_NME/md-equilibration/
- Simulation_Inputs/GAG_Amoeba2018_NME/minimization/
- Simulation_Inputs/GAG_CHARMM_Drude_2019_SWM4-NDP_COO-/
- Simulation_Inputs/GAG_CHARMM_Drude_2019_SWM4-NDP_COO-/common/
- Simulation_Inputs/GAG_CHARMM_Drude_2019_SWM4-NDP_COO-/common/GAG_COO-.pdb
- Simulation_Inputs/GAG_CHARMM_Drude_2019_SWM4-NDP_COO-/openmm_setup.py
- Simulation_Inputs/GAG_CHARMM_Drude_2019_SWM4-NDP_COO-/README
- Simulation_Inputs/GAG_CHARMM_Drude_2019_SWM4-NDP_COO-/resume_simulation.py
- Simulation_Inputs/GAG_CHARMM_Drude_2019_SWM4-NDP_COO-/md-equilibration/
- Simulation_Inputs/GAG_CHARMM_Drude_2019_SWM4-NDP_COO-/minimization/
- Simulation_Inputs/GAG_CHARMM_Drude_2019_SWM4-NDP_water/
- Simulation_Inputs/GAG_CHARMM_Drude_2019_SWM4-NDP_water/common/
- Simulation_Inputs/GAG_CHARMM_Drude_2019_SWM4-NDP_water/common/solvated.pdb
- Simulation_Inputs/GAG_CHARMM_Drude_2019_SWM4-NDP_water/common/GAG_COOH.pdb
- Simulation_Inputs/GAG_CHARMM_Drude_2019_SWM4-NDP_water/README
- Simulation_Inputs/GAG_CHARMM_Drude_2019_SWM4-NDP_water/resume_simulation.py
- Simulation_Inputs/GAG_CHARMM_Drude_2019_SWM4-NDP_water/openmm_setup.py
- Simulation_Inputs/GAG_CHARMM_Drude_2019_SWM4-NDP_water/openmm_solvate.py
- Simulation_Inputs/GAG_CHARMM_Drude_2019_SWM4-NDP_water/md-equilibration/
- Simulation_Inputs/GAG_CHARMM_Drude_2019_SWM4-NDP_water/minimization/
- Simulation_Inputs/GGG_Amoeba2018_COO-/
- Simulation_Inputs/GGG_Amoeba2018_COO-/md-equilibration/
- Simulation_Inputs/GGG_Amoeba2018_COO-/minimization/
- Simulation_Inputs/GGG_Amoeba2018_COO-/common/
- Simulation_Inputs/GGG_Amoeba2018_COO-/common/GGG_COO-.pdb
- Simulation_Inputs/GGG_Amoeba2018_COO-/common/solvated.pdb
- Simulation_Inputs/GGG_Amoeba2018_COO-/openmm_setup.py
- Simulation_Inputs/GGG_Amoeba2018_COO-/openmm_solvate.py
- Simulation_Inputs/GGG_Amoeba2018_COO-/README
- Simulation_Inputs/GGG_Amoeba2018_COO-/resume_simulation.py
- Simulation_Inputs/GGG_Amoeba2018_NME/
- Simulation_Inputs/GGG_Amoeba2018_NME/common/
- Simulation_Inputs/GGG_Amoeba2018_NME/common/GGG_NME.pdb
- Simulation_Inputs/GGG_Amoeba2018_NME/common/solvated.pdb
- Simulation_Inputs/GGG_Amoeba2018_NME/openmm_setup.py
- Simulation_Inputs/GGG_Amoeba2018_NME/openmm_solvate.py
- Simulation_Inputs/GGG_Amoeba2018_NME/README
- Simulation_Inputs/GGG_Amoeba2018_NME/resume_simulation.py
- Simulation_Inputs/GGG_Amoeba2018_NME/md-equilibration/
- Simulation_Inputs/GGG_Amoeba2018_NME/minimization/
- Simulation_Inputs/GGG_CHARMM_Drude_2019_SWM4-NDP_COO-/
- Simulation_Inputs/GGG_CHARMM_Drude_2019_SWM4-NDP_COO-/common/
- Simulation_Inputs/GGG_CHARMM_Drude_2019_SWM4-NDP_COO-/common/GGG_COO-.pdb
- Simulation_Inputs/GGG_CHARMM_Drude_2019_SWM4-NDP_COO-/openmm_setup.py
- Simulation_Inputs/GGG_CHARMM_Drude_2019_SWM4-NDP_COO-/README
- Simulation_Inputs/GGG_CHARMM_Drude_2019_SWM4-NDP_COO-/resume_simulation.py
- Simulation_Inputs/GGG_CHARMM_Drude_2019_SWM4-NDP_COO-/md-equilibration/
- Simulation_Inputs/GGG_CHARMM_Drude_2019_SWM4-NDP_COO-/minimization/
- Simulation_Inputs/GGG_CHARMM_Drude_2019_SWM4-NDP_water/
- Simulation_Inputs/GGG_CHARMM_Drude_2019_SWM4-NDP_water/md-equilibration/
- Simulation_Inputs/GGG_CHARMM_Drude_2019_SWM4-NDP_water/minimization/
- Simulation_Inputs/GGG_CHARMM_Drude_2019_SWM4-NDP_water/common/
- Simulation_Inputs/GGG_CHARMM_Drude_2019_SWM4-NDP_water/common/GGG_COOH.pdb
- Simulation_Inputs/GGG_CHARMM_Drude_2019_SWM4-NDP_water/openmm_setup.py
- Simulation_Inputs/GGG_CHARMM_Drude_2019_SWM4-NDP_water/README
- Simulation_Inputs/GGG_CHARMM_Drude_2019_SWM4-NDP_water/resume_simulation.py
