# Supplementary material for: Intrinsic Conformational Dynamics of Glycine and Alanine in Polarizable Molecular Dynamics Force Fields: Comparison to Spectroscopic Data
Source: J Phys Chem B. 2024 Jun 15;128(25):6217–31. doi: 10.1021/acs.jpcb.4c02278 (PMC11215781; doi:10.1021/acs.jpcb.4c02278)
Supplement: Supplementary file 1 — jp4c02278_si_002.zip [file jp4c02278_si_002.zip › Simulation_Inputs/GAG_Amoeba2018_COO-/README]

#This file is meant to explain how to setup a MD simulation using the OpenMM software.
#See the user guide linked below for installation via conda (and virtual environments).
#Instructions for installation/execution of production simulations on HPC
#will be on Picotte.

#Author: Brian Andrews
#Last Date Modified: 1/13/2022

#User guide: http://docs.openmm.org/7.2.0/userguide/application.html

#FFs/water model files: https://github.com/openmm/openmm/tree/master/wrappers/python/openmm/app/data
# - NOTE: Do not download!!!!! These files are installed via conda. This serves as a
#         list of available forcefields/water models to be used as input in the setup
#         scripts!!

#Brief tutorials: https://github.com/molmod/openmm-tutorial-msbs

1. Unlike for Gromacs, a single python script will be used for all of the setup steps
 - Usage: $ python3 openmm_setup.py $protein $ff $water_model
 -    Ex: $ python3 openmm_setup.py protein.pdb amber14-all.xml amber14/tip3p.xml
 - The parameters for the different prep and production steps will mimic those used in
   Gromacs simulations to the best of available options
 - See user guide to see available options if things need to be changed


2. A single script will then be used to run a production simulation based on the
 output of the prep step.
 - Usage: $ python3 openmm_prod.py $input $outputs (the whole list of outputs are tbd)
 - This script will be executable on your local desktop
 - Picotte will have a SLURM job script to also execute the production simulation
