# Supplementary material for: Intrinsic Conformational Dynamics of Glycine and Alanine in Polarizable Molecular Dynamics Force Fields: Comparison to Spectroscopic Data
Source: J Phys Chem B. 2024 Jun 15;128(25):6217–31. doi: 10.1021/acs.jpcb.4c02278 (PMC11215781; doi:10.1021/acs.jpcb.4c02278)
Supplement: Supplementary file 1 — jp4c02278_si_002.zip [file jp4c02278_si_002.zip › Simulation_Inputs/GAG_Amoeba2018_COO-/common/solvated.pdb]

REMARK   1 CREATED WITH OPENMM 8.0, 2023-05-02
CRYST1   50.000   50.000   50.000  90.00  90.00  90.00 P 1           1 
ATOM      1  N   GLY A   1      -0.132   2.450  -0.112  1.00  0.00           N  
ATOM      2  C   GLY A   1       0.028   0.000  -0.034  1.00  0.00           C  
ATOM      3  O   GLY A   1       1.207   0.062   0.307  1.00  0.00           O  
ATOM      4  CA  GLY A   1      -0.701   1.208  -0.598  1.00  0.00           C  
ATOM      5  HA3 GLY A   1      -0.641   1.209  -1.596  1.00  0.00           H  
ATOM      6  HA2 GLY A   1      -1.664   1.183  -0.329  1.00  0.00           H  
ATOM      7  H   GLY A   1       0.220   3.108  -0.747  1.00  0.00           H  
ATOM      8  H2  GLY A   1      -0.767   3.067   0.352  1.00  0.00           H  
ATOM      9  H3  GLY A   1      -0.220   3.087   0.747  1.00  0.00           H  
ATOM     10  N   ALA A   2      -0.642  -1.108   0.076  1.00  0.00           N  
ATOM     11  C   ALA A   2      -0.046  -3.445  -0.412  1.00  0.00           C  
ATOM     12  O   ALA A   2      -1.104  -3.961  -0.767  1.00  0.00           O  
ATOM     13  CA  ALA A   2      -0.015  -2.320   0.609  1.00  0.00           C  
ATOM     14  HA  ALA A   2       0.931  -2.093   0.841  1.00  0.00           H  
ATOM     15  CB  ALA A   2      -0.736  -2.736   1.857  1.00  0.00           C  
ATOM     16  H   ALA A   2      -1.596  -1.167  -0.199  1.00  0.00           H  
ATOM     17  HB1 ALA A   2      -1.222  -1.866   2.347  1.00  0.00           H  
ATOM     18  HB2 ALA A   2      -1.527  -3.482   1.622  1.00  0.00           H  
ATOM     19  HB3 ALA A   2      -0.028  -3.189   2.584  1.00  0.00           H  
ATOM     20  N   GLY A   3       1.090  -3.842  -0.903  1.00  0.00           N  
ATOM     21  C   GLY A   3       1.978  -6.085  -1.387  1.00  0.00           C  
ATOM     22  O   GLY A   3       3.188  -5.980  -1.200  1.00  0.00           O  
ATOM     23  CA  GLY A   3       1.149  -4.918  -1.896  1.00  0.00           C  
ATOM     24  HA2 GLY A   3       0.211  -5.215  -2.074  1.00  0.00           H  
ATOM     25  HA3 GLY A   3       1.543  -4.560  -2.742  1.00  0.00           H  
ATOM     26  OXT GLY A   3       1.487  -6.971  -1.200  1.00  0.00           O  
ATOM     27  H   GLY A   3       1.950  -3.430  -0.620  1.00  0.00           H  
TER      28      GLY A   3
HETATM   29  O   HOH B   1     -20.113 -13.253 -11.318  1.00  0.00           O  
HETATM   30  H1  HOH B   1     -20.213 -12.504 -10.731  1.00  0.00           H  
HETATM   31  H2  HOH B   1     -19.568 -13.870 -10.830  1.00  0.00           H  
HETATM   32  O   HOH B   2      -4.832  -9.924 -21.617  1.00  0.00           O  
HETATM   33  H1  HOH B   2      -4.927 -10.802 -21.247  1.00  0.00           H  
HETATM   34  H2  HOH B   2      -5.597  -9.819 -22.182  1.00  0.00           H  
HETATM   35  O   HOH B   3      -2.946 -21.665   4.852  1.00  0.00           O  
HETATM   36  H1  HOH B   3      -3.693 -21.974   5.365  1.00  0.00           H  
HETATM   37  H2  HOH B   3      -3.314 -21.002   4.268  1.00  0.00           H  
HETATM   38  O   HOH B   4     -17.270   0.347 -20.946  1.00  0.00           O  
HETATM   39  H1  HOH B   4     -17.975  -0.210 -20.616  1.00  0.00           H  
HETATM   40  H2  HOH B   4     -17.245   1.086 -20.338  1.00  0.00           H  
HETATM   41  O   HOH B   5      -3.109 -25.779  -3.344  1.00  0.00           O  
HETATM   42  H1  HOH B   5      -3.269 -26.627  -3.756  1.00  0.00           H  
HETATM   43  H2  HOH B   5      -2.599 -25.290  -3.990  1.00  0.00           H  
HETATM   44  O   HOH B   6     -17.523  -8.218  -3.609  1.00  0.00           O  
HETATM   45  H1  HOH B   6     -17.850  -7.563  -2.991  1.00  0.00           H  
HETATM   46  H2  HOH B   6     -16.581  -8.055  -3.654  1.00  0.00           H  
HETATM   47  O   HOH B   7     -12.349 -14.960 -12.998  1.00  0.00           O  
HETATM   48  H1  HOH B   7     -12.944 -15.683 -12.799  1.00  0.00           H  
HETATM   49  H2  HOH B   7     -11.477 -15.351 -12.970  1.00  0.00           H  
HETATM   50  O   HOH B   8     -18.355 -19.959 -16.378  1.00  0.00           O  
HETATM   51  H1  HOH B   8     -18.820 -20.755 -16.631  1.00  0.00           H  
HETATM   52  H2  HOH B   8     -18.331 -19.431 -17.177  1.00  0.00           H  
HETATM   53  O   HOH B   9      -9.129  -9.100  -9.474  1.00  0.00           O  
HETATM   54  H1  HOH B   9      -9.940  -9.282  -9.949  1.00  0.00           H  
HETATM   55  H2  HOH B   9      -8.444  -9.155 -10.141  1.00  0.00           H  
HETATM   56  O   HOH B  10     -23.598 -12.854 -16.543  1.00  0.00           O  
HETATM   57  H1  HOH B  10     -24.421 -12.534 -16.915  1.00  0.00           H  
HETATM   58  H2  HOH B  10     -23.325 -13.556 -17.134  1.00  0.00           H  
HETATM   59  O   HOH B  11      -5.378  -8.315 -15.795  1.00  0.00           O  
HETATM   60  H1  HOH B  11      -5.765  -8.756 -15.038  1.00  0.00           H  
HETATM   61  H2  HOH B  11      -6.085  -7.771 -16.143  1.00  0.00           H  
HETATM   62  O   HOH B  12     -15.170 -18.245  -7.253  1.00  0.00           O  
HETATM   63  H1  HOH B  12     -15.776 -18.679  -6.651  1.00  0.00           H  
HETATM   64  H2  HOH B  12     -14.840 -18.952  -7.809  1.00  0.00           H  
HETATM   65  O   HOH B  13     -13.008 -15.580 -19.375  1.00  0.00           O  
HETATM   66  H1  HOH B  13     -13.592 -15.130 -18.765  1.00  0.00           H  
HETATM   67  H2  HOH B  13     -12.555 -16.230 -18.839  1.00  0.00           H  
HETATM   68  O   HOH B  14      -6.767 -11.700  -7.171  1.00  0.00           O  
HETATM   69  H1  HOH B  14      -6.286 -11.784  -6.347  1.00  0.00           H  
HETATM   70  H2  HOH B  14      -6.102 -11.820  -7.849  1.00  0.00           H  
HETATM   71  O   HOH B  15      -2.154 -17.424 -18.743  1.00  0.00           O  
HETATM   72  H1  HOH B  15      -2.243 -17.189 -19.667  1.00  0.00           H  
HETATM   73  H2  HOH B  15      -1.495 -16.816 -18.405  1.00  0.00           H  
HETATM   74  O   HOH B  16     -18.619 -13.242 -16.129  1.00  0.00           O  
HETATM   75  H1  HOH B  16     -18.469 -13.210 -15.184  1.00  0.00           H  
HETATM   76  H2  HOH B  16     -19.480 -12.842 -16.249  1.00  0.00           H  
HETATM   77  O   HOH B  17       5.074  -7.968  -9.877  1.00  0.00           O  
HETATM   78  H1  HOH B  17       5.414  -7.395  -9.189  1.00  0.00           H  
HETATM   79  H2  HOH B  17       5.664  -7.830 -10.618  1.00  0.00           H  
HETATM   80  O   HOH B  18     -21.701 -19.765   3.768  1.00  0.00           O  
HETATM   81  H1  HOH B  18     -20.960 -19.353   4.214  1.00  0.00           H  
HETATM   82  H2  HOH B  18     -21.371 -19.968   2.893  1.00  0.00           H  
HETATM   83  O   HOH B  19     -11.303  -1.376 -10.881  1.00  0.00           O  
HETATM   84  H1  HOH B  19     -10.370  -1.567 -10.970  1.00  0.00           H  
HETATM   85  H2  HOH B  19     -11.710  -1.806 -11.632  1.00  0.00           H  
HETATM   86  O   HOH B  20       3.803 -21.364 -19.530  1.00  0.00           O  
HETATM   87  H1  HOH B  20       2.863 -21.244 -19.666  1.00  0.00           H  
HETATM   88  H2  HOH B  20       3.982 -22.248 -19.849  1.00  0.00           H  
HETATM   89  O   HOH B  21      -5.871  -5.569 -24.398  1.00  0.00           O  
HETATM   90  H1  HOH B  21      -6.525  -4.878 -24.512  1.00  0.00           H  
HETATM   91  H2  HOH B  21      -5.955  -6.111 -25.182  1.00  0.00           H  
HETATM   92  O   HOH B  22     -13.549 -10.944 -18.414  1.00  0.00           O  
HETATM   93  H1  HOH B  22     -13.100 -10.103 -18.330  1.00  0.00           H  
HETATM   94  H2  HOH B  22     -14.357 -10.835 -17.912  1.00  0.00           H  
HETATM   95  O   HOH B  23      -5.802 -22.071  -0.033  1.00  0.00           O  
HETATM   96  H1  HOH B  23      -6.119 -22.414   0.802  1.00  0.00           H  
HETATM   97  H2  HOH B  23      -5.862 -22.812  -0.636  1.00  0.00           H  
HETATM   98  O   HOH B  24       4.566 -16.989  -9.306  1.00  0.00           O  
HETATM   99  H1  HOH B  24       3.627 -16.928  -9.480  1.00  0.00           H  
HETATM  100  H2  HOH B  24       4.623 -17.332  -8.414  1.00  0.00           H  
HETATM  101  O   HOH B  25     -21.845  -6.157 -21.233  1.00  0.00           O  
HETATM  102  H1  HOH B  25     -21.052  -5.622 -21.232  1.00  0.00           H  
HETATM  103  H2  HOH B  25     -21.561  -7.008 -20.897  1.00  0.00           H  
HETATM  104  O   HOH B  26      -6.256 -12.471 -14.414  1.00  0.00           O  
HETATM  105  H1  HOH B  26      -6.982 -12.564 -15.031  1.00  0.00           H  
HETATM  106  H2  HOH B  26      -6.530 -12.972 -13.645  1.00  0.00           H  
HETATM  107  O   HOH B  27     -14.579  -2.924   5.107  1.00  0.00           O  
HETATM  108  H1  HOH B  27     -15.186  -2.334   4.662  1.00  0.00           H  
HETATM  109  H2  HOH B  27     -13.711  -2.580   4.896  1.00  0.00           H  
HETATM  110  O   HOH B  28     -10.704 -12.249 -24.544  1.00  0.00           O  
HETATM  111  H1  HOH B  28     -11.333 -12.950 -24.373  1.00  0.00           H  
HETATM  112  H2  HOH B  28     -11.156 -11.665 -25.152  1.00  0.00           H  
HETATM  113  O   HOH B  29      -7.301  -4.899 -11.712  1.00  0.00           O  
HETATM  114  H1  HOH B  29      -6.956  -4.023 -11.881  1.00  0.00           H  
HETATM  115  H2  HOH B  29      -6.571  -5.488 -11.906  1.00  0.00           H  
HETATM  116  O   HOH B  30     -19.802   1.858   1.155  1.00  0.00           O  
HETATM  117  H1  HOH B  30     -19.336   1.181   0.664  1.00  0.00           H  
HETATM  118  H2  HOH B  30     -20.450   2.199   0.538  1.00  0.00           H  
HETATM  119  O   HOH B  31     -12.474  -3.809 -16.536  1.00  0.00           O  
HETATM  120  H1  HOH B  31     -12.544  -3.046 -17.107  1.00  0.00           H  
HETATM  121  H2  HOH B  31     -12.158  -4.510 -17.108  1.00  0.00           H  
HETATM  122  O   HOH B  32      -9.703  -0.878 -23.188  1.00  0.00           O  
HETATM  123  H1  HOH B  32      -9.079  -0.884 -23.914  1.00  0.00           H  
HETATM  124  H2  HOH B  32      -9.262  -1.363 -22.490  1.00  0.00           H  
HETATM  125  O   HOH B  33     -22.645 -19.060 -19.941  1.00  0.00           O  
HETATM  126  H1  HOH B  33     -22.321 -19.848 -20.376  1.00  0.00           H  
HETATM  127  H2  HOH B  33     -21.859 -18.634 -19.598  1.00  0.00           H  
HETATM  128  O   HOH B  34     -19.856 -25.233  -8.441  1.00  0.00           O  
HETATM  129  H1  HOH B  34     -20.787 -25.096  -8.615  1.00  0.00           H  
HETATM  130  H2  HOH B  34     -19.466 -25.357  -9.306  1.00  0.00           H  
HETATM  131  O   HOH B  35      -7.256 -12.546   3.306  1.00  0.00           O  
HETATM  132  H1  HOH B  35      -6.414 -12.945   3.527  1.00  0.00           H  
HETATM  133  H2  HOH B  35      -7.093 -12.082   2.485  1.00  0.00           H  
HETATM  134  O   HOH B  36     -13.215 -24.747  -6.933  1.00  0.00           O  
HETATM  135  H1  HOH B  36     -13.477 -23.826  -6.940  1.00  0.00           H  
HETATM  136  H2  HOH B  36     -12.542 -24.800  -6.255  1.00  0.00           H  
HETATM  137  O   HOH B  37      -9.079 -26.248 -16.207  1.00  0.00           O  
HETATM  138  H1  HOH B  37      -9.469 -25.500 -16.659  1.00  0.00           H  
HETATM  139  H2  HOH B  37      -9.144 -26.968 -16.834  1.00  0.00           H  
HETATM  140  O   HOH B  38      -8.815 -12.893 -11.984  1.00  0.00           O  
HETATM  141  H1  HOH B  38      -9.424 -12.947 -11.247  1.00  0.00           H  
HETATM  142  H2  HOH B  38      -9.366 -12.671 -12.735  1.00  0.00           H  
HETATM  143  O   HOH B  39     -17.359  -0.002 -15.321  1.00  0.00           O  
HETATM  144  H1  HOH B  39     -17.142   0.881 -15.023  1.00  0.00           H  
HETATM  145  H2  HOH B  39     -17.217   0.023 -16.267  1.00  0.00           H  
HETATM  146  O   HOH B  40     -11.957 -17.852   1.881  1.00  0.00           O  
HETATM  147  H1  HOH B  40     -12.358 -17.101   1.445  1.00  0.00           H  
HETATM  148  H2  HOH B  40     -11.248 -17.476   2.403  1.00  0.00           H  
HETATM  149  O   HOH B  41       4.301 -11.357 -17.436  1.00  0.00           O  
HETATM  150  H1  HOH B  41       4.215 -10.779 -18.194  1.00  0.00           H  
HETATM  151  H2  HOH B  41       3.954 -10.846 -16.704  1.00  0.00           H  
HETATM  152  O   HOH B  42     -15.880 -20.544 -21.577  1.00  0.00           O  
HETATM  153  H1  HOH B  42     -15.216 -20.022 -22.027  1.00  0.00           H  
HETATM  154  H2  HOH B  42     -16.246 -19.951 -20.920  1.00  0.00           H  
HETATM  155  O   HOH B  43       0.151 -17.517  -7.714  1.00  0.00           O  
HETATM  156  H1  HOH B  43       0.487 -18.410  -7.784  1.00  0.00           H  
HETATM  157  H2  HOH B  43       0.057 -17.369  -6.773  1.00  0.00           H  
HETATM  158  O   HOH B  44     -16.440 -13.158 -17.987  1.00  0.00           O  
HETATM  159  H1  HOH B  44     -17.075 -13.418 -17.320  1.00  0.00           H  
HETATM  160  H2  HOH B  44     -15.869 -13.919 -18.086  1.00  0.00           H  
HETATM  161  O   HOH B  45     -15.148 -24.121 -12.778  1.00  0.00           O  
HETATM  162  H1  HOH B  45     -14.968 -23.665 -13.600  1.00  0.00           H  
HETATM  163  H2  HOH B  45     -14.461 -23.822 -12.181  1.00  0.00           H  
HETATM  164  O   HOH B  46      -8.383 -12.934 -16.068  1.00  0.00           O  
HETATM  165  H1  HOH B  46      -9.069 -12.362 -16.410  1.00  0.00           H  
HETATM  166  H2  HOH B  46      -8.832 -13.757 -15.871  1.00  0.00           H  
HETATM  167  O   HOH B  47     -16.585  -9.627 -12.577  1.00  0.00           O  
HETATM  168  H1  HOH B  47     -17.101  -9.034 -12.030  1.00  0.00           H  
HETATM  169  H2  HOH B  47     -16.620 -10.466 -12.119  1.00  0.00           H  
HETATM  170  O   HOH B  48      -1.779 -23.323 -22.415  1.00  0.00           O  
HETATM  171  H1  HOH B  48      -2.552 -23.353 -22.979  1.00  0.00           H  
HETATM  172  H2  HOH B  48      -1.436 -22.435 -22.526  1.00  0.00           H  
HETATM  173  O   HOH B  49      -3.005  -6.427 -10.132  1.00  0.00           O  
HETATM  174  H1  HOH B  49      -3.358  -5.890  -9.422  1.00  0.00           H  
HETATM  175  H2  HOH B  49      -2.286  -5.907 -10.492  1.00  0.00           H  
HETATM  176  O   HOH B  50     -17.026 -18.725   4.773  1.00  0.00           O  
HETATM  177  H1  HOH B  50     -16.874 -18.186   5.549  1.00  0.00           H  
HETATM  178  H2  HOH B  50     -16.169 -18.787   4.352  1.00  0.00           H  
HETATM  179  O   HOH B  51     -13.824  -1.043   1.716  1.00  0.00           O  
HETATM  180  H1  HOH B  51     -13.832  -0.644   0.846  1.00  0.00           H  
HETATM  181  H2  HOH B  51     -14.618  -0.715   2.138  1.00  0.00           H  
HETATM  182  O   HOH B  52     -13.042  -0.631 -23.521  1.00  0.00           O  
HETATM  183  H1  HOH B  52     -12.983   0.320 -23.419  1.00  0.00           H  
HETATM  184  H2  HOH B  52     -12.595  -0.982 -22.752  1.00  0.00           H  
HETATM  185  O   HOH B  53     -19.547 -23.317 -12.732  1.00  0.00           O  
HETATM  186  H1  HOH B  53     -20.400 -22.978 -13.006  1.00  0.00           H  
HETATM  187  H2  HOH B  53     -19.003 -22.537 -12.625  1.00  0.00           H  
HETATM  188  O   HOH B  54     -11.087 -14.608   1.979  1.00  0.00           O  
HETATM  189  H1  HOH B  54     -10.660 -14.881   1.166  1.00  0.00           H  
HETATM  190  H2  HOH B  54     -10.372 -14.524   2.609  1.00  0.00           H  
HETATM  191  O   HOH B  55     -12.868  -6.111 -12.099  1.00  0.00           O  
HETATM  192  H1  HOH B  55     -12.889  -5.341 -12.670  1.00  0.00           H  
HETATM  193  H2  HOH B  55     -11.947  -6.370 -12.080  1.00  0.00           H  
HETATM  194  O   HOH B  56      -8.663 -22.425  -1.871  1.00  0.00           O  
HETATM  195  H1  HOH B  56      -8.111 -21.785  -2.319  1.00  0.00           H  
HETATM  196  H2  HOH B  56      -8.967 -23.009  -2.566  1.00  0.00           H  
HETATM  197  O   HOH B  57      -9.701  -7.401 -17.272  1.00  0.00           O  
HETATM  198  H1  HOH B  57     -10.213  -7.967 -16.694  1.00  0.00           H  
HETATM  199  H2  HOH B  57     -10.327  -6.747 -17.584  1.00  0.00           H  
HETATM  200  O   HOH B  58     -19.317 -12.848 -19.025  1.00  0.00           O  
HETATM  201  H1  HOH B  58     -18.991 -13.647 -18.610  1.00  0.00           H  
HETATM  202  H2  HOH B  58     -19.838 -12.420 -18.346  1.00  0.00           H  
HETATM  203  O   HOH B  59     -12.292 -21.997  -6.648  1.00  0.00           O  
HETATM  204  H1  HOH B  59     -11.423 -21.610  -6.755  1.00  0.00           H  
HETATM  205  H2  HOH B  59     -12.468 -21.936  -5.709  1.00  0.00           H  
HETATM  206  O   HOH B  60     -21.234  -3.207 -20.086  1.00  0.00           O  
HETATM  207  H1  HOH B  60     -21.674  -3.796 -19.474  1.00  0.00           H  
HETATM  208  H2  HOH B  60     -20.443  -3.678 -20.348  1.00  0.00           H  
HETATM  209  O   HOH B  61     -14.843 -20.930 -11.519  1.00  0.00           O  
HETATM  210  H1  HOH B  61     -15.766 -21.107 -11.338  1.00  0.00           H  
HETATM  211  H2  HOH B  61     -14.689 -21.318 -12.380  1.00  0.00           H  
HETATM  212  O   HOH B  62     -17.775  -7.881 -10.868  1.00  0.00           O  
HETATM  213  H1  HOH B  62     -18.437  -7.972 -10.183  1.00  0.00           H  
HETATM  214  H2  HOH B  62     -17.144  -7.256 -10.510  1.00  0.00           H  
HETATM  215  O   HOH B  63     -11.507 -22.186 -12.044  1.00  0.00           O  
HETATM  216  H1  HOH B  63     -10.678 -22.652 -12.156  1.00  0.00           H  
HETATM  217  H2  HOH B  63     -11.864 -22.526 -11.223  1.00  0.00           H  
HETATM  218  O   HOH B  64     -13.315 -11.413 -13.178  1.00  0.00           O  
HETATM  219  H1  HOH B  64     -14.163 -11.820 -13.354  1.00  0.00           H  
HETATM  220  H2  HOH B  64     -13.505 -10.476 -13.123  1.00  0.00           H  
HETATM  221  O   HOH B  65     -12.956 -18.276 -15.729  1.00  0.00           O  
HETATM  222  H1  HOH B  65     -12.893 -18.985 -15.088  1.00  0.00           H  
HETATM  223  H2  HOH B  65     -13.561 -17.648 -15.335  1.00  0.00           H  
HETATM  224  O   HOH B  66     -16.857   1.885 -23.399  1.00  0.00           O  
HETATM  225  H1  HOH B  66     -17.553   1.360 -23.794  1.00  0.00           H  
HETATM  226  H2  HOH B  66     -16.947   1.733 -22.458  1.00  0.00           H  
HETATM  227  O   HOH B  67      -8.544  -8.320 -20.530  1.00  0.00           O  
HETATM  228  H1  HOH B  67      -8.367  -8.325 -21.470  1.00  0.00           H  
HETATM  229  H2  HOH B  67      -7.986  -9.014 -20.178  1.00  0.00           H  
HETATM  230  O   HOH B  68     -18.227 -26.047 -20.616  1.00  0.00           O  
HETATM  231  H1  HOH B  68     -17.378 -26.457 -20.785  1.00  0.00           H  
HETATM  232  H2  HOH B  68     -18.073 -25.113 -20.748  1.00  0.00           H  
HETATM  233  O   HOH B  69     -14.822 -18.207 -18.515  1.00  0.00           O  
HETATM  234  H1  HOH B  69     -14.333 -18.473 -17.736  1.00  0.00           H  
HETATM  235  H2  HOH B  69     -14.215 -17.646 -18.998  1.00  0.00           H  
HETATM  236  O   HOH B  70     -13.266  -8.532  -9.113  1.00  0.00           O  
HETATM  237  H1  HOH B  70     -12.631  -9.044  -9.613  1.00  0.00           H  
HETATM  238  H2  HOH B  70     -14.095  -8.994  -9.230  1.00  0.00           H  
HETATM  239  O   HOH B  71     -15.161 -16.846 -15.100  1.00  0.00           O  
HETATM  240  H1  HOH B  71     -14.925 -16.607 -14.204  1.00  0.00           H  
HETATM  241  H2  HOH B  71     -16.094 -17.058 -15.054  1.00  0.00           H  
HETATM  242  O   HOH B  72     -15.571  -3.843 -19.352  1.00  0.00           O  
HETATM  243  H1  HOH B  72     -15.070  -4.224 -18.631  1.00  0.00           H  
HETATM  244  H2  HOH B  72     -14.929  -3.718 -20.051  1.00  0.00           H  
HETATM  245  O   HOH B  73     -12.043 -23.901 -18.430  1.00  0.00           O  
HETATM  246  H1  HOH B  73     -11.651 -23.421 -17.700  1.00  0.00           H  
HETATM  247  H2  HOH B  73     -11.408 -24.588 -18.635  1.00  0.00           H  
HETATM  248  O   HOH B  74     -21.470 -16.607  -9.140  1.00  0.00           O  
HETATM  249  H1  HOH B  74     -22.036 -16.134  -9.751  1.00  0.00           H  
HETATM  250  H2  HOH B  74     -22.076 -17.059  -8.553  1.00  0.00           H  
HETATM  251  O   HOH B  75     -20.441 -20.998  -6.533  1.00  0.00           O  
HETATM  252  H1  HOH B  75     -19.698 -21.534  -6.811  1.00  0.00           H  
HETATM  253  H2  HOH B  75     -21.192 -21.373  -6.994  1.00  0.00           H  
HETATM  254  O   HOH B  76     -16.969 -21.441 -14.309  1.00  0.00           O  
HETATM  255  H1  HOH B  76     -17.584 -20.863 -14.761  1.00  0.00           H  
HETATM  256  H2  HOH B  76     -16.593 -21.982 -15.003  1.00  0.00           H  
HETATM  257  O   HOH B  77     -19.744 -22.613 -16.468  1.00  0.00           O  
HETATM  258  H1  HOH B  77     -20.415 -23.251 -16.228  1.00  0.00           H  
HETATM  259  H2  HOH B  77     -19.482 -22.860 -17.354  1.00  0.00           H  
HETATM  260  O   HOH B  78      -6.028 -15.731 -13.987  1.00  0.00           O  
HETATM  261  H1  HOH B  78      -5.444 -15.770 -14.744  1.00  0.00           H  
HETATM  262  H2  HOH B  78      -6.905 -15.834 -14.354  1.00  0.00           H  
HETATM  263  O   HOH B  79     -11.618 -24.186 -22.433  1.00  0.00           O  
HETATM  264  H1  HOH B  79     -11.986 -23.816 -23.235  1.00  0.00           H  
HETATM  265  H2  HOH B  79     -10.959 -23.549 -22.155  1.00  0.00           H  
HETATM  266  O   HOH B  80      -0.555  -7.677   0.544  1.00  0.00           O  
HETATM  267  H1  HOH B  80      -1.289  -7.982   1.076  1.00  0.00           H  
HETATM  268  H2  HOH B  80      -0.159  -6.974   1.061  1.00  0.00           H  
HETATM  269  O   HOH B  81     -20.238 -16.896  -5.843  1.00  0.00           O  
HETATM  270  H1  HOH B  81     -19.528 -17.439  -6.187  1.00  0.00           H  
HETATM  271  H2  HOH B  81     -20.098 -16.037  -6.242  1.00  0.00           H  
HETATM  272  O   HOH B  82     -10.629 -17.235 -21.911  1.00  0.00           O  
HETATM  273  H1  HOH B  82     -10.152 -17.982 -21.551  1.00  0.00           H  
HETATM  274  H2  HOH B  82     -10.013 -16.503 -21.848  1.00  0.00           H  
HETATM  275  O   HOH B  83     -13.553 -15.643 -24.604  1.00  0.00           O  
HETATM  276  H1  HOH B  83     -13.271 -14.963 -25.216  1.00  0.00           H  
HETATM  277  H2  HOH B  83     -13.640 -15.189 -23.765  1.00  0.00           H  
HETATM  278  O   HOH B  84     -18.036   1.858 -17.687  1.00  0.00           O  
HETATM  279  H1  HOH B  84     -18.611   2.395 -17.142  1.00  0.00           H  
HETATM  280  H2  HOH B  84     -17.295   2.429 -17.890  1.00  0.00           H  
HETATM  281  O   HOH B  85      -8.595 -20.316 -16.092  1.00  0.00           O  
HETATM  282  H1  HOH B  85      -8.614 -20.316 -15.135  1.00  0.00           H  
HETATM  283  H2  HOH B  85      -7.693 -20.082 -16.313  1.00  0.00           H  
HETATM  284  O   HOH B  86      -8.071  -6.599 -15.238  1.00  0.00           O  
HETATM  285  H1  HOH B  86      -8.337  -6.824 -16.129  1.00  0.00           H  
HETATM  286  H2  HOH B  86      -8.439  -7.296 -14.695  1.00  0.00           H  
HETATM  287  O   HOH B  87      -5.397  -7.238 -11.390  1.00  0.00           O  
HETATM  288  H1  HOH B  87      -4.581  -7.119 -10.905  1.00  0.00           H  
HETATM  289  H2  HOH B  87      -5.191  -6.956 -12.281  1.00  0.00           H  
HETATM  290  O   HOH B  88     -16.877 -11.980 -10.973  1.00  0.00           O  
HETATM  291  H1  HOH B  88     -17.493 -12.267 -10.299  1.00  0.00           H  
HETATM  292  H2  HOH B  88     -16.522 -12.793 -11.334  1.00  0.00           H  
HETATM  293  O   HOH B  89      -2.075 -14.947 -16.385  1.00  0.00           O  
HETATM  294  H1  HOH B  89      -2.031 -13.995 -16.477  1.00  0.00           H  
HETATM  295  H2  HOH B  89      -1.416 -15.279 -16.995  1.00  0.00           H  
HETATM  296  O   HOH B  90     -22.658 -25.091 -12.700  1.00  0.00           O  
HETATM  297  H1  HOH B  90     -22.564 -25.529 -13.545  1.00  0.00           H  
HETATM  298  H2  HOH B  90     -22.453 -24.174 -12.881  1.00  0.00           H  
HETATM  299  O   HOH B  91     -14.436 -13.365  -4.377  1.00  0.00           O  
HETATM  300  H1  HOH B  91     -14.322 -14.314  -4.389  1.00  0.00           H  
HETATM  301  H2  HOH B  91     -14.009 -13.062  -5.179  1.00  0.00           H  
HETATM  302  O   HOH B  92     -18.356 -15.793   3.274  1.00  0.00           O  
HETATM  303  H1  HOH B  92     -17.549 -15.719   3.782  1.00  0.00           H  
HETATM  304  H2  HOH B  92     -19.038 -15.952   3.927  1.00  0.00           H  
HETATM  305  O   HOH B  93     -11.603 -13.781 -10.745  1.00  0.00           O  
HETATM  306  H1  HOH B  93     -11.971 -13.590 -11.608  1.00  0.00           H  
HETATM  307  H2  HOH B  93     -11.252 -14.668 -10.826  1.00  0.00           H  
HETATM  308  O   HOH B  94     -14.091 -18.384 -22.133  1.00  0.00           O  
HETATM  309  H1  HOH B  94     -13.434 -18.323 -22.826  1.00  0.00           H  
HETATM  310  H2  HOH B  94     -13.640 -18.075 -21.347  1.00  0.00           H  
HETATM  311  O   HOH B  95     -19.527 -11.508  -1.951  1.00  0.00           O  
HETATM  312  H1  HOH B  95     -19.670 -11.028  -2.767  1.00  0.00           H  
HETATM  313  H2  HOH B  95     -19.263 -10.837  -1.322  1.00  0.00           H  
HETATM  314  O   HOH B  96     -21.319 -10.473 -10.716  1.00  0.00           O  
HETATM  315  H1  HOH B  96     -20.706  -9.822 -10.374  1.00  0.00           H  
HETATM  316  H2  HOH B  96     -21.989 -10.553 -10.037  1.00  0.00           H  
HETATM  317  O   HOH B  97     -14.261 -25.306 -15.913  1.00  0.00           O  
HETATM  318  H1  HOH B  97     -13.348 -25.144 -16.150  1.00  0.00           H  
HETATM  319  H2  HOH B  97     -14.218 -25.672 -15.030  1.00  0.00           H  
HETATM  320  O   HOH B  98     -11.718 -17.536 -18.035  1.00  0.00           O  
HETATM  321  H1  HOH B  98     -11.310 -17.972 -18.784  1.00  0.00           H  
HETATM  322  H2  HOH B  98     -11.616 -18.155 -17.312  1.00  0.00           H  
HETATM  323  O   HOH B  99      -3.552 -12.373 -14.221  1.00  0.00           O  
HETATM  324  H1  HOH B  99      -3.764 -11.955 -13.386  1.00  0.00           H  
HETATM  325  H2  HOH B  99      -4.403 -12.572 -14.612  1.00  0.00           H  
HETATM  326  O   HOH B 100      -5.983 -16.114   2.518  1.00  0.00           O  
HETATM  327  H1  HOH B 100      -6.294 -16.055   1.615  1.00  0.00           H  
HETATM  328  H2  HOH B 100      -5.035 -16.001   2.454  1.00  0.00           H  
HETATM  329  O   HOH B 101     -19.168 -14.729  -6.934  1.00  0.00           O  
HETATM  330  H1  HOH B 101     -18.402 -15.212  -7.246  1.00  0.00           H  
HETATM  331  H2  HOH B 101     -19.545 -14.341  -7.724  1.00  0.00           H  
HETATM  332  O   HOH B 102     -19.764 -19.937  -3.984  1.00  0.00           O  
HETATM  333  H1  HOH B 102     -19.858 -20.211  -4.897  1.00  0.00           H  
HETATM  334  H2  HOH B 102     -19.774 -18.980  -4.018  1.00  0.00           H  
HETATM  335  O   HOH B 103      -7.435 -18.090  -3.166  1.00  0.00           O  
HETATM  336  H1  HOH B 103      -8.108 -18.665  -3.532  1.00  0.00           H  
HETATM  337  H2  HOH B 103      -6.850 -18.680  -2.690  1.00  0.00           H  
HETATM  338  O   HOH B 104      -6.900 -25.613  -7.707  1.00  0.00           O  
HETATM  339  H1  HOH B 104      -7.088 -24.763  -7.309  1.00  0.00           H  
HETATM  340  H2  HOH B 104      -7.642 -26.164  -7.459  1.00  0.00           H  
HETATM  341  O   HOH B 105     -19.877  -2.279 -11.946  1.00  0.00           O  
HETATM  342  H1  HOH B 105     -19.052  -1.846 -12.169  1.00  0.00           H  
HETATM  343  H2  HOH B 105     -20.360  -1.627 -11.438  1.00  0.00           H  
HETATM  344  O   HOH B 106     -18.148 -12.069 -13.636  1.00  0.00           O  
HETATM  345  H1  HOH B 106     -18.767 -11.551 -14.149  1.00  0.00           H  
HETATM  346  H2  HOH B 106     -18.238 -11.736 -12.743  1.00  0.00           H  
HETATM  347  O   HOH B 107     -10.793 -10.755 -16.575  1.00  0.00           O  
HETATM  348  H1  HOH B 107     -10.855 -10.987 -17.501  1.00  0.00           H  
HETATM  349  H2  HOH B 107     -11.454 -10.073 -16.453  1.00  0.00           H  
HETATM  350  O   HOH B 108     -15.732 -22.790 -16.467  1.00  0.00           O  
HETATM  351  H1  HOH B 108     -15.371 -22.474 -17.295  1.00  0.00           H  
HETATM  352  H2  HOH B 108     -15.253 -23.599 -16.290  1.00  0.00           H  
HETATM  353  O   HOH B 109     -15.012   3.030  -5.525  1.00  0.00           O  
HETATM  354  H1  HOH B 109     -15.113   2.391  -6.230  1.00  0.00           H  
HETATM  355  H2  HOH B 109     -14.461   3.718  -5.901  1.00  0.00           H  
HETATM  356  O   HOH B 110     -18.336  -0.755  -9.295  1.00  0.00           O  
HETATM  357  H1  HOH B 110     -19.257  -0.526  -9.420  1.00  0.00           H  
HETATM  358  H2  HOH B 110     -17.978  -0.800 -10.181  1.00  0.00           H  
HETATM  359  O   HOH B 111     -20.062 -18.887 -18.521  1.00  0.00           O  
HETATM  360  H1  HOH B 111     -20.634 -18.596 -17.811  1.00  0.00           H  
HETATM  361  H2  HOH B 111     -19.911 -18.102 -19.046  1.00  0.00           H  
HETATM  362  O   HOH B 112      -3.303 -18.806  -7.226  1.00  0.00           O  
HETATM  363  H1  HOH B 112      -3.744 -18.488  -6.438  1.00  0.00           H  
HETATM  364  H2  HOH B 112      -2.938 -18.018  -7.631  1.00  0.00           H  
HETATM  365  O   HOH B 113     -20.687   2.268 -10.691  1.00  0.00           O  
HETATM  366  H1  HOH B 113     -20.781   1.803 -11.523  1.00  0.00           H  
HETATM  367  H2  HOH B 113     -20.156   3.035 -10.903  1.00  0.00           H  
HETATM  368  O   HOH B 114     -16.588 -11.338 -24.518  1.00  0.00           O  
HETATM  369  H1  HOH B 114     -16.096 -12.021 -24.063  1.00  0.00           H  
HETATM  370  H2  HOH B 114     -16.084 -10.538 -24.368  1.00  0.00           H  
HETATM  371  O   HOH B 115     -14.462 -24.044 -19.438  1.00  0.00           O  
HETATM  372  H1  HOH B 115     -13.613 -24.193 -19.020  1.00  0.00           H  
HETATM  373  H2  HOH B 115     -14.434 -24.573 -20.235  1.00  0.00           H  
HETATM  374  O   HOH B 116     -15.208 -10.529  -9.469  1.00  0.00           O  
HETATM  375  H1  HOH B 116     -15.505 -10.918  -8.647  1.00  0.00           H  
HETATM  376  H2  HOH B 116     -15.831 -10.846 -10.123  1.00  0.00           H  
HETATM  377  O   HOH B 117       0.711 -16.219  -2.645  1.00  0.00           O  
HETATM  378  H1  HOH B 117       0.172 -16.788  -2.096  1.00  0.00           H  
HETATM  379  H2  HOH B 117       0.114 -15.529  -2.936  1.00  0.00           H  
HETATM  380  O   HOH B 118     -11.242 -20.849  -4.174  1.00  0.00           O  
HETATM  381  H1  HOH B 118     -10.967 -19.935  -4.245  1.00  0.00           H  
HETATM  382  H2  HOH B 118     -10.779 -21.179  -3.404  1.00  0.00           H  
HETATM  383  O   HOH B 119     -10.242 -16.909   4.017  1.00  0.00           O  
HETATM  384  H1  HOH B 119      -9.515 -17.469   4.289  1.00  0.00           H  
HETATM  385  H2  HOH B 119      -9.880 -16.373   3.310  1.00  0.00           H  
HETATM  386  O   HOH B 120      -9.227 -19.811   2.969  1.00  0.00           O  
HETATM  387  H1  HOH B 120      -9.002 -19.886   3.896  1.00  0.00           H  
HETATM  388  H2  HOH B 120     -10.084 -20.230   2.895  1.00  0.00           H  
HETATM  389  O   HOH B 121      -4.458  -9.907 -18.286  1.00  0.00           O  
HETATM  390  H1  HOH B 121      -4.608  -9.131 -18.826  1.00  0.00           H  
HETATM  391  H2  HOH B 121      -5.104  -9.839 -17.583  1.00  0.00           H  
HETATM  392  O   HOH B 122       0.693 -11.608 -15.492  1.00  0.00           O  
HETATM  393  H1  HOH B 122       1.082 -12.341 -15.014  1.00  0.00           H  
HETATM  394  H2  HOH B 122       1.094 -11.646 -16.360  1.00  0.00           H  
HETATM  395  O   HOH B 123     -18.492 -15.378 -12.793  1.00  0.00           O  
HETATM  396  H1  HOH B 123     -18.724 -15.159 -11.890  1.00  0.00           H  
HETATM  397  H2  HOH B 123     -17.649 -14.947 -12.934  1.00  0.00           H  
HETATM  398  O   HOH B 124       4.837 -24.559 -11.499  1.00  0.00           O  
HETATM  399  H1  HOH B 124       4.956 -24.205 -10.618  1.00  0.00           H  
HETATM  400  H2  HOH B 124       5.726 -24.701 -11.824  1.00  0.00           H  
HETATM  401  O   HOH B 125      -8.887 -19.066 -11.509  1.00  0.00           O  
HETATM  402  H1  HOH B 125      -8.728 -19.786 -12.119  1.00  0.00           H  
HETATM  403  H2  HOH B 125      -8.014 -18.800 -11.220  1.00  0.00           H  
HETATM  404  O   HOH B 126     -10.292   0.819 -13.874  1.00  0.00           O  
HETATM  405  H1  HOH B 126     -10.622   0.709 -12.982  1.00  0.00           H  
HETATM  406  H2  HOH B 126     -11.021   1.216 -14.352  1.00  0.00           H  
HETATM  407  O   HOH B 127     -23.034  -9.116   4.370  1.00  0.00           O  
HETATM  408  H1  HOH B 127     -22.329  -8.830   4.950  1.00  0.00           H  
HETATM  409  H2  HOH B 127     -22.587  -9.558   3.649  1.00  0.00           H  
HETATM  410  O   HOH B 128     -21.758 -13.495 -13.562  1.00  0.00           O  
HETATM  411  H1  HOH B 128     -21.267 -13.610 -12.748  1.00  0.00           H  
HETATM  412  H2  HOH B 128     -21.841 -12.546 -13.659  1.00  0.00           H  
HETATM  413  O   HOH B 129     -20.153 -15.956 -14.888  1.00  0.00           O  
HETATM  414  H1  HOH B 129     -20.876 -15.345 -14.751  1.00  0.00           H  
HETATM  415  H2  HOH B 129     -19.547 -15.776 -14.168  1.00  0.00           H  
HETATM  416  O   HOH B 130     -21.764 -24.659 -15.593  1.00  0.00           O  
HETATM  417  H1  HOH B 130     -22.313 -23.921 -15.860  1.00  0.00           H  
HETATM  418  H2  HOH B 130     -22.352 -25.413 -15.612  1.00  0.00           H  
HETATM  419  O   HOH B 131     -21.214 -10.838 -13.483  1.00  0.00           O  
HETATM  420  H1  HOH B 131     -21.259 -10.767 -12.529  1.00  0.00           H  
HETATM  421  H2  HOH B 131     -21.125  -9.933 -13.786  1.00  0.00           H  
HETATM  422  O   HOH B 132     -11.660 -12.736  -8.338  1.00  0.00           O  
HETATM  423  H1  HOH B 132     -11.546 -13.182  -9.178  1.00  0.00           H  
HETATM  424  H2  HOH B 132     -10.841 -12.259  -8.207  1.00  0.00           H  
HETATM  425  O   HOH B 133      -8.523 -14.864   2.946  1.00  0.00           O  
HETATM  426  H1  HOH B 133      -7.686 -15.325   3.019  1.00  0.00           H  
HETATM  427  H2  HOH B 133      -8.321 -13.960   3.188  1.00  0.00           H  
HETATM  428  O   HOH B 134     -14.739 -10.997 -21.205  1.00  0.00           O  
HETATM  429  H1  HOH B 134     -14.468 -11.128 -20.296  1.00  0.00           H  
HETATM  430  H2  HOH B 134     -14.328 -10.171 -21.460  1.00  0.00           H  
HETATM  431  O   HOH B 135     -16.189  -8.643  -7.809  1.00  0.00           O  
HETATM  432  H1  HOH B 135     -16.421  -9.351  -7.207  1.00  0.00           H  
HETATM  433  H2  HOH B 135     -15.992  -9.087  -8.634  1.00  0.00           H  
HETATM  434  O   HOH B 136     -16.214 -25.877 -11.016  1.00  0.00           O  
HETATM  435  H1  HOH B 136     -16.047 -25.123 -11.583  1.00  0.00           H  
HETATM  436  H2  HOH B 136     -15.649 -25.733 -10.255  1.00  0.00           H  
HETATM  437  O   HOH B 137     -11.904  -3.489 -21.047  1.00  0.00           O  
HETATM  438  H1  HOH B 137     -12.663  -4.005 -21.318  1.00  0.00           H  
HETATM  439  H2  HOH B 137     -11.159  -3.921 -21.463  1.00  0.00           H  
HETATM  440  O   HOH B 138     -20.378   1.340 -18.969  1.00  0.00           O  
HETATM  441  H1  HOH B 138     -20.701   2.195 -19.254  1.00  0.00           H  
HETATM  442  H2  HOH B 138     -19.494   1.512 -18.647  1.00  0.00           H  
HETATM  443  O   HOH B 139     -22.111  -4.796  -7.219  1.00  0.00           O  
HETATM  444  H1  HOH B 139     -21.392  -5.119  -7.761  1.00  0.00           H  
HETATM  445  H2  HOH B 139     -21.927  -3.864  -7.104  1.00  0.00           H  
HETATM  446  O   HOH B 140      -5.243 -18.581 -19.110  1.00  0.00           O  
HETATM  447  H1  HOH B 140      -4.325 -18.550 -18.839  1.00  0.00           H  
HETATM  448  H2  HOH B 140      -5.389 -19.492 -19.359  1.00  0.00           H  
HETATM  449  O   HOH B 141     -18.431 -10.850 -20.767  1.00  0.00           O  
HETATM  450  H1  HOH B 141     -17.639 -11.285 -21.081  1.00  0.00           H  
HETATM  451  H2  HOH B 141     -18.616 -11.267 -19.925  1.00  0.00           H  
HETATM  452  O   HOH B 142      -8.599 -15.277 -21.356  1.00  0.00           O  
HETATM  453  H1  HOH B 142      -7.779 -15.754 -21.233  1.00  0.00           H  
HETATM  454  H2  HOH B 142      -8.770 -14.869 -20.506  1.00  0.00           H  
HETATM  455  O   HOH B 143     -10.613 -11.870 -13.823  1.00  0.00           O  
HETATM  456  H1  HOH B 143     -11.398 -11.558 -13.373  1.00  0.00           H  
HETATM  457  H2  HOH B 143     -10.733 -11.597 -14.732  1.00  0.00           H  
HETATM  458  O   HOH B 144     -17.499 -16.518  -8.167  1.00  0.00           O  
HETATM  459  H1  HOH B 144     -16.563 -16.716  -8.205  1.00  0.00           H  
HETATM  460  H2  HOH B 144     -17.903 -17.330  -7.858  1.00  0.00           H  
HETATM  461  O   HOH B 145     -15.132  -7.197  -2.979  1.00  0.00           O  
HETATM  462  H1  HOH B 145     -14.367  -7.532  -3.449  1.00  0.00           H  
HETATM  463  H2  HOH B 145     -14.887  -6.308  -2.724  1.00  0.00           H  
HETATM  464  O   HOH B 146     -15.346  -6.511 -23.480  1.00  0.00           O  
HETATM  465  H1  HOH B 146     -15.951  -7.149 -23.102  1.00  0.00           H  
HETATM  466  H2  HOH B 146     -15.462  -5.726 -22.946  1.00  0.00           H  
HETATM  467  O   HOH B 147     -10.790 -26.364 -19.954  1.00  0.00           O  
HETATM  468  H1  HOH B 147      -9.973 -26.385 -19.457  1.00  0.00           H  
HETATM  469  H2  HOH B 147     -10.516 -26.418 -20.870  1.00  0.00           H  
HETATM  470  O   HOH B 148     -16.103  -9.605 -15.395  1.00  0.00           O  
HETATM  471  H1  HOH B 148     -16.122  -8.688 -15.668  1.00  0.00           H  
HETATM  472  H2  HOH B 148     -16.237  -9.577 -14.448  1.00  0.00           H  
HETATM  473  O   HOH B 149     -12.373 -18.056 -24.261  1.00  0.00           O  
HETATM  474  H1  HOH B 149     -12.761 -17.226 -24.533  1.00  0.00           H  
HETATM  475  H2  HOH B 149     -11.429 -17.902 -24.287  1.00  0.00           H  
HETATM  476  O   HOH B 150     -10.179  -6.221  -5.214  1.00  0.00           O  
HETATM  477  H1  HOH B 150     -11.052  -6.408  -4.870  1.00  0.00           H  
HETATM  478  H2  HOH B 150     -10.120  -6.747  -6.013  1.00  0.00           H  
HETATM  479  O   HOH B 151     -15.452 -12.101 -14.567  1.00  0.00           O  
HETATM  480  H1  HOH B 151     -16.335 -12.256 -14.230  1.00  0.00           H  
HETATM  481  H2  HOH B 151     -15.504 -11.242 -14.987  1.00  0.00           H  
HETATM  482  O   HOH B 152       1.542 -11.351  -9.484  1.00  0.00           O  
HETATM  483  H1  HOH B 152       2.361 -11.476  -9.963  1.00  0.00           H  
HETATM  484  H2  HOH B 152       1.597 -11.963  -8.751  1.00  0.00           H  
HETATM  485  O   HOH B 153      -9.502 -21.898 -18.343  1.00  0.00           O  
HETATM  486  H1  HOH B 153      -8.946 -22.674 -18.412  1.00  0.00           H  
HETATM  487  H2  HOH B 153      -8.966 -21.259 -17.873  1.00  0.00           H  
HETATM  488  O   HOH B 154      -9.493  -8.553   3.763  1.00  0.00           O  
HETATM  489  H1  HOH B 154      -9.210  -7.679   3.494  1.00  0.00           H  
HETATM  490  H2  HOH B 154      -8.973  -8.744   4.543  1.00  0.00           H  
HETATM  491  O   HOH B 155      -9.432 -11.434  -8.218  1.00  0.00           O  
HETATM  492  H1  HOH B 155      -9.321 -10.627  -8.719  1.00  0.00           H  
HETATM  493  H2  HOH B 155      -8.561 -11.622  -7.868  1.00  0.00           H  
HETATM  494  O   HOH B 156     -16.506 -13.675   1.689  1.00  0.00           O  
HETATM  495  H1  HOH B 156     -16.734 -14.192   2.462  1.00  0.00           H  
HETATM  496  H2  HOH B 156     -15.808 -13.093   1.986  1.00  0.00           H  
HETATM  497  O   HOH B 157      -5.428  -8.282   4.463  1.00  0.00           O  
HETATM  498  H1  HOH B 157      -5.060  -9.165   4.412  1.00  0.00           H  
HETATM  499  H2  HOH B 157      -4.736  -7.713   4.126  1.00  0.00           H  
HETATM  500  O   HOH B 158       3.219 -14.447 -12.428  1.00  0.00           O  
HETATM  501  H1  HOH B 158       2.734 -15.267 -12.341  1.00  0.00           H  
HETATM  502  H2  HOH B 158       4.082 -14.710 -12.747  1.00  0.00           H  
HETATM  503  O   HOH B 159      -4.430 -15.975 -16.260  1.00  0.00           O  
HETATM  504  H1  HOH B 159      -3.527 -15.666 -16.338  1.00  0.00           H  
HETATM  505  H2  HOH B 159      -4.945 -15.339 -16.757  1.00  0.00           H  
HETATM  506  O   HOH B 160     -10.558 -14.887 -16.768  1.00  0.00           O  
HETATM  507  H1  HOH B 160     -11.276 -14.481 -16.282  1.00  0.00           H  
HETATM  508  H2  HOH B 160     -10.843 -15.791 -16.905  1.00  0.00           H  
HETATM  509  O   HOH B 161     -19.802 -26.958 -15.927  1.00  0.00           O  
HETATM  510  H1  HOH B 161     -19.280 -26.599 -15.210  1.00  0.00           H  
HETATM  511  H2  HOH B 161     -20.526 -26.340 -16.030  1.00  0.00           H  
HETATM  512  O   HOH B 162     -21.036 -11.640 -17.084  1.00  0.00           O  
HETATM  513  H1  HOH B 162     -21.634 -11.514 -17.820  1.00  0.00           H  
HETATM  514  H2  HOH B 162     -21.508 -12.221 -16.488  1.00  0.00           H  
HETATM  515  O   HOH B 163     -10.742 -16.680  -9.658  1.00  0.00           O  
HETATM  516  H1  HOH B 163     -10.116 -15.966  -9.538  1.00  0.00           H  
HETATM  517  H2  HOH B 163     -10.223 -17.393 -10.033  1.00  0.00           H  
HETATM  518  O   HOH B 164       4.568 -20.175  -9.962  1.00  0.00           O  
HETATM  519  H1  HOH B 164       4.361 -20.587 -10.800  1.00  0.00           H  
HETATM  520  H2  HOH B 164       3.744 -19.777  -9.681  1.00  0.00           H  
HETATM  521  O   HOH B 165     -17.883 -14.398  -4.277  1.00  0.00           O  
HETATM  522  H1  HOH B 165     -18.470 -14.291  -5.026  1.00  0.00           H  
HETATM  523  H2  HOH B 165     -17.426 -13.559  -4.210  1.00  0.00           H  
HETATM  524  O   HOH B 166     -22.040 -24.495 -10.059  1.00  0.00           O  
HETATM  525  H1  HOH B 166     -22.248 -24.913 -10.895  1.00  0.00           H  
HETATM  526  H2  HOH B 166     -21.475 -23.758 -10.294  1.00  0.00           H  
HETATM  527  O   HOH B 167      -3.880 -25.736 -10.685  1.00  0.00           O  
HETATM  528  H1  HOH B 167      -2.989 -25.863 -11.011  1.00  0.00           H  
HETATM  529  H2  HOH B 167      -3.906 -24.819 -10.410  1.00  0.00           H  
HETATM  530  O   HOH B 168     -11.281  -8.736 -20.368  1.00  0.00           O  
HETATM  531  H1  HOH B 168     -11.408  -8.450 -19.464  1.00  0.00           H  
HETATM  532  H2  HOH B 168     -10.348  -8.601 -20.534  1.00  0.00           H  
HETATM  533  O   HOH B 169     -13.026 -13.697 -15.448  1.00  0.00           O  
HETATM  534  H1  HOH B 169     -12.741 -13.742 -14.536  1.00  0.00           H  
HETATM  535  H2  HOH B 169     -13.765 -13.088 -15.439  1.00  0.00           H  
HETATM  536  O   HOH B 170     -18.945 -10.331 -23.835  1.00  0.00           O  
HETATM  537  H1  HOH B 170     -18.036 -10.526 -23.606  1.00  0.00           H  
HETATM  538  H2  HOH B 170     -19.139 -10.916 -24.566  1.00  0.00           H  
HETATM  539  O   HOH B 171     -18.273 -25.632 -14.240  1.00  0.00           O  
HETATM  540  H1  HOH B 171     -17.525 -25.037 -14.196  1.00  0.00           H  
HETATM  541  H2  HOH B 171     -19.032 -25.078 -14.056  1.00  0.00           H  
HETATM  542  O   HOH B 172     -10.197 -17.626 -15.047  1.00  0.00           O  
HETATM  543  H1  HOH B 172     -11.148 -17.700 -15.129  1.00  0.00           H  
HETATM  544  H2  HOH B 172      -9.857 -18.409 -15.481  1.00  0.00           H  
HETATM  545  O   HOH B 173     -10.393 -10.934  -5.164  1.00  0.00           O  
HETATM  546  H1  HOH B 173     -10.851 -11.322  -5.910  1.00  0.00           H  
HETATM  547  H2  HOH B 173     -10.081 -10.088  -5.488  1.00  0.00           H  
HETATM  548  O   HOH B 174      -6.308 -13.033 -10.939  1.00  0.00           O  
HETATM  549  H1  HOH B 174      -7.261 -13.012 -10.859  1.00  0.00           H  
HETATM  550  H2  HOH B 174      -5.989 -12.784 -10.071  1.00  0.00           H  
HETATM  551  O   HOH B 175      -6.270 -22.149 -24.745  1.00  0.00           O  
HETATM  552  H1  HOH B 175      -7.182 -21.882 -24.629  1.00  0.00           H  
HETATM  553  H2  HOH B 175      -6.036 -22.569 -23.916  1.00  0.00           H  
HETATM  554  O   HOH B 176     -18.152 -15.172 -21.953  1.00  0.00           O  
HETATM  555  H1  HOH B 176     -18.972 -14.679 -21.990  1.00  0.00           H  
HETATM  556  H2  HOH B 176     -17.514 -14.550 -21.604  1.00  0.00           H  
HETATM  557  O   HOH B 177      -3.449 -14.968  -7.478  1.00  0.00           O  
HETATM  558  H1  HOH B 177      -2.903 -15.681  -7.809  1.00  0.00           H  
HETATM  559  H2  HOH B 177      -3.323 -14.257  -8.107  1.00  0.00           H  
HETATM  560  O   HOH B 178      -8.138 -16.181 -15.497  1.00  0.00           O  
HETATM  561  H1  HOH B 178      -8.927 -16.570 -15.120  1.00  0.00           H  
HETATM  562  H2  HOH B 178      -7.901 -16.765 -16.216  1.00  0.00           H  
HETATM  563  O   HOH B 179     -12.354 -14.986 -21.939  1.00  0.00           O  
HETATM  564  H1  HOH B 179     -12.638 -14.965 -21.026  1.00  0.00           H  
HETATM  565  H2  HOH B 179     -11.950 -15.848 -22.045  1.00  0.00           H  
HETATM  566  O   HOH B 180     -13.631  -8.750 -12.761  1.00  0.00           O  
HETATM  567  H1  HOH B 180     -14.563  -8.914 -12.618  1.00  0.00           H  
HETATM  568  H2  HOH B 180     -13.550  -7.796 -12.756  1.00  0.00           H  
HETATM  569  O   HOH B 181      -7.432  -6.361  -9.110  1.00  0.00           O  
HETATM  570  H1  HOH B 181      -6.693  -6.955  -9.241  1.00  0.00           H  
HETATM  571  H2  HOH B 181      -7.514  -5.892  -9.941  1.00  0.00           H  
HETATM  572  O   HOH B 182     -17.852 -23.050 -18.801  1.00  0.00           O  
HETATM  573  H1  HOH B 182     -17.410 -22.767 -18.001  1.00  0.00           H  
HETATM  574  H2  HOH B 182     -17.457 -22.520 -19.494  1.00  0.00           H  
HETATM  575  O   HOH B 183      -6.412 -16.256  -0.365  1.00  0.00           O  
HETATM  576  H1  HOH B 183      -7.183 -16.720  -0.693  1.00  0.00           H  
HETATM  577  H2  HOH B 183      -5.675 -16.672  -0.811  1.00  0.00           H  
HETATM  578  O   HOH B 184      -3.241 -10.111 -23.593  1.00  0.00           O  
HETATM  579  H1  HOH B 184      -2.884  -9.237 -23.752  1.00  0.00           H  
HETATM  580  H2  HOH B 184      -3.829  -9.997 -22.847  1.00  0.00           H  
HETATM  581  O   HOH B 185       2.919 -13.841  -8.549  1.00  0.00           O  
HETATM  582  H1  HOH B 185       3.267 -14.427  -7.877  1.00  0.00           H  
HETATM  583  H2  HOH B 185       2.237 -14.352  -8.984  1.00  0.00           H  
HETATM  584  O   HOH B 186       4.248 -15.992 -15.438  1.00  0.00           O  
HETATM  585  H1  HOH B 186       4.662 -15.753 -14.609  1.00  0.00           H  
HETATM  586  H2  HOH B 186       4.668 -15.430 -16.088  1.00  0.00           H  
HETATM  587  O   HOH B 187      -9.335  -0.358 -16.212  1.00  0.00           O  
HETATM  588  H1  HOH B 187      -9.398  -0.103 -15.291  1.00  0.00           H  
HETATM  589  H2  HOH B 187      -9.387  -1.315 -16.199  1.00  0.00           H  
HETATM  590  O   HOH B 188     -17.802 -17.687 -15.411  1.00  0.00           O  
HETATM  591  H1  HOH B 188     -18.580 -17.131 -15.468  1.00  0.00           H  
HETATM  592  H2  HOH B 188     -18.041 -18.485 -15.883  1.00  0.00           H  
HETATM  593  O   HOH B 189      -6.260 -16.732 -20.739  1.00  0.00           O  
HETATM  594  H1  HOH B 189      -5.670 -15.988 -20.614  1.00  0.00           H  
HETATM  595  H2  HOH B 189      -6.008 -17.355 -20.058  1.00  0.00           H  
HETATM  596  O   HOH B 190      -9.670 -15.595 -12.574  1.00  0.00           O  
HETATM  597  H1  HOH B 190      -8.921 -15.006 -12.663  1.00  0.00           H  
HETATM  598  H2  HOH B 190      -9.392 -16.403 -13.008  1.00  0.00           H  
HETATM  599  O   HOH B 191     -18.339  -7.578 -14.582  1.00  0.00           O  
HETATM  600  H1  HOH B 191     -19.002  -7.334 -13.937  1.00  0.00           H  
HETATM  601  H2  HOH B 191     -18.811  -8.114 -15.219  1.00  0.00           H  
HETATM  602  O   HOH B 192     -13.701 -22.090 -13.994  1.00  0.00           O  
HETATM  603  H1  HOH B 192     -13.787 -21.419 -14.672  1.00  0.00           H  
HETATM  604  H2  HOH B 192     -12.854 -21.913 -13.586  1.00  0.00           H  
HETATM  605  O   HOH B 193     -15.861  -3.464 -11.893  1.00  0.00           O  
HETATM  606  H1  HOH B 193     -15.070  -2.994 -12.157  1.00  0.00           H  
HETATM  607  H2  HOH B 193     -16.580  -2.930 -12.230  1.00  0.00           H  
HETATM  608  O   HOH B 194     -16.232 -13.127 -20.792  1.00  0.00           O  
HETATM  609  H1  HOH B 194     -15.550 -12.512 -21.063  1.00  0.00           H  
HETATM  610  H2  HOH B 194     -16.308 -12.999 -19.846  1.00  0.00           H  
HETATM  611  O   HOH B 195     -15.642  -6.919 -13.422  1.00  0.00           O  
HETATM  612  H1  HOH B 195     -16.542  -7.245 -13.457  1.00  0.00           H  
HETATM  613  H2  HOH B 195     -15.733  -5.973 -13.314  1.00  0.00           H  
HETATM  614  O   HOH B 196     -15.728   2.622 -20.359  1.00  0.00           O  
HETATM  615  H1  HOH B 196     -14.974   2.889 -20.886  1.00  0.00           H  
HETATM  616  H2  HOH B 196     -15.572   3.018 -19.502  1.00  0.00           H  
HETATM  617  O   HOH B 197     -20.196   0.329 -15.126  1.00  0.00           O  
HETATM  618  H1  HOH B 197     -19.261   0.120 -15.124  1.00  0.00           H  
HETATM  619  H2  HOH B 197     -20.234   1.260 -15.344  1.00  0.00           H  
HETATM  620  O   HOH B 198      -6.377 -21.131 -18.759  1.00  0.00           O  
HETATM  621  H1  HOH B 198      -5.460 -21.316 -18.961  1.00  0.00           H  
HETATM  622  H2  HOH B 198      -6.866 -21.520 -19.483  1.00  0.00           H  
HETATM  623  O   HOH B 199       0.587 -19.498 -16.469  1.00  0.00           O  
HETATM  624  H1  HOH B 199       0.697 -20.197 -17.114  1.00  0.00           H  
HETATM  625  H2  HOH B 199       1.265 -18.860 -16.689  1.00  0.00           H  
HETATM  626  O   HOH B 200     -14.584 -15.085 -17.203  1.00  0.00           O  
HETATM  627  H1  HOH B 200     -13.830 -14.649 -16.806  1.00  0.00           H  
HETATM  628  H2  HOH B 200     -14.956 -15.614 -16.497  1.00  0.00           H  
HETATM  629  O   HOH B 201      -6.393 -15.595  -4.006  1.00  0.00           O  
HETATM  630  H1  HOH B 201      -6.656 -16.431  -3.622  1.00  0.00           H  
HETATM  631  H2  HOH B 201      -7.210 -15.105  -4.099  1.00  0.00           H  
HETATM  632  O   HOH B 202      -7.827 -23.299  -6.031  1.00  0.00           O  
HETATM  633  H1  HOH B 202      -7.124 -22.648  -6.034  1.00  0.00           H  
HETATM  634  H2  HOH B 202      -8.037 -23.421  -5.105  1.00  0.00           H  
HETATM  635  O   HOH B 203     -12.589 -18.801  -1.472  1.00  0.00           O  
HETATM  636  H1  HOH B 203     -12.314 -19.434  -0.808  1.00  0.00           H  
HETATM  637  H2  HOH B 203     -12.303 -17.955  -1.128  1.00  0.00           H  
HETATM  638  O   HOH B 204      -5.895 -18.291  -8.063  1.00  0.00           O  
HETATM  639  H1  HOH B 204      -6.039 -17.477  -7.582  1.00  0.00           H  
HETATM  640  H2  HOH B 204      -4.979 -18.512  -7.894  1.00  0.00           H  
HETATM  641  O   HOH B 205     -16.410 -17.223 -23.177  1.00  0.00           O  
HETATM  642  H1  HOH B 205     -15.535 -17.533 -22.945  1.00  0.00           H  
HETATM  643  H2  HOH B 205     -16.864 -17.134 -22.339  1.00  0.00           H  
HETATM  644  O   HOH B 206     -16.767 -17.373   1.410  1.00  0.00           O  
HETATM  645  H1  HOH B 206     -17.155 -16.777   2.050  1.00  0.00           H  
HETATM  646  H2  HOH B 206     -16.365 -16.800   0.759  1.00  0.00           H  
HETATM  647  O   HOH B 207     -10.746 -18.567  -7.297  1.00  0.00           O  
HETATM  648  H1  HOH B 207     -11.662 -18.454  -7.041  1.00  0.00           H  
HETATM  649  H2  HOH B 207     -10.516 -17.748  -7.734  1.00  0.00           H  
HETATM  650  O   HOH B 208       2.899 -13.438 -18.503  1.00  0.00           O  
HETATM  651  H1  HOH B 208       1.979 -13.204 -18.625  1.00  0.00           H  
HETATM  652  H2  HOH B 208       3.297 -12.653 -18.125  1.00  0.00           H  
HETATM  653  O   HOH B 209     -18.842 -17.091  -3.535  1.00  0.00           O  
HETATM  654  H1  HOH B 209     -19.746 -16.844  -3.341  1.00  0.00           H  
HETATM  655  H2  HOH B 209     -18.352 -16.271  -3.480  1.00  0.00           H  
HETATM  656  O   HOH B 210      -8.535 -13.281  -3.570  1.00  0.00           O  
HETATM  657  H1  HOH B 210      -9.305 -12.716  -3.626  1.00  0.00           H  
HETATM  658  H2  HOH B 210      -8.489 -13.534  -2.648  1.00  0.00           H  
HETATM  659  O   HOH B 211     -18.858 -21.076 -20.539  1.00  0.00           O  
HETATM  660  H1  HOH B 211     -18.296 -20.335 -20.762  1.00  0.00           H  
HETATM  661  H2  HOH B 211     -19.107 -20.924 -19.627  1.00  0.00           H  
HETATM  662  O   HOH B 212      -2.734  -6.037  -3.416  1.00  0.00           O  
HETATM  663  H1  HOH B 212      -2.704  -5.082  -3.490  1.00  0.00           H  
HETATM  664  H2  HOH B 212      -3.017  -6.334  -4.280  1.00  0.00           H  
HETATM  665  O   HOH B 213      -8.035 -14.143  -0.752  1.00  0.00           O  
HETATM  666  H1  HOH B 213      -7.282 -14.546  -0.320  1.00  0.00           H  
HETATM  667  H2  HOH B 213      -8.726 -14.805  -0.696  1.00  0.00           H  
HETATM  668  O   HOH B 214      -3.926 -14.245  -3.559  1.00  0.00           O  
HETATM  669  H1  HOH B 214      -4.668 -14.221  -2.956  1.00  0.00           H  
HETATM  670  H2  HOH B 214      -4.200 -13.704  -4.300  1.00  0.00           H  
HETATM  671  O   HOH B 215      -0.647 -15.652 -21.738  1.00  0.00           O  
HETATM  672  H1  HOH B 215      -1.539 -15.306 -21.756  1.00  0.00           H  
HETATM  673  H2  HOH B 215      -0.122 -14.984 -22.179  1.00  0.00           H  
HETATM  674  O   HOH B 216     -16.354  -0.899  -1.368  1.00  0.00           O  
HETATM  675  H1  HOH B 216     -15.705  -0.697  -2.042  1.00  0.00           H  
HETATM  676  H2  HOH B 216     -17.161  -1.067  -1.855  1.00  0.00           H  
HETATM  677  O   HOH B 217      -5.817 -12.157  -4.353  1.00  0.00           O  
HETATM  678  H1  HOH B 217      -5.394 -11.736  -3.604  1.00  0.00           H  
HETATM  679  H2  HOH B 217      -6.709 -12.336  -4.055  1.00  0.00           H  
HETATM  680  O   HOH B 218      -9.258 -11.762  -1.124  1.00  0.00           O  
HETATM  681  H1  HOH B 218      -8.603 -11.208  -1.549  1.00  0.00           H  
HETATM  682  H2  HOH B 218      -8.747 -12.430  -0.666  1.00  0.00           H  
HETATM  683  O   HOH B 219      -4.107  -9.514  -7.822  1.00  0.00           O  
HETATM  684  H1  HOH B 219      -3.377  -8.910  -7.961  1.00  0.00           H  
HETATM  685  H2  HOH B 219      -3.969  -9.859  -6.940  1.00  0.00           H  
HETATM  686  O   HOH B 220      -6.511 -17.913 -10.548  1.00  0.00           O  
HETATM  687  H1  HOH B 220      -6.026 -17.088 -10.546  1.00  0.00           H  
HETATM  688  H2  HOH B 220      -6.471 -18.217  -9.641  1.00  0.00           H  
HETATM  689  O   HOH B 221      -7.175 -22.637 -21.385  1.00  0.00           O  
HETATM  690  H1  HOH B 221      -6.911 -23.500 -21.066  1.00  0.00           H  
HETATM  691  H2  HOH B 221      -7.901 -22.815 -21.984  1.00  0.00           H  
HETATM  692  O   HOH B 222     -12.091 -13.878  -1.598  1.00  0.00           O  
HETATM  693  H1  HOH B 222     -11.438 -13.771  -2.290  1.00  0.00           H  
HETATM  694  H2  HOH B 222     -12.406 -12.991  -1.426  1.00  0.00           H  
HETATM  695  O   HOH B 223     -14.934 -22.179  -8.400  1.00  0.00           O  
HETATM  696  H1  HOH B 223     -15.756 -22.162  -8.890  1.00  0.00           H  
HETATM  697  H2  HOH B 223     -15.203 -22.218  -7.482  1.00  0.00           H  
HETATM  698  O   HOH B 224     -13.949 -17.041 -12.481  1.00  0.00           O  
HETATM  699  H1  HOH B 224     -13.393 -17.812 -12.589  1.00  0.00           H  
HETATM  700  H2  HOH B 224     -14.051 -16.950 -11.533  1.00  0.00           H  
HETATM  701  O   HOH B 225     -12.714 -16.273  -0.446  1.00  0.00           O  
HETATM  702  H1  HOH B 225     -12.459 -15.439  -0.844  1.00  0.00           H  
HETATM  703  H2  HOH B 225     -13.480 -16.553  -0.947  1.00  0.00           H  
HETATM  704  O   HOH B 226       4.597 -19.655 -22.791  1.00  0.00           O  
HETATM  705  H1  HOH B 226       4.636 -19.950 -21.881  1.00  0.00           H  
HETATM  706  H2  HOH B 226       5.306 -20.130 -23.226  1.00  0.00           H  
HETATM  707  O   HOH B 227     -11.402 -20.832   0.777  1.00  0.00           O  
HETATM  708  H1  HOH B 227     -12.012 -20.128   0.995  1.00  0.00           H  
HETATM  709  H2  HOH B 227     -11.944 -21.495   0.351  1.00  0.00           H  
HETATM  710  O   HOH B 228      -2.160 -17.541   4.405  1.00  0.00           O  
HETATM  711  H1  HOH B 228      -1.274 -17.901   4.352  1.00  0.00           H  
HETATM  712  H2  HOH B 228      -2.734 -18.296   4.280  1.00  0.00           H  
HETATM  713  O   HOH B 229      -6.397 -21.127  -6.727  1.00  0.00           O  
HETATM  714  H1  HOH B 229      -5.494 -21.308  -6.990  1.00  0.00           H  
HETATM  715  H2  HOH B 229      -6.448 -20.172  -6.684  1.00  0.00           H  
HETATM  716  O   HOH B 230      -8.338  -7.520  -0.213  1.00  0.00           O  
HETATM  717  H1  HOH B 230      -8.646  -8.090   0.492  1.00  0.00           H  
HETATM  718  H2  HOH B 230      -7.384  -7.538  -0.136  1.00  0.00           H  
HETATM  719  O   HOH B 231     -11.924  -9.090  -6.604  1.00  0.00           O  
HETATM  720  H1  HOH B 231     -12.634  -9.140  -7.244  1.00  0.00           H  
HETATM  721  H2  HOH B 231     -11.274  -8.518  -7.012  1.00  0.00           H  
HETATM  722  O   HOH B 232      -2.657 -16.835 -11.521  1.00  0.00           O  
HETATM  723  H1  HOH B 232      -3.432 -16.413 -11.150  1.00  0.00           H  
HETATM  724  H2  HOH B 232      -2.534 -16.409 -12.369  1.00  0.00           H  
HETATM  725  O   HOH B 233     -21.191 -14.055   0.530  1.00  0.00           O  
HETATM  726  H1  HOH B 233     -20.699 -14.203  -0.277  1.00  0.00           H  
HETATM  727  H2  HOH B 233     -21.502 -14.924   0.785  1.00  0.00           H  
HETATM  728  O   HOH B 234      -9.554   2.311   1.622  1.00  0.00           O  
HETATM  729  H1  HOH B 234      -8.861   2.845   1.231  1.00  0.00           H  
HETATM  730  H2  HOH B 234      -9.896   2.849   2.336  1.00  0.00           H  
HETATM  731  O   HOH B 235     -18.560  -3.308 -24.997  1.00  0.00           O  
HETATM  732  H1  HOH B 235     -18.139  -3.058 -24.174  1.00  0.00           H  
HETATM  733  H2  HOH B 235     -17.850  -3.663 -25.531  1.00  0.00           H  
HETATM  734  O   HOH B 236     -21.206  -8.660 -23.646  1.00  0.00           O  
HETATM  735  H1  HOH B 236     -21.077  -7.712 -23.617  1.00  0.00           H  
HETATM  736  H2  HOH B 236     -20.361  -9.009 -23.927  1.00  0.00           H  
HETATM  737  O   HOH B 237     -18.570 -18.753  -6.827  1.00  0.00           O  
HETATM  738  H1  HOH B 237     -17.971 -19.049  -6.141  1.00  0.00           H  
HETATM  739  H2  HOH B 237     -19.045 -19.541  -7.087  1.00  0.00           H  
HETATM  740  O   HOH B 238     -18.323 -20.663  -1.903  1.00  0.00           O  
HETATM  741  H1  HOH B 238     -18.370 -21.620  -1.918  1.00  0.00           H  
HETATM  742  H2  HOH B 238     -18.976 -20.381  -2.542  1.00  0.00           H  
HETATM  743  O   HOH B 239     -20.679 -14.146 -21.804  1.00  0.00           O  
HETATM  744  H1  HOH B 239     -21.512 -14.514 -21.507  1.00  0.00           H  
HETATM  745  H2  HOH B 239     -20.772 -13.203 -21.668  1.00  0.00           H  
HETATM  746  O   HOH B 240     -12.154 -24.640   0.576  1.00  0.00           O  
HETATM  747  H1  HOH B 240     -12.339 -24.586   1.513  1.00  0.00           H  
HETATM  748  H2  HOH B 240     -12.559 -23.856   0.205  1.00  0.00           H  
HETATM  749  O   HOH B 241     -20.761 -17.325   2.068  1.00  0.00           O  
HETATM  750  H1  HOH B 241     -20.525 -18.210   1.794  1.00  0.00           H  
HETATM  751  H2  HOH B 241     -20.136 -17.113   2.761  1.00  0.00           H  
HETATM  752  O   HOH B 242      -4.118 -23.090 -10.052  1.00  0.00           O  
HETATM  753  H1  HOH B 242      -3.626 -22.427 -10.535  1.00  0.00           H  
HETATM  754  H2  HOH B 242      -4.970 -23.121 -10.487  1.00  0.00           H  
HETATM  755  O   HOH B 243     -15.084   2.762  -2.575  1.00  0.00           O  
HETATM  756  H1  HOH B 243     -14.299   3.306  -2.525  1.00  0.00           H  
HETATM  757  H2  HOH B 243     -15.066   2.395  -3.459  1.00  0.00           H  
HETATM  758  O   HOH B 244     -13.944 -10.006   1.157  1.00  0.00           O  
HETATM  759  H1  HOH B 244     -13.621 -10.543   0.433  1.00  0.00           H  
HETATM  760  H2  HOH B 244     -13.699  -9.112   0.919  1.00  0.00           H  
HETATM  761  O   HOH B 245     -18.538 -20.366   2.886  1.00  0.00           O  
HETATM  762  H1  HOH B 245     -17.961 -20.143   2.156  1.00  0.00           H  
HETATM  763  H2  HOH B 245     -18.004 -20.221   3.667  1.00  0.00           H  
HETATM  764  O   HOH B 246     -15.211 -16.828  -1.676  1.00  0.00           O  
HETATM  765  H1  HOH B 246     -15.869 -16.235  -1.313  1.00  0.00           H  
HETATM  766  H2  HOH B 246     -15.697 -17.623  -1.892  1.00  0.00           H  
HETATM  767  O   HOH B 247     -21.598 -17.739 -12.424  1.00  0.00           O  
HETATM  768  H1  HOH B 247     -22.109 -17.119 -11.906  1.00  0.00           H  
HETATM  769  H2  HOH B 247     -22.250 -18.321 -12.814  1.00  0.00           H  
HETATM  770  O   HOH B 248     -14.114 -25.165 -21.667  1.00  0.00           O  
HETATM  771  H1  HOH B 248     -14.664 -25.093 -22.448  1.00  0.00           H  
HETATM  772  H2  HOH B 248     -13.260 -24.834 -21.945  1.00  0.00           H  
HETATM  773  O   HOH B 249      -8.677  -1.378   1.207  1.00  0.00           O  
HETATM  774  H1  HOH B 249      -9.412  -1.930   0.943  1.00  0.00           H  
HETATM  775  H2  HOH B 249      -8.144  -1.293   0.416  1.00  0.00           H  
HETATM  776  O   HOH B 250     -17.079 -19.788   0.462  1.00  0.00           O  
HETATM  777  H1  HOH B 250     -17.560 -19.902  -0.357  1.00  0.00           H  
HETATM  778  H2  HOH B 250     -16.960 -18.841   0.541  1.00  0.00           H  
HETATM  779  O   HOH B 251      -9.923 -16.108  -0.079  1.00  0.00           O  
HETATM  780  H1  HOH B 251     -10.761 -16.242  -0.521  1.00  0.00           H  
HETATM  781  H2  HOH B 251      -9.624 -16.989   0.141  1.00  0.00           H  
HETATM  782  O   HOH B 252       0.534 -20.858  -7.933  1.00  0.00           O  
HETATM  783  H1  HOH B 252      -0.405 -20.898  -8.115  1.00  0.00           H  
HETATM  784  H2  HOH B 252       0.948 -21.187  -8.731  1.00  0.00           H  
HETATM  785  O   HOH B 253     -19.077 -15.458  -9.961  1.00  0.00           O  
HETATM  786  H1  HOH B 253     -19.841 -15.878  -9.567  1.00  0.00           H  
HETATM  787  H2  HOH B 253     -18.327 -15.905  -9.566  1.00  0.00           H  
HETATM  788  O   HOH B 254      -7.929  -9.082  -6.429  1.00  0.00           O  
HETATM  789  H1  HOH B 254      -7.764  -8.393  -7.075  1.00  0.00           H  
HETATM  790  H2  HOH B 254      -7.567  -9.874  -6.825  1.00  0.00           H  
HETATM  791  O   HOH B 255     -12.811 -25.514  -2.715  1.00  0.00           O  
HETATM  792  H1  HOH B 255     -12.436 -25.633  -1.842  1.00  0.00           H  
HETATM  793  H2  HOH B 255     -12.061 -25.308  -3.273  1.00  0.00           H  
HETATM  794  O   HOH B 256     -19.860 -24.893  -2.487  1.00  0.00           O  
HETATM  795  H1  HOH B 256     -19.189 -24.340  -2.084  1.00  0.00           H  
HETATM  796  H2  HOH B 256     -20.480 -24.274  -2.871  1.00  0.00           H  
HETATM  797  O   HOH B 257     -16.432 -10.384 -18.015  1.00  0.00           O  
HETATM  798  H1  HOH B 257     -16.619 -11.314 -17.890  1.00  0.00           H  
HETATM  799  H2  HOH B 257     -16.401 -10.023 -17.129  1.00  0.00           H  
HETATM  800  O   HOH B 258     -14.688 -12.082   2.912  1.00  0.00           O  
HETATM  801  H1  HOH B 258     -14.265 -11.318   2.521  1.00  0.00           H  
HETATM  802  H2  HOH B 258     -15.174 -11.733   3.659  1.00  0.00           H  
HETATM  803  O   HOH B 259     -22.459 -26.302   3.857  1.00  0.00           O  
HETATM  804  H1  HOH B 259     -21.659 -25.855   4.135  1.00  0.00           H  
HETATM  805  H2  HOH B 259     -23.126 -25.615   3.849  1.00  0.00           H  
HETATM  806  O   HOH B 260     -11.503 -14.714  -6.121  1.00  0.00           O  
HETATM  807  H1  HOH B 260     -12.005 -15.504  -6.318  1.00  0.00           H  
HETATM  808  H2  HOH B 260     -11.582 -14.177  -6.910  1.00  0.00           H  
HETATM  809  O   HOH B 261     -21.195   1.029   3.491  1.00  0.00           O  
HETATM  810  H1  HOH B 261     -20.968   0.835   2.581  1.00  0.00           H  
HETATM  811  H2  HOH B 261     -21.329   1.976   3.508  1.00  0.00           H  
HETATM  812  O   HOH B 262     -15.411  -7.649   3.794  1.00  0.00           O  
HETATM  813  H1  HOH B 262     -15.174  -8.163   4.566  1.00  0.00           H  
HETATM  814  H2  HOH B 262     -16.006  -6.977   4.126  1.00  0.00           H  
HETATM  815  O   HOH B 263     -13.422 -22.418  -0.373  1.00  0.00           O  
HETATM  816  H1  HOH B 263     -14.321 -22.355  -0.050  1.00  0.00           H  
HETATM  817  H2  HOH B 263     -13.512 -22.463  -1.325  1.00  0.00           H  
HETATM  818  O   HOH B 264     -16.075 -15.519   4.438  1.00  0.00           O  
HETATM  819  H1  HOH B 264     -15.127 -15.389   4.446  1.00  0.00           H  
HETATM  820  H2  HOH B 264     -16.244 -16.106   5.176  1.00  0.00           H  
HETATM  821  O   HOH B 265     -16.823 -18.681  -2.540  1.00  0.00           O  
HETATM  822  H1  HOH B 265     -17.230 -19.538  -2.422  1.00  0.00           H  
HETATM  823  H2  HOH B 265     -17.336 -18.265  -3.233  1.00  0.00           H  
HETATM  824  O   HOH B 266     -18.275 -24.442   4.573  1.00  0.00           O  
HETATM  825  H1  HOH B 266     -18.831 -24.514   5.348  1.00  0.00           H  
HETATM  826  H2  HOH B 266     -18.759 -24.900   3.886  1.00  0.00           H  
HETATM  827  O   HOH B 267       4.700 -27.023   2.289  1.00  0.00           O  
HETATM  828  H1  HOH B 267       5.070 -26.279   2.764  1.00  0.00           H  
HETATM  829  H2  HOH B 267       5.225 -27.084   1.491  1.00  0.00           H  
HETATM  830  O   HOH B 268      -5.407 -23.397  -2.729  1.00  0.00           O  
HETATM  831  H1  HOH B 268      -5.375 -24.311  -2.445  1.00  0.00           H  
HETATM  832  H2  HOH B 268      -4.897 -23.380  -3.539  1.00  0.00           H  
HETATM  833  O   HOH B 269     -11.200 -12.526 -21.838  1.00  0.00           O  
HETATM  834  H1  HOH B 269     -10.804 -12.251 -22.664  1.00  0.00           H  
HETATM  835  H2  HOH B 269     -11.632 -13.354 -22.043  1.00  0.00           H  
HETATM  836  O   HOH B 270      -9.576 -25.284  -0.751  1.00  0.00           O  
HETATM  837  H1  HOH B 270      -8.935 -25.377  -0.046  1.00  0.00           H  
HETATM  838  H2  HOH B 270     -10.343 -24.898  -0.328  1.00  0.00           H  
HETATM  839  O   HOH B 271     -15.014 -16.096  -4.278  1.00  0.00           O  
HETATM  840  H1  HOH B 271     -15.938 -15.938  -4.472  1.00  0.00           H  
HETATM  841  H2  HOH B 271     -15.006 -16.384  -3.365  1.00  0.00           H  
HETATM  842  O   HOH B 272     -16.045  -9.775  -1.489  1.00  0.00           O  
HETATM  843  H1  HOH B 272     -15.165  -9.860  -1.123  1.00  0.00           H  
HETATM  844  H2  HOH B 272     -16.259  -8.846  -1.388  1.00  0.00           H  
HETATM  845  O   HOH B 273     -17.023 -18.922 -19.693  1.00  0.00           O  
HETATM  846  H1  HOH B 273     -17.592 -18.169 -19.528  1.00  0.00           H  
HETATM  847  H2  HOH B 273     -16.265 -18.779 -19.127  1.00  0.00           H  
HETATM  848  O   HOH B 274       5.882 -18.763 -13.657  1.00  0.00           O  
HETATM  849  H1  HOH B 274       5.959 -19.677 -13.932  1.00  0.00           H  
HETATM  850  H2  HOH B 274       5.060 -18.464 -14.045  1.00  0.00           H  
HETATM  851  O   HOH B 275      -3.169 -17.288 -23.065  1.00  0.00           O  
HETATM  852  H1  HOH B 275      -2.701 -17.911 -22.510  1.00  0.00           H  
HETATM  853  H2  HOH B 275      -2.689 -17.297 -23.894  1.00  0.00           H  
HETATM  854  O   HOH B 276     -19.339  -8.075 -18.588  1.00  0.00           O  
HETATM  855  H1  HOH B 276     -18.942  -7.229 -18.375  1.00  0.00           H  
HETATM  856  H2  HOH B 276     -18.825  -8.401 -19.326  1.00  0.00           H  
HETATM  857  O   HOH B 277     -23.356   2.206 -23.862  1.00  0.00           O  
HETATM  858  H1  HOH B 277     -23.056   2.717 -24.613  1.00  0.00           H  
HETATM  859  H2  HOH B 277     -23.196   1.296 -24.112  1.00  0.00           H  
HETATM  860  O   HOH B 278     -17.325 -22.358  -9.608  1.00  0.00           O  
HETATM  861  H1  HOH B 278     -17.807 -21.806 -10.223  1.00  0.00           H  
HETATM  862  H2  HOH B 278     -17.952 -22.543  -8.909  1.00  0.00           H  
HETATM  863  O   HOH B 279      -8.983 -18.649   0.254  1.00  0.00           O  
HETATM  864  H1  HOH B 279      -9.697 -19.282   0.325  1.00  0.00           H  
HETATM  865  H2  HOH B 279      -8.512 -18.724   1.084  1.00  0.00           H  
HETATM  866  O   HOH B 280      -8.082 -10.093 -18.166  1.00  0.00           O  
HETATM  867  H1  HOH B 280      -8.787 -10.386 -18.744  1.00  0.00           H  
HETATM  868  H2  HOH B 280      -8.524  -9.851 -17.352  1.00  0.00           H  
HETATM  869  O   HOH B 281     -22.617 -17.267   0.127  1.00  0.00           O  
HETATM  870  H1  HOH B 281     -21.908 -17.391   0.758  1.00  0.00           H  
HETATM  871  H2  HOH B 281     -22.181 -16.960  -0.667  1.00  0.00           H  
HETATM  872  O   HOH B 282      -8.791 -26.767 -11.850  1.00  0.00           O  
HETATM  873  H1  HOH B 282      -8.126 -27.417 -11.621  1.00  0.00           H  
HETATM  874  H2  HOH B 282      -8.646 -26.047 -11.236  1.00  0.00           H  
HETATM  875  O   HOH B 283      -0.207  -7.548  -3.669  1.00  0.00           O  
HETATM  876  H1  HOH B 283       0.051  -8.431  -3.407  1.00  0.00           H  
HETATM  877  H2  HOH B 283      -1.062  -7.416  -3.258  1.00  0.00           H  
HETATM  878  O   HOH B 284      -9.838  -8.732 -14.339  1.00  0.00           O  
HETATM  879  H1  HOH B 284      -9.863  -8.785 -13.384  1.00  0.00           H  
HETATM  880  H2  HOH B 284      -9.947  -9.639 -14.631  1.00  0.00           H  
HETATM  881  O   HOH B 285     -19.119 -22.922   1.794  1.00  0.00           O  
HETATM  882  H1  HOH B 285     -20.047 -22.787   1.603  1.00  0.00           H  
HETATM  883  H2  HOH B 285     -18.885 -22.198   2.374  1.00  0.00           H  
HETATM  884  O   HOH B 286     -19.666 -14.166  -1.734  1.00  0.00           O  
HETATM  885  H1  HOH B 286     -19.707 -13.220  -1.592  1.00  0.00           H  
HETATM  886  H2  HOH B 286     -19.350 -14.260  -2.633  1.00  0.00           H  
HETATM  887  O   HOH B 287      -2.692 -24.649  -0.773  1.00  0.00           O  
HETATM  888  H1  HOH B 287      -3.039 -24.811  -1.650  1.00  0.00           H  
HETATM  889  H2  HOH B 287      -2.791 -25.483  -0.316  1.00  0.00           H  
HETATM  890  O   HOH B 288      -9.601  -3.785 -14.913  1.00  0.00           O  
HETATM  891  H1  HOH B 288      -9.413  -3.320 -15.729  1.00  0.00           H  
HETATM  892  H2  HOH B 288      -9.478  -4.708 -15.130  1.00  0.00           H  
HETATM  893  O   HOH B 289      -8.918 -14.873  -8.745  1.00  0.00           O  
HETATM  894  H1  HOH B 289      -9.299 -14.115  -8.301  1.00  0.00           H  
HETATM  895  H2  HOH B 289      -8.061 -14.986  -8.334  1.00  0.00           H  
HETATM  896  O   HOH B 290      -1.941  -9.116  -1.271  1.00  0.00           O  
HETATM  897  H1  HOH B 290      -2.051  -9.901  -0.734  1.00  0.00           H  
HETATM  898  H2  HOH B 290      -1.518  -8.485  -0.690  1.00  0.00           H  
HETATM  899  O   HOH B 291     -14.518  -9.664 -24.435  1.00  0.00           O  
HETATM  900  H1  HOH B 291     -13.753 -10.038 -24.871  1.00  0.00           H  
HETATM  901  H2  HOH B 291     -14.156  -9.166 -23.701  1.00  0.00           H  
HETATM  902  O   HOH B 292     -14.591   0.899  -0.107  1.00  0.00           O  
HETATM  903  H1  HOH B 292     -14.777   0.650  -1.012  1.00  0.00           H  
HETATM  904  H2  HOH B 292     -13.844   1.494  -0.171  1.00  0.00           H  
HETATM  905  O   HOH B 293     -17.023 -15.113  -0.685  1.00  0.00           O  
HETATM  906  H1  HOH B 293     -17.864 -14.791  -1.013  1.00  0.00           H  
HETATM  907  H2  HOH B 293     -16.674 -14.386  -0.169  1.00  0.00           H  
HETATM  908  O   HOH B 294     -24.067 -18.120  -4.708  1.00  0.00           O  
HETATM  909  H1  HOH B 294     -24.351 -18.922  -4.272  1.00  0.00           H  
HETATM  910  H2  HOH B 294     -24.253 -17.425  -4.077  1.00  0.00           H  
HETATM  911  O   HOH B 295     -12.869 -16.998  -6.324  1.00  0.00           O  
HETATM  912  H1  HOH B 295     -13.483 -17.656  -6.649  1.00  0.00           H  
HETATM  913  H2  HOH B 295     -13.021 -16.973  -5.379  1.00  0.00           H  
HETATM  914  O   HOH B 296      -9.847  -5.993 -24.028  1.00  0.00           O  
HETATM  915  H1  HOH B 296     -10.717  -5.707 -24.307  1.00  0.00           H  
HETATM  916  H2  HOH B 296      -9.385  -6.187 -24.843  1.00  0.00           H  
HETATM  917  O   HOH B 297     -13.457 -16.960  -9.724  1.00  0.00           O  
HETATM  918  H1  HOH B 297     -12.524 -16.768  -9.818  1.00  0.00           H  
HETATM  919  H2  HOH B 297     -13.487 -17.739  -9.168  1.00  0.00           H  
HETATM  920  O   HOH B 298     -20.677 -19.736   0.965  1.00  0.00           O  
HETATM  921  H1  HOH B 298     -19.877 -20.255   1.049  1.00  0.00           H  
HETATM  922  H2  HOH B 298     -20.823 -19.672   0.021  1.00  0.00           H  
HETATM  923  O   HOH B 299      -4.406 -11.178 -11.992  1.00  0.00           O  
HETATM  924  H1  HOH B 299      -3.647 -11.227 -11.411  1.00  0.00           H  
HETATM  925  H2  HOH B 299      -4.940 -11.937 -11.753  1.00  0.00           H  
HETATM  926  O   HOH B 300     -23.243 -12.748   4.560  1.00  0.00           O  
HETATM  927  H1  HOH B 300     -22.695 -11.983   4.378  1.00  0.00           H  
HETATM  928  H2  HOH B 300     -23.285 -12.790   5.515  1.00  0.00           H  
HETATM  929  O   HOH B 301     -12.888 -13.734   3.805  1.00  0.00           O  
HETATM  930  H1  HOH B 301     -13.528 -13.187   3.350  1.00  0.00           H  
HETATM  931  H2  HOH B 301     -12.330 -14.081   3.109  1.00  0.00           H  
HETATM  932  O   HOH B 302       4.199 -25.611  -7.307  1.00  0.00           O  
HETATM  933  H1  HOH B 302       4.142 -26.535  -7.063  1.00  0.00           H  
HETATM  934  H2  HOH B 302       4.145 -25.139  -6.475  1.00  0.00           H  
HETATM  935  O   HOH B 303      -7.271 -10.314  -2.449  1.00  0.00           O  
HETATM  936  H1  HOH B 303      -7.427  -9.390  -2.248  1.00  0.00           H  
HETATM  937  H2  HOH B 303      -6.371 -10.340  -2.773  1.00  0.00           H  
HETATM  938  O   HOH B 304       2.696 -15.020 -23.218  1.00  0.00           O  
HETATM  939  H1  HOH B 304       2.687 -14.444 -22.452  1.00  0.00           H  
HETATM  940  H2  HOH B 304       3.400 -15.644 -23.043  1.00  0.00           H  
HETATM  941  O   HOH B 305      -8.400 -23.617 -23.586  1.00  0.00           O  
HETATM  942  H1  HOH B 305      -7.841 -24.393 -23.624  1.00  0.00           H  
HETATM  943  H2  HOH B 305      -8.745 -23.526 -24.474  1.00  0.00           H  
HETATM  944  O   HOH B 306     -23.359 -23.510  -1.119  1.00  0.00           O  
HETATM  945  H1  HOH B 306     -23.678 -24.386  -1.330  1.00  0.00           H  
HETATM  946  H2  HOH B 306     -22.596 -23.389  -1.685  1.00  0.00           H  
HETATM  947  O   HOH B 307     -10.341  -7.207  -7.829  1.00  0.00           O  
HETATM  948  H1  HOH B 307     -10.414  -6.402  -8.342  1.00  0.00           H  
HETATM  949  H2  HOH B 307      -9.529  -7.614  -8.134  1.00  0.00           H  
HETATM  950  O   HOH B 308     -13.715 -19.750  -9.152  1.00  0.00           O  
HETATM  951  H1  HOH B 308     -13.690 -20.604  -8.720  1.00  0.00           H  
HETATM  952  H2  HOH B 308     -14.093 -19.928 -10.013  1.00  0.00           H  
HETATM  953  O   HOH B 309      -8.323   0.718  -4.149  1.00  0.00           O  
HETATM  954  H1  HOH B 309      -8.773   0.019  -4.625  1.00  0.00           H  
HETATM  955  H2  HOH B 309      -8.936   0.972  -3.460  1.00  0.00           H  
HETATM  956  O   HOH B 310      -8.676 -22.739   1.036  1.00  0.00           O  
HETATM  957  H1  HOH B 310      -9.371 -22.081   1.047  1.00  0.00           H  
HETATM  958  H2  HOH B 310      -8.443 -22.827   0.112  1.00  0.00           H  
HETATM  959  O   HOH B 311      -6.597   3.146  -2.428  1.00  0.00           O  
HETATM  960  H1  HOH B 311      -6.806   2.447  -3.046  1.00  0.00           H  
HETATM  961  H2  HOH B 311      -6.926   2.830  -1.587  1.00  0.00           H  
HETATM  962  O   HOH B 312     -14.856 -18.844   3.178  1.00  0.00           O  
HETATM  963  H1  HOH B 312     -15.432 -18.751   2.419  1.00  0.00           H  
HETATM  964  H2  HOH B 312     -14.047 -18.402   2.921  1.00  0.00           H  
HETATM  965  O   HOH B 313     -16.287 -19.831  -5.343  1.00  0.00           O  
HETATM  966  H1  HOH B 313     -16.310 -20.787  -5.370  1.00  0.00           H  
HETATM  967  H2  HOH B 313     -15.447 -19.622  -4.933  1.00  0.00           H  
HETATM  968  O   HOH B 314      -7.335   3.016 -19.401  1.00  0.00           O  
HETATM  969  H1  HOH B 314      -7.484   2.282 -18.805  1.00  0.00           H  
HETATM  970  H2  HOH B 314      -7.618   2.692 -20.256  1.00  0.00           H  
HETATM  971  O   HOH B 315     -14.404   0.301 -19.678  1.00  0.00           O  
HETATM  972  H1  HOH B 315     -15.301   0.520 -19.932  1.00  0.00           H  
HETATM  973  H2  HOH B 315     -13.866   0.615 -20.405  1.00  0.00           H  
HETATM  974  O   HOH B 316      -5.805   2.468   3.250  1.00  0.00           O  
HETATM  975  H1  HOH B 316      -6.291   1.650   3.147  1.00  0.00           H  
HETATM  976  H2  HOH B 316      -5.504   2.457   4.159  1.00  0.00           H  
HETATM  977  O   HOH B 317     -23.112 -20.874 -15.438  1.00  0.00           O  
HETATM  978  H1  HOH B 317     -23.585 -20.607 -16.226  1.00  0.00           H  
HETATM  979  H2  HOH B 317     -22.313 -20.346 -15.447  1.00  0.00           H  
HETATM  980  O   HOH B 318     -13.082  -4.021  -4.296  1.00  0.00           O  
HETATM  981  H1  HOH B 318     -13.049  -4.968  -4.173  1.00  0.00           H  
HETATM  982  H2  HOH B 318     -13.713  -3.893  -5.005  1.00  0.00           H  
HETATM  983  O   HOH B 319     -13.147  -1.221 -17.754  1.00  0.00           O  
HETATM  984  H1  HOH B 319     -13.340  -0.738 -16.951  1.00  0.00           H  
HETATM  985  H2  HOH B 319     -13.474  -0.657 -18.456  1.00  0.00           H  
HETATM  986  O   HOH B 320     -21.559  -8.145 -14.103  1.00  0.00           O  
HETATM  987  H1  HOH B 320     -21.050  -7.598 -13.505  1.00  0.00           H  
HETATM  988  H2  HOH B 320     -21.179  -7.974 -14.965  1.00  0.00           H  
HETATM  989  O   HOH B 321     -10.267 -11.396 -19.288  1.00  0.00           O  
HETATM  990  H1  HOH B 321     -10.116 -12.333 -19.402  1.00  0.00           H  
HETATM  991  H2  HOH B 321     -10.851 -11.158 -20.008  1.00  0.00           H  
HETATM  992  O   HOH B 322     -22.066 -22.250 -12.989  1.00  0.00           O  
HETATM  993  H1  HOH B 322     -22.542 -21.910 -13.746  1.00  0.00           H  
HETATM  994  H2  HOH B 322     -22.390 -21.736 -12.250  1.00  0.00           H  
HETATM  995  O   HOH B 323     -14.512   1.143 -16.463  1.00  0.00           O  
HETATM  996  H1  HOH B 323     -14.812   1.134 -17.371  1.00  0.00           H  
HETATM  997  H2  HOH B 323     -15.087   1.771 -16.026  1.00  0.00           H  
HETATM  998  O   HOH B 324     -12.506  -6.540  -3.808  1.00  0.00           O  
HETATM  999  H1  HOH B 324     -12.613  -7.413  -4.185  1.00  0.00           H  
HETATM 1000  H2  HOH B 324     -11.892  -6.665  -3.083  1.00  0.00           H  
HETATM 1001  O   HOH B 325       3.819  -1.038 -12.874  1.00  0.00           O  
HETATM 1002  H1  HOH B 325       4.015  -0.196 -12.461  1.00  0.00           H  
HETATM 1003  H2  HOH B 325       2.865  -1.049 -12.954  1.00  0.00           H  
HETATM 1004  O   HOH B 326     -10.374 -20.189 -22.609  1.00  0.00           O  
HETATM 1005  H1  HOH B 326     -11.166 -19.726 -22.885  1.00  0.00           H  
HETATM 1006  H2  HOH B 326     -10.683 -20.834 -21.973  1.00  0.00           H  
HETATM 1007  O   HOH B 327     -19.234   2.593  -6.835  1.00  0.00           O  
HETATM 1008  H1  HOH B 327     -19.100   2.741  -5.899  1.00  0.00           H  
HETATM 1009  H2  HOH B 327     -19.619   3.409  -7.155  1.00  0.00           H  
HETATM 1010  O   HOH B 328     -13.728  -7.061 -18.969  1.00  0.00           O  
HETATM 1011  H1  HOH B 328     -14.378  -7.413 -19.576  1.00  0.00           H  
HETATM 1012  H2  HOH B 328     -14.239  -6.549 -18.341  1.00  0.00           H  
HETATM 1013  O   HOH B 329     -11.143 -21.802 -20.415  1.00  0.00           O  
HETATM 1014  H1  HOH B 329     -10.551 -21.810 -19.663  1.00  0.00           H  
HETATM 1015  H2  HOH B 329     -11.836 -22.419 -20.182  1.00  0.00           H  
HETATM 1016  O   HOH B 330     -20.907  -2.322  -5.711  1.00  0.00           O  
HETATM 1017  H1  HOH B 330     -20.028  -2.698  -5.756  1.00  0.00           H  
HETATM 1018  H2  HOH B 330     -20.817  -1.454  -6.104  1.00  0.00           H  
HETATM 1019  O   HOH B 331     -24.196  -5.450 -20.380  1.00  0.00           O  
HETATM 1020  H1  HOH B 331     -23.303  -5.773 -20.496  1.00  0.00           H  
HETATM 1021  H2  HOH B 331     -24.744  -6.090 -20.834  1.00  0.00           H  
HETATM 1022  O   HOH B 332      -8.473  -1.046 -20.333  1.00  0.00           O  
HETATM 1023  H1  HOH B 332      -8.593  -1.827 -20.873  1.00  0.00           H  
HETATM 1024  H2  HOH B 332      -9.314  -0.928 -19.890  1.00  0.00           H  
HETATM 1025  O   HOH B 333     -10.016  -6.599 -11.888  1.00  0.00           O  
HETATM 1026  H1  HOH B 333      -9.773  -5.712 -12.154  1.00  0.00           H  
HETATM 1027  H2  HOH B 333      -9.189  -7.009 -11.634  1.00  0.00           H  
HETATM 1028  O   HOH B 334      -6.626  -5.455  -3.629  1.00  0.00           O  
HETATM 1029  H1  HOH B 334      -7.121  -4.729  -3.251  1.00  0.00           H  
HETATM 1030  H2  HOH B 334      -7.029  -6.240  -3.256  1.00  0.00           H  
HETATM 1031  O   HOH B 335     -11.391  -1.955  -3.176  1.00  0.00           O  
HETATM 1032  H1  HOH B 335     -11.746  -2.673  -3.699  1.00  0.00           H  
HETATM 1033  H2  HOH B 335     -10.907  -1.418  -3.804  1.00  0.00           H  
HETATM 1034  O   HOH B 336     -19.556  -4.438  -8.494  1.00  0.00           O  
HETATM 1035  H1  HOH B 336     -18.957  -3.692  -8.463  1.00  0.00           H  
HETATM 1036  H2  HOH B 336     -19.023  -5.183  -8.218  1.00  0.00           H  
HETATM 1037  O   HOH B 337     -18.436  -5.531 -18.314  1.00  0.00           O  
HETATM 1038  H1  HOH B 337     -17.780  -5.148 -17.732  1.00  0.00           H  
HETATM 1039  H2  HOH B 337     -19.252  -5.493 -17.815  1.00  0.00           H  
HETATM 1040  O   HOH B 338       5.775  -4.985   4.777  1.00  0.00           O  
HETATM 1041  H1  HOH B 338       5.080  -4.907   5.431  1.00  0.00           H  
HETATM 1042  H2  HOH B 338       5.710  -5.886   4.463  1.00  0.00           H  
HETATM 1043  O   HOH B 339      -6.749   0.744 -17.339  1.00  0.00           O  
HETATM 1044  H1  HOH B 339      -7.595   0.362 -17.109  1.00  0.00           H  
HETATM 1045  H2  HOH B 339      -6.362   0.122 -17.954  1.00  0.00           H  
HETATM 1046  O   HOH B 340     -21.924  -8.140 -19.555  1.00  0.00           O  
HETATM 1047  H1  HOH B 340     -22.571  -8.302 -18.867  1.00  0.00           H  
HETATM 1048  H2  HOH B 340     -21.079  -8.276 -19.126  1.00  0.00           H  
HETATM 1049  O   HOH B 341      -9.928   1.855 -17.707  1.00  0.00           O  
HETATM 1050  H1  HOH B 341      -9.478   1.220 -17.151  1.00  0.00           H  
HETATM 1051  H2  HOH B 341     -10.267   1.337 -18.437  1.00  0.00           H  
HETATM 1052  O   HOH B 342       0.085  -2.212 -10.973  1.00  0.00           O  
HETATM 1053  H1  HOH B 342       0.663  -2.945 -11.181  1.00  0.00           H  
HETATM 1054  H2  HOH B 342       0.315  -1.536 -11.611  1.00  0.00           H  
HETATM 1055  O   HOH B 343     -17.738  -8.023 -22.699  1.00  0.00           O  
HETATM 1056  H1  HOH B 343     -18.330  -7.409 -23.132  1.00  0.00           H  
HETATM 1057  H2  HOH B 343     -18.237  -8.838 -22.644  1.00  0.00           H  
HETATM 1058  O   HOH B 344     -18.382   0.461   4.860  1.00  0.00           O  
HETATM 1059  H1  HOH B 344     -18.978   0.623   4.128  1.00  0.00           H  
HETATM 1060  H2  HOH B 344     -18.872  -0.118   5.444  1.00  0.00           H  
HETATM 1061  O   HOH B 345      -7.797  -7.860  -3.836  1.00  0.00           O  
HETATM 1062  H1  HOH B 345      -7.730  -8.572  -4.473  1.00  0.00           H  
HETATM 1063  H2  HOH B 345      -8.540  -7.337  -4.137  1.00  0.00           H  
HETATM 1064  O   HOH B 346     -16.969  -3.839 -21.687  1.00  0.00           O  
HETATM 1065  H1  HOH B 346     -16.661  -3.075 -22.175  1.00  0.00           H  
HETATM 1066  H2  HOH B 346     -16.588  -3.735 -20.815  1.00  0.00           H  
HETATM 1067  O   HOH B 347     -13.858  -3.450  -7.961  1.00  0.00           O  
HETATM 1068  H1  HOH B 347     -14.606  -3.721  -7.429  1.00  0.00           H  
HETATM 1069  H2  HOH B 347     -13.720  -4.177  -8.569  1.00  0.00           H  
HETATM 1070  O   HOH B 348      -8.789  -1.826 -11.065  1.00  0.00           O  
HETATM 1071  H1  HOH B 348      -7.988  -1.717 -11.577  1.00  0.00           H  
HETATM 1072  H2  HOH B 348      -9.153  -2.660 -11.365  1.00  0.00           H  
HETATM 1073  O   HOH B 349     -15.067 -21.489 -19.331  1.00  0.00           O  
HETATM 1074  H1  HOH B 349     -15.383 -21.257 -20.204  1.00  0.00           H  
HETATM 1075  H2  HOH B 349     -14.815 -22.410 -19.404  1.00  0.00           H  
HETATM 1076  O   HOH B 350     -19.961  -6.781 -12.510  1.00  0.00           O  
HETATM 1077  H1  HOH B 350     -20.390  -5.972 -12.233  1.00  0.00           H  
HETATM 1078  H2  HOH B 350     -19.200  -6.858 -11.934  1.00  0.00           H  
HETATM 1079  O   HOH B 351     -20.987 -11.444 -21.869  1.00  0.00           O  
HETATM 1080  H1  HOH B 351     -20.598 -10.785 -22.445  1.00  0.00           H  
HETATM 1081  H2  HOH B 351     -20.434 -11.436 -21.088  1.00  0.00           H  
HETATM 1082  O   HOH B 352     -20.055  -9.146 -16.150  1.00  0.00           O  
HETATM 1083  H1  HOH B 352     -20.003  -8.765 -17.026  1.00  0.00           H  
HETATM 1084  H2  HOH B 352     -20.642  -9.895 -16.248  1.00  0.00           H  
HETATM 1085  O   HOH B 353     -13.070   2.435 -10.980  1.00  0.00           O  
HETATM 1086  H1  HOH B 353     -12.274   2.094 -10.572  1.00  0.00           H  
HETATM 1087  H2  HOH B 353     -13.405   3.079 -10.354  1.00  0.00           H  
HETATM 1088  O   HOH B 354     -12.963   2.496 -24.325  1.00  0.00           O  
HETATM 1089  H1  HOH B 354     -13.090   2.174 -25.217  1.00  0.00           H  
HETATM 1090  H2  HOH B 354     -13.508   3.282 -24.275  1.00  0.00           H  
HETATM 1091  O   HOH B 355     -14.070 -12.591  -7.146  1.00  0.00           O  
HETATM 1092  H1  HOH B 355     -14.528 -13.429  -7.226  1.00  0.00           H  
HETATM 1093  H2  HOH B 355     -13.297 -12.687  -7.702  1.00  0.00           H  
HETATM 1094  O   HOH B 356     -17.529  -2.061 -18.055  1.00  0.00           O  
HETATM 1095  H1  HOH B 356     -16.920  -2.543 -18.613  1.00  0.00           H  
HETATM 1096  H2  HOH B 356     -18.182  -1.709 -18.660  1.00  0.00           H  
HETATM 1097  O   HOH B 357     -23.453  -9.150 -22.009  1.00  0.00           O  
HETATM 1098  H1  HOH B 357     -22.859  -9.095 -21.260  1.00  0.00           H  
HETATM 1099  H2  HOH B 357     -22.928  -8.858 -22.754  1.00  0.00           H  
HETATM 1100  O   HOH B 358     -17.321  -0.872 -12.062  1.00  0.00           O  
HETATM 1101  H1  HOH B 358     -17.473   0.065 -11.934  1.00  0.00           H  
HETATM 1102  H2  HOH B 358     -16.373  -0.974 -11.978  1.00  0.00           H  
HETATM 1103  O   HOH B 359     -14.265  -1.422 -13.564  1.00  0.00           O  
HETATM 1104  H1  HOH B 359     -14.173  -0.724 -12.916  1.00  0.00           H  
HETATM 1105  H2  HOH B 359     -14.703  -1.004 -14.306  1.00  0.00           H  
HETATM 1106  O   HOH B 360     -11.378 -24.876 -15.471  1.00  0.00           O  
HETATM 1107  H1  HOH B 360     -10.600 -25.372 -15.215  1.00  0.00           H  
HETATM 1108  H2  HOH B 360     -11.595 -24.354 -14.699  1.00  0.00           H  
HETATM 1109  O   HOH B 361     -13.328  -4.655 -23.134  1.00  0.00           O  
HETATM 1110  H1  HOH B 361     -13.363  -5.539 -23.500  1.00  0.00           H  
HETATM 1111  H2  HOH B 361     -13.800  -4.114 -23.767  1.00  0.00           H  
HETATM 1112  O   HOH B 362     -23.619 -12.184 -22.646  1.00  0.00           O  
HETATM 1113  H1  HOH B 362     -24.248 -11.474 -22.527  1.00  0.00           H  
HETATM 1114  H2  HOH B 362     -22.768 -11.784 -22.469  1.00  0.00           H  
HETATM 1115  O   HOH B 363      -8.381  -3.045 -17.140  1.00  0.00           O  
HETATM 1116  H1  HOH B 363      -8.320  -3.154 -18.089  1.00  0.00           H  
HETATM 1117  H2  HOH B 363      -7.477  -2.917 -16.854  1.00  0.00           H  
HETATM 1118  O   HOH B 364     -16.556 -11.291  -6.852  1.00  0.00           O  
HETATM 1119  H1  HOH B 364     -16.853 -11.322  -5.943  1.00  0.00           H  
HETATM 1120  H2  HOH B 364     -15.779 -11.849  -6.871  1.00  0.00           H  
HETATM 1121  O   HOH B 365     -19.869  -4.365 -14.174  1.00  0.00           O  
HETATM 1122  H1  HOH B 365     -20.408  -3.916 -13.523  1.00  0.00           H  
HETATM 1123  H2  HOH B 365     -19.178  -3.739 -14.388  1.00  0.00           H  
HETATM 1124  O   HOH B 366     -12.604  -3.668 -13.854  1.00  0.00           O  
HETATM 1125  H1  HOH B 366     -12.320  -3.674 -14.768  1.00  0.00           H  
HETATM 1126  H2  HOH B 366     -13.284  -2.995 -13.818  1.00  0.00           H  
HETATM 1127  O   HOH B 367     -20.926  -4.579 -10.905  1.00  0.00           O  
HETATM 1128  H1  HOH B 367     -20.589  -3.822 -11.386  1.00  0.00           H  
HETATM 1129  H2  HOH B 367     -20.416  -4.596 -10.095  1.00  0.00           H  
HETATM 1130  O   HOH B 368      -4.148 -23.896 -23.661  1.00  0.00           O  
HETATM 1131  H1  HOH B 368      -3.801 -24.580 -24.234  1.00  0.00           H  
HETATM 1132  H2  HOH B 368      -5.009 -24.220 -23.396  1.00  0.00           H  
HETATM 1133  O   HOH B 369       3.943 -24.506  -4.928  1.00  0.00           O  
HETATM 1134  H1  HOH B 369       3.141 -24.719  -4.450  1.00  0.00           H  
HETATM 1135  H2  HOH B 369       4.195 -23.642  -4.603  1.00  0.00           H  
HETATM 1136  O   HOH B 370      -5.013   1.974 -15.772  1.00  0.00           O  
HETATM 1137  H1  HOH B 370      -5.552   2.363 -15.083  1.00  0.00           H  
HETATM 1138  H2  HOH B 370      -5.636   1.734 -16.458  1.00  0.00           H  
HETATM 1139  O   HOH B 371     -23.242 -26.933   0.658  1.00  0.00           O  
HETATM 1140  H1  HOH B 371     -22.457 -26.861   0.115  1.00  0.00           H  
HETATM 1141  H2  HOH B 371     -22.992 -26.539   1.494  1.00  0.00           H  
HETATM 1142  O   HOH B 372     -23.452 -10.241  -9.162  1.00  0.00           O  
HETATM 1143  H1  HOH B 372     -24.056 -10.675  -8.559  1.00  0.00           H  
HETATM 1144  H2  HOH B 372     -23.927  -9.466  -9.461  1.00  0.00           H  
HETATM 1145  O   HOH B 373     -17.495  -2.750 -15.094  1.00  0.00           O  
HETATM 1146  H1  HOH B 373     -17.395  -1.841 -14.809  1.00  0.00           H  
HETATM 1147  H2  HOH B 373     -17.365  -2.719 -16.042  1.00  0.00           H  
HETATM 1148  O   HOH B 374     -13.801 -25.483  -9.357  1.00  0.00           O  
HETATM 1149  H1  HOH B 374     -13.635 -25.456  -8.414  1.00  0.00           H  
HETATM 1150  H2  HOH B 374     -13.526 -24.624  -9.674  1.00  0.00           H  
HETATM 1151  O   HOH B 375     -12.925  -7.708   0.261  1.00  0.00           O  
HETATM 1152  H1  HOH B 375     -12.194  -7.596  -0.347  1.00  0.00           H  
HETATM 1153  H2  HOH B 375     -12.754  -7.075   0.959  1.00  0.00           H  
HETATM 1154  O   HOH B 376     -20.903  -7.555  -6.878  1.00  0.00           O  
HETATM 1155  H1  HOH B 376     -21.792  -7.362  -6.579  1.00  0.00           H  
HETATM 1156  H2  HOH B 376     -20.339  -7.250  -6.168  1.00  0.00           H  
HETATM 1157  O   HOH B 377       2.104 -18.407 -10.372  1.00  0.00           O  
HETATM 1158  H1  HOH B 377       1.698 -17.540 -10.352  1.00  0.00           H  
HETATM 1159  H2  HOH B 377       1.366 -19.017 -10.379  1.00  0.00           H  
HETATM 1160  O   HOH B 378     -21.128  -4.982 -16.899  1.00  0.00           O  
HETATM 1161  H1  HOH B 378     -20.815  -4.224 -16.403  1.00  0.00           H  
HETATM 1162  H2  HOH B 378     -22.082  -4.905 -16.878  1.00  0.00           H  
HETATM 1163  O   HOH B 379      -8.797  -3.674  -5.070  1.00  0.00           O  
HETATM 1164  H1  HOH B 379      -8.228  -3.816  -5.826  1.00  0.00           H  
HETATM 1165  H2  HOH B 379      -9.233  -4.514  -4.936  1.00  0.00           H  
HETATM 1166  O   HOH B 380     -17.172  -5.478 -15.802  1.00  0.00           O  
HETATM 1167  H1  HOH B 380     -16.971  -4.716 -15.258  1.00  0.00           H  
HETATM 1168  H2  HOH B 380     -17.685  -6.050 -15.232  1.00  0.00           H  
HETATM 1169  O   HOH B 381     -11.750  -0.907   4.155  1.00  0.00           O  
HETATM 1170  H1  HOH B 381     -12.075  -0.951   5.054  1.00  0.00           H  
HETATM 1171  H2  HOH B 381     -12.533  -0.766   3.623  1.00  0.00           H  
HETATM 1172  O   HOH B 382     -12.168   1.959 -15.375  1.00  0.00           O  
HETATM 1173  H1  HOH B 382     -13.006   1.612 -15.681  1.00  0.00           H  
HETATM 1174  H2  HOH B 382     -11.713   2.226 -16.174  1.00  0.00           H  
HETATM 1175  O   HOH B 383     -12.964  -0.833  -8.553  1.00  0.00           O  
HETATM 1176  H1  HOH B 383     -12.340  -0.903  -9.275  1.00  0.00           H  
HETATM 1177  H2  HOH B 383     -12.964  -1.702  -8.150  1.00  0.00           H  
HETATM 1178  O   HOH B 384     -13.368  -8.456 -22.315  1.00  0.00           O  
HETATM 1179  H1  HOH B 384     -13.562  -7.523 -22.210  1.00  0.00           H  
HETATM 1180  H2  HOH B 384     -12.672  -8.628 -21.680  1.00  0.00           H  
HETATM 1181  O   HOH B 385     -10.590 -26.485 -23.232  1.00  0.00           O  
HETATM 1182  H1  HOH B 385     -11.371 -26.707 -23.738  1.00  0.00           H  
HETATM 1183  H2  HOH B 385     -10.585 -25.527 -23.206  1.00  0.00           H  
HETATM 1184  O   HOH B 386     -21.060 -26.345 -20.505  1.00  0.00           O  
HETATM 1185  H1  HOH B 386     -20.105 -26.278 -20.511  1.00  0.00           H  
HETATM 1186  H2  HOH B 386     -21.356 -25.520 -20.121  1.00  0.00           H  
HETATM 1187  O   HOH B 387     -14.813  -5.473 -17.105  1.00  0.00           O  
HETATM 1188  H1  HOH B 387     -15.417  -5.446 -16.363  1.00  0.00           H  
HETATM 1189  H2  HOH B 387     -14.023  -5.035 -16.787  1.00  0.00           H  
HETATM 1190  O   HOH B 388       4.621  -3.014 -14.617  1.00  0.00           O  
HETATM 1191  H1  HOH B 388       3.899  -3.638 -14.707  1.00  0.00           H  
HETATM 1192  H2  HOH B 388       4.312  -2.381 -13.970  1.00  0.00           H  
HETATM 1193  O   HOH B 389     -14.428 -11.052  -3.285  1.00  0.00           O  
HETATM 1194  H1  HOH B 389     -15.338 -10.777  -3.177  1.00  0.00           H  
HETATM 1195  H2  HOH B 389     -14.485 -11.960  -3.579  1.00  0.00           H  
HETATM 1196  O   HOH B 390     -16.240  -5.606 -10.419  1.00  0.00           O  
HETATM 1197  H1  HOH B 390     -15.342  -5.596 -10.088  1.00  0.00           H  
HETATM 1198  H2  HOH B 390     -16.256  -4.926 -11.092  1.00  0.00           H  
HETATM 1199  O   HOH B 391       1.230  -1.757 -16.496  1.00  0.00           O  
HETATM 1200  H1  HOH B 391       0.343  -1.509 -16.755  1.00  0.00           H  
HETATM 1201  H2  HOH B 391       1.667  -1.978 -17.319  1.00  0.00           H  
HETATM 1202  O   HOH B 392       0.242  -6.099  -6.055  1.00  0.00           O  
HETATM 1203  H1  HOH B 392       1.086  -5.836  -6.422  1.00  0.00           H  
HETATM 1204  H2  HOH B 392       0.468  -6.692  -5.337  1.00  0.00           H  
HETATM 1205  O   HOH B 393     -15.993  -7.203   0.184  1.00  0.00           O  
HETATM 1206  H1  HOH B 393     -16.186  -7.743   0.951  1.00  0.00           H  
HETATM 1207  H2  HOH B 393     -15.038  -7.203   0.124  1.00  0.00           H  
HETATM 1208  O   HOH B 394     -11.283 -25.623 -12.544  1.00  0.00           O  
HETATM 1209  H1  HOH B 394     -10.660 -26.322 -12.347  1.00  0.00           H  
HETATM 1210  H2  HOH B 394     -12.127 -25.964 -12.249  1.00  0.00           H  
HETATM 1211  O   HOH B 395       5.609  -0.032 -16.130  1.00  0.00           O  
HETATM 1212  H1  HOH B 395       5.003  -0.729 -16.383  1.00  0.00           H  
HETATM 1213  H2  HOH B 395       6.198  -0.444 -15.498  1.00  0.00           H  
HETATM 1214  O   HOH B 396     -10.960  -0.907 -19.515  1.00  0.00           O  
HETATM 1215  H1  HOH B 396     -11.156  -1.072 -18.593  1.00  0.00           H  
HETATM 1216  H2  HOH B 396     -11.721  -1.244 -19.987  1.00  0.00           H  
HETATM 1217  O   HOH B 397     -10.266  -3.732 -12.328  1.00  0.00           O  
HETATM 1218  H1  HOH B 397     -11.173  -3.809 -12.626  1.00  0.00           H  
HETATM 1219  H2  HOH B 397      -9.759  -3.616 -13.131  1.00  0.00           H  
HETATM 1220  O   HOH B 398     -16.268  -3.727  -0.479  1.00  0.00           O  
HETATM 1221  H1  HOH B 398     -15.603  -4.227  -0.952  1.00  0.00           H  
HETATM 1222  H2  HOH B 398     -16.279  -2.872  -0.913  1.00  0.00           H  
HETATM 1223  O   HOH B 399       4.585   2.035  -5.531  1.00  0.00           O  
HETATM 1224  H1  HOH B 399       5.116   1.871  -4.752  1.00  0.00           H  
HETATM 1225  H2  HOH B 399       3.683   1.911  -5.237  1.00  0.00           H  
HETATM 1226  O   HOH B 400     -17.034 -24.742  -5.282  1.00  0.00           O  
HETATM 1227  H1  HOH B 400     -16.482 -25.509  -5.439  1.00  0.00           H  
HETATM 1228  H2  HOH B 400     -17.785 -25.084  -4.795  1.00  0.00           H  
HETATM 1229  O   HOH B 401      -7.568 -14.645 -23.882  1.00  0.00           O  
HETATM 1230  H1  HOH B 401      -8.090 -13.890 -24.155  1.00  0.00           H  
HETATM 1231  H2  HOH B 401      -8.002 -14.963 -23.090  1.00  0.00           H  
HETATM 1232  O   HOH B 402     -12.790 -11.063  -1.135  1.00  0.00           O  
HETATM 1233  H1  HOH B 402     -12.146 -10.538  -1.611  1.00  0.00           H  
HETATM 1234  H2  HOH B 402     -13.448 -11.290  -1.792  1.00  0.00           H  
HETATM 1235  O   HOH B 403      -9.733 -14.076 -19.207  1.00  0.00           O  
HETATM 1236  H1  HOH B 403      -9.861 -14.253 -18.275  1.00  0.00           H  
HETATM 1237  H2  HOH B 403     -10.616 -14.086 -19.577  1.00  0.00           H  
HETATM 1238  O   HOH B 404     -13.338  -7.177 -15.142  1.00  0.00           O  
HETATM 1239  H1  HOH B 404     -14.130  -7.121 -14.608  1.00  0.00           H  
HETATM 1240  H2  HOH B 404     -12.624  -6.994 -14.531  1.00  0.00           H  
HETATM 1241  O   HOH B 405      -5.208 -12.229 -19.473  1.00  0.00           O  
HETATM 1242  H1  HOH B 405      -5.055 -11.387 -19.047  1.00  0.00           H  
HETATM 1243  H2  HOH B 405      -5.412 -12.828 -18.754  1.00  0.00           H  
HETATM 1244  O   HOH B 406     -17.465   1.545 -10.846  1.00  0.00           O  
HETATM 1245  H1  HOH B 406     -16.874   2.279 -10.672  1.00  0.00           H  
HETATM 1246  H2  HOH B 406     -18.270   1.771 -10.380  1.00  0.00           H  
HETATM 1247  O   HOH B 407     -14.464  -4.327   1.601  1.00  0.00           O  
HETATM 1248  H1  HOH B 407     -14.951  -4.289   0.777  1.00  0.00           H  
HETATM 1249  H2  HOH B 407     -14.501  -3.434   1.943  1.00  0.00           H  
HETATM 1250  O   HOH B 408       3.119 -26.617 -12.246  1.00  0.00           O  
HETATM 1251  H1  HOH B 408       3.276 -27.255 -11.549  1.00  0.00           H  
HETATM 1252  H2  HOH B 408       3.703 -25.888 -12.040  1.00  0.00           H  
HETATM 1253  O   HOH B 409     -12.121  -8.579 -17.342  1.00  0.00           O  
HETATM 1254  H1  HOH B 409     -12.489  -8.351 -16.488  1.00  0.00           H  
HETATM 1255  H2  HOH B 409     -12.669  -8.110 -17.972  1.00  0.00           H  
HETATM 1256  O   HOH B 410       0.429  -7.352 -12.594  1.00  0.00           O  
HETATM 1257  H1  HOH B 410       0.671  -8.061 -11.999  1.00  0.00           H  
HETATM 1258  H2  HOH B 410      -0.043  -7.787 -13.305  1.00  0.00           H  
HETATM 1259  O   HOH B 411     -22.780   2.784  -9.186  1.00  0.00           O  
HETATM 1260  H1  HOH B 411     -22.801   3.735  -9.075  1.00  0.00           H  
HETATM 1261  H2  HOH B 411     -21.949   2.612  -9.629  1.00  0.00           H  
HETATM 1262  O   HOH B 412     -17.401  -6.385  -7.189  1.00  0.00           O  
HETATM 1263  H1  HOH B 412     -16.783  -7.083  -7.408  1.00  0.00           H  
HETATM 1264  H2  HOH B 412     -17.959  -6.764  -6.509  1.00  0.00           H  
HETATM 1265  O   HOH B 413       0.986 -12.062 -23.726  1.00  0.00           O  
HETATM 1266  H1  HOH B 413       1.084 -12.842 -24.273  1.00  0.00           H  
HETATM 1267  H2  HOH B 413       0.203 -11.627 -24.067  1.00  0.00           H  
HETATM 1268  O   HOH B 414      -5.366   0.682 -21.730  1.00  0.00           O  
HETATM 1269  H1  HOH B 414      -4.507   0.400 -21.417  1.00  0.00           H  
HETATM 1270  H2  HOH B 414      -5.981   0.349 -21.077  1.00  0.00           H  
HETATM 1271  O   HOH B 415     -15.876 -22.750 -23.219  1.00  0.00           O  
HETATM 1272  H1  HOH B 415     -15.785 -22.107 -22.516  1.00  0.00           H  
HETATM 1273  H2  HOH B 415     -16.697 -23.203 -23.025  1.00  0.00           H  
HETATM 1274  O   HOH B 416     -13.032   1.835 -21.610  1.00  0.00           O  
HETATM 1275  H1  HOH B 416     -13.022   2.666 -21.134  1.00  0.00           H  
HETATM 1276  H2  HOH B 416     -12.629   2.039 -22.455  1.00  0.00           H  
HETATM 1277  O   HOH B 417     -18.101  -3.421  -4.979  1.00  0.00           O  
HETATM 1278  H1  HOH B 417     -17.907  -3.639  -5.891  1.00  0.00           H  
HETATM 1279  H2  HOH B 417     -17.274  -3.085  -4.631  1.00  0.00           H  
HETATM 1280  O   HOH B 418     -14.023   1.506 -13.117  1.00  0.00           O  
HETATM 1281  H1  HOH B 418     -13.226   1.368 -13.629  1.00  0.00           H  
HETATM 1282  H2  HOH B 418     -13.711   1.677 -12.228  1.00  0.00           H  
HETATM 1283  O   HOH B 419      -6.846  -4.564   2.347  1.00  0.00           O  
HETATM 1284  H1  HOH B 419      -6.595  -4.055   3.118  1.00  0.00           H  
HETATM 1285  H2  HOH B 419      -6.113  -4.457   1.740  1.00  0.00           H  
HETATM 1286  O   HOH B 420     -22.553   1.522 -17.497  1.00  0.00           O  
HETATM 1287  H1  HOH B 420     -21.884   1.014 -17.953  1.00  0.00           H  
HETATM 1288  H2  HOH B 420     -23.338   0.977 -17.535  1.00  0.00           H  
HETATM 1289  O   HOH B 421       1.690  -4.167 -11.875  1.00  0.00           O  
HETATM 1290  H1  HOH B 421       1.494  -4.183 -12.812  1.00  0.00           H  
HETATM 1291  H2  HOH B 421       1.848  -5.082 -11.645  1.00  0.00           H  
HETATM 1292  O   HOH B 422      -4.924  -0.250 -11.047  1.00  0.00           O  
HETATM 1293  H1  HOH B 422      -4.623  -0.052 -10.160  1.00  0.00           H  
HETATM 1294  H2  HOH B 422      -4.872  -1.204 -11.111  1.00  0.00           H  
HETATM 1295  O   HOH B 423     -20.880  -2.218 -16.013  1.00  0.00           O  
HETATM 1296  H1  HOH B 423     -20.478  -1.383 -15.778  1.00  0.00           H  
HETATM 1297  H2  HOH B 423     -21.716  -1.978 -16.414  1.00  0.00           H  
HETATM 1298  O   HOH B 424     -22.821  -0.172 -24.683  1.00  0.00           O  
HETATM 1299  H1  HOH B 424     -22.045   0.141 -25.148  1.00  0.00           H  
HETATM 1300  H2  HOH B 424     -22.999  -1.032 -25.065  1.00  0.00           H  
HETATM 1301  O   HOH B 425       5.375   0.941  -9.756  1.00  0.00           O  
HETATM 1302  H1  HOH B 425       5.871   0.207 -10.120  1.00  0.00           H  
HETATM 1303  H2  HOH B 425       6.031   1.620  -9.598  1.00  0.00           H  
HETATM 1304  O   HOH B 426      -1.868 -12.298 -16.391  1.00  0.00           O  
HETATM 1305  H1  HOH B 426      -2.494 -12.262 -15.668  1.00  0.00           H  
HETATM 1306  H2  HOH B 426      -1.096 -11.836 -16.063  1.00  0.00           H  
HETATM 1307  O   HOH B 427     -22.722  -7.868 -11.473  1.00  0.00           O  
HETATM 1308  H1  HOH B 427     -23.412  -7.482 -12.013  1.00  0.00           H  
HETATM 1309  H2  HOH B 427     -22.229  -8.424 -12.076  1.00  0.00           H  
HETATM 1310  O   HOH B 428     -20.289  -0.061  -6.933  1.00  0.00           O  
HETATM 1311  H1  HOH B 428     -20.471  -0.107  -7.871  1.00  0.00           H  
HETATM 1312  H2  HOH B 428     -19.781   0.744  -6.828  1.00  0.00           H  
HETATM 1313  O   HOH B 429     -10.954  -4.876  -9.467  1.00  0.00           O  
HETATM 1314  H1  HOH B 429     -11.906  -4.968  -9.442  1.00  0.00           H  
HETATM 1315  H2  HOH B 429     -10.714  -5.102 -10.365  1.00  0.00           H  
HETATM 1316  O   HOH B 430     -11.278  -5.562 -18.715  1.00  0.00           O  
HETATM 1317  H1  HOH B 430     -10.748  -5.122 -19.380  1.00  0.00           H  
HETATM 1318  H2  HOH B 430     -11.831  -6.166 -19.210  1.00  0.00           H  
HETATM 1319  O   HOH B 431     -20.793 -20.747 -23.174  1.00  0.00           O  
HETATM 1320  H1  HOH B 431     -20.231 -20.080 -23.569  1.00  0.00           H  
HETATM 1321  H2  HOH B 431     -20.258 -21.128 -22.478  1.00  0.00           H  
HETATM 1322  O   HOH B 432      -7.222  -3.329 -24.980  1.00  0.00           O  
HETATM 1323  H1  HOH B 432      -6.767  -2.559 -24.639  1.00  0.00           H  
HETATM 1324  H2  HOH B 432      -8.093  -3.009 -25.216  1.00  0.00           H  
HETATM 1325  O   HOH B 433     -17.039  -4.453   3.034  1.00  0.00           O  
HETATM 1326  H1  HOH B 433     -17.626  -4.563   2.286  1.00  0.00           H  
HETATM 1327  H2  HOH B 433     -16.160  -4.527   2.661  1.00  0.00           H  
HETATM 1328  O   HOH B 434      -5.975 -14.329 -17.643  1.00  0.00           O  
HETATM 1329  H1  HOH B 434      -6.527 -14.958 -18.109  1.00  0.00           H  
HETATM 1330  H2  HOH B 434      -6.575 -13.878 -17.050  1.00  0.00           H  
HETATM 1331  O   HOH B 435     -24.097 -23.369 -19.242  1.00  0.00           O  
HETATM 1332  H1  HOH B 435     -24.242 -24.283 -19.484  1.00  0.00           H  
HETATM 1333  H2  HOH B 435     -24.161 -23.361 -18.287  1.00  0.00           H  
HETATM 1334  O   HOH B 436      -8.894  -6.075   3.055  1.00  0.00           O  
HETATM 1335  H1  HOH B 436      -9.526  -5.398   2.813  1.00  0.00           H  
HETATM 1336  H2  HOH B 436      -8.054  -5.744   2.735  1.00  0.00           H  
HETATM 1337  O   HOH B 437      -4.330 -26.637   1.236  1.00  0.00           O  
HETATM 1338  H1  HOH B 437      -4.927 -26.875   1.945  1.00  0.00           H  
HETATM 1339  H2  HOH B 437      -3.938 -25.811   1.519  1.00  0.00           H  
HETATM 1340  O   HOH B 438     -15.538 -21.991   1.140  1.00  0.00           O  
HETATM 1341  H1  HOH B 438     -15.668 -22.093   2.083  1.00  0.00           H  
HETATM 1342  H2  HOH B 438     -16.267 -21.441   0.854  1.00  0.00           H  
HETATM 1343  O   HOH B 439     -19.179 -25.928   2.538  1.00  0.00           O  
HETATM 1344  H1  HOH B 439     -18.997 -25.119   2.061  1.00  0.00           H  
HETATM 1345  H2  HOH B 439     -19.310 -26.585   1.854  1.00  0.00           H  
HETATM 1346  O   HOH B 440     -11.618  -4.878  -0.552  1.00  0.00           O  
HETATM 1347  H1  HOH B 440     -11.521  -5.158   0.359  1.00  0.00           H  
HETATM 1348  H2  HOH B 440     -11.094  -5.505  -1.052  1.00  0.00           H  
HETATM 1349  O   HOH B 441     -19.486  -0.497 -22.998  1.00  0.00           O  
HETATM 1350  H1  HOH B 441     -19.403  -1.218 -22.374  1.00  0.00           H  
HETATM 1351  H2  HOH B 441     -20.306  -0.067 -22.760  1.00  0.00           H  
HETATM 1352  O   HOH B 442     -14.958  -0.465 -10.376  1.00  0.00           O  
HETATM 1353  H1  HOH B 442     -14.503  -0.671  -9.560  1.00  0.00           H  
HETATM 1354  H2  HOH B 442     -15.125   0.477 -10.327  1.00  0.00           H  
HETATM 1355  O   HOH B 443      -0.862   2.427  -8.108  1.00  0.00           O  
HETATM 1356  H1  HOH B 443      -0.926   1.471  -8.093  1.00  0.00           H  
HETATM 1357  H2  HOH B 443      -1.239   2.679  -8.950  1.00  0.00           H  
HETATM 1358  O   HOH B 444      -7.978  -3.479  -2.621  1.00  0.00           O  
HETATM 1359  H1  HOH B 444      -8.329  -3.375  -3.505  1.00  0.00           H  
HETATM 1360  H2  HOH B 444      -8.738  -3.372  -2.047  1.00  0.00           H  
HETATM 1361  O   HOH B 445     -17.239 -10.933  -4.345  1.00  0.00           O  
HETATM 1362  H1  HOH B 445     -17.813 -11.191  -3.623  1.00  0.00           H  
HETATM 1363  H2  HOH B 445     -17.240  -9.976  -4.321  1.00  0.00           H  
HETATM 1364  O   HOH B 446      -7.823   1.003  -9.039  1.00  0.00           O  
HETATM 1365  H1  HOH B 446      -7.441   1.526  -8.335  1.00  0.00           H  
HETATM 1366  H2  HOH B 446      -7.252   1.160  -9.792  1.00  0.00           H  
HETATM 1367  O   HOH B 447     -10.092  -2.769  -0.995  1.00  0.00           O  
HETATM 1368  H1  HOH B 447     -10.603  -3.550  -0.785  1.00  0.00           H  
HETATM 1369  H2  HOH B 447     -10.652  -2.268  -1.588  1.00  0.00           H  
HETATM 1370  O   HOH B 448     -10.696  -9.931  -2.733  1.00  0.00           O  
HETATM 1371  H1  HOH B 448     -10.133 -10.541  -2.256  1.00  0.00           H  
HETATM 1372  H2  HOH B 448     -10.805 -10.329  -3.596  1.00  0.00           H  
HETATM 1373  O   HOH B 449     -10.751  -7.447  -1.555  1.00  0.00           O  
HETATM 1374  H1  HOH B 449     -10.632  -8.256  -2.053  1.00  0.00           H  
HETATM 1375  H2  HOH B 449     -10.038  -7.450  -0.917  1.00  0.00           H  
HETATM 1376  O   HOH B 450     -18.716  -6.064 -24.445  1.00  0.00           O  
HETATM 1377  H1  HOH B 450     -19.621  -6.025 -24.755  1.00  0.00           H  
HETATM 1378  H2  HOH B 450     -18.365  -5.191 -24.619  1.00  0.00           H  
HETATM 1379  O   HOH B 451     -20.314  -3.195   2.825  1.00  0.00           O  
HETATM 1380  H1  HOH B 451     -20.459  -4.131   2.685  1.00  0.00           H  
HETATM 1381  H2  HOH B 451     -19.627  -3.154   3.490  1.00  0.00           H  
HETATM 1382  O   HOH B 452      -3.134   0.270   1.199  1.00  0.00           O  
HETATM 1383  H1  HOH B 452      -3.482   0.412   0.319  1.00  0.00           H  
HETATM 1384  H2  HOH B 452      -2.884   1.143   1.502  1.00  0.00           H  
HETATM 1385  O   HOH B 453      -9.536  -1.143  -5.436  1.00  0.00           O  
HETATM 1386  H1  HOH B 453      -9.406  -1.134  -6.385  1.00  0.00           H  
HETATM 1387  H2  HOH B 453      -9.597  -2.071  -5.212  1.00  0.00           H  
HETATM 1388  O   HOH B 454     -12.576   2.561   0.044  1.00  0.00           O  
HETATM 1389  H1  HOH B 454     -12.714   3.349   0.570  1.00  0.00           H  
HETATM 1390  H2  HOH B 454     -11.640   2.378   0.127  1.00  0.00           H  
HETATM 1391  O   HOH B 455     -18.607  -1.395  -3.012  1.00  0.00           O  
HETATM 1392  H1  HOH B 455     -18.099  -1.000  -3.721  1.00  0.00           H  
HETATM 1393  H2  HOH B 455     -18.967  -2.197  -3.392  1.00  0.00           H  
HETATM 1394  O   HOH B 456     -15.774 -24.374  -0.150  1.00  0.00           O  
HETATM 1395  H1  HOH B 456     -16.142 -25.116   0.329  1.00  0.00           H  
HETATM 1396  H2  HOH B 456     -15.765 -23.659   0.486  1.00  0.00           H  
HETATM 1397  O   HOH B 457     -20.664  -5.955   2.852  1.00  0.00           O  
HETATM 1398  H1  HOH B 457     -21.538  -6.067   2.479  1.00  0.00           H  
HETATM 1399  H2  HOH B 457     -20.070  -6.267   2.171  1.00  0.00           H  
HETATM 1400  O   HOH B 458       0.287  -9.927  -2.690  1.00  0.00           O  
HETATM 1401  H1  HOH B 458       0.887 -10.621  -2.417  1.00  0.00           H  
HETATM 1402  H2  HOH B 458      -0.541 -10.141  -2.261  1.00  0.00           H  
HETATM 1403  O   HOH B 459     -12.536  -6.849   4.694  1.00  0.00           O  
HETATM 1404  H1  HOH B 459     -13.424  -7.029   4.385  1.00  0.00           H  
HETATM 1405  H2  HOH B 459     -12.225  -7.687   5.034  1.00  0.00           H  
HETATM 1406  O   HOH B 460     -13.597  -5.852  -9.331  1.00  0.00           O  
HETATM 1407  H1  HOH B 460     -13.183  -6.602  -8.903  1.00  0.00           H  
HETATM 1408  H2  HOH B 460     -13.345  -5.932 -10.251  1.00  0.00           H  
HETATM 1409  O   HOH B 461     -16.433  -9.321   1.887  1.00  0.00           O  
HETATM 1410  H1  HOH B 461     -16.283  -8.834   2.698  1.00  0.00           H  
HETATM 1411  H2  HOH B 461     -15.563  -9.615   1.618  1.00  0.00           H  
HETATM 1412  O   HOH B 462      -9.540   0.674   4.375  1.00  0.00           O  
HETATM 1413  H1  HOH B 462     -10.438   0.433   4.602  1.00  0.00           H  
HETATM 1414  H2  HOH B 462      -9.631   1.265   3.628  1.00  0.00           H  
HETATM 1415  O   HOH B 463      -9.632   1.877  -1.569  1.00  0.00           O  
HETATM 1416  H1  HOH B 463      -9.085   1.436  -0.918  1.00  0.00           H  
HETATM 1417  H2  HOH B 463      -9.585   2.803  -1.334  1.00  0.00           H  
HETATM 1418  O   HOH B 464     -16.222  -1.315   4.030  1.00  0.00           O  
HETATM 1419  H1  HOH B 464     -16.887  -0.930   4.601  1.00  0.00           H  
HETATM 1420  H2  HOH B 464     -16.665  -1.431   3.190  1.00  0.00           H  
HETATM 1421  O   HOH B 465      -6.998  -1.087  -0.849  1.00  0.00           O  
HETATM 1422  H1  HOH B 465      -6.242  -1.170  -1.430  1.00  0.00           H  
HETATM 1423  H2  HOH B 465      -7.590  -1.787  -1.124  1.00  0.00           H  
HETATM 1424  O   HOH B 466      -7.851  -1.900  -8.556  1.00  0.00           O  
HETATM 1425  H1  HOH B 466      -8.253  -1.948  -9.423  1.00  0.00           H  
HETATM 1426  H2  HOH B 466      -7.540  -0.997  -8.486  1.00  0.00           H  
HETATM 1427  O   HOH B 467     -24.336  -1.235  -2.124  1.00  0.00           O  
HETATM 1428  H1  HOH B 467     -24.449  -2.031  -1.605  1.00  0.00           H  
HETATM 1429  H2  HOH B 467     -23.396  -1.195  -2.301  1.00  0.00           H  
HETATM 1430  O   HOH B 468     -15.501  -1.642 -22.295  1.00  0.00           O  
HETATM 1431  H1  HOH B 468     -14.781  -1.572 -22.921  1.00  0.00           H  
HETATM 1432  H2  HOH B 468     -15.941  -0.793 -22.340  1.00  0.00           H  
HETATM 1433  O   HOH B 469       2.537 -23.262  -2.352  1.00  0.00           O  
HETATM 1434  H1  HOH B 469       2.539 -24.090  -1.872  1.00  0.00           H  
HETATM 1435  H2  HOH B 469       3.121 -22.694  -1.852  1.00  0.00           H  
HETATM 1436  O   HOH B 470     -18.748  -9.900   0.380  1.00  0.00           O  
HETATM 1437  H1  HOH B 470     -18.857 -10.807   0.668  1.00  0.00           H  
HETATM 1438  H2  HOH B 470     -17.890  -9.642   0.718  1.00  0.00           H  
HETATM 1439  O   HOH B 471     -14.315 -23.374  -3.255  1.00  0.00           O  
HETATM 1440  H1  HOH B 471     -15.119 -23.467  -2.744  1.00  0.00           H  
HETATM 1441  H2  HOH B 471     -13.725 -24.038  -2.899  1.00  0.00           H  
HETATM 1442  O   HOH B 472     -12.896   2.024   2.819  1.00  0.00           O  
HETATM 1443  H1  HOH B 472     -13.846   2.018   2.701  1.00  0.00           H  
HETATM 1444  H2  HOH B 472     -12.543   1.869   1.943  1.00  0.00           H  
HETATM 1445  O   HOH B 473     -15.750 -14.271 -12.304  1.00  0.00           O  
HETATM 1446  H1  HOH B 473     -15.476 -13.716 -13.034  1.00  0.00           H  
HETATM 1447  H2  HOH B 473     -14.985 -14.814 -12.115  1.00  0.00           H  
HETATM 1448  O   HOH B 474     -19.365  -4.922 -20.586  1.00  0.00           O  
HETATM 1449  H1  HOH B 474     -18.750  -4.590 -21.241  1.00  0.00           H  
HETATM 1450  H2  HOH B 474     -18.846  -4.992 -19.784  1.00  0.00           H  
HETATM 1451  O   HOH B 475     -23.050  -3.060 -22.797  1.00  0.00           O  
HETATM 1452  H1  HOH B 475     -22.530  -3.556 -23.429  1.00  0.00           H  
HETATM 1453  H2  HOH B 475     -22.612  -3.206 -21.959  1.00  0.00           H  
HETATM 1454  O   HOH B 476     -22.958  -6.006  -2.753  1.00  0.00           O  
HETATM 1455  H1  HOH B 476     -22.708  -6.675  -3.391  1.00  0.00           H  
HETATM 1456  H2  HOH B 476     -22.272  -5.343  -2.819  1.00  0.00           H  
HETATM 1457  O   HOH B 477     -16.821  -0.726  -5.022  1.00  0.00           O  
HETATM 1458  H1  HOH B 477     -16.809  -0.278  -5.868  1.00  0.00           H  
HETATM 1459  H2  HOH B 477     -15.992  -0.480  -4.610  1.00  0.00           H  
HETATM 1460  O   HOH B 478     -13.389 -24.736   3.050  1.00  0.00           O  
HETATM 1461  H1  HOH B 478     -14.269 -24.935   2.730  1.00  0.00           H  
HETATM 1462  H2  HOH B 478     -13.513 -24.518   3.973  1.00  0.00           H  
HETATM 1463  O   HOH B 479     -12.073  -5.834   2.093  1.00  0.00           O  
HETATM 1464  H1  HOH B 479     -12.880  -5.339   1.949  1.00  0.00           H  
HETATM 1465  H2  HOH B 479     -11.795  -5.587   2.975  1.00  0.00           H  
HETATM 1466  O   HOH B 480      -2.588  -1.070  -5.831  1.00  0.00           O  
HETATM 1467  H1  HOH B 480      -2.350  -1.439  -6.681  1.00  0.00           H  
HETATM 1468  H2  HOH B 480      -3.096  -1.761  -5.404  1.00  0.00           H  
HETATM 1469  O   HOH B 481     -22.324  -0.884   1.359  1.00  0.00           O  
HETATM 1470  H1  HOH B 481     -23.204  -0.546   1.197  1.00  0.00           H  
HETATM 1471  H2  HOH B 481     -22.424  -1.460   2.117  1.00  0.00           H  
HETATM 1472  O   HOH B 482       2.267  -3.518 -21.189  1.00  0.00           O  
HETATM 1473  H1  HOH B 482       3.034  -3.632 -21.750  1.00  0.00           H  
HETATM 1474  H2  HOH B 482       1.919  -2.660 -21.430  1.00  0.00           H  
HETATM 1475  O   HOH B 483     -12.127   1.410  -2.927  1.00  0.00           O  
HETATM 1476  H1  HOH B 483     -11.371   1.421  -2.340  1.00  0.00           H  
HETATM 1477  H2  HOH B 483     -12.320   2.334  -3.087  1.00  0.00           H  
HETATM 1478  O   HOH B 484     -17.329   2.732  -0.677  1.00  0.00           O  
HETATM 1479  H1  HOH B 484     -16.829   2.198  -0.060  1.00  0.00           H  
HETATM 1480  H2  HOH B 484     -16.697   2.973  -1.354  1.00  0.00           H  
HETATM 1481  O   HOH B 485      -8.355 -24.824  -3.380  1.00  0.00           O  
HETATM 1482  H1  HOH B 485      -8.719 -24.971  -2.507  1.00  0.00           H  
HETATM 1483  H2  HOH B 485      -7.451 -25.131  -3.318  1.00  0.00           H  
HETATM 1484  O   HOH B 486     -15.339  -5.257  -5.222  1.00  0.00           O  
HETATM 1485  H1  HOH B 486     -16.003  -5.337  -5.907  1.00  0.00           H  
HETATM 1486  H2  HOH B 486     -15.248  -6.142  -4.871  1.00  0.00           H  
HETATM 1487  O   HOH B 487      -4.893  -7.529  -4.742  1.00  0.00           O  
HETATM 1488  H1  HOH B 487      -5.205  -7.816  -5.600  1.00  0.00           H  
HETATM 1489  H2  HOH B 487      -5.690  -7.340  -4.247  1.00  0.00           H  
HETATM 1490  O   HOH B 488      -9.699 -23.571   3.658  1.00  0.00           O  
HETATM 1491  H1  HOH B 488     -10.062 -24.440   3.482  1.00  0.00           H  
HETATM 1492  H2  HOH B 488      -9.180 -23.367   2.880  1.00  0.00           H  
HETATM 1493  O   HOH B 489      -7.132 -11.203   0.828  1.00  0.00           O  
HETATM 1494  H1  HOH B 489      -6.459 -10.523   0.786  1.00  0.00           H  
HETATM 1495  H2  HOH B 489      -7.940 -10.729   1.023  1.00  0.00           H  
HETATM 1496  O   HOH B 490     -11.169 -25.373  -5.079  1.00  0.00           O  
HETATM 1497  H1  HOH B 490     -10.269 -25.324  -4.756  1.00  0.00           H  
HETATM 1498  H2  HOH B 490     -11.294 -26.297  -5.299  1.00  0.00           H  
HETATM 1499  O   HOH B 491     -15.981 -25.661   3.064  1.00  0.00           O  
HETATM 1500  H1  HOH B 491     -16.638 -25.520   3.746  1.00  0.00           H  
HETATM 1501  H2  HOH B 491     -16.045 -26.595   2.860  1.00  0.00           H  
HETATM 1502  O   HOH B 492     -14.098  -4.914  -1.913  1.00  0.00           O  
HETATM 1503  H1  HOH B 492     -13.938  -4.428  -2.723  1.00  0.00           H  
HETATM 1504  H2  HOH B 492     -13.238  -4.979  -1.498  1.00  0.00           H  
HETATM 1505  O   HOH B 493      -5.747 -18.900 -23.472  1.00  0.00           O  
HETATM 1506  H1  HOH B 493      -5.034 -18.546 -22.941  1.00  0.00           H  
HETATM 1507  H2  HOH B 493      -6.183 -18.128 -23.834  1.00  0.00           H  
HETATM 1508  O   HOH B 494      -9.102  -9.666   1.317  1.00  0.00           O  
HETATM 1509  H1  HOH B 494      -8.993  -9.235   2.165  1.00  0.00           H  
HETATM 1510  H2  HOH B 494      -9.689 -10.401   1.495  1.00  0.00           H  
HETATM 1511  O   HOH B 495     -16.955  -0.516   1.216  1.00  0.00           O  
HETATM 1512  H1  HOH B 495     -17.880  -0.642   1.003  1.00  0.00           H  
HETATM 1513  H2  HOH B 495     -16.514  -0.501   0.367  1.00  0.00           H  
HETATM 1514  O   HOH B 496      -9.781  -6.018 -21.301  1.00  0.00           O  
HETATM 1515  H1  HOH B 496      -9.866  -6.160 -22.244  1.00  0.00           H  
HETATM 1516  H2  HOH B 496      -9.211  -6.726 -21.002  1.00  0.00           H  
HETATM 1517  O   HOH B 497     -17.094   0.619  -7.395  1.00  0.00           O  
HETATM 1518  H1  HOH B 497     -17.405   0.349  -8.259  1.00  0.00           H  
HETATM 1519  H2  HOH B 497     -17.693   1.319  -7.133  1.00  0.00           H  
HETATM 1520  O   HOH B 498       0.860 -23.915   0.325  1.00  0.00           O  
HETATM 1521  H1  HOH B 498       0.526 -24.233  -0.513  1.00  0.00           H  
HETATM 1522  H2  HOH B 498       1.403 -24.630   0.655  1.00  0.00           H  
HETATM 1523  O   HOH B 499      -8.436   1.795 -21.826  1.00  0.00           O  
HETATM 1524  H1  HOH B 499      -8.572   0.869 -22.026  1.00  0.00           H  
HETATM 1525  H2  HOH B 499      -9.104   2.252 -22.337  1.00  0.00           H  
HETATM 1526  O   HOH B 500     -15.148 -25.752 -23.904  1.00  0.00           O  
HETATM 1527  H1  HOH B 500     -15.832 -26.422 -23.928  1.00  0.00           H  
HETATM 1528  H2  HOH B 500     -15.561 -24.974 -24.277  1.00  0.00           H  
HETATM 1529  O   HOH B 501     -16.201   2.241 -14.542  1.00  0.00           O  
HETATM 1530  H1  HOH B 501     -15.622   1.919 -13.852  1.00  0.00           H  
HETATM 1531  H2  HOH B 501     -16.723   2.922 -14.118  1.00  0.00           H  
HETATM 1532  O   HOH B 502     -11.401 -10.067 -11.214  1.00  0.00           O  
HETATM 1533  H1  HOH B 502     -11.769 -10.947 -11.142  1.00  0.00           H  
HETATM 1534  H2  HOH B 502     -12.040  -9.581 -11.737  1.00  0.00           H  
HETATM 1535  O   HOH B 503     -15.811   1.660   2.718  1.00  0.00           O  
HETATM 1536  H1  HOH B 503     -16.137   1.076   2.033  1.00  0.00           H  
HETATM 1537  H2  HOH B 503     -16.213   1.332   3.523  1.00  0.00           H  
HETATM 1538  O   HOH B 504     -11.112 -11.692   1.280  1.00  0.00           O  
HETATM 1539  H1  HOH B 504     -11.234 -12.642   1.257  1.00  0.00           H  
HETATM 1540  H2  HOH B 504     -11.031 -11.440   0.360  1.00  0.00           H  
HETATM 1541  O   HOH B 505     -18.732 -26.752  -4.182  1.00  0.00           O  
HETATM 1542  H1  HOH B 505     -19.082 -26.124  -3.549  1.00  0.00           H  
HETATM 1543  H2  HOH B 505     -18.870 -27.607  -3.773  1.00  0.00           H  
HETATM 1544  O   HOH B 506      -9.563 -19.132 -19.724  1.00  0.00           O  
HETATM 1545  H1  HOH B 506      -8.871 -19.253 -20.374  1.00  0.00           H  
HETATM 1546  H2  HOH B 506      -9.834 -20.021 -19.495  1.00  0.00           H  
HETATM 1547  O   HOH B 507     -11.991 -20.582 -17.202  1.00  0.00           O  
HETATM 1548  H1  HOH B 507     -11.170 -21.009 -17.445  1.00  0.00           H  
HETATM 1549  H2  HOH B 507     -12.657 -21.026 -17.727  1.00  0.00           H  
HETATM 1550  O   HOH B 508     -13.460 -20.716   4.887  1.00  0.00           O  
HETATM 1551  H1  HOH B 508     -13.113 -20.038   5.466  1.00  0.00           H  
HETATM 1552  H2  HOH B 508     -14.080 -20.255   4.321  1.00  0.00           H  
HETATM 1553  O   HOH B 509       0.727 -11.810 -18.664  1.00  0.00           O  
HETATM 1554  H1  HOH B 509      -0.162 -11.584 -18.938  1.00  0.00           H  
HETATM 1555  H2  HOH B 509       1.258 -11.058 -18.922  1.00  0.00           H  
HETATM 1556  O   HOH B 510      -4.857 -19.382 -12.287  1.00  0.00           O  
HETATM 1557  H1  HOH B 510      -4.670 -18.949 -13.120  1.00  0.00           H  
HETATM 1558  H2  HOH B 510      -5.254 -18.700 -11.745  1.00  0.00           H  
HETATM 1559  O   HOH B 511       5.705 -13.995  -4.922  1.00  0.00           O  
HETATM 1560  H1  HOH B 511       5.007 -13.378  -5.146  1.00  0.00           H  
HETATM 1561  H2  HOH B 511       5.315 -14.858  -5.061  1.00  0.00           H  
HETATM 1562  O   HOH B 512      -0.797 -18.828 -10.479  1.00  0.00           O  
HETATM 1563  H1  HOH B 512      -1.171 -18.460 -11.280  1.00  0.00           H  
HETATM 1564  H2  HOH B 512      -1.163 -19.710 -10.427  1.00  0.00           H  
HETATM 1565  O   HOH B 513       3.245 -22.934 -14.426  1.00  0.00           O  
HETATM 1566  H1  HOH B 513       3.103 -22.634 -15.323  1.00  0.00           H  
HETATM 1567  H2  HOH B 513       3.480 -23.858 -14.515  1.00  0.00           H  
HETATM 1568  O   HOH B 514      -0.392 -19.017 -13.946  1.00  0.00           O  
HETATM 1569  H1  HOH B 514      -0.969 -18.443 -14.449  1.00  0.00           H  
HETATM 1570  H2  HOH B 514       0.269 -19.304 -14.576  1.00  0.00           H  
HETATM 1571  O   HOH B 515      -0.094 -25.578 -14.137  1.00  0.00           O  
HETATM 1572  H1  HOH B 515      -1.010 -25.459 -13.887  1.00  0.00           H  
HETATM 1573  H2  HOH B 515      -0.124 -26.186 -14.875  1.00  0.00           H  
HETATM 1574  O   HOH B 516      -1.409  -5.082   4.823  1.00  0.00           O  
HETATM 1575  H1  HOH B 516      -1.124  -5.767   5.429  1.00  0.00           H  
HETATM 1576  H2  HOH B 516      -0.836  -5.181   4.063  1.00  0.00           H  
HETATM 1577  O   HOH B 517     -24.173 -20.200  -7.496  1.00  0.00           O  
HETATM 1578  H1  HOH B 517     -23.455 -19.596  -7.307  1.00  0.00           H  
HETATM 1579  H2  HOH B 517     -24.516 -19.907  -8.340  1.00  0.00           H  
HETATM 1580  O   HOH B 518      -4.846 -14.904 -23.371  1.00  0.00           O  
HETATM 1581  H1  HOH B 518      -5.789 -14.809 -23.506  1.00  0.00           H  
HETATM 1582  H2  HOH B 518      -4.673 -15.831 -23.538  1.00  0.00           H  
HETATM 1583  O   HOH B 519      -5.611 -22.038 -12.571  1.00  0.00           O  
HETATM 1584  H1  HOH B 519      -5.041 -22.445 -13.224  1.00  0.00           H  
HETATM 1585  H2  HOH B 519      -5.237 -21.167 -12.435  1.00  0.00           H  
HETATM 1586  O   HOH B 520       3.987  -3.604 -10.211  1.00  0.00           O  
HETATM 1587  H1  HOH B 520       3.330  -3.474 -10.894  1.00  0.00           H  
HETATM 1588  H2  HOH B 520       4.802  -3.763 -10.689  1.00  0.00           H  
HETATM 1589  O   HOH B 521       3.527 -24.142 -21.130  1.00  0.00           O  
HETATM 1590  H1  HOH B 521       3.982 -24.910 -21.478  1.00  0.00           H  
HETATM 1591  H2  HOH B 521       2.807 -23.993 -21.742  1.00  0.00           H  
HETATM 1592  O   HOH B 522      -8.364 -19.910 -24.419  1.00  0.00           O  
HETATM 1593  H1  HOH B 522      -9.031 -20.076 -23.752  1.00  0.00           H  
HETATM 1594  H2  HOH B 522      -7.777 -19.270 -24.018  1.00  0.00           H  
HETATM 1595  O   HOH B 523      -4.700  -9.688   1.567  1.00  0.00           O  
HETATM 1596  H1  HOH B 523      -3.942 -10.055   1.112  1.00  0.00           H  
HETATM 1597  H2  HOH B 523      -4.696 -10.116   2.423  1.00  0.00           H  
HETATM 1598  O   HOH B 524       1.706 -21.492 -10.311  1.00  0.00           O  
HETATM 1599  H1  HOH B 524       1.925 -21.089 -11.151  1.00  0.00           H  
HETATM 1600  H2  HOH B 524       1.529 -22.408 -10.523  1.00  0.00           H  
HETATM 1601  O   HOH B 525       1.217 -19.958 -19.580  1.00  0.00           O  
HETATM 1602  H1  HOH B 525       0.652 -20.721 -19.701  1.00  0.00           H  
HETATM 1603  H2  HOH B 525       1.530 -19.748 -20.461  1.00  0.00           H  
HETATM 1604  O   HOH B 526     -23.771  -4.037 -11.821  1.00  0.00           O  
HETATM 1605  H1  HOH B 526     -24.021  -4.945 -11.991  1.00  0.00           H  
HETATM 1606  H2  HOH B 526     -22.874  -4.091 -11.492  1.00  0.00           H  
HETATM 1607  O   HOH B 527      -9.436 -15.669  -4.584  1.00  0.00           O  
HETATM 1608  H1  HOH B 527     -10.113 -15.195  -5.068  1.00  0.00           H  
HETATM 1609  H2  HOH B 527      -8.856 -14.983  -4.251  1.00  0.00           H  
HETATM 1610  O   HOH B 528      -5.768  -3.123 -15.891  1.00  0.00           O  
HETATM 1611  H1  HOH B 528      -5.396  -2.311 -16.233  1.00  0.00           H  
HETATM 1612  H2  HOH B 528      -5.319  -3.817 -16.375  1.00  0.00           H  
HETATM 1613  O   HOH B 529      -7.526 -19.922 -21.193  1.00  0.00           O  
HETATM 1614  H1  HOH B 529      -7.037 -19.413 -21.840  1.00  0.00           H  
HETATM 1615  H2  HOH B 529      -7.449 -20.828 -21.493  1.00  0.00           H  
HETATM 1616  O   HOH B 530     -18.618 -23.012  -7.117  1.00  0.00           O  
HETATM 1617  H1  HOH B 530     -18.104 -23.513  -6.485  1.00  0.00           H  
HETATM 1618  H2  HOH B 530     -19.124 -23.672  -7.592  1.00  0.00           H  
HETATM 1619  O   HOH B 531       1.063 -21.311  -5.340  1.00  0.00           O  
HETATM 1620  H1  HOH B 531       1.938 -21.646  -5.536  1.00  0.00           H  
HETATM 1621  H2  HOH B 531       0.688 -21.104  -6.196  1.00  0.00           H  
HETATM 1622  O   HOH B 532     -13.726 -19.793  -4.165  1.00  0.00           O  
HETATM 1623  H1  HOH B 532     -12.886 -20.135  -4.473  1.00  0.00           H  
HETATM 1624  H2  HOH B 532     -13.605 -19.672  -3.223  1.00  0.00           H  
HETATM 1625  O   HOH B 533     -18.803 -18.003 -11.733  1.00  0.00           O  
HETATM 1626  H1  HOH B 533     -19.689 -18.084 -11.381  1.00  0.00           H  
HETATM 1627  H2  HOH B 533     -18.827 -17.204 -12.262  1.00  0.00           H  
HETATM 1628  O   HOH B 534       5.299 -26.228 -21.703  1.00  0.00           O  
HETATM 1629  H1  HOH B 534       5.962 -26.165 -22.390  1.00  0.00           H  
HETATM 1630  H2  HOH B 534       4.909 -27.094 -21.825  1.00  0.00           H  
HETATM 1631  O   HOH B 535      -5.113 -15.607 -11.243  1.00  0.00           O  
HETATM 1632  H1  HOH B 535      -5.503 -15.529 -12.114  1.00  0.00           H  
HETATM 1633  H2  HOH B 535      -5.471 -14.867 -10.752  1.00  0.00           H  
HETATM 1634  O   HOH B 536      -0.783 -10.314  -7.159  1.00  0.00           O  
HETATM 1635  H1  HOH B 536      -1.224  -9.681  -7.727  1.00  0.00           H  
HETATM 1636  H2  HOH B 536      -1.391 -10.447  -6.432  1.00  0.00           H  
HETATM 1637  O   HOH B 537     -22.991  -1.545 -13.990  1.00  0.00           O  
HETATM 1638  H1  HOH B 537     -22.350  -2.128 -14.397  1.00  0.00           H  
HETATM 1639  H2  HOH B 537     -23.793  -2.066 -13.942  1.00  0.00           H  
HETATM 1640  O   HOH B 538     -23.675 -23.491 -22.973  1.00  0.00           O  
HETATM 1641  H1  HOH B 538     -23.330 -22.986 -23.709  1.00  0.00           H  
HETATM 1642  H2  HOH B 538     -24.614 -23.558 -23.147  1.00  0.00           H  
HETATM 1643  O   HOH B 539       1.219  -3.927 -18.732  1.00  0.00           O  
HETATM 1644  H1  HOH B 539       1.930  -4.335 -18.238  1.00  0.00           H  
HETATM 1645  H2  HOH B 539       1.592  -3.763 -19.598  1.00  0.00           H  
HETATM 1646  O   HOH B 540      -4.405 -14.765 -20.239  1.00  0.00           O  
HETATM 1647  H1  HOH B 540      -3.946 -14.605 -19.415  1.00  0.00           H  
HETATM 1648  H2  HOH B 540      -4.679 -13.898 -20.534  1.00  0.00           H  
HETATM 1649  O   HOH B 541      -6.217 -19.921   2.140  1.00  0.00           O  
HETATM 1650  H1  HOH B 541      -6.908 -20.366   2.629  1.00  0.00           H  
HETATM 1651  H2  HOH B 541      -6.134 -20.422   1.329  1.00  0.00           H  
HETATM 1652  O   HOH B 542       1.327 -15.796  -9.604  1.00  0.00           O  
HETATM 1653  H1  HOH B 542       0.885 -16.331  -8.945  1.00  0.00           H  
HETATM 1654  H2  HOH B 542       0.625 -15.286 -10.009  1.00  0.00           H  
HETATM 1655  O   HOH B 543     -22.538 -12.364 -19.425  1.00  0.00           O  
HETATM 1656  H1  HOH B 543     -23.160 -12.415 -20.152  1.00  0.00           H  
HETATM 1657  H2  HOH B 543     -22.472 -13.264 -19.104  1.00  0.00           H  
HETATM 1658  O   HOH B 544       2.509 -23.314  -7.217  1.00  0.00           O  
HETATM 1659  H1  HOH B 544       2.232 -22.845  -8.004  1.00  0.00           H  
HETATM 1660  H2  HOH B 544       1.813 -23.951  -7.059  1.00  0.00           H  
HETATM 1661  O   HOH B 545      -2.608  -7.441 -23.876  1.00  0.00           O  
HETATM 1662  H1  HOH B 545      -1.830  -7.845 -23.493  1.00  0.00           H  
HETATM 1663  H2  HOH B 545      -2.848  -6.749 -23.260  1.00  0.00           H  
HETATM 1664  O   HOH B 546      -4.338 -19.145   4.155  1.00  0.00           O  
HETATM 1665  H1  HOH B 546      -4.778 -19.410   3.347  1.00  0.00           H  
HETATM 1666  H2  HOH B 546      -4.960 -19.358   4.849  1.00  0.00           H  
HETATM 1667  O   HOH B 547       4.984  -3.161 -19.241  1.00  0.00           O  
HETATM 1668  H1  HOH B 547       5.132  -2.609 -20.008  1.00  0.00           H  
HETATM 1669  H2  HOH B 547       5.197  -4.046 -19.538  1.00  0.00           H  
HETATM 1670  O   HOH B 548      -2.967 -26.172 -16.496  1.00  0.00           O  
HETATM 1671  H1  HOH B 548      -2.834 -25.828 -15.613  1.00  0.00           H  
HETATM 1672  H2  HOH B 548      -3.642 -26.843 -16.392  1.00  0.00           H  
HETATM 1673  O   HOH B 549      -0.050 -22.498   4.196  1.00  0.00           O  
HETATM 1674  H1  HOH B 549      -0.314 -21.905   3.492  1.00  0.00           H  
HETATM 1675  H2  HOH B 549      -0.799 -22.510   4.793  1.00  0.00           H  
HETATM 1676  O   HOH B 550       2.787 -26.312  -1.723  1.00  0.00           O  
HETATM 1677  H1  HOH B 550       1.878 -26.555  -1.902  1.00  0.00           H  
HETATM 1678  H2  HOH B 550       3.225 -27.143  -1.539  1.00  0.00           H  
HETATM 1679  O   HOH B 551       2.821  -6.576 -11.546  1.00  0.00           O  
HETATM 1680  H1  HOH B 551       1.972  -6.862 -11.883  1.00  0.00           H  
HETATM 1681  H2  HOH B 551       3.199  -7.363 -11.152  1.00  0.00           H  
HETATM 1682  O   HOH B 552      -0.871 -21.883 -13.264  1.00  0.00           O  
HETATM 1683  H1  HOH B 552      -0.469 -21.046 -13.502  1.00  0.00           H  
HETATM 1684  H2  HOH B 552      -0.130 -22.462 -13.086  1.00  0.00           H  
HETATM 1685  O   HOH B 553       0.742 -25.899  -4.966  1.00  0.00           O  
HETATM 1686  H1  HOH B 553       0.439 -25.531  -5.796  1.00  0.00           H  
HETATM 1687  H2  HOH B 553       0.242 -25.430  -4.298  1.00  0.00           H  
HETATM 1688  O   HOH B 554      -1.702  -3.014  -8.810  1.00  0.00           O  
HETATM 1689  H1  HOH B 554      -0.914  -3.102  -8.274  1.00  0.00           H  
HETATM 1690  H2  HOH B 554      -1.375  -2.860  -9.696  1.00  0.00           H  
HETATM 1691  O   HOH B 555       2.088 -19.434  -1.137  1.00  0.00           O  
HETATM 1692  H1  HOH B 555       2.068 -20.175  -0.531  1.00  0.00           H  
HETATM 1693  H2  HOH B 555       2.871 -18.943  -0.889  1.00  0.00           H  
HETATM 1694  O   HOH B 556     -24.060 -15.095 -13.473  1.00  0.00           O  
HETATM 1695  H1  HOH B 556     -23.793 -15.323 -12.583  1.00  0.00           H  
HETATM 1696  H2  HOH B 556     -23.334 -14.575 -13.816  1.00  0.00           H  
HETATM 1697  O   HOH B 557       1.503  -7.782 -16.899  1.00  0.00           O  
HETATM 1698  H1  HOH B 557       0.616  -7.799 -16.540  1.00  0.00           H  
HETATM 1699  H2  HOH B 557       1.953  -8.503 -16.462  1.00  0.00           H  
HETATM 1700  O   HOH B 558      -7.580 -17.358 -17.979  1.00  0.00           O  
HETATM 1701  H1  HOH B 558      -7.948 -17.826 -18.730  1.00  0.00           H  
HETATM 1702  H2  HOH B 558      -6.676 -17.666 -17.924  1.00  0.00           H  
HETATM 1703  O   HOH B 559      -5.891  -1.180 -19.036  1.00  0.00           O  
HETATM 1704  H1  HOH B 559      -5.368  -1.927 -19.328  1.00  0.00           H  
HETATM 1705  H2  HOH B 559      -6.637  -1.162 -19.635  1.00  0.00           H  
HETATM 1706  O   HOH B 560     -19.441  -1.115 -19.831  1.00  0.00           O  
HETATM 1707  H1  HOH B 560     -19.881  -0.291 -19.619  1.00  0.00           H  
HETATM 1708  H2  HOH B 560     -20.154  -1.732 -19.991  1.00  0.00           H  
HETATM 1709  O   HOH B 561      -0.992  -3.761 -14.587  1.00  0.00           O  
HETATM 1710  H1  HOH B 561      -1.263  -3.203 -15.316  1.00  0.00           H  
HETATM 1711  H2  HOH B 561      -1.683  -4.421 -14.522  1.00  0.00           H  
HETATM 1712  O   HOH B 562       1.504  -0.413  -9.079  1.00  0.00           O  
HETATM 1713  H1  HOH B 562       1.306  -1.308  -9.353  1.00  0.00           H  
HETATM 1714  H2  HOH B 562       0.652  -0.034  -8.863  1.00  0.00           H  
HETATM 1715  O   HOH B 563     -24.203 -20.593 -17.790  1.00  0.00           O  
HETATM 1716  H1  HOH B 563     -24.781 -21.034 -18.414  1.00  0.00           H  
HETATM 1717  H2  HOH B 563     -23.525 -20.191 -18.334  1.00  0.00           H  
HETATM 1718  O   HOH B 564     -18.823 -25.289 -10.978  1.00  0.00           O  
HETATM 1719  H1  HOH B 564     -17.881 -25.381 -11.125  1.00  0.00           H  
HETATM 1720  H2  HOH B 564     -19.114 -24.683 -11.659  1.00  0.00           H  
HETATM 1721  O   HOH B 565      -3.255 -15.576   3.025  1.00  0.00           O  
HETATM 1722  H1  HOH B 565      -2.749 -16.189   3.559  1.00  0.00           H  
HETATM 1723  H2  HOH B 565      -2.762 -15.508   2.207  1.00  0.00           H  
HETATM 1724  O   HOH B 566     -12.193 -23.139 -24.770  1.00  0.00           O  
HETATM 1725  H1  HOH B 566     -12.785 -22.416 -24.977  1.00  0.00           H  
HETATM 1726  H2  HOH B 566     -11.518 -23.098 -25.448  1.00  0.00           H  
HETATM 1727  O   HOH B 567       0.226 -24.841  -7.513  1.00  0.00           O  
HETATM 1728  H1  HOH B 567       0.464 -24.744  -8.435  1.00  0.00           H  
HETATM 1729  H2  HOH B 567      -0.314 -25.631  -7.486  1.00  0.00           H  
HETATM 1730  O   HOH B 568     -15.684 -22.529  -5.651  1.00  0.00           O  
HETATM 1731  H1  HOH B 568     -15.077 -22.831  -4.975  1.00  0.00           H  
HETATM 1732  H2  HOH B 568     -16.419 -23.140  -5.604  1.00  0.00           H  
HETATM 1733  O   HOH B 569       3.440 -19.698   3.414  1.00  0.00           O  
HETATM 1734  H1  HOH B 569       3.959 -18.924   3.194  1.00  0.00           H  
HETATM 1735  H2  HOH B 569       3.280 -20.128   2.574  1.00  0.00           H  
HETATM 1736  O   HOH B 570      -3.000 -25.198 -14.029  1.00  0.00           O  
HETATM 1737  H1  HOH B 570      -3.177 -25.179 -13.089  1.00  0.00           H  
HETATM 1738  H2  HOH B 570      -3.136 -24.294 -14.316  1.00  0.00           H  
HETATM 1739  O   HOH B 571      -2.117 -20.704  -8.618  1.00  0.00           O  
HETATM 1740  H1  HOH B 571      -2.658 -20.110  -8.098  1.00  0.00           H  
HETATM 1741  H2  HOH B 571      -2.553 -20.744  -9.469  1.00  0.00           H  
HETATM 1742  O   HOH B 572      -7.188 -17.151   5.016  1.00  0.00           O  
HETATM 1743  H1  HOH B 572      -7.301 -16.213   5.171  1.00  0.00           H  
HETATM 1744  H2  HOH B 572      -6.874 -17.209   4.113  1.00  0.00           H  
HETATM 1745  O   HOH B 573       3.761 -25.384 -15.783  1.00  0.00           O  
HETATM 1746  H1  HOH B 573       3.435 -26.154 -15.318  1.00  0.00           H  
HETATM 1747  H2  HOH B 573       3.352 -25.434 -16.647  1.00  0.00           H  
HETATM 1748  O   HOH B 574     -20.049  -7.667  -9.517  1.00  0.00           O  
HETATM 1749  H1  HOH B 574     -20.959  -7.469  -9.738  1.00  0.00           H  
HETATM 1750  H2  HOH B 574     -19.997  -7.535  -8.571  1.00  0.00           H  
HETATM 1751  O   HOH B 575      -2.662 -10.840  -5.618  1.00  0.00           O  
HETATM 1752  H1  HOH B 575      -2.975 -10.373  -4.844  1.00  0.00           H  
HETATM 1753  H2  HOH B 575      -2.206 -11.605  -5.269  1.00  0.00           H  
HETATM 1754  O   HOH B 576       0.355 -14.123  -7.020  1.00  0.00           O  
HETATM 1755  H1  HOH B 576       1.097 -14.636  -7.343  1.00  0.00           H  
HETATM 1756  H2  HOH B 576       0.755 -13.409  -6.524  1.00  0.00           H  
HETATM 1757  O   HOH B 577     -21.538 -22.837  -3.208  1.00  0.00           O  
HETATM 1758  H1  HOH B 577     -21.928 -23.340  -3.923  1.00  0.00           H  
HETATM 1759  H2  HOH B 577     -21.234 -22.029  -3.623  1.00  0.00           H  
HETATM 1760  O   HOH B 578       5.633  -4.442  -1.360  1.00  0.00           O  
HETATM 1761  H1  HOH B 578       6.286  -4.916  -1.874  1.00  0.00           H  
HETATM 1762  H2  HOH B 578       4.889  -4.339  -1.954  1.00  0.00           H  
HETATM 1763  O   HOH B 579      -1.262   2.843 -18.399  1.00  0.00           O  
HETATM 1764  H1  HOH B 579      -1.916   3.180 -17.787  1.00  0.00           H  
HETATM 1765  H2  HOH B 579      -0.590   2.451 -17.840  1.00  0.00           H  
HETATM 1766  O   HOH B 580       5.798 -17.572 -17.732  1.00  0.00           O  
HETATM 1767  H1  HOH B 580       4.862 -17.674 -17.560  1.00  0.00           H  
HETATM 1768  H2  HOH B 580       5.938 -18.017 -18.567  1.00  0.00           H  
HETATM 1769  O   HOH B 581     -12.094 -19.472 -12.857  1.00  0.00           O  
HETATM 1770  H1  HOH B 581     -11.154 -19.497 -13.036  1.00  0.00           H  
HETATM 1771  H2  HOH B 581     -12.267 -20.278 -12.371  1.00  0.00           H  
HETATM 1772  O   HOH B 582      -1.977 -14.566 -13.596  1.00  0.00           O  
HETATM 1773  H1  HOH B 582      -2.482 -13.774 -13.780  1.00  0.00           H  
HETATM 1774  H2  HOH B 582      -2.026 -15.075 -14.405  1.00  0.00           H  
HETATM 1775  O   HOH B 583       3.760 -17.993  -6.366  1.00  0.00           O  
HETATM 1776  H1  HOH B 583       4.651 -18.141  -6.047  1.00  0.00           H  
HETATM 1777  H2  HOH B 583       3.208 -18.520  -5.788  1.00  0.00           H  
HETATM 1778  O   HOH B 584       1.701  -5.829   3.857  1.00  0.00           O  
HETATM 1779  H1  HOH B 584       1.196  -5.910   3.049  1.00  0.00           H  
HETATM 1780  H2  HOH B 584       2.203  -5.021   3.747  1.00  0.00           H  
HETATM 1781  O   HOH B 585     -21.597 -18.001 -16.445  1.00  0.00           O  
HETATM 1782  H1  HOH B 585     -21.174 -17.799 -15.610  1.00  0.00           H  
HETATM 1783  H2  HOH B 585     -22.463 -17.599 -16.378  1.00  0.00           H  
HETATM 1784  O   HOH B 586     -22.267 -18.675  -6.652  1.00  0.00           O  
HETATM 1785  H1  HOH B 586     -21.416 -18.271  -6.484  1.00  0.00           H  
HETATM 1786  H2  HOH B 586     -22.825 -18.365  -5.939  1.00  0.00           H  
HETATM 1787  O   HOH B 587       3.270 -20.970 -12.403  1.00  0.00           O  
HETATM 1788  H1  HOH B 587       3.401 -21.794 -12.871  1.00  0.00           H  
HETATM 1789  H2  HOH B 587       3.199 -20.311 -13.094  1.00  0.00           H  
HETATM 1790  O   HOH B 588     -18.168 -23.422 -21.744  1.00  0.00           O  
HETATM 1791  H1  HOH B 588     -18.521 -22.558 -21.530  1.00  0.00           H  
HETATM 1792  H2  HOH B 588     -18.858 -23.841 -22.259  1.00  0.00           H  
HETATM 1793  O   HOH B 589      -4.071 -23.679 -17.905  1.00  0.00           O  
HETATM 1794  H1  HOH B 589      -3.445 -24.245 -17.452  1.00  0.00           H  
HETATM 1795  H2  HOH B 589      -4.805 -23.598 -17.297  1.00  0.00           H  
HETATM 1796  O   HOH B 590      -7.386   2.734 -14.459  1.00  0.00           O  
HETATM 1797  H1  HOH B 590      -7.913   2.148 -13.916  1.00  0.00           H  
HETATM 1798  H2  HOH B 590      -7.955   2.957 -15.195  1.00  0.00           H  
HETATM 1799  O   HOH B 591     -18.347 -16.647 -19.715  1.00  0.00           O  
HETATM 1800  H1  HOH B 591     -18.598 -16.091 -18.977  1.00  0.00           H  
HETATM 1801  H2  HOH B 591     -18.361 -16.062 -20.472  1.00  0.00           H  
HETATM 1802  O   HOH B 592      -2.183   0.920  -3.701  1.00  0.00           O  
HETATM 1803  H1  HOH B 592      -1.942   0.385  -4.457  1.00  0.00           H  
HETATM 1804  H2  HOH B 592      -1.826   1.787  -3.897  1.00  0.00           H  
HETATM 1805  O   HOH B 593       1.771   1.523  -4.502  1.00  0.00           O  
HETATM 1806  H1  HOH B 593       1.154   0.941  -4.947  1.00  0.00           H  
HETATM 1807  H2  HOH B 593       1.445   2.405  -4.687  1.00  0.00           H  
HETATM 1808  O   HOH B 594      -8.282 -10.983 -24.404  1.00  0.00           O  
HETATM 1809  H1  HOH B 594      -9.164 -11.320 -24.251  1.00  0.00           H  
HETATM 1810  H2  HOH B 594      -7.843 -11.675 -24.899  1.00  0.00           H  
HETATM 1811  O   HOH B 595      -2.069 -19.160 -16.444  1.00  0.00           O  
HETATM 1812  H1  HOH B 595      -1.155 -19.444 -16.476  1.00  0.00           H  
HETATM 1813  H2  HOH B 595      -2.106 -18.404 -17.030  1.00  0.00           H  
HETATM 1814  O   HOH B 596       0.153 -16.030 -17.841  1.00  0.00           O  
HETATM 1815  H1  HOH B 596       0.461 -15.583 -17.053  1.00  0.00           H  
HETATM 1816  H2  HOH B 596       0.865 -15.922 -18.472  1.00  0.00           H  
HETATM 1817  O   HOH B 597      -3.767   0.671  -8.577  1.00  0.00           O  
HETATM 1818  H1  HOH B 597      -4.219   1.481  -8.339  1.00  0.00           H  
HETATM 1819  H2  HOH B 597      -4.321  -0.027  -8.227  1.00  0.00           H  
HETATM 1820  O   HOH B 598      -7.054  -2.442 -13.485  1.00  0.00           O  
HETATM 1821  H1  HOH B 598      -7.100  -2.835 -14.356  1.00  0.00           H  
HETATM 1822  H2  HOH B 598      -6.357  -1.788 -13.553  1.00  0.00           H  
HETATM 1823  O   HOH B 599       2.877 -19.005 -14.320  1.00  0.00           O  
HETATM 1824  H1  HOH B 599       2.436 -18.268 -13.897  1.00  0.00           H  
HETATM 1825  H2  HOH B 599       3.052 -18.700 -15.211  1.00  0.00           H  
HETATM 1826  O   HOH B 600       0.197 -18.695 -24.913  1.00  0.00           O  
HETATM 1827  H1  HOH B 600       0.766 -18.095 -25.395  1.00  0.00           H  
HETATM 1828  H2  HOH B 600       0.716 -18.959 -24.153  1.00  0.00           H  
HETATM 1829  O   HOH B 601       3.431  -9.093  -4.645  1.00  0.00           O  
HETATM 1830  H1  HOH B 601       2.776  -9.006  -3.952  1.00  0.00           H  
HETATM 1831  H2  HOH B 601       3.559  -8.201  -4.968  1.00  0.00           H  
HETATM 1832  O   HOH B 602      -3.788 -21.203 -19.128  1.00  0.00           O  
HETATM 1833  H1  HOH B 602      -3.544 -21.989 -18.640  1.00  0.00           H  
HETATM 1834  H2  HOH B 602      -2.953 -20.828 -19.411  1.00  0.00           H  
HETATM 1835  O   HOH B 603     -20.135  -9.694  -4.175  1.00  0.00           O  
HETATM 1836  H1  HOH B 603     -20.676  -9.298  -4.858  1.00  0.00           H  
HETATM 1837  H2  HOH B 603     -19.449  -9.046  -4.007  1.00  0.00           H  
HETATM 1838  O   HOH B 604      -1.193  -1.229 -17.331  1.00  0.00           O  
HETATM 1839  H1  HOH B 604      -2.017  -0.812 -17.584  1.00  0.00           H  
HETATM 1840  H2  HOH B 604      -1.175  -2.047 -17.826  1.00  0.00           H  
HETATM 1841  O   HOH B 605      -9.163 -23.818 -13.106  1.00  0.00           O  
HETATM 1842  H1  HOH B 605      -8.303 -24.226 -13.209  1.00  0.00           H  
HETATM 1843  H2  HOH B 605      -9.657 -24.431 -12.562  1.00  0.00           H  
HETATM 1844  O   HOH B 606     -22.979 -20.116 -10.916  1.00  0.00           O  
HETATM 1845  H1  HOH B 606     -23.867 -20.190 -10.569  1.00  0.00           H  
HETATM 1846  H2  HOH B 606     -22.686 -19.247 -10.646  1.00  0.00           H  
HETATM 1847  O   HOH B 607     -23.030  -8.596 -16.920  1.00  0.00           O  
HETATM 1848  H1  HOH B 607     -22.447  -8.468 -16.171  1.00  0.00           H  
HETATM 1849  H2  HOH B 607     -23.820  -8.986 -16.546  1.00  0.00           H  
HETATM 1850  O   HOH B 608     -13.383  -8.884  -4.515  1.00  0.00           O  
HETATM 1851  H1  HOH B 608     -12.717  -9.051  -5.182  1.00  0.00           H  
HETATM 1852  H2  HOH B 608     -13.541  -9.740  -4.115  1.00  0.00           H  
HETATM 1853  O   HOH B 609       1.095 -13.425 -13.498  1.00  0.00           O  
HETATM 1854  H1  HOH B 609       0.799 -12.697 -12.952  1.00  0.00           H  
HETATM 1855  H2  HOH B 609       1.885 -13.745 -13.062  1.00  0.00           H  
HETATM 1856  O   HOH B 610       2.878   0.928 -10.779  1.00  0.00           O  
HETATM 1857  H1  HOH B 610       2.396   0.422 -10.126  1.00  0.00           H  
HETATM 1858  H2  HOH B 610       3.776   0.954 -10.449  1.00  0.00           H  
HETATM 1859  O   HOH B 611       0.554 -24.812 -19.180  1.00  0.00           O  
HETATM 1860  H1  HOH B 611      -0.050 -25.556 -19.167  1.00  0.00           H  
HETATM 1861  H2  HOH B 611       1.424 -25.212 -19.175  1.00  0.00           H  
HETATM 1862  O   HOH B 612      -4.816 -11.760  -8.986  1.00  0.00           O  
HETATM 1863  H1  HOH B 612      -4.001 -12.255  -9.073  1.00  0.00           H  
HETATM 1864  H2  HOH B 612      -4.534 -10.873  -8.758  1.00  0.00           H  
HETATM 1865  O   HOH B 613       3.532 -13.329 -21.232  1.00  0.00           O  
HETATM 1866  H1  HOH B 613       3.505 -13.086 -20.307  1.00  0.00           H  
HETATM 1867  H2  HOH B 613       3.667 -12.501 -21.694  1.00  0.00           H  
HETATM 1868  O   HOH B 614     -19.065 -12.409  -8.701  1.00  0.00           O  
HETATM 1869  H1  HOH B 614     -18.393 -12.491  -8.025  1.00  0.00           H  
HETATM 1870  H2  HOH B 614     -19.814 -12.020  -8.250  1.00  0.00           H  
HETATM 1871  O   HOH B 615      -1.387 -12.544   4.207  1.00  0.00           O  
HETATM 1872  H1  HOH B 615      -1.161 -11.634   4.402  1.00  0.00           H  
HETATM 1873  H2  HOH B 615      -1.894 -12.496   3.397  1.00  0.00           H  
HETATM 1874  O   HOH B 616       0.271 -23.142 -16.742  1.00  0.00           O  
HETATM 1875  H1  HOH B 616       0.432 -23.802 -17.416  1.00  0.00           H  
HETATM 1876  H2  HOH B 616       1.135 -22.965 -16.368  1.00  0.00           H  
HETATM 1877  O   HOH B 617       3.658 -10.968 -23.265  1.00  0.00           O  
HETATM 1878  H1  HOH B 617       2.829 -11.433 -23.384  1.00  0.00           H  
HETATM 1879  H2  HOH B 617       4.036 -10.924 -24.143  1.00  0.00           H  
HETATM 1880  O   HOH B 618      -2.813 -20.968 -11.353  1.00  0.00           O  
HETATM 1881  H1  HOH B 618      -3.489 -20.473 -11.816  1.00  0.00           H  
HETATM 1882  H2  HOH B 618      -2.195 -21.227 -12.037  1.00  0.00           H  
HETATM 1883  O   HOH B 619     -19.828 -16.058 -24.031  1.00  0.00           O  
HETATM 1884  H1  HOH B 619     -20.534 -15.485 -23.732  1.00  0.00           H  
HETATM 1885  H2  HOH B 619     -19.110 -15.893 -23.419  1.00  0.00           H  
HETATM 1886  O   HOH B 620      -6.285  -9.753 -13.783  1.00  0.00           O  
HETATM 1887  H1  HOH B 620      -6.328 -10.689 -13.980  1.00  0.00           H  
HETATM 1888  H2  HOH B 620      -5.416  -9.630 -13.399  1.00  0.00           H  
HETATM 1889  O   HOH B 621       1.247 -14.963 -15.673  1.00  0.00           O  
HETATM 1890  H1  HOH B 621       0.886 -14.416 -14.976  1.00  0.00           H  
HETATM 1891  H2  HOH B 621       2.046 -15.334 -15.298  1.00  0.00           H  
HETATM 1892  O   HOH B 622       3.004 -21.958 -17.018  1.00  0.00           O  
HETATM 1893  H1  HOH B 622       3.157 -21.037 -16.805  1.00  0.00           H  
HETATM 1894  H2  HOH B 622       3.327 -22.053 -17.914  1.00  0.00           H  
HETATM 1895  O   HOH B 623      -0.095 -17.957  -0.703  1.00  0.00           O  
HETATM 1896  H1  HOH B 623      -0.771 -18.498  -1.110  1.00  0.00           H  
HETATM 1897  H2  HOH B 623       0.687 -18.509  -0.703  1.00  0.00           H  
HETATM 1898  O   HOH B 624      -7.448  -8.506 -23.398  1.00  0.00           O  
HETATM 1899  H1  HOH B 624      -7.512  -9.398 -23.742  1.00  0.00           H  
HETATM 1900  H2  HOH B 624      -6.821  -8.072 -23.975  1.00  0.00           H  
HETATM 1901  O   HOH B 625      -1.385 -13.355  -5.119  1.00  0.00           O  
HETATM 1902  H1  HOH B 625      -0.673 -13.657  -5.684  1.00  0.00           H  
HETATM 1903  H2  HOH B 625      -2.127 -13.915  -5.350  1.00  0.00           H  
HETATM 1904  O   HOH B 626      -0.975 -26.459 -10.854  1.00  0.00           O  
HETATM 1905  H1  HOH B 626      -0.530 -27.166 -11.321  1.00  0.00           H  
HETATM 1906  H2  HOH B 626      -0.285 -25.823 -10.667  1.00  0.00           H  
HETATM 1907  O   HOH B 627     -15.720  -8.003 -20.385  1.00  0.00           O  
HETATM 1908  H1  HOH B 627     -15.789  -8.933 -20.169  1.00  0.00           H  
HETATM 1909  H2  HOH B 627     -16.360  -7.870 -21.084  1.00  0.00           H  
HETATM 1910  O   HOH B 628     -23.319 -14.729 -21.566  1.00  0.00           O  
HETATM 1911  H1  HOH B 628     -23.467 -14.067 -22.241  1.00  0.00           H  
HETATM 1912  H2  HOH B 628     -23.989 -15.393 -21.730  1.00  0.00           H  
HETATM 1913  O   HOH B 629      -7.972 -21.265 -13.274  1.00  0.00           O  
HETATM 1914  H1  HOH B 629      -7.078 -21.575 -13.134  1.00  0.00           H  
HETATM 1915  H2  HOH B 629      -8.507 -22.058 -13.253  1.00  0.00           H  
HETATM 1916  O   HOH B 630       1.027 -24.405  -9.929  1.00  0.00           O  
HETATM 1917  H1  HOH B 630       1.926 -24.730  -9.865  1.00  0.00           H  
HETATM 1918  H2  HOH B 630       0.879 -24.293 -10.868  1.00  0.00           H  
HETATM 1919  O   HOH B 631       1.803 -17.158 -12.658  1.00  0.00           O  
HETATM 1920  H1  HOH B 631       2.119 -17.826 -12.049  1.00  0.00           H  
HETATM 1921  H2  HOH B 631       0.866 -17.090 -12.474  1.00  0.00           H  
HETATM 1922  O   HOH B 632      -1.213 -18.494 -21.574  1.00  0.00           O  
HETATM 1923  H1  HOH B 632      -1.019 -17.557 -21.629  1.00  0.00           H  
HETATM 1924  H2  HOH B 632      -0.796 -18.777 -20.760  1.00  0.00           H  
HETATM 1925  O   HOH B 633      -5.837 -25.161 -20.572  1.00  0.00           O  
HETATM 1926  H1  HOH B 633      -6.062 -25.895 -20.002  1.00  0.00           H  
HETATM 1927  H2  HOH B 633      -4.881 -25.121 -20.545  1.00  0.00           H  
HETATM 1928  O   HOH B 634       3.755 -17.715   0.340  1.00  0.00           O  
HETATM 1929  H1  HOH B 634       4.346 -17.663   1.091  1.00  0.00           H  
HETATM 1930  H2  HOH B 634       3.242 -16.908   0.383  1.00  0.00           H  
HETATM 1931  O   HOH B 635       5.174  -6.462 -12.596  1.00  0.00           O  
HETATM 1932  H1  HOH B 635       4.282  -6.454 -12.249  1.00  0.00           H  
HETATM 1933  H2  HOH B 635       5.062  -6.477 -13.546  1.00  0.00           H  
HETATM 1934  O   HOH B 636      -4.324 -18.561 -15.013  1.00  0.00           O  
HETATM 1935  H1  HOH B 636      -4.324 -17.677 -15.380  1.00  0.00           H  
HETATM 1936  H2  HOH B 636      -3.620 -19.013 -15.476  1.00  0.00           H  
HETATM 1937  O   HOH B 637      -1.542 -15.557   1.073  1.00  0.00           O  
HETATM 1938  H1  HOH B 637      -1.470 -16.372   0.574  1.00  0.00           H  
HETATM 1939  H2  HOH B 637      -0.650 -15.380   1.372  1.00  0.00           H  
HETATM 1940  O   HOH B 638      -1.891  -9.104 -11.351  1.00  0.00           O  
HETATM 1941  H1  HOH B 638      -1.755  -8.370 -10.753  1.00  0.00           H  
HETATM 1942  H2  HOH B 638      -2.738  -8.927 -11.761  1.00  0.00           H  
HETATM 1943  O   HOH B 639      -5.680  -8.002  -0.397  1.00  0.00           O  
HETATM 1944  H1  HOH B 639      -5.440  -8.628   0.287  1.00  0.00           H  
HETATM 1945  H2  HOH B 639      -4.881  -7.500  -0.554  1.00  0.00           H  
HETATM 1946  O   HOH B 640     -23.255 -15.144 -18.613  1.00  0.00           O  
HETATM 1947  H1  HOH B 640     -23.428 -15.359 -19.530  1.00  0.00           H  
HETATM 1948  H2  HOH B 640     -23.396 -15.966 -18.143  1.00  0.00           H  
HETATM 1949  O   HOH B 641      -5.689 -20.693 -16.133  1.00  0.00           O  
HETATM 1950  H1  HOH B 641      -5.547 -20.623 -17.077  1.00  0.00           H  
HETATM 1951  H2  HOH B 641      -5.375 -19.861 -15.780  1.00  0.00           H  
HETATM 1952  O   HOH B 642      -6.651 -24.811 -13.380  1.00  0.00           O  
HETATM 1953  H1  HOH B 642      -6.698 -25.003 -12.443  1.00  0.00           H  
HETATM 1954  H2  HOH B 642      -6.792 -25.655 -13.805  1.00  0.00           H  
HETATM 1955  O   HOH B 643      -1.146 -20.883 -22.793  1.00  0.00           O  
HETATM 1956  H1  HOH B 643      -1.116 -19.965 -22.524  1.00  0.00           H  
HETATM 1957  H2  HOH B 643      -1.657 -20.880 -23.602  1.00  0.00           H  
HETATM 1958  O   HOH B 644      -4.804   2.090 -24.210  1.00  0.00           O  
HETATM 1959  H1  HOH B 644      -3.847   2.083 -24.216  1.00  0.00           H  
HETATM 1960  H2  HOH B 644      -5.044   1.570 -23.443  1.00  0.00           H  
HETATM 1961  O   HOH B 645      -1.141 -22.347   1.538  1.00  0.00           O  
HETATM 1962  H1  HOH B 645      -0.441 -22.775   1.046  1.00  0.00           H  
HETATM 1963  H2  HOH B 645      -1.778 -22.087   0.873  1.00  0.00           H  
HETATM 1964  O   HOH B 646       5.169  -5.625  -8.276  1.00  0.00           O  
HETATM 1965  H1  HOH B 646       4.885  -4.813  -8.696  1.00  0.00           H  
HETATM 1966  H2  HOH B 646       6.058  -5.440  -7.974  1.00  0.00           H  
HETATM 1967  O   HOH B 647       5.766 -23.616 -16.344  1.00  0.00           O  
HETATM 1968  H1  HOH B 647       5.054 -24.241 -16.207  1.00  0.00           H  
HETATM 1969  H2  HOH B 647       5.390 -22.768 -16.110  1.00  0.00           H  
HETATM 1970  O   HOH B 648     -16.311 -25.998 -18.018  1.00  0.00           O  
HETATM 1971  H1  HOH B 648     -15.848 -25.524 -17.328  1.00  0.00           H  
HETATM 1972  H2  HOH B 648     -16.622 -25.316 -18.612  1.00  0.00           H  
HETATM 1973  O   HOH B 649       1.829 -20.726 -22.206  1.00  0.00           O  
HETATM 1974  H1  HOH B 649       2.542 -20.451 -22.783  1.00  0.00           H  
HETATM 1975  H2  HOH B 649       1.242 -21.227 -22.772  1.00  0.00           H  
HETATM 1976  O   HOH B 650       1.178  -6.113 -23.547  1.00  0.00           O  
HETATM 1977  H1  HOH B 650       1.266  -5.928 -24.482  1.00  0.00           H  
HETATM 1978  H2  HOH B 650       1.990  -6.562 -23.314  1.00  0.00           H  
HETATM 1979  O   HOH B 651       4.132 -21.461  -5.778  1.00  0.00           O  
HETATM 1980  H1  HOH B 651       4.570 -20.935  -6.447  1.00  0.00           H  
HETATM 1981  H2  HOH B 651       3.826 -22.238  -6.246  1.00  0.00           H  
HETATM 1982  O   HOH B 652     -10.528 -26.120   3.715  1.00  0.00           O  
HETATM 1983  H1  HOH B 652     -11.425 -26.253   4.020  1.00  0.00           H  
HETATM 1984  H2  HOH B 652      -9.989 -26.236   4.498  1.00  0.00           H  
HETATM 1985  O   HOH B 653      -3.292 -22.544  -7.324  1.00  0.00           O  
HETATM 1986  H1  HOH B 653      -3.652 -23.022  -8.071  1.00  0.00           H  
HETATM 1987  H2  HOH B 653      -2.710 -21.892  -7.715  1.00  0.00           H  
HETATM 1988  O   HOH B 654      -4.682 -13.473   4.241  1.00  0.00           O  
HETATM 1989  H1  HOH B 654      -4.613 -13.995   5.041  1.00  0.00           H  
HETATM 1990  H2  HOH B 654      -4.295 -14.024   3.561  1.00  0.00           H  
HETATM 1991  O   HOH B 655       5.171 -17.151 -23.863  1.00  0.00           O  
HETATM 1992  H1  HOH B 655       5.549 -17.311 -24.727  1.00  0.00           H  
HETATM 1993  H2  HOH B 655       4.654 -17.936 -23.678  1.00  0.00           H  
HETATM 1994  O   HOH B 656      -0.420 -10.139   4.635  1.00  0.00           O  
HETATM 1995  H1  HOH B 656      -0.457  -9.546   5.385  1.00  0.00           H  
HETATM 1996  H2  HOH B 656       0.421  -9.948   4.219  1.00  0.00           H  
HETATM 1997  O   HOH B 657     -21.631 -10.543   2.526  1.00  0.00           O  
HETATM 1998  H1  HOH B 657     -21.865 -10.886   1.664  1.00  0.00           H  
HETATM 1999  H2  HOH B 657     -20.699 -10.743   2.619  1.00  0.00           H  
HETATM 2000  O   HOH B 658      -2.814 -13.720  -0.825  1.00  0.00           O  
HETATM 2001  H1  HOH B 658      -2.613 -14.587  -0.469  1.00  0.00           H  
HETATM 2002  H2  HOH B 658      -2.955 -13.872  -1.759  1.00  0.00           H  
HETATM 2003  O   HOH B 659       0.150 -10.477   1.441  1.00  0.00           O  
HETATM 2004  H1  HOH B 659       0.265  -9.590   1.099  1.00  0.00           H  
HETATM 2005  H2  HOH B 659      -0.196 -10.350   2.325  1.00  0.00           H  
HETATM 2006  O   HOH B 660       4.942 -16.550  -2.594  1.00  0.00           O  
HETATM 2007  H1  HOH B 660       4.050 -16.340  -2.871  1.00  0.00           H  
HETATM 2008  H2  HOH B 660       4.860 -16.765  -1.665  1.00  0.00           H  
HETATM 2009  O   HOH B 661       3.282 -15.279  -6.252  1.00  0.00           O  
HETATM 2010  H1  HOH B 661       3.351 -16.232  -6.312  1.00  0.00           H  
HETATM 2011  H2  HOH B 661       3.371 -15.090  -5.318  1.00  0.00           H  
HETATM 2012  O   HOH B 662       3.885 -13.852  -1.095  1.00  0.00           O  
HETATM 2013  H1  HOH B 662       4.528 -14.252  -0.508  1.00  0.00           H  
HETATM 2014  H2  HOH B 662       3.219 -13.491  -0.510  1.00  0.00           H  
HETATM 2015  O   HOH B 663     -23.258 -13.005   1.717  1.00  0.00           O  
HETATM 2016  H1  HOH B 663     -22.956 -12.918   2.621  1.00  0.00           H  
HETATM 2017  H2  HOH B 663     -22.490 -13.312   1.236  1.00  0.00           H  
HETATM 2018  O   HOH B 664      -0.121 -25.192   3.036  1.00  0.00           O  
HETATM 2019  H1  HOH B 664       0.547 -25.497   2.422  1.00  0.00           H  
HETATM 2020  H2  HOH B 664       0.172 -24.319   3.294  1.00  0.00           H  
HETATM 2021  O   HOH B 665      -2.470 -13.567 -22.695  1.00  0.00           O  
HETATM 2022  H1  HOH B 665      -2.460 -13.220 -23.587  1.00  0.00           H  
HETATM 2023  H2  HOH B 665      -3.278 -14.078 -22.645  1.00  0.00           H  
HETATM 2024  O   HOH B 666     -23.551 -22.447   1.501  1.00  0.00           O  
HETATM 2025  H1  HOH B 666     -23.412 -22.593   0.566  1.00  0.00           H  
HETATM 2026  H2  HOH B 666     -23.357 -21.518   1.631  1.00  0.00           H  
HETATM 2027  O   HOH B 667       3.797  -1.157 -24.878  1.00  0.00           O  
HETATM 2028  H1  HOH B 667       3.418  -0.543 -25.508  1.00  0.00           H  
HETATM 2029  H2  HOH B 667       4.557  -0.697 -24.523  1.00  0.00           H  
HETATM 2030  O   HOH B 668     -21.317 -16.672  -2.159  1.00  0.00           O  
HETATM 2031  H1  HOH B 668     -21.908 -16.104  -2.654  1.00  0.00           H  
HETATM 2032  H2  HOH B 668     -20.734 -16.068  -1.699  1.00  0.00           H  
HETATM 2033  O   HOH B 669      -3.040 -21.928  -0.671  1.00  0.00           O  
HETATM 2034  H1  HOH B 669      -3.884 -21.663  -0.306  1.00  0.00           H  
HETATM 2035  H2  HOH B 669      -2.978 -22.864  -0.481  1.00  0.00           H  
HETATM 2036  O   HOH B 670       2.310 -21.349   0.860  1.00  0.00           O  
HETATM 2037  H1  HOH B 670       1.587 -21.962   0.727  1.00  0.00           H  
HETATM 2038  H2  HOH B 670       3.089 -21.834   0.587  1.00  0.00           H  
HETATM 2039  O   HOH B 671       4.526   1.256 -22.031  1.00  0.00           O  
HETATM 2040  H1  HOH B 671       4.642   0.358 -21.723  1.00  0.00           H  
HETATM 2041  H2  HOH B 671       5.244   1.395 -22.648  1.00  0.00           H  
HETATM 2042  O   HOH B 672     -21.585 -19.856  -1.749  1.00  0.00           O  
HETATM 2043  H1  HOH B 672     -21.318 -19.044  -2.181  1.00  0.00           H  
HETATM 2044  H2  HOH B 672     -22.130 -20.304  -2.397  1.00  0.00           H  
HETATM 2045  O   HOH B 673      -1.801  -2.456 -24.260  1.00  0.00           O  
HETATM 2046  H1  HOH B 673      -2.577  -2.529 -23.704  1.00  0.00           H  
HETATM 2047  H2  HOH B 673      -1.728  -3.313 -24.682  1.00  0.00           H  
HETATM 2048  O   HOH B 674       2.775 -19.174  -4.169  1.00  0.00           O  
HETATM 2049  H1  HOH B 674       2.930 -19.361  -3.243  1.00  0.00           H  
HETATM 2050  H2  HOH B 674       1.941 -19.602  -4.363  1.00  0.00           H  
HETATM 2051  O   HOH B 675     -20.999  -8.229  -0.288  1.00  0.00           O  
HETATM 2052  H1  HOH B 675     -21.624  -8.953  -0.264  1.00  0.00           H  
HETATM 2053  H2  HOH B 675     -20.151  -8.636  -0.111  1.00  0.00           H  
HETATM 2054  O   HOH B 676     -19.051 -11.683   3.652  1.00  0.00           O  
HETATM 2055  H1  HOH B 676     -18.984 -12.282   2.909  1.00  0.00           H  
HETATM 2056  H2  HOH B 676     -18.143 -11.511   3.903  1.00  0.00           H  
HETATM 2057  O   HOH B 677      -4.677  -7.668 -20.287  1.00  0.00           O  
HETATM 2058  H1  HOH B 677      -4.406  -8.427 -20.804  1.00  0.00           H  
HETATM 2059  H2  HOH B 677      -4.662  -6.939 -20.906  1.00  0.00           H  
HETATM 2060  O   HOH B 678       2.706 -16.357 -19.531  1.00  0.00           O  
HETATM 2061  H1  HOH B 678       3.063 -15.492 -19.333  1.00  0.00           H  
HETATM 2062  H2  HOH B 678       3.309 -16.723 -20.179  1.00  0.00           H  
HETATM 2063  O   HOH B 679      -2.047 -19.579  -1.845  1.00  0.00           O  
HETATM 2064  H1  HOH B 679      -1.601 -19.698  -2.683  1.00  0.00           H  
HETATM 2065  H2  HOH B 679      -2.249 -20.468  -1.552  1.00  0.00           H  
HETATM 2066  O   HOH B 680      -1.179  -0.105  -9.123  1.00  0.00           O  
HETATM 2067  H1  HOH B 680      -2.116  -0.107  -8.929  1.00  0.00           H  
HETATM 2068  H2  HOH B 680      -1.056  -0.846  -9.718  1.00  0.00           H  
HETATM 2069  O   HOH B 681       1.849 -11.951  -2.167  1.00  0.00           O  
HETATM 2070  H1  HOH B 681       2.596 -12.359  -2.606  1.00  0.00           H  
HETATM 2071  H2  HOH B 681       1.934 -12.219  -1.252  1.00  0.00           H  
HETATM 2072  O   HOH B 682     -22.520 -22.180 -20.852  1.00  0.00           O  
HETATM 2073  H1  HOH B 682     -22.841 -22.597 -21.652  1.00  0.00           H  
HETATM 2074  H2  HOH B 682     -23.148 -22.439 -20.178  1.00  0.00           H  
HETATM 2075  O   HOH B 683       2.478   1.966 -23.855  1.00  0.00           O  
HETATM 2076  H1  HOH B 683       3.298   1.616 -23.508  1.00  0.00           H  
HETATM 2077  H2  HOH B 683       2.098   2.456 -23.125  1.00  0.00           H  
HETATM 2078  O   HOH B 684       0.022  -3.384  -6.711  1.00  0.00           O  
HETATM 2079  H1  HOH B 684       0.042  -4.171  -6.164  1.00  0.00           H  
HETATM 2080  H2  HOH B 684       0.915  -3.304  -7.047  1.00  0.00           H  
HETATM 2081  O   HOH B 685       3.175   1.117   3.279  1.00  0.00           O  
HETATM 2082  H1  HOH B 685       2.632   1.648   3.863  1.00  0.00           H  
HETATM 2083  H2  HOH B 685       3.835   1.726   2.947  1.00  0.00           H  
HETATM 2084  O   HOH B 686     -18.072  -5.396   0.300  1.00  0.00           O  
HETATM 2085  H1  HOH B 686     -17.611  -4.619  -0.013  1.00  0.00           H  
HETATM 2086  H2  HOH B 686     -17.433  -6.104   0.214  1.00  0.00           H  
HETATM 2087  O   HOH B 687      -0.058  -8.418 -23.313  1.00  0.00           O  
HETATM 2088  H1  HOH B 687       0.300  -7.553 -23.514  1.00  0.00           H  
HETATM 2089  H2  HOH B 687       0.594  -8.820 -22.738  1.00  0.00           H  
HETATM 2090  O   HOH B 688       1.011 -11.791  -5.840  1.00  0.00           O  
HETATM 2091  H1  HOH B 688       0.447 -11.588  -5.093  1.00  0.00           H  
HETATM 2092  H2  HOH B 688       0.794 -11.127  -6.493  1.00  0.00           H  
HETATM 2093  O   HOH B 689       3.655 -23.989 -24.290  1.00  0.00           O  
HETATM 2094  H1  HOH B 689       2.905 -24.562 -24.129  1.00  0.00           H  
HETATM 2095  H2  HOH B 689       3.337 -23.112 -24.079  1.00  0.00           H  
HETATM 2096  O   HOH B 690      -6.645 -20.983  -3.214  1.00  0.00           O  
HETATM 2097  H1  HOH B 690      -6.307 -21.877  -3.164  1.00  0.00           H  
HETATM 2098  H2  HOH B 690      -5.994 -20.508  -3.731  1.00  0.00           H  
HETATM 2099  O   HOH B 691      -5.601 -23.134   2.620  1.00  0.00           O  
HETATM 2100  H1  HOH B 691      -4.788 -23.633   2.535  1.00  0.00           H  
HETATM 2101  H2  HOH B 691      -5.648 -22.907   3.549  1.00  0.00           H  
HETATM 2102  O   HOH B 692       4.984 -15.218   1.202  1.00  0.00           O  
HETATM 2103  H1  HOH B 692       5.152 -15.774   1.963  1.00  0.00           H  
HETATM 2104  H2  HOH B 692       5.342 -14.364   1.445  1.00  0.00           H  
HETATM 2105  O   HOH B 693      -4.166 -20.326  -4.402  1.00  0.00           O  
HETATM 2106  H1  HOH B 693      -3.823 -21.188  -4.637  1.00  0.00           H  
HETATM 2107  H2  HOH B 693      -3.387 -19.791  -4.250  1.00  0.00           H  
HETATM 2108  O   HOH B 694       5.180 -23.761  -9.007  1.00  0.00           O  
HETATM 2109  H1  HOH B 694       5.003 -24.543  -8.482  1.00  0.00           H  
HETATM 2110  H2  HOH B 694       4.673 -23.069  -8.583  1.00  0.00           H  
HETATM 2111  O   HOH B 695       1.908 -14.530   2.548  1.00  0.00           O  
HETATM 2112  H1  HOH B 695       1.199 -14.695   3.169  1.00  0.00           H  
HETATM 2113  H2  HOH B 695       2.669 -14.340   3.096  1.00  0.00           H  
HETATM 2114  O   HOH B 696      -6.354 -19.303  -0.957  1.00  0.00           O  
HETATM 2115  H1  HOH B 696      -6.476 -20.252  -0.987  1.00  0.00           H  
HETATM 2116  H2  HOH B 696      -7.218 -18.957  -0.731  1.00  0.00           H  
HETATM 2117  O   HOH B 697      -2.670 -11.245   0.341  1.00  0.00           O  
HETATM 2118  H1  HOH B 697      -1.992 -11.425   0.992  1.00  0.00           H  
HETATM 2119  H2  HOH B 697      -2.847 -12.095  -0.063  1.00  0.00           H  
HETATM 2120  O   HOH B 698       5.616 -24.334   3.629  1.00  0.00           O  
HETATM 2121  H1  HOH B 698       5.078 -24.003   4.348  1.00  0.00           H  
HETATM 2122  H2  HOH B 698       5.486 -23.702   2.922  1.00  0.00           H  
HETATM 2123  O   HOH B 699      -0.233 -22.221 -20.008  1.00  0.00           O  
HETATM 2124  H1  HOH B 699      -0.349 -22.404 -20.940  1.00  0.00           H  
HETATM 2125  H2  HOH B 699       0.014 -23.063 -19.626  1.00  0.00           H  
HETATM 2126  O   HOH B 700       4.464 -21.947  -1.106  1.00  0.00           O  
HETATM 2127  H1  HOH B 700       4.995 -21.263  -0.697  1.00  0.00           H  
HETATM 2128  H2  HOH B 700       5.037 -22.713  -1.131  1.00  0.00           H  
HETATM 2129  O   HOH B 701     -21.717 -23.136   3.915  1.00  0.00           O  
HETATM 2130  H1  HOH B 701     -21.894 -22.197   3.958  1.00  0.00           H  
HETATM 2131  H2  HOH B 701     -22.229 -23.445   3.167  1.00  0.00           H  
HETATM 2132  O   HOH B 702     -14.344 -15.122  -7.900  1.00  0.00           O  
HETATM 2133  H1  HOH B 702     -14.033 -15.704  -7.207  1.00  0.00           H  
HETATM 2134  H2  HOH B 702     -14.111 -15.572  -8.713  1.00  0.00           H  
HETATM 2135  O   HOH B 703     -21.980 -10.966  -0.367  1.00  0.00           O  
HETATM 2136  H1  HOH B 703     -22.741 -11.459  -0.672  1.00  0.00           H  
HETATM 2137  H2  HOH B 703     -21.227 -11.476  -0.666  1.00  0.00           H  
HETATM 2138  O   HOH B 704      -4.098 -10.708   3.899  1.00  0.00           O  
HETATM 2139  H1  HOH B 704      -4.312 -11.623   3.720  1.00  0.00           H  
HETATM 2140  H2  HOH B 704      -3.657 -10.726   4.749  1.00  0.00           H  
HETATM 2141  O   HOH B 705      -4.231 -17.724  -1.670  1.00  0.00           O  
HETATM 2142  H1  HOH B 705      -3.433 -18.252  -1.623  1.00  0.00           H  
HETATM 2143  H2  HOH B 705      -4.930 -18.323  -1.406  1.00  0.00           H  
HETATM 2144  O   HOH B 706      -0.628 -14.207 -10.886  1.00  0.00           O  
HETATM 2145  H1  HOH B 706      -0.927 -14.300 -11.790  1.00  0.00           H  
HETATM 2146  H2  HOH B 706      -0.368 -13.289 -10.812  1.00  0.00           H  
HETATM 2147  O   HOH B 707      -2.307  -8.468   2.345  1.00  0.00           O  
HETATM 2148  H1  HOH B 707      -2.548  -7.710   2.876  1.00  0.00           H  
HETATM 2149  H2  HOH B 707      -3.028  -9.087   2.467  1.00  0.00           H  
HETATM 2150  O   HOH B 708      -3.574  -6.273   3.474  1.00  0.00           O  
HETATM 2151  H1  HOH B 708      -3.427  -5.995   4.377  1.00  0.00           H  
HETATM 2152  H2  HOH B 708      -3.669  -5.457   2.982  1.00  0.00           H  
HETATM 2153  O   HOH B 709      -1.137 -19.834  -4.347  1.00  0.00           O  
HETATM 2154  H1  HOH B 709      -0.662 -19.138  -4.801  1.00  0.00           H  
HETATM 2155  H2  HOH B 709      -0.651 -20.632  -4.557  1.00  0.00           H  
HETATM 2156  O   HOH B 710     -24.113 -19.754  -0.043  1.00  0.00           O  
HETATM 2157  H1  HOH B 710     -23.233 -19.620  -0.397  1.00  0.00           H  
HETATM 2158  H2  HOH B 710     -24.556 -18.916  -0.178  1.00  0.00           H  
HETATM 2159  O   HOH B 711      -2.951 -22.715 -14.842  1.00  0.00           O  
HETATM 2160  H1  HOH B 711      -2.063 -22.496 -14.559  1.00  0.00           H  
HETATM 2161  H2  HOH B 711      -3.277 -21.911 -15.248  1.00  0.00           H  
HETATM 2162  O   HOH B 712     -18.956 -15.372 -17.531  1.00  0.00           O  
HETATM 2163  H1  HOH B 712     -19.389 -16.005 -16.957  1.00  0.00           H  
HETATM 2164  H2  HOH B 712     -18.659 -14.679 -16.942  1.00  0.00           H  
HETATM 2165  O   HOH B 713     -18.182 -20.889 -12.089  1.00  0.00           O  
HETATM 2166  H1  HOH B 713     -17.472 -21.002 -12.721  1.00  0.00           H  
HETATM 2167  H2  HOH B 713     -18.254 -19.941 -11.975  1.00  0.00           H  
HETATM 2168  O   HOH B 714       1.644 -12.709   0.303  1.00  0.00           O  
HETATM 2169  H1  HOH B 714       1.686 -13.331   1.030  1.00  0.00           H  
HETATM 2170  H2  HOH B 714       1.120 -11.982   0.640  1.00  0.00           H  
HETATM 2171  O   HOH B 715       2.735  -0.804  -2.904  1.00  0.00           O  
HETATM 2172  H1  HOH B 715       3.657  -0.713  -2.660  1.00  0.00           H  
HETATM 2173  H2  HOH B 715       2.572  -0.075  -3.502  1.00  0.00           H  
HETATM 2174  O   HOH B 716     -23.725 -17.162 -11.181  1.00  0.00           O  
HETATM 2175  H1  HOH B 716     -24.407 -17.147 -10.509  1.00  0.00           H  
HETATM 2176  H2  HOH B 716     -24.009 -17.839 -11.796  1.00  0.00           H  
HETATM 2177  O   HOH B 717      -2.227 -12.980  -8.961  1.00  0.00           O  
HETATM 2178  H1  HOH B 717      -1.586 -13.549  -9.389  1.00  0.00           H  
HETATM 2179  H2  HOH B 717      -1.744 -12.576  -8.240  1.00  0.00           H  
HETATM 2180  O   HOH B 718     -21.097 -11.018  -7.637  1.00  0.00           O  
HETATM 2181  H1  HOH B 718     -20.946 -10.192  -7.180  1.00  0.00           H  
HETATM 2182  H2  HOH B 718     -21.910 -10.880  -8.123  1.00  0.00           H  
HETATM 2183  O   HOH B 719      -0.120 -23.212  -3.956  1.00  0.00           O  
HETATM 2184  H1  HOH B 719       0.354 -22.452  -4.295  1.00  0.00           H  
HETATM 2185  H2  HOH B 719       0.308 -23.409  -3.123  1.00  0.00           H  
HETATM 2186  O   HOH B 720     -24.360 -17.700   2.371  1.00  0.00           O  
HETATM 2187  H1  HOH B 720     -23.794 -17.431   1.647  1.00  0.00           H  
HETATM 2188  H2  HOH B 720     -23.781 -18.178   2.964  1.00  0.00           H  
HETATM 2189  O   HOH B 721     -10.492 -20.474  -9.440  1.00  0.00           O  
HETATM 2190  H1  HOH B 721      -9.989 -20.080 -10.152  1.00  0.00           H  
HETATM 2191  H2  HOH B 721     -10.806 -19.730  -8.927  1.00  0.00           H  
HETATM 2192  O   HOH B 722       3.954 -14.410   4.270  1.00  0.00           O  
HETATM 2193  H1  HOH B 722       4.804 -13.971   4.266  1.00  0.00           H  
HETATM 2194  H2  HOH B 722       3.971 -14.960   5.054  1.00  0.00           H  
HETATM 2195  O   HOH B 723     -20.320 -12.611  -4.983  1.00  0.00           O  
HETATM 2196  H1  HOH B 723     -20.910 -11.882  -4.798  1.00  0.00           H  
HETATM 2197  H2  HOH B 723     -20.364 -12.721  -5.933  1.00  0.00           H  
HETATM 2198  O   HOH B 724      -4.881 -17.833  -5.114  1.00  0.00           O  
HETATM 2199  H1  HOH B 724      -5.264 -17.030  -4.761  1.00  0.00           H  
HETATM 2200  H2  HOH B 724      -5.122 -18.512  -4.483  1.00  0.00           H  
HETATM 2201  O   HOH B 725      -7.018 -24.686 -10.816  1.00  0.00           O  
HETATM 2202  H1  HOH B 725      -6.777 -25.244 -10.076  1.00  0.00           H  
HETATM 2203  H2  HOH B 725      -7.238 -23.843 -10.419  1.00  0.00           H  
HETATM 2204  O   HOH B 726     -18.773 -12.611   1.058  1.00  0.00           O  
HETATM 2205  H1  HOH B 726     -19.383 -13.246   0.681  1.00  0.00           H  
HETATM 2206  H2  HOH B 726     -17.966 -13.106   1.195  1.00  0.00           H  
HETATM 2207  O   HOH B 727     -18.058 -23.282  -1.218  1.00  0.00           O  
HETATM 2208  H1  HOH B 727     -17.202 -23.493  -0.845  1.00  0.00           H  
HETATM 2209  H2  HOH B 727     -18.607 -23.083  -0.460  1.00  0.00           H  
HETATM 2210  O   HOH B 728     -23.583 -12.804  -1.554  1.00  0.00           O  
HETATM 2211  H1  HOH B 728     -24.522 -12.980  -1.498  1.00  0.00           H  
HETATM 2212  H2  HOH B 728     -23.253 -13.457  -2.171  1.00  0.00           H  
HETATM 2213  O   HOH B 729     -22.180 -14.422  -3.407  1.00  0.00           O  
HETATM 2214  H1  HOH B 729     -21.456 -13.879  -3.716  1.00  0.00           H  
HETATM 2215  H2  HOH B 729     -22.915 -14.188  -3.973  1.00  0.00           H  
HETATM 2216  O   HOH B 730       3.240 -18.632 -17.702  1.00  0.00           O  
HETATM 2217  H1  HOH B 730       2.845 -17.872 -18.130  1.00  0.00           H  
HETATM 2218  H2  HOH B 730       3.219 -19.319 -18.368  1.00  0.00           H  
HETATM 2219  O   HOH B 731     -19.595 -18.721 -24.718  1.00  0.00           O  
HETATM 2220  H1  HOH B 731     -19.684 -17.785 -24.539  1.00  0.00           H  
HETATM 2221  H2  HOH B 731     -18.654 -18.887 -24.663  1.00  0.00           H  
HETATM 2222  O   HOH B 732     -20.655 -21.634 -10.356  1.00  0.00           O  
HETATM 2223  H1  HOH B 732     -19.947 -21.181 -10.815  1.00  0.00           H  
HETATM 2224  H2  HOH B 732     -21.387 -21.017 -10.375  1.00  0.00           H  
HETATM 2225  O   HOH B 733      -9.866 -18.332  -4.588  1.00  0.00           O  
HETATM 2226  H1  HOH B 733      -9.807 -17.381  -4.511  1.00  0.00           H  
HETATM 2227  H2  HOH B 733      -9.836 -18.500  -5.530  1.00  0.00           H  
HETATM 2228  O   HOH B 734     -21.800   2.521  -3.757  1.00  0.00           O  
HETATM 2229  H1  HOH B 734     -22.467   1.835  -3.775  1.00  0.00           H  
HETATM 2230  H2  HOH B 734     -22.090   3.155  -4.412  1.00  0.00           H  
HETATM 2231  O   HOH B 735      -4.594  -9.864  -3.413  1.00  0.00           O  
HETATM 2232  H1  HOH B 735      -3.959  -9.669  -2.724  1.00  0.00           H  
HETATM 2233  H2  HOH B 735      -4.827  -9.009  -3.775  1.00  0.00           H  
HETATM 2234  O   HOH B 736       2.901 -14.546  -3.647  1.00  0.00           O  
HETATM 2235  H1  HOH B 736       2.120 -15.033  -3.384  1.00  0.00           H  
HETATM 2236  H2  HOH B 736       3.471 -14.572  -2.879  1.00  0.00           H  
HETATM 2237  O   HOH B 737     -22.524 -22.369  -7.717  1.00  0.00           O  
HETATM 2238  H1  HOH B 737     -22.966 -22.814  -8.440  1.00  0.00           H  
HETATM 2239  H2  HOH B 737     -23.153 -21.711  -7.421  1.00  0.00           H  
HETATM 2240  O   HOH B 738     -20.448 -23.788 -19.538  1.00  0.00           O  
HETATM 2241  H1  HOH B 738     -19.494 -23.712 -19.505  1.00  0.00           H  
HETATM 2242  H2  HOH B 738     -20.731 -23.043 -20.068  1.00  0.00           H  
HETATM 2243  O   HOH B 739      -1.924 -16.572  -3.315  1.00  0.00           O  
HETATM 2244  H1  HOH B 739      -2.513 -15.822  -3.405  1.00  0.00           H  
HETATM 2245  H2  HOH B 739      -2.471 -17.262  -2.938  1.00  0.00           H  
HETATM 2246  O   HOH B 740       4.379  -6.375  -4.698  1.00  0.00           O  
HETATM 2247  H1  HOH B 740       4.969  -6.065  -4.012  1.00  0.00           H  
HETATM 2248  H2  HOH B 740       4.273  -5.623  -5.282  1.00  0.00           H  
HETATM 2249  O   HOH B 741      -5.718  -1.227 -24.362  1.00  0.00           O  
HETATM 2250  H1  HOH B 741      -5.621  -0.324 -24.056  1.00  0.00           H  
HETATM 2251  H2  HOH B 741      -5.037  -1.328 -25.028  1.00  0.00           H  
HETATM 2252  O   HOH B 742       0.086 -11.610 -11.646  1.00  0.00           O  
HETATM 2253  H1  HOH B 742      -0.496 -10.881 -11.859  1.00  0.00           H  
HETATM 2254  H2  HOH B 742       0.648 -11.272 -10.948  1.00  0.00           H  
HETATM 2255  O   HOH B 743      -1.687 -11.351 -20.791  1.00  0.00           O  
HETATM 2256  H1  HOH B 743      -2.345 -10.840 -21.263  1.00  0.00           H  
HETATM 2257  H2  HOH B 743      -1.744 -12.226 -21.172  1.00  0.00           H  
HETATM 2258  O   HOH B 744      -4.680 -26.869  -7.842  1.00  0.00           O  
HETATM 2259  H1  HOH B 744      -4.382 -26.579  -8.704  1.00  0.00           H  
HETATM 2260  H2  HOH B 744      -5.554 -26.491  -7.750  1.00  0.00           H  
HETATM 2261  O   HOH B 745       0.344  -0.743  -5.311  1.00  0.00           O  
HETATM 2262  H1  HOH B 745       1.078  -1.193  -5.730  1.00  0.00           H  
HETATM 2263  H2  HOH B 745      -0.432  -1.084  -5.757  1.00  0.00           H  
HETATM 2264  O   HOH B 746      -2.263   2.803 -20.789  1.00  0.00           O  
HETATM 2265  H1  HOH B 746      -2.742   3.625 -20.693  1.00  0.00           H  
HETATM 2266  H2  HOH B 746      -1.941   2.609 -19.909  1.00  0.00           H  
HETATM 2267  O   HOH B 747      -4.456  -2.930 -11.519  1.00  0.00           O  
HETATM 2268  H1  HOH B 747      -3.956  -2.786 -12.323  1.00  0.00           H  
HETATM 2269  H2  HOH B 747      -3.854  -3.401 -10.943  1.00  0.00           H  
HETATM 2270  O   HOH B 748      -7.997 -24.335 -18.043  1.00  0.00           O  
HETATM 2271  H1  HOH B 748      -7.736 -25.211 -18.326  1.00  0.00           H  
HETATM 2272  H2  HOH B 748      -7.177 -23.908 -17.797  1.00  0.00           H  
HETATM 2273  O   HOH B 749      -6.379 -23.279 -16.256  1.00  0.00           O  
HETATM 2274  H1  HOH B 749      -6.212 -22.349 -16.100  1.00  0.00           H  
HETATM 2275  H2  HOH B 749      -6.539 -23.644 -15.386  1.00  0.00           H  
HETATM 2276  O   HOH B 750      -3.905  -2.820 -22.255  1.00  0.00           O  
HETATM 2277  H1  HOH B 750      -4.629  -2.330 -22.644  1.00  0.00           H  
HETATM 2278  H2  HOH B 750      -3.984  -2.657 -21.315  1.00  0.00           H  
HETATM 2279  O   HOH B 751      -2.535 -26.916  -5.673  1.00  0.00           O  
HETATM 2280  H1  HOH B 751      -1.923 -27.130  -6.378  1.00  0.00           H  
HETATM 2281  H2  HOH B 751      -3.278 -26.507  -6.117  1.00  0.00           H  
HETATM 2282  O   HOH B 752       2.915  -5.513 -16.953  1.00  0.00           O  
HETATM 2283  H1  HOH B 752       2.783  -4.929 -16.206  1.00  0.00           H  
HETATM 2284  H2  HOH B 752       2.132  -6.063 -16.970  1.00  0.00           H  
HETATM 2285  O   HOH B 753      -3.120 -24.817 -20.340  1.00  0.00           O  
HETATM 2286  H1  HOH B 753      -3.123 -24.268 -19.555  1.00  0.00           H  
HETATM 2287  H2  HOH B 753      -2.673 -24.288 -21.001  1.00  0.00           H  
HETATM 2288  O   HOH B 754      -2.226 -16.788  -8.859  1.00  0.00           O  
HETATM 2289  H1  HOH B 754      -2.251 -16.609  -9.800  1.00  0.00           H  
HETATM 2290  H2  HOH B 754      -1.346 -17.133  -8.704  1.00  0.00           H  
HETATM 2291  O   HOH B 755      -7.625  -8.837 -11.724  1.00  0.00           O  
HETATM 2292  H1  HOH B 755      -7.505  -9.427 -12.468  1.00  0.00           H  
HETATM 2293  H2  HOH B 755      -6.787  -8.384 -11.640  1.00  0.00           H  
HETATM 2294  O   HOH B 756       3.630  -9.496 -15.718  1.00  0.00           O  
HETATM 2295  H1  HOH B 756       3.513  -9.630 -14.778  1.00  0.00           H  
HETATM 2296  H2  HOH B 756       4.074  -8.650 -15.786  1.00  0.00           H  
HETATM 2297  O   HOH B 757     -23.201  -1.323 -11.108  1.00  0.00           O  
HETATM 2298  H1  HOH B 757     -24.025  -1.688 -10.786  1.00  0.00           H  
HETATM 2299  H2  HOH B 757     -23.003  -1.835 -11.892  1.00  0.00           H  
HETATM 2300  O   HOH B 758     -22.300   2.761  -6.437  1.00  0.00           O  
HETATM 2301  H1  HOH B 758     -21.987   1.856  -6.424  1.00  0.00           H  
HETATM 2302  H2  HOH B 758     -22.723   2.855  -7.291  1.00  0.00           H  
HETATM 2303  O   HOH B 759     -23.078  -8.467  -5.039  1.00  0.00           O  
HETATM 2304  H1  HOH B 759     -23.963  -8.147  -5.213  1.00  0.00           H  
HETATM 2305  H2  HOH B 759     -23.199  -9.382  -4.784  1.00  0.00           H  
HETATM 2306  O   HOH B 760     -22.154   1.406 -21.571  1.00  0.00           O  
HETATM 2307  H1  HOH B 760     -22.586   1.848 -22.302  1.00  0.00           H  
HETATM 2308  H2  HOH B 760     -21.767   2.116 -21.058  1.00  0.00           H  
HETATM 2309  O   HOH B 761      -6.775  -7.313 -18.146  1.00  0.00           O  
HETATM 2310  H1  HOH B 761      -7.663  -7.657 -18.052  1.00  0.00           H  
HETATM 2311  H2  HOH B 761      -6.513  -7.564 -19.032  1.00  0.00           H  
HETATM 2312  O   HOH B 762       1.268  -1.572   3.707  1.00  0.00           O  
HETATM 2313  H1  HOH B 762       2.116  -2.011   3.631  1.00  0.00           H  
HETATM 2314  H2  HOH B 762       0.810  -1.795   2.896  1.00  0.00           H  
HETATM 2315  O   HOH B 763       2.441  -9.364 -11.520  1.00  0.00           O  
HETATM 2316  H1  HOH B 763       2.045  -9.143 -10.676  1.00  0.00           H  
HETATM 2317  H2  HOH B 763       2.578 -10.311 -11.480  1.00  0.00           H  
HETATM 2318  O   HOH B 764      -4.302  -3.381 -19.627  1.00  0.00           O  
HETATM 2319  H1  HOH B 764      -4.775  -4.213 -19.610  1.00  0.00           H  
HETATM 2320  H2  HOH B 764      -3.388  -3.622 -19.476  1.00  0.00           H  
HETATM 2321  O   HOH B 765      -1.190  -5.302 -11.588  1.00  0.00           O  
HETATM 2322  H1  HOH B 765      -1.665  -5.318 -12.419  1.00  0.00           H  
HETATM 2323  H2  HOH B 765      -0.282  -5.488 -11.827  1.00  0.00           H  
HETATM 2324  O   HOH B 766      -2.708   0.096 -21.145  1.00  0.00           O  
HETATM 2325  H1  HOH B 766      -2.401  -0.225 -21.993  1.00  0.00           H  
HETATM 2326  H2  HOH B 766      -2.433   1.014 -21.122  1.00  0.00           H  
HETATM 2327  O   HOH B 767      -1.668  -3.744 -18.830  1.00  0.00           O  
HETATM 2328  H1  HOH B 767      -1.720  -4.529 -18.283  1.00  0.00           H  
HETATM 2329  H2  HOH B 767      -0.750  -3.697 -19.097  1.00  0.00           H  
HETATM 2330  O   HOH B 768     -21.498  -3.686  -3.375  1.00  0.00           O  
HETATM 2331  H1  HOH B 768     -21.345  -3.317  -4.244  1.00  0.00           H  
HETATM 2332  H2  HOH B 768     -21.687  -2.927  -2.822  1.00  0.00           H  
HETATM 2333  O   HOH B 769       0.995 -23.681 -12.669  1.00  0.00           O  
HETATM 2334  H1  HOH B 769       0.622 -24.288 -13.308  1.00  0.00           H  
HETATM 2335  H2  HOH B 769       1.851 -23.449 -13.029  1.00  0.00           H  
HETATM 2336  O   HOH B 770     -21.181  -0.160  -9.507  1.00  0.00           O  
HETATM 2337  H1  HOH B 770     -21.822  -0.634 -10.036  1.00  0.00           H  
HETATM 2338  H2  HOH B 770     -21.118   0.701  -9.920  1.00  0.00           H  
HETATM 2339  O   HOH B 771      -0.122  -5.102 -21.344  1.00  0.00           O  
HETATM 2340  H1  HOH B 771       0.523  -4.479 -21.010  1.00  0.00           H  
HETATM 2341  H2  HOH B 771       0.203  -5.343 -22.211  1.00  0.00           H  
HETATM 2342  O   HOH B 772       1.089 -10.408 -21.349  1.00  0.00           O  
HETATM 2343  H1  HOH B 772       1.196 -11.063 -22.038  1.00  0.00           H  
HETATM 2344  H2  HOH B 772       0.255 -10.630 -20.934  1.00  0.00           H  
HETATM 2345  O   HOH B 773     -23.026  -2.549   3.897  1.00  0.00           O  
HETATM 2346  H1  HOH B 773     -23.482  -3.338   4.186  1.00  0.00           H  
HETATM 2347  H2  HOH B 773     -22.115  -2.822   3.789  1.00  0.00           H  
HETATM 2348  O   HOH B 774       3.838 -11.884 -10.954  1.00  0.00           O  
HETATM 2349  H1  HOH B 774       4.094 -12.774 -11.198  1.00  0.00           H  
HETATM 2350  H2  HOH B 774       4.472 -11.322 -11.400  1.00  0.00           H  
HETATM 2351  O   HOH B 775      -2.737  -9.250 -16.088  1.00  0.00           O  
HETATM 2352  H1  HOH B 775      -3.547  -8.963 -15.667  1.00  0.00           H  
HETATM 2353  H2  HOH B 775      -3.027  -9.758 -16.846  1.00  0.00           H  
HETATM 2354  O   HOH B 776      -2.925  -5.630 -14.172  1.00  0.00           O  
HETATM 2355  H1  HOH B 776      -3.862  -5.547 -13.995  1.00  0.00           H  
HETATM 2356  H2  HOH B 776      -2.878  -6.006 -15.051  1.00  0.00           H  
HETATM 2357  O   HOH B 777      -4.293  -0.964   3.301  1.00  0.00           O  
HETATM 2358  H1  HOH B 777      -5.179  -0.608   3.238  1.00  0.00           H  
HETATM 2359  H2  HOH B 777      -3.852  -0.652   2.511  1.00  0.00           H  
HETATM 2360  O   HOH B 778      -1.466  -7.616  -7.700  1.00  0.00           O  
HETATM 2361  H1  HOH B 778      -1.933  -6.865  -8.068  1.00  0.00           H  
HETATM 2362  H2  HOH B 778      -0.808  -7.229  -7.122  1.00  0.00           H  
HETATM 2363  O   HOH B 779      -4.521  -5.387 -17.488  1.00  0.00           O  
HETATM 2364  H1  HOH B 779      -5.116  -6.056 -17.829  1.00  0.00           H  
HETATM 2365  H2  HOH B 779      -3.723  -5.867 -17.269  1.00  0.00           H  
HETATM 2366  O   HOH B 780      -0.530  -9.180 -14.566  1.00  0.00           O  
HETATM 2367  H1  HOH B 780      -0.081  -9.994 -14.793  1.00  0.00           H  
HETATM 2368  H2  HOH B 780      -1.281  -9.148 -15.159  1.00  0.00           H  
HETATM 2369  O   HOH B 781       3.237  -1.092 -18.572  1.00  0.00           O  
HETATM 2370  H1  HOH B 781       3.524  -1.994 -18.442  1.00  0.00           H  
HETATM 2371  H2  HOH B 781       3.162  -0.997 -19.522  1.00  0.00           H  
HETATM 2372  O   HOH B 782       2.920  -1.704  -6.218  1.00  0.00           O  
HETATM 2373  H1  HOH B 782       2.997  -2.336  -6.932  1.00  0.00           H  
HETATM 2374  H2  HOH B 782       3.709  -1.168  -6.286  1.00  0.00           H  
HETATM 2375  O   HOH B 783       4.764 -11.678  -7.695  1.00  0.00           O  
HETATM 2376  H1  HOH B 783       4.434 -11.883  -6.821  1.00  0.00           H  
HETATM 2377  H2  HOH B 783       4.324 -12.303  -8.271  1.00  0.00           H  
HETATM 2378  O   HOH B 784      -7.209  -4.218  -7.410  1.00  0.00           O  
HETATM 2379  H1  HOH B 784      -7.353  -4.913  -8.053  1.00  0.00           H  
HETATM 2380  H2  HOH B 784      -7.458  -3.413  -7.865  1.00  0.00           H  
HETATM 2381  O   HOH B 785       1.282 -24.787 -22.805  1.00  0.00           O  
HETATM 2382  H1  HOH B 785       0.463 -24.294 -22.850  1.00  0.00           H  
HETATM 2383  H2  HOH B 785       1.045 -25.609 -22.376  1.00  0.00           H  
HETATM 2384  O   HOH B 786       3.604 -10.450 -20.118  1.00  0.00           O  
HETATM 2385  H1  HOH B 786       2.931 -10.482 -20.798  1.00  0.00           H  
HETATM 2386  H2  HOH B 786       3.993  -9.578 -20.207  1.00  0.00           H  
HETATM 2387  O   HOH B 787      -6.072 -15.480  -6.948  1.00  0.00           O  
HETATM 2388  H1  HOH B 787      -6.121 -15.239  -6.023  1.00  0.00           H  
HETATM 2389  H2  HOH B 787      -5.206 -15.183  -7.227  1.00  0.00           H  
HETATM 2390  O   HOH B 788     -12.439 -22.747  -9.613  1.00  0.00           O  
HETATM 2391  H1  HOH B 788     -13.176 -22.541  -9.037  1.00  0.00           H  
HETATM 2392  H2  HOH B 788     -11.737 -22.166  -9.321  1.00  0.00           H  
HETATM 2393  O   HOH B 789       0.394   2.786 -21.814  1.00  0.00           O  
HETATM 2394  H1  HOH B 789      -0.553   2.672 -21.738  1.00  0.00           H  
HETATM 2395  H2  HOH B 789       0.748   2.376 -21.024  1.00  0.00           H  
HETATM 2396  O   HOH B 790      -0.079   1.542 -16.408  1.00  0.00           O  
HETATM 2397  H1  HOH B 790       0.753   1.069 -16.393  1.00  0.00           H  
HETATM 2398  H2  HOH B 790      -0.710   0.928 -16.031  1.00  0.00           H  
HETATM 2399  O   HOH B 791       3.396   1.416 -17.493  1.00  0.00           O  
HETATM 2400  H1  HOH B 791       3.333   0.463 -17.574  1.00  0.00           H  
HETATM 2401  H2  HOH B 791       3.321   1.581 -16.553  1.00  0.00           H  
HETATM 2402  O   HOH B 792       2.484  -3.691  -7.962  1.00  0.00           O  
HETATM 2403  H1  HOH B 792       2.813  -3.397  -8.812  1.00  0.00           H  
HETATM 2404  H2  HOH B 792       2.207  -4.594  -8.110  1.00  0.00           H  
HETATM 2405  O   HOH B 793       4.409  -3.511 -22.947  1.00  0.00           O  
HETATM 2406  H1  HOH B 793       5.313  -3.206 -22.879  1.00  0.00           H  
HETATM 2407  H2  HOH B 793       3.996  -2.904 -23.561  1.00  0.00           H  
HETATM 2408  O   HOH B 794      -6.132   2.407 -11.230  1.00  0.00           O  
HETATM 2409  H1  HOH B 794      -5.409   3.030 -11.162  1.00  0.00           H  
HETATM 2410  H2  HOH B 794      -5.713   1.576 -11.452  1.00  0.00           H  
HETATM 2411  O   HOH B 795     -23.351 -11.035  -4.083  1.00  0.00           O  
HETATM 2412  H1  HOH B 795     -23.214 -11.280  -3.168  1.00  0.00           H  
HETATM 2413  H2  HOH B 795     -24.191 -11.432  -4.315  1.00  0.00           H  
HETATM 2414  O   HOH B 796       5.478   0.108  -6.927  1.00  0.00           O  
HETATM 2415  H1  HOH B 796       5.317   0.572  -7.749  1.00  0.00           H  
HETATM 2416  H2  HOH B 796       5.030   0.631  -6.264  1.00  0.00           H  
HETATM 2417  O   HOH B 797     -17.100  -3.298  -7.562  1.00  0.00           O  
HETATM 2418  H1  HOH B 797     -17.274  -2.485  -8.036  1.00  0.00           H  
HETATM 2419  H2  HOH B 797     -16.751  -3.893  -8.225  1.00  0.00           H  
HETATM 2420  O   HOH B 798     -19.421  -6.322  -4.745  1.00  0.00           O  
HETATM 2421  H1  HOH B 798     -19.335  -5.394  -4.527  1.00  0.00           H  
HETATM 2422  H2  HOH B 798     -19.347  -6.774  -3.905  1.00  0.00           H  
HETATM 2423  O   HOH B 799       1.069  -0.918 -13.306  1.00  0.00           O  
HETATM 2424  H1  HOH B 799       0.818  -1.330 -14.132  1.00  0.00           H  
HETATM 2425  H2  HOH B 799       0.443  -0.202 -13.196  1.00  0.00           H  
HETATM 2426  O   HOH B 800      -8.773  -3.466 -22.043  1.00  0.00           O  
HETATM 2427  H1  HOH B 800      -8.290  -3.648 -22.849  1.00  0.00           H  
HETATM 2428  H2  HOH B 800      -8.868  -4.320 -21.623  1.00  0.00           H  
HETATM 2429  O   HOH B 801     -10.723   0.991  -9.716  1.00  0.00           O  
HETATM 2430  H1  HOH B 801      -9.787   0.922  -9.529  1.00  0.00           H  
HETATM 2431  H2  HOH B 801     -10.970   0.122 -10.032  1.00  0.00           H  
HETATM 2432  O   HOH B 802       0.933  -1.768 -23.268  1.00  0.00           O  
HETATM 2433  H1  HOH B 802       0.022  -2.060 -23.252  1.00  0.00           H  
HETATM 2434  H2  HOH B 802       1.154  -1.723 -24.198  1.00  0.00           H  
HETATM 2435  O   HOH B 803      -3.080   0.239 -18.531  1.00  0.00           O  
HETATM 2436  H1  HOH B 803      -2.815   0.011 -19.422  1.00  0.00           H  
HETATM 2437  H2  HOH B 803      -2.698   1.102 -18.379  1.00  0.00           H  
HETATM 2438  O   HOH B 804      -7.180  -0.067   3.126  1.00  0.00           O  
HETATM 2439  H1  HOH B 804      -7.841   0.181   3.772  1.00  0.00           H  
HETATM 2440  H2  HOH B 804      -7.682  -0.433   2.398  1.00  0.00           H  
HETATM 2441  O   HOH B 805      -8.187 -22.364  -9.308  1.00  0.00           O  
HETATM 2442  H1  HOH B 805      -8.153 -22.418  -8.353  1.00  0.00           H  
HETATM 2443  H2  HOH B 805      -8.781 -21.634  -9.485  1.00  0.00           H  
HETATM 2444  O   HOH B 806     -21.354   0.535 -12.812  1.00  0.00           O  
HETATM 2445  H1  HOH B 806     -22.210   0.111 -12.864  1.00  0.00           H  
HETATM 2446  H2  HOH B 806     -20.966   0.402 -13.676  1.00  0.00           H  
HETATM 2447  O   HOH B 807       4.458  -7.727 -21.217  1.00  0.00           O  
HETATM 2448  H1  HOH B 807       5.326  -8.104 -21.362  1.00  0.00           H  
HETATM 2449  H2  HOH B 807       3.928  -8.060 -21.941  1.00  0.00           H  
HETATM 2450  O   HOH B 808       3.086  -8.038 -23.537  1.00  0.00           O  
HETATM 2451  H1  HOH B 808       3.579  -7.753 -24.307  1.00  0.00           H  
HETATM 2452  H2  HOH B 808       3.113  -8.994 -23.575  1.00  0.00           H  
HETATM 2453  O   HOH B 809     -24.063  -1.056 -21.437  1.00  0.00           O  
HETATM 2454  H1  HOH B 809     -23.631  -1.597 -22.098  1.00  0.00           H  
HETATM 2455  H2  HOH B 809     -23.390  -0.434 -21.159  1.00  0.00           H  
HETATM 2456  O   HOH B 810      -2.327  -6.663 -16.793  1.00  0.00           O  
HETATM 2457  H1  HOH B 810      -2.442  -7.607 -16.690  1.00  0.00           H  
HETATM 2458  H2  HOH B 810      -1.822  -6.568 -17.600  1.00  0.00           H  
HETATM 2459  O   HOH B 811      -3.413  -1.145 -13.533  1.00  0.00           O  
HETATM 2460  H1  HOH B 811      -3.630  -0.982 -14.451  1.00  0.00           H  
HETATM 2461  H2  HOH B 811      -3.438  -0.282 -13.123  1.00  0.00           H  
HETATM 2462  O   HOH B 812       3.123 -25.748 -18.812  1.00  0.00           O  
HETATM 2463  H1  HOH B 812       3.397 -25.265 -19.592  1.00  0.00           H  
HETATM 2464  H2  HOH B 812       3.780 -26.437 -18.713  1.00  0.00           H  
HETATM 2465  O   HOH B 813      -5.741  -6.035 -13.739  1.00  0.00           O  
HETATM 2466  H1  HOH B 813      -5.944  -6.665 -14.430  1.00  0.00           H  
HETATM 2467  H2  HOH B 813      -6.363  -5.320 -13.874  1.00  0.00           H  
HETATM 2468  O   HOH B 814       3.359   1.995 -14.641  1.00  0.00           O  
HETATM 2469  H1  HOH B 814       3.218   2.443 -13.807  1.00  0.00           H  
HETATM 2470  H2  HOH B 814       4.268   1.700 -14.605  1.00  0.00           H  
HETATM 2471  O   HOH B 815     -14.336   1.397  -7.511  1.00  0.00           O  
HETATM 2472  H1  HOH B 815     -13.686   0.696  -7.558  1.00  0.00           H  
HETATM 2473  H2  HOH B 815     -15.173   0.959  -7.669  1.00  0.00           H  
HETATM 2474  O   HOH B 816     -23.611  -1.843  -5.253  1.00  0.00           O  
HETATM 2475  H1  HOH B 816     -22.683  -2.060  -5.166  1.00  0.00           H  
HETATM 2476  H2  HOH B 816     -23.643  -1.212  -5.971  1.00  0.00           H  
HETATM 2477  O   HOH B 817     -11.964 -10.503   3.697  1.00  0.00           O  
HETATM 2478  H1  HOH B 817     -11.283  -9.831   3.727  1.00  0.00           H  
HETATM 2479  H2  HOH B 817     -11.780 -10.995   2.897  1.00  0.00           H  
HETATM 2480  O   HOH B 818       5.271 -17.319 -21.140  1.00  0.00           O  
HETATM 2481  H1  HOH B 818       5.003 -17.486 -22.043  1.00  0.00           H  
HETATM 2482  H2  HOH B 818       6.105 -17.779 -21.047  1.00  0.00           H  
HETATM 2483  O   HOH B 819       0.706   1.625 -12.185  1.00  0.00           O  
HETATM 2484  H1  HOH B 819       1.434   1.139 -11.798  1.00  0.00           H  
HETATM 2485  H2  HOH B 819       1.116   2.384 -12.597  1.00  0.00           H  
HETATM 2486  O   HOH B 820       2.027  -6.352  -8.546  1.00  0.00           O  
HETATM 2487  H1  HOH B 820       1.726  -7.192  -8.892  1.00  0.00           H  
HETATM 2488  H2  HOH B 820       2.918  -6.523  -8.241  1.00  0.00           H  
HETATM 2489  O   HOH B 821     -23.313   3.032 -15.131  1.00  0.00           O  
HETATM 2490  H1  HOH B 821     -22.815   2.471 -15.727  1.00  0.00           H  
HETATM 2491  H2  HOH B 821     -24.156   3.155 -15.567  1.00  0.00           H  
HETATM 2492  O   HOH B 822     -24.105 -26.648 -18.935  1.00  0.00           O  
HETATM 2493  H1  HOH B 822     -24.100 -26.721 -19.890  1.00  0.00           H  
HETATM 2494  H2  HOH B 822     -23.560 -27.377 -18.637  1.00  0.00           H  
HETATM 2495  O   HOH B 823      -4.128  -0.614 -16.122  1.00  0.00           O  
HETATM 2496  H1  HOH B 823      -3.851  -0.558 -17.036  1.00  0.00           H  
HETATM 2497  H2  HOH B 823      -4.355   0.286 -15.885  1.00  0.00           H  
HETATM 2498  O   HOH B 824      -0.596   2.256   2.295  1.00  0.00           O  
HETATM 2499  H1  HOH B 824      -0.371   1.728   3.061  1.00  0.00           H  
HETATM 2500  H2  HOH B 824      -0.519   3.161   2.597  1.00  0.00           H  
HETATM 2501  O   HOH B 825      -6.431 -25.430 -23.064  1.00  0.00           O  
HETATM 2502  H1  HOH B 825      -6.416 -25.619 -22.126  1.00  0.00           H  
HETATM 2503  H2  HOH B 825      -6.238 -26.270 -23.482  1.00  0.00           H  
HETATM 2504  O   HOH B 826      -2.949  -5.486 -21.876  1.00  0.00           O  
HETATM 2505  H1  HOH B 826      -2.043  -5.326 -21.613  1.00  0.00           H  
HETATM 2506  H2  HOH B 826      -3.305  -4.617 -22.053  1.00  0.00           H  
HETATM 2507  O   HOH B 827       0.600  -8.793  -9.549  1.00  0.00           O  
HETATM 2508  H1  HOH B 827       0.884  -9.653  -9.241  1.00  0.00           H  
HETATM 2509  H2  HOH B 827       0.029  -8.465  -8.854  1.00  0.00           H  
HETATM 2510  O   HOH B 828       1.706  -3.851 -14.905  1.00  0.00           O  
HETATM 2511  H1  HOH B 828       0.807  -4.029 -14.630  1.00  0.00           H  
HETATM 2512  H2  HOH B 828       1.644  -3.049 -15.424  1.00  0.00           H  
HETATM 2513  O   HOH B 829     -16.388 -22.273   3.752  1.00  0.00           O  
HETATM 2514  H1  HOH B 829     -16.013 -22.189   4.628  1.00  0.00           H  
HETATM 2515  H2  HOH B 829     -16.871 -23.100   3.776  1.00  0.00           H  
HETATM 2516  O   HOH B 830     -23.683  -3.895 -16.693  1.00  0.00           O  
HETATM 2517  H1  HOH B 830     -24.048  -3.489 -17.479  1.00  0.00           H  
HETATM 2518  H2  HOH B 830     -24.377  -3.817 -16.038  1.00  0.00           H  
HETATM 2519  O   HOH B 831      -3.142 -24.081   2.639  1.00  0.00           O  
HETATM 2520  H1  HOH B 831      -2.605 -24.662   3.178  1.00  0.00           H  
HETATM 2521  H2  HOH B 831      -2.528 -23.425   2.308  1.00  0.00           H  
HETATM 2522  O   HOH B 832      -5.140  -1.671  -7.448  1.00  0.00           O  
HETATM 2523  H1  HOH B 832      -5.389  -1.406  -6.563  1.00  0.00           H  
HETATM 2524  H2  HOH B 832      -5.715  -2.410  -7.648  1.00  0.00           H  
HETATM 2525  O   HOH B 833      -4.445   0.385  -1.786  1.00  0.00           O  
HETATM 2526  H1  HOH B 833      -3.695   0.215  -2.356  1.00  0.00           H  
HETATM 2527  H2  HOH B 833      -4.631   1.317  -1.907  1.00  0.00           H  
HETATM 2528  O   HOH B 834       1.845   1.728 -19.752  1.00  0.00           O  
HETATM 2529  H1  HOH B 834       2.284   2.018 -18.952  1.00  0.00           H  
HETATM 2530  H2  HOH B 834       2.297   0.919 -19.993  1.00  0.00           H  
HETATM 2531  O   HOH B 835      -2.235   0.619 -24.061  1.00  0.00           O  
HETATM 2532  H1  HOH B 835      -1.310   0.684 -24.298  1.00  0.00           H  
HETATM 2533  H2  HOH B 835      -2.506  -0.238 -24.388  1.00  0.00           H  
HETATM 2534  O   HOH B 836      -6.621  -6.183 -21.855  1.00  0.00           O  
HETATM 2535  H1  HOH B 836      -6.819  -7.034 -22.247  1.00  0.00           H  
HETATM 2536  H2  HOH B 836      -6.461  -5.607 -22.602  1.00  0.00           H  
HETATM 2537  O   HOH B 837       4.469  -3.692  -4.770  1.00  0.00           O  
HETATM 2538  H1  HOH B 837       5.323  -3.291  -4.929  1.00  0.00           H  
HETATM 2539  H2  HOH B 837       3.848  -3.122  -5.225  1.00  0.00           H  
HETATM 2540  O   HOH B 838      -5.050  -4.535  -5.706  1.00  0.00           O  
HETATM 2541  H1  HOH B 838      -5.358  -4.876  -4.866  1.00  0.00           H  
HETATM 2542  H2  HOH B 838      -5.838  -4.480  -6.246  1.00  0.00           H  
HETATM 2543  O   HOH B 839       4.692  -7.572   4.034  1.00  0.00           O  
HETATM 2544  H1  HOH B 839       4.260  -7.898   3.244  1.00  0.00           H  
HETATM 2545  H2  HOH B 839       5.511  -8.064   4.080  1.00  0.00           H  
HETATM 2546  O   HOH B 840       5.099  -6.820 -15.468  1.00  0.00           O  
HETATM 2547  H1  HOH B 840       5.905  -6.420 -15.794  1.00  0.00           H  
HETATM 2548  H2  HOH B 840       4.479  -6.732 -16.192  1.00  0.00           H  
HETATM 2549  O   HOH B 841       5.505 -25.678  -2.352  1.00  0.00           O  
HETATM 2550  H1  HOH B 841       5.738 -26.330  -3.013  1.00  0.00           H  
HETATM 2551  H2  HOH B 841       4.563 -25.793  -2.223  1.00  0.00           H  
HETATM 2552  O   HOH B 842      -9.620  -2.618   3.789  1.00  0.00           O  
HETATM 2553  H1  HOH B 842     -10.478  -2.195   3.810  1.00  0.00           H  
HETATM 2554  H2  HOH B 842      -9.145  -2.163   3.093  1.00  0.00           H  
HETATM 2555  O   HOH B 843     -22.750  -6.415   1.042  1.00  0.00           O  
HETATM 2556  H1  HOH B 843     -22.243  -7.043   0.528  1.00  0.00           H  
HETATM 2557  H2  HOH B 843     -23.356  -6.023   0.412  1.00  0.00           H  
HETATM 2558  O   HOH B 844       2.167 -16.799   4.591  1.00  0.00           O  
HETATM 2559  H1  HOH B 844       2.147 -16.248   5.373  1.00  0.00           H  
HETATM 2560  H2  HOH B 844       2.019 -16.191   3.866  1.00  0.00           H  
HETATM 2561  O   HOH B 845       4.866  -0.495   0.907  1.00  0.00           O  
HETATM 2562  H1  HOH B 845       4.290  -0.442   1.669  1.00  0.00           H  
HETATM 2563  H2  HOH B 845       4.358  -0.980   0.256  1.00  0.00           H  
HETATM 2564  O   HOH B 846       2.218  -8.685  -1.099  1.00  0.00           O  
HETATM 2565  H1  HOH B 846       2.364  -7.854  -1.550  1.00  0.00           H  
HETATM 2566  H2  HOH B 846       1.283  -8.858  -1.210  1.00  0.00           H  
HETATM 2567  O   HOH B 847       2.394 -21.759   5.077  1.00  0.00           O  
HETATM 2568  H1  HOH B 847       1.570 -22.155   4.795  1.00  0.00           H  
HETATM 2569  H2  HOH B 847       2.389 -20.889   4.678  1.00  0.00           H  
HETATM 2570  O   HOH B 848     -21.391  -1.216  -1.930  1.00  0.00           O  
HETATM 2571  H1  HOH B 848     -20.465  -1.430  -2.045  1.00  0.00           H  
HETATM 2572  H2  HOH B 848     -21.386  -0.360  -1.501  1.00  0.00           H  
HETATM 2573  O   HOH B 849      -0.357  -5.162   2.101  1.00  0.00           O  
HETATM 2574  H1  HOH B 849       0.329  -4.680   1.639  1.00  0.00           H  
HETATM 2575  H2  HOH B 849      -1.141  -4.623   1.993  1.00  0.00           H  
HETATM 2576  O   HOH B 850       3.833 -11.919  -4.888  1.00  0.00           O  
HETATM 2577  H1  HOH B 850       3.840 -10.983  -5.096  1.00  0.00           H  
HETATM 2578  H2  HOH B 850       2.955 -12.082  -4.545  1.00  0.00           H  
HETATM 2579  O   HOH B 851       1.830  -9.389   3.792  1.00  0.00           O  
HETATM 2580  H1  HOH B 851       2.520 -10.020   3.587  1.00  0.00           H  
HETATM 2581  H2  HOH B 851       2.191  -8.543   3.527  1.00  0.00           H  
HETATM 2582  O   HOH B 852       5.672   1.105  -3.213  1.00  0.00           O  
HETATM 2583  H1  HOH B 852       5.142   1.454  -2.496  1.00  0.00           H  
HETATM 2584  H2  HOH B 852       5.808   0.186  -2.986  1.00  0.00           H  
HETATM 2585  O   HOH B 853       3.322  -3.626   3.376  1.00  0.00           O  
HETATM 2586  H1  HOH B 853       3.961  -3.127   3.883  1.00  0.00           H  
HETATM 2587  H2  HOH B 853       3.825  -3.991   2.648  1.00  0.00           H  
HETATM 2588  O   HOH B 854       3.576  -9.009   1.559  1.00  0.00           O  
HETATM 2589  H1  HOH B 854       3.126  -8.624   0.808  1.00  0.00           H  
HETATM 2590  H2  HOH B 854       3.637  -9.942   1.349  1.00  0.00           H  
HETATM 2591  O   HOH B 855      -3.411  -6.488  -0.533  1.00  0.00           O  
HETATM 2592  H1  HOH B 855      -2.792  -5.761  -0.468  1.00  0.00           H  
HETATM 2593  H2  HOH B 855      -3.424  -6.709  -1.465  1.00  0.00           H  
HETATM 2594  O   HOH B 856       1.883 -26.251   1.460  1.00  0.00           O  
HETATM 2595  H1  HOH B 856       1.653 -26.840   0.742  1.00  0.00           H  
HETATM 2596  H2  HOH B 856       2.676 -26.631   1.838  1.00  0.00           H  
HETATM 2597  O   HOH B 857      -0.136 -14.672   4.306  1.00  0.00           O  
HETATM 2598  H1  HOH B 857      -0.529 -13.799   4.298  1.00  0.00           H  
HETATM 2599  H2  HOH B 857      -0.873 -15.265   4.456  1.00  0.00           H  
HETATM 2600  O   HOH B 858     -20.438 -24.288 -23.543  1.00  0.00           O  
HETATM 2601  H1  HOH B 858     -21.075 -23.830 -24.092  1.00  0.00           H  
HETATM 2602  H2  HOH B 858     -20.965 -24.873 -23.001  1.00  0.00           H  
HETATM 2603  O   HOH B 859       4.844  -4.918   1.415  1.00  0.00           O  
HETATM 2604  H1  HOH B 859       5.559  -5.421   1.804  1.00  0.00           H  
HETATM 2605  H2  HOH B 859       5.235  -4.500   0.648  1.00  0.00           H  
HETATM 2606  O   HOH B 860       2.224  -4.825   0.746  1.00  0.00           O  
HETATM 2607  H1  HOH B 860       3.066  -5.242   0.929  1.00  0.00           H  
HETATM 2608  H2  HOH B 860       1.902  -5.270  -0.039  1.00  0.00           H  
HETATM 2609  O   HOH B 861      -4.837  -4.099   0.159  1.00  0.00           O  
HETATM 2610  H1  HOH B 861      -4.726  -4.822  -0.460  1.00  0.00           H  
HETATM 2611  H2  HOH B 861      -4.122  -4.207   0.785  1.00  0.00           H  
HETATM 2612  O   HOH B 862      -3.496 -23.026  -4.832  1.00  0.00           O  
HETATM 2613  H1  HOH B 862      -3.371 -22.976  -5.779  1.00  0.00           H  
HETATM 2614  H2  HOH B 862      -2.625 -22.875  -4.466  1.00  0.00           H  
HETATM 2615  O   HOH B 863       4.786   1.886  -0.746  1.00  0.00           O  
HETATM 2616  H1  HOH B 863       5.628   2.237  -0.454  1.00  0.00           H  
HETATM 2617  H2  HOH B 863       4.612   1.155  -0.153  1.00  0.00           H  
HETATM 2618  O   HOH B 864      -7.398 -25.718   2.011  1.00  0.00           O  
HETATM 2619  H1  HOH B 864      -6.758 -26.333   2.371  1.00  0.00           H  
HETATM 2620  H2  HOH B 864      -7.111 -24.861   2.326  1.00  0.00           H  
HETATM 2621  O   HOH B 865       1.924  -0.523 -21.170  1.00  0.00           O  
HETATM 2622  H1  HOH B 865       1.433   0.286 -21.027  1.00  0.00           H  
HETATM 2623  H2  HOH B 865       1.576  -0.873 -21.990  1.00  0.00           H  
HETATM 2624  O   HOH B 866      -7.194   1.484  -0.261  1.00  0.00           O  
HETATM 2625  H1  HOH B 866      -6.653   1.579   0.523  1.00  0.00           H  
HETATM 2626  H2  HOH B 866      -7.059   0.579  -0.538  1.00  0.00           H  
HETATM 2627  O   HOH B 867      -0.614  -1.974  -3.003  1.00  0.00           O  
HETATM 2628  H1  HOH B 867      -1.382  -2.329  -3.452  1.00  0.00           H  
HETATM 2629  H2  HOH B 867      -0.084  -1.589  -3.701  1.00  0.00           H  
HETATM 2630  O   HOH B 868      -2.981  -3.411  -4.291  1.00  0.00           O  
HETATM 2631  H1  HOH B 868      -3.716  -3.846  -4.722  1.00  0.00           H  
HETATM 2632  H2  HOH B 868      -3.378  -2.934  -3.562  1.00  0.00           H  
HETATM 2633  O   HOH B 869     -21.061   2.771  -1.214  1.00  0.00           O  
HETATM 2634  H1  HOH B 869     -21.339   2.572  -2.108  1.00  0.00           H  
HETATM 2635  H2  HOH B 869     -20.625   3.620  -1.280  1.00  0.00           H  
HETATM 2636  O   HOH B 870       0.188 -17.511  -4.963  1.00  0.00           O  
HETATM 2637  H1  HOH B 870       1.019 -17.296  -4.539  1.00  0.00           H  
HETATM 2638  H2  HOH B 870      -0.480 -17.171  -4.368  1.00  0.00           H  
HETATM 2639  O   HOH B 871     -21.530  -5.767 -24.544  1.00  0.00           O  
HETATM 2640  H1  HOH B 871     -22.371  -5.309 -24.535  1.00  0.00           H  
HETATM 2641  H2  HOH B 871     -21.344  -5.907 -25.473  1.00  0.00           H  
HETATM 2642  O   HOH B 872      -5.660  -0.354  -5.100  1.00  0.00           O  
HETATM 2643  H1  HOH B 872      -4.837   0.079  -4.874  1.00  0.00           H  
HETATM 2644  H2  HOH B 872      -6.299   0.011  -4.489  1.00  0.00           H  
HETATM 2645  O   HOH B 873      -0.276 -25.261  -1.717  1.00  0.00           O  
HETATM 2646  H1  HOH B 873      -1.150 -24.982  -1.442  1.00  0.00           H  
HETATM 2647  H2  HOH B 873      -0.233 -26.187  -1.478  1.00  0.00           H  
HETATM 2648  O   HOH B 874       4.572 -10.802   3.960  1.00  0.00           O  
HETATM 2649  H1  HOH B 874       5.181 -10.072   3.845  1.00  0.00           H  
HETATM 2650  H2  HOH B 874       5.133 -11.573   4.043  1.00  0.00           H  
HETATM 2651  O   HOH B 875      -0.641  -6.482 -18.976  1.00  0.00           O  
HETATM 2652  H1  HOH B 875       0.221  -6.881 -18.857  1.00  0.00           H  
HETATM 2653  H2  HOH B 875      -0.610  -6.098 -19.852  1.00  0.00           H  
HETATM 2654  O   HOH B 876      -3.215  -4.971  -7.733  1.00  0.00           O  
HETATM 2655  H1  HOH B 876      -3.593  -4.867  -6.859  1.00  0.00           H  
HETATM 2656  H2  HOH B 876      -2.777  -4.139  -7.907  1.00  0.00           H  
HETATM 2657  O   HOH B 877       5.124 -20.462  -3.337  1.00  0.00           O  
HETATM 2658  H1  HOH B 877       4.735 -20.756  -4.160  1.00  0.00           H  
HETATM 2659  H2  HOH B 877       4.792 -21.075  -2.681  1.00  0.00           H  
HETATM 2660  O   HOH B 878     -19.195  -6.667  -1.761  1.00  0.00           O  
HETATM 2661  H1  HOH B 878     -18.801  -6.122  -1.081  1.00  0.00           H  
HETATM 2662  H2  HOH B 878     -20.001  -7.000  -1.365  1.00  0.00           H  
HETATM 2663  O   HOH B 879       0.332   0.986   4.509  1.00  0.00           O  
HETATM 2664  H1  HOH B 879       0.694   0.141   4.243  1.00  0.00           H  
HETATM 2665  H2  HOH B 879       0.948   1.315   5.163  1.00  0.00           H  
HETATM 2666  O   HOH B 880      -1.918 -26.325 -25.059  1.00  0.00           O  
HETATM 2667  H1  HOH B 880      -1.385 -26.602 -24.314  1.00  0.00           H  
HETATM 2668  H2  HOH B 880      -1.282 -26.111 -25.742  1.00  0.00           H  
HETATM 2669  O   HOH B 881     -22.170 -24.486  -5.439  1.00  0.00           O  
HETATM 2670  H1  HOH B 881     -22.198 -23.826  -6.133  1.00  0.00           H  
HETATM 2671  H2  HOH B 881     -22.842 -25.122  -5.684  1.00  0.00           H  
HETATM 2672  O   HOH B 882      -8.206   2.332  -6.489  1.00  0.00           O  
HETATM 2673  H1  HOH B 882      -9.143   2.245  -6.666  1.00  0.00           H  
HETATM 2674  H2  HOH B 882      -8.098   1.997  -5.599  1.00  0.00           H  
HETATM 2675  O   HOH B 883      -3.848  -2.719  -1.875  1.00  0.00           O  
HETATM 2676  H1  HOH B 883      -4.151  -1.820  -1.749  1.00  0.00           H  
HETATM 2677  H2  HOH B 883      -4.395  -3.241  -1.288  1.00  0.00           H  
HETATM 2678  O   HOH B 884     -23.365 -20.710 -24.174  1.00  0.00           O  
HETATM 2679  H1  HOH B 884     -23.036 -20.257 -24.950  1.00  0.00           H  
HETATM 2680  H2  HOH B 884     -22.621 -20.730 -23.573  1.00  0.00           H  
HETATM 2681  O   HOH B 885     -19.671  -1.065   0.895  1.00  0.00           O  
HETATM 2682  H1  HOH B 885     -20.606  -0.899   1.012  1.00  0.00           H  
HETATM 2683  H2  HOH B 885     -19.533  -1.936   1.269  1.00  0.00           H  
HETATM 2684  O   HOH B 886     -14.233  -0.695  -3.110  1.00  0.00           O  
HETATM 2685  H1  HOH B 886     -13.406  -1.166  -3.005  1.00  0.00           H  
HETATM 2686  H2  HOH B 886     -13.973   0.217  -3.246  1.00  0.00           H  
HETATM 2687  O   HOH B 887     -11.120   2.320  -6.975  1.00  0.00           O  
HETATM 2688  H1  HOH B 887     -10.813   1.730  -7.664  1.00  0.00           H  
HETATM 2689  H2  HOH B 887     -11.889   2.748  -7.351  1.00  0.00           H  
HETATM 2690  O   HOH B 888     -20.113 -13.253  18.682  1.00  0.00           O  
HETATM 2691  H1  HOH B 888     -20.213 -12.504  19.269  1.00  0.00           H  
HETATM 2692  H2  HOH B 888     -19.568 -13.870  19.170  1.00  0.00           H  
HETATM 2693  O   HOH B 889      -4.832  -9.924   8.383  1.00  0.00           O  
HETATM 2694  H1  HOH B 889      -4.927 -10.802   8.753  1.00  0.00           H  
HETATM 2695  H2  HOH B 889      -5.597  -9.819   7.818  1.00  0.00           H  
HETATM 2696  O   HOH B 890     -17.270   0.347   9.054  1.00  0.00           O  
HETATM 2697  H1  HOH B 890     -17.975  -0.210   9.384  1.00  0.00           H  
HETATM 2698  H2  HOH B 890     -17.245   1.086   9.662  1.00  0.00           H  
HETATM 2699  O   HOH B 891     -12.349 -14.960  17.002  1.00  0.00           O  
HETATM 2700  H1  HOH B 891     -12.944 -15.683  17.201  1.00  0.00           H  
HETATM 2701  H2  HOH B 891     -11.477 -15.351  17.030  1.00  0.00           H  
HETATM 2702  O   HOH B 892     -18.355 -19.959  13.622  1.00  0.00           O  
HETATM 2703  H1  HOH B 892     -18.820 -20.755  13.369  1.00  0.00           H  
HETATM 2704  H2  HOH B 892     -18.331 -19.431  12.823  1.00  0.00           H  
HETATM 2705  O   HOH B 893      -9.129  -9.100  20.526  1.00  0.00           O  
HETATM 2706  H1  HOH B 893      -9.940  -9.282  20.051  1.00  0.00           H  
HETATM 2707  H2  HOH B 893      -8.444  -9.155  19.859  1.00  0.00           H  
HETATM 2708  O   HOH B 894     -23.598 -12.854  13.457  1.00  0.00           O  
HETATM 2709  H1  HOH B 894     -24.421 -12.534  13.085  1.00  0.00           H  
HETATM 2710  H2  HOH B 894     -23.325 -13.556  12.866  1.00  0.00           H  
HETATM 2711  O   HOH B 895      -5.378  -8.315  14.205  1.00  0.00           O  
HETATM 2712  H1  HOH B 895      -5.765  -8.756  14.962  1.00  0.00           H  
HETATM 2713  H2  HOH B 895      -6.085  -7.771  13.857  1.00  0.00           H  
HETATM 2714  O   HOH B 896     -15.170 -18.245  22.747  1.00  0.00           O  
HETATM 2715  H1  HOH B 896     -15.776 -18.679  23.349  1.00  0.00           H  
HETATM 2716  H2  HOH B 896     -14.840 -18.952  22.191  1.00  0.00           H  
HETATM 2717  O   HOH B 897     -13.008 -15.580  10.625  1.00  0.00           O  
HETATM 2718  H1  HOH B 897     -13.592 -15.130  11.235  1.00  0.00           H  
HETATM 2719  H2  HOH B 897     -12.555 -16.230  11.161  1.00  0.00           H  
HETATM 2720  O   HOH B 898      -6.767 -11.700  22.829  1.00  0.00           O  
HETATM 2721  H1  HOH B 898      -6.286 -11.784  23.653  1.00  0.00           H  
HETATM 2722  H2  HOH B 898      -6.102 -11.820  22.151  1.00  0.00           H  
HETATM 2723  O   HOH B 899      -2.154 -17.424  11.257  1.00  0.00           O  
HETATM 2724  H1  HOH B 899      -2.243 -17.189  10.333  1.00  0.00           H  
HETATM 2725  H2  HOH B 899      -1.495 -16.816  11.595  1.00  0.00           H  
HETATM 2726  O   HOH B 900     -18.619 -13.242  13.871  1.00  0.00           O  
HETATM 2727  H1  HOH B 900     -18.469 -13.210  14.816  1.00  0.00           H  
HETATM 2728  H2  HOH B 900     -19.480 -12.842  13.751  1.00  0.00           H  
HETATM 2729  O   HOH B 901       5.074  -7.968  20.123  1.00  0.00           O  
HETATM 2730  H1  HOH B 901       5.414  -7.395  20.811  1.00  0.00           H  
HETATM 2731  H2  HOH B 901       5.664  -7.830  19.382  1.00  0.00           H  
HETATM 2732  O   HOH B 902     -11.303  -1.376  19.119  1.00  0.00           O  
HETATM 2733  H1  HOH B 902     -10.370  -1.567  19.030  1.00  0.00           H  
HETATM 2734  H2  HOH B 902     -11.710  -1.806  18.368  1.00  0.00           H  
HETATM 2735  O   HOH B 903       3.803 -21.364  10.470  1.00  0.00           O  
HETATM 2736  H1  HOH B 903       2.863 -21.244  10.334  1.00  0.00           H  
HETATM 2737  H2  HOH B 903       3.982 -22.248  10.151  1.00  0.00           H  
HETATM 2738  O   HOH B 904      -5.871  -5.569   5.602  1.00  0.00           O  
HETATM 2739  H1  HOH B 904      -6.525  -4.878   5.488  1.00  0.00           H  
HETATM 2740  H2  HOH B 904      -5.955  -6.111   4.818  1.00  0.00           H  
HETATM 2741  O   HOH B 905     -13.549 -10.944  11.586  1.00  0.00           O  
HETATM 2742  H1  HOH B 905     -13.100 -10.103  11.670  1.00  0.00           H  
HETATM 2743  H2  HOH B 905     -14.357 -10.835  12.088  1.00  0.00           H  
HETATM 2744  O   HOH B 906       4.566 -16.989  20.694  1.00  0.00           O  
HETATM 2745  H1  HOH B 906       3.627 -16.928  20.520  1.00  0.00           H  
HETATM 2746  H2  HOH B 906       4.623 -17.332  21.586  1.00  0.00           H  
HETATM 2747  O   HOH B 907     -21.845  -6.157   8.767  1.00  0.00           O  
HETATM 2748  H1  HOH B 907     -21.052  -5.622   8.768  1.00  0.00           H  
HETATM 2749  H2  HOH B 907     -21.561  -7.008   9.103  1.00  0.00           H  
HETATM 2750  O   HOH B 908      -6.256 -12.471  15.586  1.00  0.00           O  
HETATM 2751  H1  HOH B 908      -6.982 -12.564  14.969  1.00  0.00           H  
HETATM 2752  H2  HOH B 908      -6.530 -12.972  16.355  1.00  0.00           H  
HETATM 2753  O   HOH B 909     -10.704 -12.249   5.456  1.00  0.00           O  
HETATM 2754  H1  HOH B 909     -11.333 -12.950   5.627  1.00  0.00           H  
HETATM 2755  H2  HOH B 909     -11.156 -11.665   4.848  1.00  0.00           H  
HETATM 2756  O   HOH B 910      -7.301  -4.899  18.288  1.00  0.00           O  
HETATM 2757  H1  HOH B 910      -6.956  -4.023  18.119  1.00  0.00           H  
HETATM 2758  H2  HOH B 910      -6.571  -5.488  18.094  1.00  0.00           H  
HETATM 2759  O   HOH B 911     -12.474  -3.809  13.464  1.00  0.00           O  
HETATM 2760  H1  HOH B 911     -12.544  -3.046  12.893  1.00  0.00           H  
HETATM 2761  H2  HOH B 911     -12.158  -4.510  12.892  1.00  0.00           H  
HETATM 2762  O   HOH B 912      -9.703  -0.878   6.812  1.00  0.00           O  
HETATM 2763  H1  HOH B 912      -9.079  -0.884   6.086  1.00  0.00           H  
HETATM 2764  H2  HOH B 912      -9.262  -1.363   7.510  1.00  0.00           H  
HETATM 2765  O   HOH B 913     -22.645 -19.060  10.059  1.00  0.00           O  
HETATM 2766  H1  HOH B 913     -22.321 -19.848   9.624  1.00  0.00           H  
HETATM 2767  H2  HOH B 913     -21.859 -18.634  10.402  1.00  0.00           H  
HETATM 2768  O   HOH B 914     -19.856 -25.233  21.559  1.00  0.00           O  
HETATM 2769  H1  HOH B 914     -20.787 -25.096  21.385  1.00  0.00           H  
HETATM 2770  H2  HOH B 914     -19.466 -25.357  20.694  1.00  0.00           H  
HETATM 2771  O   HOH B 915     -13.215 -24.747  23.067  1.00  0.00           O  
HETATM 2772  H1  HOH B 915     -13.477 -23.826  23.060  1.00  0.00           H  
HETATM 2773  H2  HOH B 915     -12.542 -24.800  23.745  1.00  0.00           H  
HETATM 2774  O   HOH B 916      -9.079 -26.248  13.793  1.00  0.00           O  
HETATM 2775  H1  HOH B 916      -9.469 -25.500  13.341  1.00  0.00           H  
HETATM 2776  H2  HOH B 916      -9.144 -26.968  13.166  1.00  0.00           H  
HETATM 2777  O   HOH B 917      -8.815 -12.893  18.016  1.00  0.00           O  
HETATM 2778  H1  HOH B 917      -9.424 -12.947  18.753  1.00  0.00           H  
HETATM 2779  H2  HOH B 917      -9.366 -12.671  17.265  1.00  0.00           H  
HETATM 2780  O   HOH B 918     -17.359  -0.002  14.679  1.00  0.00           O  
HETATM 2781  H1  HOH B 918     -17.142   0.881  14.977  1.00  0.00           H  
HETATM 2782  H2  HOH B 918     -17.217   0.023  13.733  1.00  0.00           H  
HETATM 2783  O   HOH B 919       4.301 -11.357  12.564  1.00  0.00           O  
HETATM 2784  H1  HOH B 919       4.215 -10.779  11.806  1.00  0.00           H  
HETATM 2785  H2  HOH B 919       3.954 -10.846  13.296  1.00  0.00           H  
HETATM 2786  O   HOH B 920     -15.880 -20.544   8.423  1.00  0.00           O  
HETATM 2787  H1  HOH B 920     -15.216 -20.022   7.973  1.00  0.00           H  
HETATM 2788  H2  HOH B 920     -16.246 -19.951   9.080  1.00  0.00           H  
HETATM 2789  O   HOH B 921       0.151 -17.517  22.286  1.00  0.00           O  
HETATM 2790  H1  HOH B 921       0.487 -18.410  22.216  1.00  0.00           H  
HETATM 2791  H2  HOH B 921       0.057 -17.369  23.227  1.00  0.00           H  
HETATM 2792  O   HOH B 922     -16.440 -13.158  12.013  1.00  0.00           O  
HETATM 2793  H1  HOH B 922     -17.075 -13.418  12.680  1.00  0.00           H  
HETATM 2794  H2  HOH B 922     -15.869 -13.919  11.914  1.00  0.00           H  
HETATM 2795  O   HOH B 923     -15.148 -24.121  17.222  1.00  0.00           O  
HETATM 2796  H1  HOH B 923     -14.968 -23.665  16.400  1.00  0.00           H  
HETATM 2797  H2  HOH B 923     -14.461 -23.822  17.819  1.00  0.00           H  
HETATM 2798  O   HOH B 924      -8.383 -12.934  13.932  1.00  0.00           O  
HETATM 2799  H1  HOH B 924      -9.069 -12.362  13.590  1.00  0.00           H  
HETATM 2800  H2  HOH B 924      -8.832 -13.757  14.129  1.00  0.00           H  
HETATM 2801  O   HOH B 925     -16.585  -9.627  17.423  1.00  0.00           O  
HETATM 2802  H1  HOH B 925     -17.101  -9.034  17.970  1.00  0.00           H  
HETATM 2803  H2  HOH B 925     -16.620 -10.466  17.881  1.00  0.00           H  
HETATM 2804  O   HOH B 926      -1.779 -23.323   7.585  1.00  0.00           O  
HETATM 2805  H1  HOH B 926      -2.552 -23.353   7.021  1.00  0.00           H  
HETATM 2806  H2  HOH B 926      -1.436 -22.435   7.474  1.00  0.00           H  
HETATM 2807  O   HOH B 927      -3.005  -6.427  19.868  1.00  0.00           O  
HETATM 2808  H1  HOH B 927      -3.358  -5.890  20.578  1.00  0.00           H  
HETATM 2809  H2  HOH B 927      -2.286  -5.907  19.508  1.00  0.00           H  
HETATM 2810  O   HOH B 928     -13.042  -0.631   6.479  1.00  0.00           O  
HETATM 2811  H1  HOH B 928     -12.983   0.320   6.581  1.00  0.00           H  
HETATM 2812  H2  HOH B 928     -12.595  -0.982   7.248  1.00  0.00           H  
HETATM 2813  O   HOH B 929     -19.547 -23.317  17.268  1.00  0.00           O  
HETATM 2814  H1  HOH B 929     -20.400 -22.978  16.994  1.00  0.00           H  
HETATM 2815  H2  HOH B 929     -19.003 -22.537  17.375  1.00  0.00           H  
HETATM 2816  O   HOH B 930     -12.868  -6.111  17.901  1.00  0.00           O  
HETATM 2817  H1  HOH B 930     -12.889  -5.341  17.330  1.00  0.00           H  
HETATM 2818  H2  HOH B 930     -11.947  -6.370  17.920  1.00  0.00           H  
HETATM 2819  O   HOH B 931      -9.701  -7.401  12.728  1.00  0.00           O  
HETATM 2820  H1  HOH B 931     -10.213  -7.967  13.306  1.00  0.00           H  
HETATM 2821  H2  HOH B 931     -10.327  -6.747  12.416  1.00  0.00           H  
HETATM 2822  O   HOH B 932     -19.317 -12.848  10.975  1.00  0.00           O  
HETATM 2823  H1  HOH B 932     -18.991 -13.647  11.390  1.00  0.00           H  
HETATM 2824  H2  HOH B 932     -19.838 -12.420  11.654  1.00  0.00           H  
HETATM 2825  O   HOH B 933     -12.292 -21.997  23.352  1.00  0.00           O  
HETATM 2826  H1  HOH B 933     -11.423 -21.610  23.245  1.00  0.00           H  
HETATM 2827  H2  HOH B 933     -12.468 -21.936  24.291  1.00  0.00           H  
HETATM 2828  O   HOH B 934     -21.234  -3.207   9.914  1.00  0.00           O  
HETATM 2829  H1  HOH B 934     -21.674  -3.796  10.526  1.00  0.00           H  
HETATM 2830  H2  HOH B 934     -20.443  -3.678   9.652  1.00  0.00           H  
HETATM 2831  O   HOH B 935     -14.843 -20.930  18.481  1.00  0.00           O  
HETATM 2832  H1  HOH B 935     -15.766 -21.107  18.662  1.00  0.00           H  
HETATM 2833  H2  HOH B 935     -14.689 -21.318  17.620  1.00  0.00           H  
HETATM 2834  O   HOH B 936     -17.775  -7.881  19.132  1.00  0.00           O  
HETATM 2835  H1  HOH B 936     -18.437  -7.972  19.817  1.00  0.00           H  
HETATM 2836  H2  HOH B 936     -17.144  -7.256  19.490  1.00  0.00           H  
HETATM 2837  O   HOH B 937     -11.507 -22.186  17.956  1.00  0.00           O  
HETATM 2838  H1  HOH B 937     -10.678 -22.652  17.844  1.00  0.00           H  
HETATM 2839  H2  HOH B 937     -11.864 -22.526  18.777  1.00  0.00           H  
HETATM 2840  O   HOH B 938     -13.315 -11.413  16.822  1.00  0.00           O  
HETATM 2841  H1  HOH B 938     -14.163 -11.820  16.646  1.00  0.00           H  
HETATM 2842  H2  HOH B 938     -13.505 -10.476  16.877  1.00  0.00           H  
HETATM 2843  O   HOH B 939     -12.956 -18.276  14.271  1.00  0.00           O  
HETATM 2844  H1  HOH B 939     -12.893 -18.985  14.912  1.00  0.00           H  
HETATM 2845  H2  HOH B 939     -13.561 -17.648  14.665  1.00  0.00           H  
HETATM 2846  O   HOH B 940     -16.857   1.885   6.601  1.00  0.00           O  
HETATM 2847  H1  HOH B 940     -17.553   1.360   6.206  1.00  0.00           H  
HETATM 2848  H2  HOH B 940     -16.947   1.733   7.542  1.00  0.00           H  
HETATM 2849  O   HOH B 941      -8.544  -8.320   9.470  1.00  0.00           O  
HETATM 2850  H1  HOH B 941      -8.367  -8.325   8.530  1.00  0.00           H  
HETATM 2851  H2  HOH B 941      -7.986  -9.014   9.822  1.00  0.00           H  
HETATM 2852  O   HOH B 942     -18.227 -26.047   9.384  1.00  0.00           O  
HETATM 2853  H1  HOH B 942     -17.378 -26.457   9.215  1.00  0.00           H  
HETATM 2854  H2  HOH B 942     -18.073 -25.113   9.252  1.00  0.00           H  
HETATM 2855  O   HOH B 943     -14.822 -18.207  11.485  1.00  0.00           O  
HETATM 2856  H1  HOH B 943     -14.333 -18.473  12.264  1.00  0.00           H  
HETATM 2857  H2  HOH B 943     -14.215 -17.646  11.002  1.00  0.00           H  
HETATM 2858  O   HOH B 944     -13.266  -8.532  20.887  1.00  0.00           O  
HETATM 2859  H1  HOH B 944     -12.631  -9.044  20.387  1.00  0.00           H  
HETATM 2860  H2  HOH B 944     -14.095  -8.994  20.770  1.00  0.00           H  
HETATM 2861  O   HOH B 945     -15.161 -16.846  14.900  1.00  0.00           O  
HETATM 2862  H1  HOH B 945     -14.925 -16.607  15.796  1.00  0.00           H  
HETATM 2863  H2  HOH B 945     -16.094 -17.058  14.946  1.00  0.00           H  
HETATM 2864  O   HOH B 946     -15.571  -3.843  10.648  1.00  0.00           O  
HETATM 2865  H1  HOH B 946     -15.070  -4.224  11.369  1.00  0.00           H  
HETATM 2866  H2  HOH B 946     -14.929  -3.718   9.949  1.00  0.00           H  
HETATM 2867  O   HOH B 947     -12.043 -23.901  11.570  1.00  0.00           O  
HETATM 2868  H1  HOH B 947     -11.651 -23.421  12.300  1.00  0.00           H  
HETATM 2869  H2  HOH B 947     -11.408 -24.588  11.365  1.00  0.00           H  
HETATM 2870  O   HOH B 948     -21.470 -16.607  20.860  1.00  0.00           O  
HETATM 2871  H1  HOH B 948     -22.036 -16.134  20.249  1.00  0.00           H  
HETATM 2872  H2  HOH B 948     -22.076 -17.059  21.447  1.00  0.00           H  
HETATM 2873  O   HOH B 949     -20.441 -20.998  23.467  1.00  0.00           O  
HETATM 2874  H1  HOH B 949     -19.698 -21.534  23.189  1.00  0.00           H  
HETATM 2875  H2  HOH B 949     -21.192 -21.373  23.006  1.00  0.00           H  
HETATM 2876  O   HOH B 950     -16.969 -21.441  15.691  1.00  0.00           O  
HETATM 2877  H1  HOH B 950     -17.584 -20.863  15.239  1.00  0.00           H  
HETATM 2878  H2  HOH B 950     -16.593 -21.982  14.997  1.00  0.00           H  
HETATM 2879  O   HOH B 951     -19.744 -22.613  13.532  1.00  0.00           O  
HETATM 2880  H1  HOH B 951     -20.415 -23.251  13.772  1.00  0.00           H  
HETATM 2881  H2  HOH B 951     -19.482 -22.860  12.646  1.00  0.00           H  
HETATM 2882  O   HOH B 952      -6.028 -15.731  16.013  1.00  0.00           O  
HETATM 2883  H1  HOH B 952      -5.444 -15.770  15.256  1.00  0.00           H  
HETATM 2884  H2  HOH B 952      -6.905 -15.834  15.646  1.00  0.00           H  
HETATM 2885  O   HOH B 953     -11.618 -24.186   7.567  1.00  0.00           O  
HETATM 2886  H1  HOH B 953     -11.986 -23.816   6.765  1.00  0.00           H  
HETATM 2887  H2  HOH B 953     -10.959 -23.549   7.845  1.00  0.00           H  
HETATM 2888  O   HOH B 954     -20.238 -16.896  24.157  1.00  0.00           O  
HETATM 2889  H1  HOH B 954     -19.528 -17.439  23.813  1.00  0.00           H  
HETATM 2890  H2  HOH B 954     -20.098 -16.037  23.758  1.00  0.00           H  
HETATM 2891  O   HOH B 955     -10.629 -17.235   8.089  1.00  0.00           O  
HETATM 2892  H1  HOH B 955     -10.152 -17.982   8.449  1.00  0.00           H  
HETATM 2893  H2  HOH B 955     -10.013 -16.503   8.152  1.00  0.00           H  
HETATM 2894  O   HOH B 956     -13.553 -15.643   5.396  1.00  0.00           O  
HETATM 2895  H1  HOH B 956     -13.271 -14.963   4.784  1.00  0.00           H  
HETATM 2896  H2  HOH B 956     -13.640 -15.189   6.235  1.00  0.00           H  
HETATM 2897  O   HOH B 957     -18.036   1.858  12.313  1.00  0.00           O  
HETATM 2898  H1  HOH B 957     -18.611   2.395  12.858  1.00  0.00           H  
HETATM 2899  H2  HOH B 957     -17.295   2.429  12.110  1.00  0.00           H  
HETATM 2900  O   HOH B 958      -8.595 -20.316  13.908  1.00  0.00           O  
HETATM 2901  H1  HOH B 958      -8.614 -20.316  14.865  1.00  0.00           H  
HETATM 2902  H2  HOH B 958      -7.693 -20.082  13.687  1.00  0.00           H  
HETATM 2903  O   HOH B 959      -8.071  -6.599  14.762  1.00  0.00           O  
HETATM 2904  H1  HOH B 959      -8.337  -6.824  13.871  1.00  0.00           H  
HETATM 2905  H2  HOH B 959      -8.439  -7.296  15.305  1.00  0.00           H  
HETATM 2906  O   HOH B 960      -5.397  -7.238  18.610  1.00  0.00           O  
HETATM 2907  H1  HOH B 960      -4.581  -7.119  19.095  1.00  0.00           H  
HETATM 2908  H2  HOH B 960      -5.191  -6.956  17.719  1.00  0.00           H  
HETATM 2909  O   HOH B 961     -16.877 -11.980  19.027  1.00  0.00           O  
HETATM 2910  H1  HOH B 961     -17.493 -12.267  19.701  1.00  0.00           H  
HETATM 2911  H2  HOH B 961     -16.522 -12.793  18.666  1.00  0.00           H  
HETATM 2912  O   HOH B 962      -2.075 -14.947  13.615  1.00  0.00           O  
HETATM 2913  H1  HOH B 962      -2.031 -13.995  13.523  1.00  0.00           H  
HETATM 2914  H2  HOH B 962      -1.416 -15.279  13.005  1.00  0.00           H  
HETATM 2915  O   HOH B 963     -22.658 -25.091  17.300  1.00  0.00           O  
HETATM 2916  H1  HOH B 963     -22.564 -25.529  16.455  1.00  0.00           H  
HETATM 2917  H2  HOH B 963     -22.453 -24.174  17.119  1.00  0.00           H  
HETATM 2918  O   HOH B 964     -11.603 -13.781  19.255  1.00  0.00           O  
HETATM 2919  H1  HOH B 964     -11.971 -13.590  18.392  1.00  0.00           H  
HETATM 2920  H2  HOH B 964     -11.252 -14.668  19.174  1.00  0.00           H  
HETATM 2921  O   HOH B 965     -14.091 -18.384   7.867  1.00  0.00           O  
HETATM 2922  H1  HOH B 965     -13.434 -18.323   7.174  1.00  0.00           H  
HETATM 2923  H2  HOH B 965     -13.640 -18.075   8.653  1.00  0.00           H  
HETATM 2924  O   HOH B 966     -21.319 -10.473  19.284  1.00  0.00           O  
HETATM 2925  H1  HOH B 966     -20.706  -9.822  19.626  1.00  0.00           H  
HETATM 2926  H2  HOH B 966     -21.989 -10.553  19.963  1.00  0.00           H  
HETATM 2927  O   HOH B 967     -14.261 -25.306  14.087  1.00  0.00           O  
HETATM 2928  H1  HOH B 967     -13.348 -25.144  13.850  1.00  0.00           H  
HETATM 2929  H2  HOH B 967     -14.218 -25.672  14.970  1.00  0.00           H  
HETATM 2930  O   HOH B 968     -11.718 -17.536  11.965  1.00  0.00           O  
HETATM 2931  H1  HOH B 968     -11.310 -17.972  11.216  1.00  0.00           H  
HETATM 2932  H2  HOH B 968     -11.616 -18.155  12.688  1.00  0.00           H  
HETATM 2933  O   HOH B 969      -3.552 -12.373  15.779  1.00  0.00           O  
HETATM 2934  H1  HOH B 969      -3.764 -11.955  16.614  1.00  0.00           H  
HETATM 2935  H2  HOH B 969      -4.403 -12.572  15.388  1.00  0.00           H  
HETATM 2936  O   HOH B 970     -19.168 -14.729  23.066  1.00  0.00           O  
HETATM 2937  H1  HOH B 970     -18.402 -15.212  22.754  1.00  0.00           H  
HETATM 2938  H2  HOH B 970     -19.545 -14.341  22.276  1.00  0.00           H  
HETATM 2939  O   HOH B 971      -6.900 -25.613  22.293  1.00  0.00           O  
HETATM 2940  H1  HOH B 971      -7.088 -24.763  22.691  1.00  0.00           H  
HETATM 2941  H2  HOH B 971      -7.642 -26.164  22.541  1.00  0.00           H  
HETATM 2942  O   HOH B 972     -19.877  -2.279  18.054  1.00  0.00           O  
HETATM 2943  H1  HOH B 972     -19.052  -1.846  17.831  1.00  0.00           H  
HETATM 2944  H2  HOH B 972     -20.360  -1.627  18.562  1.00  0.00           H  
HETATM 2945  O   HOH B 973     -18.148 -12.069  16.364  1.00  0.00           O  
HETATM 2946  H1  HOH B 973     -18.767 -11.551  15.851  1.00  0.00           H  
HETATM 2947  H2  HOH B 973     -18.238 -11.736  17.257  1.00  0.00           H  
HETATM 2948  O   HOH B 974     -10.793 -10.755  13.425  1.00  0.00           O  
HETATM 2949  H1  HOH B 974     -10.855 -10.987  12.499  1.00  0.00           H  
HETATM 2950  H2  HOH B 974     -11.454 -10.073  13.547  1.00  0.00           H  
HETATM 2951  O   HOH B 975     -15.732 -22.790  13.533  1.00  0.00           O  
HETATM 2952  H1  HOH B 975     -15.371 -22.474  12.705  1.00  0.00           H  
HETATM 2953  H2  HOH B 975     -15.253 -23.599  13.710  1.00  0.00           H  
HETATM 2954  O   HOH B 976     -15.012   3.030  24.475  1.00  0.00           O  
HETATM 2955  H1  HOH B 976     -15.113   2.391  23.770  1.00  0.00           H  
HETATM 2956  H2  HOH B 976     -14.461   3.718  24.099  1.00  0.00           H  
HETATM 2957  O   HOH B 977     -18.336  -0.755  20.705  1.00  0.00           O  
HETATM 2958  H1  HOH B 977     -19.257  -0.526  20.580  1.00  0.00           H  
HETATM 2959  H2  HOH B 977     -17.978  -0.800  19.819  1.00  0.00           H  
HETATM 2960  O   HOH B 978     -20.062 -18.887  11.479  1.00  0.00           O  
HETATM 2961  H1  HOH B 978     -20.634 -18.596  12.189  1.00  0.00           H  
HETATM 2962  H2  HOH B 978     -19.911 -18.102  10.954  1.00  0.00           H  
HETATM 2963  O   HOH B 979      -3.303 -18.806  22.774  1.00  0.00           O  
HETATM 2964  H1  HOH B 979      -3.744 -18.488  23.562  1.00  0.00           H  
HETATM 2965  H2  HOH B 979      -2.938 -18.018  22.369  1.00  0.00           H  
HETATM 2966  O   HOH B 980     -20.687   2.268  19.309  1.00  0.00           O  
HETATM 2967  H1  HOH B 980     -20.781   1.803  18.477  1.00  0.00           H  
HETATM 2968  H2  HOH B 980     -20.156   3.035  19.097  1.00  0.00           H  
HETATM 2969  O   HOH B 981     -16.588 -11.338   5.482  1.00  0.00           O  
HETATM 2970  H1  HOH B 981     -16.096 -12.021   5.937  1.00  0.00           H  
HETATM 2971  H2  HOH B 981     -16.084 -10.538   5.632  1.00  0.00           H  
HETATM 2972  O   HOH B 982     -14.462 -24.044  10.562  1.00  0.00           O  
HETATM 2973  H1  HOH B 982     -13.613 -24.193  10.980  1.00  0.00           H  
HETATM 2974  H2  HOH B 982     -14.434 -24.573   9.765  1.00  0.00           H  
HETATM 2975  O   HOH B 983     -15.208 -10.529  20.531  1.00  0.00           O  
HETATM 2976  H1  HOH B 983     -15.505 -10.918  21.353  1.00  0.00           H  
HETATM 2977  H2  HOH B 983     -15.831 -10.846  19.877  1.00  0.00           H  
HETATM 2978  O   HOH B 984      -4.458  -9.907  11.714  1.00  0.00           O  
HETATM 2979  H1  HOH B 984      -4.608  -9.131  11.174  1.00  0.00           H  
HETATM 2980  H2  HOH B 984      -5.104  -9.839  12.417  1.00  0.00           H  
HETATM 2981  O   HOH B 985       0.693 -11.608  14.508  1.00  0.00           O  
HETATM 2982  H1  HOH B 985       1.082 -12.341  14.986  1.00  0.00           H  
HETATM 2983  H2  HOH B 985       1.094 -11.646  13.640  1.00  0.00           H  
HETATM 2984  O   HOH B 986     -18.492 -15.378  17.207  1.00  0.00           O  
HETATM 2985  H1  HOH B 986     -18.724 -15.159  18.110  1.00  0.00           H  
HETATM 2986  H2  HOH B 986     -17.649 -14.947  17.066  1.00  0.00           H  
HETATM 2987  O   HOH B 987       4.837 -24.559  18.501  1.00  0.00           O  
HETATM 2988  H1  HOH B 987       4.956 -24.205  19.382  1.00  0.00           H  
HETATM 2989  H2  HOH B 987       5.726 -24.701  18.176  1.00  0.00           H  
HETATM 2990  O   HOH B 988      -8.887 -19.066  18.491  1.00  0.00           O  
HETATM 2991  H1  HOH B 988      -8.728 -19.786  17.881  1.00  0.00           H  
HETATM 2992  H2  HOH B 988      -8.014 -18.800  18.780  1.00  0.00           H  
HETATM 2993  O   HOH B 989     -10.292   0.819  16.126  1.00  0.00           O  
HETATM 2994  H1  HOH B 989     -10.622   0.709  17.018  1.00  0.00           H  
HETATM 2995  H2  HOH B 989     -11.021   1.216  15.648  1.00  0.00           H  
HETATM 2996  O   HOH B 990     -21.758 -13.495  16.438  1.00  0.00           O  
HETATM 2997  H1  HOH B 990     -21.267 -13.610  17.252  1.00  0.00           H  
HETATM 2998  H2  HOH B 990     -21.841 -12.546  16.341  1.00  0.00           H  
HETATM 2999  O   HOH B 991     -20.153 -15.956  15.112  1.00  0.00           O  
HETATM 3000  H1  HOH B 991     -20.876 -15.345  15.249  1.00  0.00           H  
HETATM 3001  H2  HOH B 991     -19.547 -15.776  15.832  1.00  0.00           H  
HETATM 3002  O   HOH B 992     -21.764 -24.659  14.407  1.00  0.00           O  
HETATM 3003  H1  HOH B 992     -22.313 -23.921  14.140  1.00  0.00           H  
HETATM 3004  H2  HOH B 992     -22.352 -25.413  14.388  1.00  0.00           H  
HETATM 3005  O   HOH B 993     -21.214 -10.838  16.517  1.00  0.00           O  
HETATM 3006  H1  HOH B 993     -21.259 -10.767  17.471  1.00  0.00           H  
HETATM 3007  H2  HOH B 993     -21.125  -9.933  16.214  1.00  0.00           H  
HETATM 3008  O   HOH B 994     -11.660 -12.736  21.662  1.00  0.00           O  
HETATM 3009  H1  HOH B 994     -11.546 -13.182  20.822  1.00  0.00           H  
HETATM 3010  H2  HOH B 994     -10.841 -12.259  21.793  1.00  0.00           H  
HETATM 3011  O   HOH B 995     -14.739 -10.997   8.795  1.00  0.00           O  
HETATM 3012  H1  HOH B 995     -14.468 -11.128   9.704  1.00  0.00           H  
HETATM 3013  H2  HOH B 995     -14.328 -10.171   8.540  1.00  0.00           H  
HETATM 3014  O   HOH B 996     -16.189  -8.643  22.191  1.00  0.00           O  
HETATM 3015  H1  HOH B 996     -16.421  -9.351  22.793  1.00  0.00           H  
HETATM 3016  H2  HOH B 996     -15.992  -9.087  21.366  1.00  0.00           H  
HETATM 3017  O   HOH B 997     -16.214 -25.877  18.984  1.00  0.00           O  
HETATM 3018  H1  HOH B 997     -16.047 -25.123  18.417  1.00  0.00           H  
HETATM 3019  H2  HOH B 997     -15.649 -25.733  19.745  1.00  0.00           H  
HETATM 3020  O   HOH B 998     -11.904  -3.489   8.953  1.00  0.00           O  
HETATM 3021  H1  HOH B 998     -12.663  -4.005   8.682  1.00  0.00           H  
HETATM 3022  H2  HOH B 998     -11.159  -3.921   8.537  1.00  0.00           H  
HETATM 3023  O   HOH B 999     -20.378   1.340  11.031  1.00  0.00           O  
HETATM 3024  H1  HOH B 999     -20.701   2.195  10.746  1.00  0.00           H  
HETATM 3025  H2  HOH B 999     -19.494   1.512  11.353  1.00  0.00           H  
HETATM 3026  O   HOH B1000     -22.111  -4.796  22.781  1.00  0.00           O  
HETATM 3027  H1  HOH B1000     -21.392  -5.119  22.239  1.00  0.00           H  
HETATM 3028  H2  HOH B1000     -21.927  -3.864  22.896  1.00  0.00           H  
HETATM 3029  O   HOH B1001      -5.243 -18.581  10.890  1.00  0.00           O  
HETATM 3030  H1  HOH B1001      -4.325 -18.550  11.161  1.00  0.00           H  
HETATM 3031  H2  HOH B1001      -5.389 -19.492  10.641  1.00  0.00           H  
HETATM 3032  O   HOH B1002     -18.431 -10.850   9.233  1.00  0.00           O  
HETATM 3033  H1  HOH B1002     -17.639 -11.285   8.919  1.00  0.00           H  
HETATM 3034  H2  HOH B1002     -18.616 -11.267  10.075  1.00  0.00           H  
HETATM 3035  O   HOH B1003      -8.599 -15.277   8.644  1.00  0.00           O  
HETATM 3036  H1  HOH B1003      -7.779 -15.754   8.767  1.00  0.00           H  
HETATM 3037  H2  HOH B1003      -8.770 -14.869   9.494  1.00  0.00           H  
HETATM 3038  O   HOH B1004     -10.613 -11.870  16.177  1.00  0.00           O  
HETATM 3039  H1  HOH B1004     -11.398 -11.558  16.627  1.00  0.00           H  
HETATM 3040  H2  HOH B1004     -10.733 -11.597  15.268  1.00  0.00           H  
HETATM 3041  O   HOH B1005     -17.499 -16.518  21.833  1.00  0.00           O  
HETATM 3042  H1  HOH B1005     -16.563 -16.716  21.795  1.00  0.00           H  
HETATM 3043  H2  HOH B1005     -17.903 -17.330  22.142  1.00  0.00           H  
HETATM 3044  O   HOH B1006     -15.346  -6.511   6.520  1.00  0.00           O  
HETATM 3045  H1  HOH B1006     -15.951  -7.149   6.898  1.00  0.00           H  
HETATM 3046  H2  HOH B1006     -15.462  -5.726   7.054  1.00  0.00           H  
HETATM 3047  O   HOH B1007     -10.790 -26.364  10.046  1.00  0.00           O  
HETATM 3048  H1  HOH B1007      -9.973 -26.385  10.543  1.00  0.00           H  
HETATM 3049  H2  HOH B1007     -10.516 -26.418   9.130  1.00  0.00           H  
HETATM 3050  O   HOH B1008     -16.103  -9.605  14.605  1.00  0.00           O  
HETATM 3051  H1  HOH B1008     -16.122  -8.688  14.332  1.00  0.00           H  
HETATM 3052  H2  HOH B1008     -16.237  -9.577  15.552  1.00  0.00           H  
HETATM 3053  O   HOH B1009     -12.373 -18.056   5.739  1.00  0.00           O  
HETATM 3054  H1  HOH B1009     -12.761 -17.226   5.467  1.00  0.00           H  
HETATM 3055  H2  HOH B1009     -11.429 -17.902   5.713  1.00  0.00           H  
HETATM 3056  O   HOH B1010     -15.452 -12.101  15.433  1.00  0.00           O  
HETATM 3057  H1  HOH B1010     -16.335 -12.256  15.770  1.00  0.00           H  
HETATM 3058  H2  HOH B1010     -15.504 -11.242  15.013  1.00  0.00           H  
HETATM 3059  O   HOH B1011       1.542 -11.351  20.516  1.00  0.00           O  
HETATM 3060  H1  HOH B1011       2.361 -11.476  20.037  1.00  0.00           H  
HETATM 3061  H2  HOH B1011       1.597 -11.963  21.249  1.00  0.00           H  
HETATM 3062  O   HOH B1012      -9.502 -21.898  11.657  1.00  0.00           O  
HETATM 3063  H1  HOH B1012      -8.946 -22.674  11.588  1.00  0.00           H  
HETATM 3064  H2  HOH B1012      -8.966 -21.259  12.127  1.00  0.00           H  
HETATM 3065  O   HOH B1013      -9.432 -11.434  21.782  1.00  0.00           O  
HETATM 3066  H1  HOH B1013      -9.321 -10.627  21.281  1.00  0.00           H  
HETATM 3067  H2  HOH B1013      -8.561 -11.622  22.132  1.00  0.00           H  
HETATM 3068  O   HOH B1014       3.219 -14.447  17.572  1.00  0.00           O  
HETATM 3069  H1  HOH B1014       2.734 -15.267  17.659  1.00  0.00           H  
HETATM 3070  H2  HOH B1014       4.082 -14.710  17.253  1.00  0.00           H  
HETATM 3071  O   HOH B1015      -4.430 -15.975  13.740  1.00  0.00           O  
HETATM 3072  H1  HOH B1015      -3.527 -15.666  13.662  1.00  0.00           H  
HETATM 3073  H2  HOH B1015      -4.945 -15.339  13.243  1.00  0.00           H  
HETATM 3074  O   HOH B1016     -10.558 -14.887  13.232  1.00  0.00           O  
HETATM 3075  H1  HOH B1016     -11.276 -14.481  13.718  1.00  0.00           H  
HETATM 3076  H2  HOH B1016     -10.843 -15.791  13.095  1.00  0.00           H  
HETATM 3077  O   HOH B1017     -19.802 -26.958  14.073  1.00  0.00           O  
HETATM 3078  H1  HOH B1017     -19.280 -26.599  14.790  1.00  0.00           H  
HETATM 3079  H2  HOH B1017     -20.526 -26.340  13.970  1.00  0.00           H  
HETATM 3080  O   HOH B1018     -21.036 -11.640  12.916  1.00  0.00           O  
HETATM 3081  H1  HOH B1018     -21.634 -11.514  12.180  1.00  0.00           H  
HETATM 3082  H2  HOH B1018     -21.508 -12.221  13.512  1.00  0.00           H  
HETATM 3083  O   HOH B1019     -10.742 -16.680  20.342  1.00  0.00           O  
HETATM 3084  H1  HOH B1019     -10.116 -15.966  20.462  1.00  0.00           H  
HETATM 3085  H2  HOH B1019     -10.223 -17.393  19.967  1.00  0.00           H  
HETATM 3086  O   HOH B1020       4.568 -20.175  20.038  1.00  0.00           O  
HETATM 3087  H1  HOH B1020       4.361 -20.587  19.200  1.00  0.00           H  
HETATM 3088  H2  HOH B1020       3.744 -19.777  20.319  1.00  0.00           H  
HETATM 3089  O   HOH B1021     -22.040 -24.495  19.941  1.00  0.00           O  
HETATM 3090  H1  HOH B1021     -22.248 -24.913  19.105  1.00  0.00           H  
HETATM 3091  H2  HOH B1021     -21.475 -23.758  19.706  1.00  0.00           H  
HETATM 3092  O   HOH B1022      -3.880 -25.736  19.315  1.00  0.00           O  
HETATM 3093  H1  HOH B1022      -2.989 -25.863  18.989  1.00  0.00           H  
HETATM 3094  H2  HOH B1022      -3.906 -24.819  19.590  1.00  0.00           H  
HETATM 3095  O   HOH B1023     -11.281  -8.736   9.632  1.00  0.00           O  
HETATM 3096  H1  HOH B1023     -11.408  -8.450  10.536  1.00  0.00           H  
HETATM 3097  H2  HOH B1023     -10.348  -8.601   9.466  1.00  0.00           H  
HETATM 3098  O   HOH B1024     -13.026 -13.697  14.552  1.00  0.00           O  
HETATM 3099  H1  HOH B1024     -12.741 -13.742  15.464  1.00  0.00           H  
HETATM 3100  H2  HOH B1024     -13.765 -13.088  14.561  1.00  0.00           H  
HETATM 3101  O   HOH B1025     -18.945 -10.331   6.165  1.00  0.00           O  
HETATM 3102  H1  HOH B1025     -18.036 -10.526   6.394  1.00  0.00           H  
HETATM 3103  H2  HOH B1025     -19.139 -10.916   5.434  1.00  0.00           H  
HETATM 3104  O   HOH B1026     -18.273 -25.632  15.760  1.00  0.00           O  
HETATM 3105  H1  HOH B1026     -17.525 -25.037  15.804  1.00  0.00           H  
HETATM 3106  H2  HOH B1026     -19.032 -25.078  15.944  1.00  0.00           H  
HETATM 3107  O   HOH B1027     -10.197 -17.626  14.953  1.00  0.00           O  
HETATM 3108  H1  HOH B1027     -11.148 -17.700  14.871  1.00  0.00           H  
HETATM 3109  H2  HOH B1027      -9.857 -18.409  14.519  1.00  0.00           H  
HETATM 3110  O   HOH B1028      -6.308 -13.033  19.061  1.00  0.00           O  
HETATM 3111  H1  HOH B1028      -7.261 -13.012  19.141  1.00  0.00           H  
HETATM 3112  H2  HOH B1028      -5.989 -12.784  19.929  1.00  0.00           H  
HETATM 3113  O   HOH B1029      -6.270 -22.149   5.255  1.00  0.00           O  
HETATM 3114  H1  HOH B1029      -7.182 -21.882   5.371  1.00  0.00           H  
HETATM 3115  H2  HOH B1029      -6.036 -22.569   6.084  1.00  0.00           H  
HETATM 3116  O   HOH B1030     -18.152 -15.172   8.047  1.00  0.00           O  
HETATM 3117  H1  HOH B1030     -18.972 -14.679   8.010  1.00  0.00           H  
HETATM 3118  H2  HOH B1030     -17.514 -14.550   8.396  1.00  0.00           H  
HETATM 3119  O   HOH B1031      -3.449 -14.968  22.522  1.00  0.00           O  
HETATM 3120  H1  HOH B1031      -2.903 -15.681  22.191  1.00  0.00           H  
HETATM 3121  H2  HOH B1031      -3.323 -14.257  21.893  1.00  0.00           H  
HETATM 3122  O   HOH B1032      -8.138 -16.181  14.503  1.00  0.00           O  
HETATM 3123  H1  HOH B1032      -8.927 -16.570  14.880  1.00  0.00           H  
HETATM 3124  H2  HOH B1032      -7.901 -16.765  13.784  1.00  0.00           H  
HETATM 3125  O   HOH B1033     -12.354 -14.986   8.061  1.00  0.00           O  
HETATM 3126  H1  HOH B1033     -12.638 -14.965   8.974  1.00  0.00           H  
HETATM 3127  H2  HOH B1033     -11.950 -15.848   7.955  1.00  0.00           H  
HETATM 3128  O   HOH B1034     -13.631  -8.750  17.239  1.00  0.00           O  
HETATM 3129  H1  HOH B1034     -14.563  -8.914  17.382  1.00  0.00           H  
HETATM 3130  H2  HOH B1034     -13.550  -7.796  17.244  1.00  0.00           H  
HETATM 3131  O   HOH B1035      -7.432  -6.361  20.890  1.00  0.00           O  
HETATM 3132  H1  HOH B1035      -6.693  -6.955  20.759  1.00  0.00           H  
HETATM 3133  H2  HOH B1035      -7.514  -5.892  20.059  1.00  0.00           H  
HETATM 3134  O   HOH B1036     -17.852 -23.050  11.199  1.00  0.00           O  
HETATM 3135  H1  HOH B1036     -17.410 -22.767  11.999  1.00  0.00           H  
HETATM 3136  H2  HOH B1036     -17.457 -22.520  10.506  1.00  0.00           H  
HETATM 3137  O   HOH B1037      -3.241 -10.111   6.407  1.00  0.00           O  
HETATM 3138  H1  HOH B1037      -2.884  -9.237   6.248  1.00  0.00           H  
HETATM 3139  H2  HOH B1037      -3.829  -9.997   7.153  1.00  0.00           H  
HETATM 3140  O   HOH B1038       2.919 -13.841  21.451  1.00  0.00           O  
HETATM 3141  H1  HOH B1038       3.267 -14.427  22.123  1.00  0.00           H  
HETATM 3142  H2  HOH B1038       2.237 -14.352  21.016  1.00  0.00           H  
HETATM 3143  O   HOH B1039       4.248 -15.992  14.562  1.00  0.00           O  
HETATM 3144  H1  HOH B1039       4.662 -15.753  15.391  1.00  0.00           H  
HETATM 3145  H2  HOH B1039       4.668 -15.430  13.912  1.00  0.00           H  
HETATM 3146  O   HOH B1040      -9.335  -0.358  13.788  1.00  0.00           O  
HETATM 3147  H1  HOH B1040      -9.398  -0.103  14.709  1.00  0.00           H  
HETATM 3148  H2  HOH B1040      -9.387  -1.315  13.801  1.00  0.00           H  
HETATM 3149  O   HOH B1041     -17.802 -17.687  14.589  1.00  0.00           O  
HETATM 3150  H1  HOH B1041     -18.580 -17.131  14.532  1.00  0.00           H  
HETATM 3151  H2  HOH B1041     -18.041 -18.485  14.117  1.00  0.00           H  
HETATM 3152  O   HOH B1042      -6.260 -16.732   9.261  1.00  0.00           O  
HETATM 3153  H1  HOH B1042      -5.670 -15.988   9.386  1.00  0.00           H  
HETATM 3154  H2  HOH B1042      -6.008 -17.355   9.942  1.00  0.00           H  
HETATM 3155  O   HOH B1043      -9.670 -15.595  17.426  1.00  0.00           O  
HETATM 3156  H1  HOH B1043      -8.921 -15.006  17.337  1.00  0.00           H  
HETATM 3157  H2  HOH B1043      -9.392 -16.403  16.992  1.00  0.00           H  
HETATM 3158  O   HOH B1044     -18.339  -7.578  15.418  1.00  0.00           O  
HETATM 3159  H1  HOH B1044     -19.002  -7.334  16.063  1.00  0.00           H  
HETATM 3160  H2  HOH B1044     -18.811  -8.114  14.781  1.00  0.00           H  
HETATM 3161  O   HOH B1045     -13.701 -22.090  16.006  1.00  0.00           O  
HETATM 3162  H1  HOH B1045     -13.787 -21.419  15.328  1.00  0.00           H  
HETATM 3163  H2  HOH B1045     -12.854 -21.913  16.414  1.00  0.00           H  
HETATM 3164  O   HOH B1046     -15.861  -3.464  18.107  1.00  0.00           O  
HETATM 3165  H1  HOH B1046     -15.070  -2.994  17.843  1.00  0.00           H  
HETATM 3166  H2  HOH B1046     -16.580  -2.930  17.770  1.00  0.00           H  
HETATM 3167  O   HOH B1047     -16.232 -13.127   9.208  1.00  0.00           O  
HETATM 3168  H1  HOH B1047     -15.550 -12.512   8.937  1.00  0.00           H  
HETATM 3169  H2  HOH B1047     -16.308 -12.999  10.154  1.00  0.00           H  
HETATM 3170  O   HOH B1048     -15.642  -6.919  16.578  1.00  0.00           O  
HETATM 3171  H1  HOH B1048     -16.542  -7.245  16.543  1.00  0.00           H  
HETATM 3172  H2  HOH B1048     -15.733  -5.973  16.686  1.00  0.00           H  
HETATM 3173  O   HOH B1049     -15.728   2.622   9.641  1.00  0.00           O  
HETATM 3174  H1  HOH B1049     -14.974   2.889   9.114  1.00  0.00           H  
HETATM 3175  H2  HOH B1049     -15.572   3.018  10.498  1.00  0.00           H  
HETATM 3176  O   HOH B1050     -20.196   0.329  14.874  1.00  0.00           O  
HETATM 3177  H1  HOH B1050     -19.261   0.120  14.876  1.00  0.00           H  
HETATM 3178  H2  HOH B1050     -20.234   1.260  14.656  1.00  0.00           H  
HETATM 3179  O   HOH B1051      -6.377 -21.131  11.241  1.00  0.00           O  
HETATM 3180  H1  HOH B1051      -5.460 -21.316  11.039  1.00  0.00           H  
HETATM 3181  H2  HOH B1051      -6.866 -21.520  10.517  1.00  0.00           H  
HETATM 3182  O   HOH B1052       0.587 -19.498  13.531  1.00  0.00           O  
HETATM 3183  H1  HOH B1052       0.697 -20.197  12.886  1.00  0.00           H  
HETATM 3184  H2  HOH B1052       1.265 -18.860  13.311  1.00  0.00           H  
HETATM 3185  O   HOH B1053     -14.584 -15.085  12.797  1.00  0.00           O  
HETATM 3186  H1  HOH B1053     -13.830 -14.649  13.194  1.00  0.00           H  
HETATM 3187  H2  HOH B1053     -14.956 -15.614  13.503  1.00  0.00           H  
HETATM 3188  O   HOH B1054      -7.827 -23.299  23.969  1.00  0.00           O  
HETATM 3189  H1  HOH B1054      -7.124 -22.648  23.966  1.00  0.00           H  
HETATM 3190  H2  HOH B1054      -8.037 -23.421  24.895  1.00  0.00           H  
HETATM 3191  O   HOH B1055      -5.895 -18.291  21.937  1.00  0.00           O  
HETATM 3192  H1  HOH B1055      -6.039 -17.477  22.418  1.00  0.00           H  
HETATM 3193  H2  HOH B1055      -4.979 -18.512  22.106  1.00  0.00           H  
HETATM 3194  O   HOH B1056     -16.410 -17.223   6.823  1.00  0.00           O  
HETATM 3195  H1  HOH B1056     -15.535 -17.533   7.055  1.00  0.00           H  
HETATM 3196  H2  HOH B1056     -16.864 -17.134   7.661  1.00  0.00           H  
HETATM 3197  O   HOH B1057     -10.746 -18.567  22.703  1.00  0.00           O  
HETATM 3198  H1  HOH B1057     -11.662 -18.454  22.959  1.00  0.00           H  
HETATM 3199  H2  HOH B1057     -10.516 -17.748  22.266  1.00  0.00           H  
HETATM 3200  O   HOH B1058       2.899 -13.438  11.497  1.00  0.00           O  
HETATM 3201  H1  HOH B1058       1.979 -13.204  11.375  1.00  0.00           H  
HETATM 3202  H2  HOH B1058       3.297 -12.653  11.875  1.00  0.00           H  
HETATM 3203  O   HOH B1059     -18.858 -21.076   9.461  1.00  0.00           O  
HETATM 3204  H1  HOH B1059     -18.296 -20.335   9.238  1.00  0.00           H  
HETATM 3205  H2  HOH B1059     -19.107 -20.924  10.373  1.00  0.00           H  
HETATM 3206  O   HOH B1060      -0.647 -15.652   8.262  1.00  0.00           O  
HETATM 3207  H1  HOH B1060      -1.539 -15.306   8.244  1.00  0.00           H  
HETATM 3208  H2  HOH B1060      -0.122 -14.984   7.821  1.00  0.00           H  
HETATM 3209  O   HOH B1061      -4.107  -9.514  22.178  1.00  0.00           O  
HETATM 3210  H1  HOH B1061      -3.377  -8.910  22.039  1.00  0.00           H  
HETATM 3211  H2  HOH B1061      -3.969  -9.859  23.060  1.00  0.00           H  
HETATM 3212  O   HOH B1062      -6.511 -17.913  19.452  1.00  0.00           O  
HETATM 3213  H1  HOH B1062      -6.026 -17.088  19.454  1.00  0.00           H  
HETATM 3214  H2  HOH B1062      -6.471 -18.217  20.359  1.00  0.00           H  
HETATM 3215  O   HOH B1063      -7.175 -22.637   8.615  1.00  0.00           O  
HETATM 3216  H1  HOH B1063      -6.911 -23.500   8.934  1.00  0.00           H  
HETATM 3217  H2  HOH B1063      -7.901 -22.815   8.016  1.00  0.00           H  
HETATM 3218  O   HOH B1064     -14.934 -22.179  21.600  1.00  0.00           O  
HETATM 3219  H1  HOH B1064     -15.756 -22.162  21.110  1.00  0.00           H  
HETATM 3220  H2  HOH B1064     -15.203 -22.218  22.518  1.00  0.00           H  
HETATM 3221  O   HOH B1065     -13.949 -17.041  17.519  1.00  0.00           O  
HETATM 3222  H1  HOH B1065     -13.393 -17.812  17.411  1.00  0.00           H  
HETATM 3223  H2  HOH B1065     -14.051 -16.950  18.467  1.00  0.00           H  
HETATM 3224  O   HOH B1066       4.597 -19.655   7.209  1.00  0.00           O  
HETATM 3225  H1  HOH B1066       4.636 -19.950   8.119  1.00  0.00           H  
HETATM 3226  H2  HOH B1066       5.306 -20.130   6.774  1.00  0.00           H  
HETATM 3227  O   HOH B1067      -6.397 -21.127  23.273  1.00  0.00           O  
HETATM 3228  H1  HOH B1067      -5.494 -21.308  23.010  1.00  0.00           H  
HETATM 3229  H2  HOH B1067      -6.448 -20.172  23.316  1.00  0.00           H  
HETATM 3230  O   HOH B1068     -11.924  -9.090  23.396  1.00  0.00           O  
HETATM 3231  H1  HOH B1068     -12.634  -9.140  22.756  1.00  0.00           H  
HETATM 3232  H2  HOH B1068     -11.274  -8.518  22.988  1.00  0.00           H  
HETATM 3233  O   HOH B1069      -2.657 -16.835  18.479  1.00  0.00           O  
HETATM 3234  H1  HOH B1069      -3.432 -16.413  18.850  1.00  0.00           H  
HETATM 3235  H2  HOH B1069      -2.534 -16.409  17.631  1.00  0.00           H  
HETATM 3236  O   HOH B1070     -18.560  -3.308   5.003  1.00  0.00           O  
HETATM 3237  H1  HOH B1070     -18.139  -3.058   5.826  1.00  0.00           H  
HETATM 3238  H2  HOH B1070     -17.850  -3.663   4.469  1.00  0.00           H  
HETATM 3239  O   HOH B1071     -21.206  -8.660   6.354  1.00  0.00           O  
HETATM 3240  H1  HOH B1071     -21.077  -7.712   6.383  1.00  0.00           H  
HETATM 3241  H2  HOH B1071     -20.361  -9.009   6.073  1.00  0.00           H  
HETATM 3242  O   HOH B1072     -18.570 -18.753  23.173  1.00  0.00           O  
HETATM 3243  H1  HOH B1072     -17.971 -19.049  23.859  1.00  0.00           H  
HETATM 3244  H2  HOH B1072     -19.045 -19.541  22.913  1.00  0.00           H  
HETATM 3245  O   HOH B1073     -20.679 -14.146   8.196  1.00  0.00           O  
HETATM 3246  H1  HOH B1073     -21.512 -14.514   8.493  1.00  0.00           H  
HETATM 3247  H2  HOH B1073     -20.772 -13.203   8.332  1.00  0.00           H  
HETATM 3248  O   HOH B1074      -4.118 -23.090  19.948  1.00  0.00           O  
HETATM 3249  H1  HOH B1074      -3.626 -22.427  19.465  1.00  0.00           H  
HETATM 3250  H2  HOH B1074      -4.970 -23.121  19.513  1.00  0.00           H  
HETATM 3251  O   HOH B1075     -21.598 -17.739  17.576  1.00  0.00           O  
HETATM 3252  H1  HOH B1075     -22.109 -17.119  18.094  1.00  0.00           H  
HETATM 3253  H2  HOH B1075     -22.250 -18.321  17.186  1.00  0.00           H  
HETATM 3254  O   HOH B1076     -14.114 -25.165   8.333  1.00  0.00           O  
HETATM 3255  H1  HOH B1076     -14.664 -25.093   7.552  1.00  0.00           H  
HETATM 3256  H2  HOH B1076     -13.260 -24.834   8.055  1.00  0.00           H  
HETATM 3257  O   HOH B1077       0.534 -20.858  22.067  1.00  0.00           O  
HETATM 3258  H1  HOH B1077      -0.405 -20.898  21.885  1.00  0.00           H  
HETATM 3259  H2  HOH B1077       0.948 -21.187  21.269  1.00  0.00           H  
HETATM 3260  O   HOH B1078     -19.077 -15.458  20.039  1.00  0.00           O  
HETATM 3261  H1  HOH B1078     -19.841 -15.878  20.433  1.00  0.00           H  
HETATM 3262  H2  HOH B1078     -18.327 -15.905  20.434  1.00  0.00           H  
HETATM 3263  O   HOH B1079      -7.929  -9.082  23.571  1.00  0.00           O  
HETATM 3264  H1  HOH B1079      -7.764  -8.393  22.925  1.00  0.00           H  
HETATM 3265  H2  HOH B1079      -7.567  -9.874  23.175  1.00  0.00           H  
HETATM 3266  O   HOH B1080     -16.432 -10.384  11.985  1.00  0.00           O  
HETATM 3267  H1  HOH B1080     -16.619 -11.314  12.110  1.00  0.00           H  
HETATM 3268  H2  HOH B1080     -16.401 -10.023  12.871  1.00  0.00           H  
HETATM 3269  O   HOH B1081     -11.503 -14.714  23.879  1.00  0.00           O  
HETATM 3270  H1  HOH B1081     -12.005 -15.504  23.682  1.00  0.00           H  
HETATM 3271  H2  HOH B1081     -11.582 -14.177  23.090  1.00  0.00           H  
HETATM 3272  O   HOH B1082     -11.200 -12.526   8.162  1.00  0.00           O  
HETATM 3273  H1  HOH B1082     -10.804 -12.251   7.336  1.00  0.00           H  
HETATM 3274  H2  HOH B1082     -11.632 -13.354   7.957  1.00  0.00           H  
HETATM 3275  O   HOH B1083     -17.023 -18.922  10.307  1.00  0.00           O  
HETATM 3276  H1  HOH B1083     -17.592 -18.169  10.472  1.00  0.00           H  
HETATM 3277  H2  HOH B1083     -16.265 -18.779  10.873  1.00  0.00           H  
HETATM 3278  O   HOH B1084       5.882 -18.763  16.343  1.00  0.00           O  
HETATM 3279  H1  HOH B1084       5.959 -19.677  16.068  1.00  0.00           H  
HETATM 3280  H2  HOH B1084       5.060 -18.464  15.955  1.00  0.00           H  
HETATM 3281  O   HOH B1085      -3.169 -17.288   6.935  1.00  0.00           O  
HETATM 3282  H1  HOH B1085      -2.701 -17.911   7.490  1.00  0.00           H  
HETATM 3283  H2  HOH B1085      -2.689 -17.297   6.106  1.00  0.00           H  
HETATM 3284  O   HOH B1086     -19.339  -8.075  11.412  1.00  0.00           O  
HETATM 3285  H1  HOH B1086     -18.942  -7.229  11.625  1.00  0.00           H  
HETATM 3286  H2  HOH B1086     -18.825  -8.401  10.674  1.00  0.00           H  
HETATM 3287  O   HOH B1087     -23.356   2.206   6.138  1.00  0.00           O  
HETATM 3288  H1  HOH B1087     -23.056   2.717   5.387  1.00  0.00           H  
HETATM 3289  H2  HOH B1087     -23.196   1.296   5.888  1.00  0.00           H  
HETATM 3290  O   HOH B1088     -17.325 -22.358  20.392  1.00  0.00           O  
HETATM 3291  H1  HOH B1088     -17.807 -21.806  19.777  1.00  0.00           H  
HETATM 3292  H2  HOH B1088     -17.952 -22.543  21.091  1.00  0.00           H  
HETATM 3293  O   HOH B1089      -8.082 -10.093  11.834  1.00  0.00           O  
HETATM 3294  H1  HOH B1089      -8.787 -10.386  11.256  1.00  0.00           H  
HETATM 3295  H2  HOH B1089      -8.524  -9.851  12.648  1.00  0.00           H  
HETATM 3296  O   HOH B1090      -8.791 -26.767  18.150  1.00  0.00           O  
HETATM 3297  H1  HOH B1090      -8.126 -27.417  18.379  1.00  0.00           H  
HETATM 3298  H2  HOH B1090      -8.646 -26.047  18.764  1.00  0.00           H  
HETATM 3299  O   HOH B1091      -9.838  -8.732  15.661  1.00  0.00           O  
HETATM 3300  H1  HOH B1091      -9.863  -8.785  16.616  1.00  0.00           H  
HETATM 3301  H2  HOH B1091      -9.947  -9.639  15.369  1.00  0.00           H  
HETATM 3302  O   HOH B1092      -9.601  -3.785  15.087  1.00  0.00           O  
HETATM 3303  H1  HOH B1092      -9.413  -3.320  14.271  1.00  0.00           H  
HETATM 3304  H2  HOH B1092      -9.478  -4.708  14.870  1.00  0.00           H  
HETATM 3305  O   HOH B1093      -8.918 -14.873  21.255  1.00  0.00           O  
HETATM 3306  H1  HOH B1093      -9.299 -14.115  21.699  1.00  0.00           H  
HETATM 3307  H2  HOH B1093      -8.061 -14.986  21.666  1.00  0.00           H  
HETATM 3308  O   HOH B1094     -14.518  -9.664   5.565  1.00  0.00           O  
HETATM 3309  H1  HOH B1094     -13.753 -10.038   5.129  1.00  0.00           H  
HETATM 3310  H2  HOH B1094     -14.156  -9.166   6.299  1.00  0.00           H  
HETATM 3311  O   HOH B1095     -12.869 -16.998  23.676  1.00  0.00           O  
HETATM 3312  H1  HOH B1095     -13.483 -17.656  23.351  1.00  0.00           H  
HETATM 3313  H2  HOH B1095     -13.021 -16.973  24.621  1.00  0.00           H  
HETATM 3314  O   HOH B1096      -9.847  -5.993   5.972  1.00  0.00           O  
HETATM 3315  H1  HOH B1096     -10.717  -5.707   5.693  1.00  0.00           H  
HETATM 3316  H2  HOH B1096      -9.385  -6.187   5.157  1.00  0.00           H  
HETATM 3317  O   HOH B1097     -13.457 -16.960  20.276  1.00  0.00           O  
HETATM 3318  H1  HOH B1097     -12.524 -16.768  20.182  1.00  0.00           H  
HETATM 3319  H2  HOH B1097     -13.487 -17.739  20.832  1.00  0.00           H  
HETATM 3320  O   HOH B1098      -4.406 -11.178  18.008  1.00  0.00           O  
HETATM 3321  H1  HOH B1098      -3.647 -11.227  18.589  1.00  0.00           H  
HETATM 3322  H2  HOH B1098      -4.940 -11.937  18.247  1.00  0.00           H  
HETATM 3323  O   HOH B1099       4.199 -25.611  22.693  1.00  0.00           O  
HETATM 3324  H1  HOH B1099       4.142 -26.535  22.937  1.00  0.00           H  
HETATM 3325  H2  HOH B1099       4.145 -25.139  23.525  1.00  0.00           H  
HETATM 3326  O   HOH B1100       2.696 -15.020   6.782  1.00  0.00           O  
HETATM 3327  H1  HOH B1100       2.687 -14.444   7.548  1.00  0.00           H  
HETATM 3328  H2  HOH B1100       3.400 -15.644   6.957  1.00  0.00           H  
HETATM 3329  O   HOH B1101      -8.400 -23.617   6.414  1.00  0.00           O  
HETATM 3330  H1  HOH B1101      -7.841 -24.393   6.376  1.00  0.00           H  
HETATM 3331  H2  HOH B1101      -8.745 -23.526   5.526  1.00  0.00           H  
HETATM 3332  O   HOH B1102     -10.341  -7.207  22.171  1.00  0.00           O  
HETATM 3333  H1  HOH B1102     -10.414  -6.402  21.658  1.00  0.00           H  
HETATM 3334  H2  HOH B1102      -9.529  -7.614  21.866  1.00  0.00           H  
HETATM 3335  O   HOH B1103     -13.715 -19.750  20.848  1.00  0.00           O  
HETATM 3336  H1  HOH B1103     -13.690 -20.604  21.280  1.00  0.00           H  
HETATM 3337  H2  HOH B1103     -14.093 -19.928  19.987  1.00  0.00           H  
HETATM 3338  O   HOH B1104     -16.287 -19.831  24.657  1.00  0.00           O  
HETATM 3339  H1  HOH B1104     -16.310 -20.787  24.630  1.00  0.00           H  
HETATM 3340  H2  HOH B1104     -15.447 -19.622  25.067  1.00  0.00           H  
HETATM 3341  O   HOH B1105      -7.335   3.016  10.599  1.00  0.00           O  
HETATM 3342  H1  HOH B1105      -7.484   2.282  11.195  1.00  0.00           H  
HETATM 3343  H2  HOH B1105      -7.618   2.692   9.744  1.00  0.00           H  
HETATM 3344  O   HOH B1106     -14.404   0.301  10.322  1.00  0.00           O  
HETATM 3345  H1  HOH B1106     -15.301   0.520  10.068  1.00  0.00           H  
HETATM 3346  H2  HOH B1106     -13.866   0.615   9.595  1.00  0.00           H  
HETATM 3347  O   HOH B1107     -23.112 -20.874  14.562  1.00  0.00           O  
HETATM 3348  H1  HOH B1107     -23.585 -20.607  13.774  1.00  0.00           H  
HETATM 3349  H2  HOH B1107     -22.313 -20.346  14.553  1.00  0.00           H  
HETATM 3350  O   HOH B1108     -13.147  -1.221  12.246  1.00  0.00           O  
HETATM 3351  H1  HOH B1108     -13.340  -0.738  13.049  1.00  0.00           H  
HETATM 3352  H2  HOH B1108     -13.474  -0.657  11.544  1.00  0.00           H  
HETATM 3353  O   HOH B1109     -21.559  -8.145  15.897  1.00  0.00           O  
HETATM 3354  H1  HOH B1109     -21.050  -7.598  16.495  1.00  0.00           H  
HETATM 3355  H2  HOH B1109     -21.179  -7.974  15.035  1.00  0.00           H  
HETATM 3356  O   HOH B1110     -10.267 -11.396  10.712  1.00  0.00           O  
HETATM 3357  H1  HOH B1110     -10.116 -12.333  10.598  1.00  0.00           H  
HETATM 3358  H2  HOH B1110     -10.851 -11.158   9.992  1.00  0.00           H  
HETATM 3359  O   HOH B1111     -22.066 -22.250  17.011  1.00  0.00           O  
HETATM 3360  H1  HOH B1111     -22.542 -21.910  16.254  1.00  0.00           H  
HETATM 3361  H2  HOH B1111     -22.390 -21.736  17.750  1.00  0.00           H  
HETATM 3362  O   HOH B1112     -14.512   1.143  13.537  1.00  0.00           O  
HETATM 3363  H1  HOH B1112     -14.812   1.134  12.629  1.00  0.00           H  
HETATM 3364  H2  HOH B1112     -15.087   1.771  13.974  1.00  0.00           H  
HETATM 3365  O   HOH B1113       3.819  -1.038  17.126  1.00  0.00           O  
HETATM 3366  H1  HOH B1113       4.015  -0.196  17.539  1.00  0.00           H  
HETATM 3367  H2  HOH B1113       2.865  -1.049  17.046  1.00  0.00           H  
HETATM 3368  O   HOH B1114     -10.374 -20.189   7.391  1.00  0.00           O  
HETATM 3369  H1  HOH B1114     -11.166 -19.726   7.115  1.00  0.00           H  
HETATM 3370  H2  HOH B1114     -10.683 -20.834   8.027  1.00  0.00           H  
HETATM 3371  O   HOH B1115     -19.234   2.593  23.165  1.00  0.00           O  
HETATM 3372  H1  HOH B1115     -19.100   2.741  24.101  1.00  0.00           H  
HETATM 3373  H2  HOH B1115     -19.619   3.409  22.845  1.00  0.00           H  
HETATM 3374  O   HOH B1116     -13.728  -7.061  11.031  1.00  0.00           O  
HETATM 3375  H1  HOH B1116     -14.378  -7.413  10.424  1.00  0.00           H  
HETATM 3376  H2  HOH B1116     -14.239  -6.549  11.659  1.00  0.00           H  
HETATM 3377  O   HOH B1117     -11.143 -21.802   9.585  1.00  0.00           O  
HETATM 3378  H1  HOH B1117     -10.551 -21.810  10.337  1.00  0.00           H  
HETATM 3379  H2  HOH B1117     -11.836 -22.419   9.818  1.00  0.00           H  
HETATM 3380  O   HOH B1118     -20.907  -2.322  24.289  1.00  0.00           O  
HETATM 3381  H1  HOH B1118     -20.028  -2.698  24.244  1.00  0.00           H  
HETATM 3382  H2  HOH B1118     -20.817  -1.454  23.896  1.00  0.00           H  
HETATM 3383  O   HOH B1119     -24.196  -5.450   9.620  1.00  0.00           O  
HETATM 3384  H1  HOH B1119     -23.303  -5.773   9.504  1.00  0.00           H  
HETATM 3385  H2  HOH B1119     -24.744  -6.090   9.166  1.00  0.00           H  
HETATM 3386  O   HOH B1120      -8.473  -1.046   9.667  1.00  0.00           O  
HETATM 3387  H1  HOH B1120      -8.593  -1.827   9.127  1.00  0.00           H  
HETATM 3388  H2  HOH B1120      -9.314  -0.928  10.110  1.00  0.00           H  
HETATM 3389  O   HOH B1121     -10.016  -6.599  18.112  1.00  0.00           O  
HETATM 3390  H1  HOH B1121      -9.773  -5.712  17.846  1.00  0.00           H  
HETATM 3391  H2  HOH B1121      -9.189  -7.009  18.366  1.00  0.00           H  
HETATM 3392  O   HOH B1122     -19.556  -4.438  21.506  1.00  0.00           O  
HETATM 3393  H1  HOH B1122     -18.957  -3.692  21.537  1.00  0.00           H  
HETATM 3394  H2  HOH B1122     -19.023  -5.183  21.782  1.00  0.00           H  
HETATM 3395  O   HOH B1123     -18.436  -5.531  11.686  1.00  0.00           O  
HETATM 3396  H1  HOH B1123     -17.780  -5.148  12.268  1.00  0.00           H  
HETATM 3397  H2  HOH B1123     -19.252  -5.493  12.185  1.00  0.00           H  
HETATM 3398  O   HOH B1124      -6.749   0.744  12.661  1.00  0.00           O  
HETATM 3399  H1  HOH B1124      -7.595   0.362  12.891  1.00  0.00           H  
HETATM 3400  H2  HOH B1124      -6.362   0.122  12.046  1.00  0.00           H  
HETATM 3401  O   HOH B1125     -21.924  -8.140  10.445  1.00  0.00           O  
HETATM 3402  H1  HOH B1125     -22.571  -8.302  11.133  1.00  0.00           H  
HETATM 3403  H2  HOH B1125     -21.079  -8.276  10.874  1.00  0.00           H  
HETATM 3404  O   HOH B1126      -9.928   1.855  12.293  1.00  0.00           O  
HETATM 3405  H1  HOH B1126      -9.478   1.220  12.849  1.00  0.00           H  
HETATM 3406  H2  HOH B1126     -10.267   1.337  11.563  1.00  0.00           H  
HETATM 3407  O   HOH B1127       0.085  -2.212  19.027  1.00  0.00           O  
HETATM 3408  H1  HOH B1127       0.663  -2.945  18.819  1.00  0.00           H  
HETATM 3409  H2  HOH B1127       0.315  -1.536  18.389  1.00  0.00           H  
HETATM 3410  O   HOH B1128     -17.738  -8.023   7.301  1.00  0.00           O  
HETATM 3411  H1  HOH B1128     -18.330  -7.409   6.868  1.00  0.00           H  
HETATM 3412  H2  HOH B1128     -18.237  -8.838   7.356  1.00  0.00           H  
HETATM 3413  O   HOH B1129     -16.969  -3.839   8.313  1.00  0.00           O  
HETATM 3414  H1  HOH B1129     -16.661  -3.075   7.825  1.00  0.00           H  
HETATM 3415  H2  HOH B1129     -16.588  -3.735   9.185  1.00  0.00           H  
HETATM 3416  O   HOH B1130     -13.858  -3.450  22.039  1.00  0.00           O  
HETATM 3417  H1  HOH B1130     -14.606  -3.721  22.571  1.00  0.00           H  
HETATM 3418  H2  HOH B1130     -13.720  -4.177  21.431  1.00  0.00           H  
HETATM 3419  O   HOH B1131      -8.789  -1.826  18.935  1.00  0.00           O  
HETATM 3420  H1  HOH B1131      -7.988  -1.717  18.423  1.00  0.00           H  
HETATM 3421  H2  HOH B1131      -9.153  -2.660  18.635  1.00  0.00           H  
HETATM 3422  O   HOH B1132     -15.067 -21.489  10.669  1.00  0.00           O  
HETATM 3423  H1  HOH B1132     -15.383 -21.257   9.796  1.00  0.00           H  
HETATM 3424  H2  HOH B1132     -14.815 -22.410  10.596  1.00  0.00           H  
HETATM 3425  O   HOH B1133     -19.961  -6.781  17.490  1.00  0.00           O  
HETATM 3426  H1  HOH B1133     -20.390  -5.972  17.767  1.00  0.00           H  
HETATM 3427  H2  HOH B1133     -19.200  -6.858  18.066  1.00  0.00           H  
HETATM 3428  O   HOH B1134     -20.987 -11.444   8.131  1.00  0.00           O  
HETATM 3429  H1  HOH B1134     -20.598 -10.785   7.555  1.00  0.00           H  
HETATM 3430  H2  HOH B1134     -20.434 -11.436   8.912  1.00  0.00           H  
HETATM 3431  O   HOH B1135     -20.055  -9.146  13.850  1.00  0.00           O  
HETATM 3432  H1  HOH B1135     -20.003  -8.765  12.974  1.00  0.00           H  
HETATM 3433  H2  HOH B1135     -20.642  -9.895  13.752  1.00  0.00           H  
HETATM 3434  O   HOH B1136     -13.070   2.435  19.020  1.00  0.00           O  
HETATM 3435  H1  HOH B1136     -12.274   2.094  19.428  1.00  0.00           H  
HETATM 3436  H2  HOH B1136     -13.405   3.079  19.646  1.00  0.00           H  
HETATM 3437  O   HOH B1137     -12.963   2.496   5.675  1.00  0.00           O  
HETATM 3438  H1  HOH B1137     -13.090   2.174   4.783  1.00  0.00           H  
HETATM 3439  H2  HOH B1137     -13.508   3.282   5.725  1.00  0.00           H  
HETATM 3440  O   HOH B1138     -14.070 -12.591  22.854  1.00  0.00           O  
HETATM 3441  H1  HOH B1138     -14.528 -13.429  22.774  1.00  0.00           H  
HETATM 3442  H2  HOH B1138     -13.297 -12.687  22.298  1.00  0.00           H  
HETATM 3443  O   HOH B1139     -17.529  -2.061  11.945  1.00  0.00           O  
HETATM 3444  H1  HOH B1139     -16.920  -2.543  11.387  1.00  0.00           H  
HETATM 3445  H2  HOH B1139     -18.182  -1.709  11.340  1.00  0.00           H  
HETATM 3446  O   HOH B1140     -23.453  -9.150   7.991  1.00  0.00           O  
HETATM 3447  H1  HOH B1140     -22.859  -9.095   8.740  1.00  0.00           H  
HETATM 3448  H2  HOH B1140     -22.928  -8.858   7.246  1.00  0.00           H  
HETATM 3449  O   HOH B1141     -17.321  -0.872  17.938  1.00  0.00           O  
HETATM 3450  H1  HOH B1141     -17.473   0.065  18.066  1.00  0.00           H  
HETATM 3451  H2  HOH B1141     -16.373  -0.974  18.022  1.00  0.00           H  
HETATM 3452  O   HOH B1142     -14.265  -1.422  16.436  1.00  0.00           O  
HETATM 3453  H1  HOH B1142     -14.173  -0.724  17.084  1.00  0.00           H  
HETATM 3454  H2  HOH B1142     -14.703  -1.004  15.694  1.00  0.00           H  
HETATM 3455  O   HOH B1143     -11.378 -24.876  14.529  1.00  0.00           O  
HETATM 3456  H1  HOH B1143     -10.600 -25.372  14.785  1.00  0.00           H  
HETATM 3457  H2  HOH B1143     -11.595 -24.354  15.301  1.00  0.00           H  
HETATM 3458  O   HOH B1144     -13.328  -4.655   6.866  1.00  0.00           O  
HETATM 3459  H1  HOH B1144     -13.363  -5.539   6.500  1.00  0.00           H  
HETATM 3460  H2  HOH B1144     -13.800  -4.114   6.233  1.00  0.00           H  
HETATM 3461  O   HOH B1145     -23.619 -12.184   7.354  1.00  0.00           O  
HETATM 3462  H1  HOH B1145     -24.248 -11.474   7.473  1.00  0.00           H  
HETATM 3463  H2  HOH B1145     -22.768 -11.784   7.531  1.00  0.00           H  
HETATM 3464  O   HOH B1146      -8.381  -3.045  12.860  1.00  0.00           O  
HETATM 3465  H1  HOH B1146      -8.320  -3.154  11.911  1.00  0.00           H  
HETATM 3466  H2  HOH B1146      -7.477  -2.917  13.146  1.00  0.00           H  
HETATM 3467  O   HOH B1147     -16.556 -11.291  23.148  1.00  0.00           O  
HETATM 3468  H1  HOH B1147     -16.853 -11.322  24.057  1.00  0.00           H  
HETATM 3469  H2  HOH B1147     -15.779 -11.849  23.129  1.00  0.00           H  
HETATM 3470  O   HOH B1148     -19.869  -4.365  15.826  1.00  0.00           O  
HETATM 3471  H1  HOH B1148     -20.408  -3.916  16.477  1.00  0.00           H  
HETATM 3472  H2  HOH B1148     -19.178  -3.739  15.612  1.00  0.00           H  
HETATM 3473  O   HOH B1149     -12.604  -3.668  16.146  1.00  0.00           O  
HETATM 3474  H1  HOH B1149     -12.320  -3.674  15.232  1.00  0.00           H  
HETATM 3475  H2  HOH B1149     -13.284  -2.995  16.182  1.00  0.00           H  
HETATM 3476  O   HOH B1150     -20.926  -4.579  19.095  1.00  0.00           O  
HETATM 3477  H1  HOH B1150     -20.589  -3.822  18.614  1.00  0.00           H  
HETATM 3478  H2  HOH B1150     -20.416  -4.596  19.905  1.00  0.00           H  
HETATM 3479  O   HOH B1151      -4.148 -23.896   6.339  1.00  0.00           O  
HETATM 3480  H1  HOH B1151      -3.801 -24.580   5.766  1.00  0.00           H  
HETATM 3481  H2  HOH B1151      -5.009 -24.220   6.604  1.00  0.00           H  
HETATM 3482  O   HOH B1152      -5.013   1.974  14.228  1.00  0.00           O  
HETATM 3483  H1  HOH B1152      -5.552   2.363  14.917  1.00  0.00           H  
HETATM 3484  H2  HOH B1152      -5.636   1.734  13.542  1.00  0.00           H  
HETATM 3485  O   HOH B1153     -23.452 -10.241  20.838  1.00  0.00           O  
HETATM 3486  H1  HOH B1153     -24.056 -10.675  21.441  1.00  0.00           H  
HETATM 3487  H2  HOH B1153     -23.927  -9.466  20.539  1.00  0.00           H  
HETATM 3488  O   HOH B1154     -17.495  -2.750  14.906  1.00  0.00           O  
HETATM 3489  H1  HOH B1154     -17.395  -1.841  15.191  1.00  0.00           H  
HETATM 3490  H2  HOH B1154     -17.365  -2.719  13.958  1.00  0.00           H  
HETATM 3491  O   HOH B1155     -13.801 -25.483  20.643  1.00  0.00           O  
HETATM 3492  H1  HOH B1155     -13.635 -25.456  21.586  1.00  0.00           H  
HETATM 3493  H2  HOH B1155     -13.526 -24.624  20.326  1.00  0.00           H  
HETATM 3494  O   HOH B1156     -20.903  -7.555  23.122  1.00  0.00           O  
HETATM 3495  H1  HOH B1156     -21.792  -7.362  23.421  1.00  0.00           H  
HETATM 3496  H2  HOH B1156     -20.339  -7.250  23.832  1.00  0.00           H  
HETATM 3497  O   HOH B1157       2.104 -18.407  19.628  1.00  0.00           O  
HETATM 3498  H1  HOH B1157       1.698 -17.540  19.648  1.00  0.00           H  
HETATM 3499  H2  HOH B1157       1.366 -19.017  19.621  1.00  0.00           H  
HETATM 3500  O   HOH B1158     -21.128  -4.982  13.101  1.00  0.00           O  
HETATM 3501  H1  HOH B1158     -20.815  -4.224  13.597  1.00  0.00           H  
HETATM 3502  H2  HOH B1158     -22.082  -4.905  13.122  1.00  0.00           H  
HETATM 3503  O   HOH B1159     -17.172  -5.478  14.198  1.00  0.00           O  
HETATM 3504  H1  HOH B1159     -16.971  -4.716  14.742  1.00  0.00           H  
HETATM 3505  H2  HOH B1159     -17.685  -6.050  14.768  1.00  0.00           H  
HETATM 3506  O   HOH B1160     -12.168   1.959  14.625  1.00  0.00           O  
HETATM 3507  H1  HOH B1160     -13.006   1.612  14.319  1.00  0.00           H  
HETATM 3508  H2  HOH B1160     -11.713   2.226  13.826  1.00  0.00           H  
HETATM 3509  O   HOH B1161     -12.964  -0.833  21.447  1.00  0.00           O  
HETATM 3510  H1  HOH B1161     -12.340  -0.903  20.725  1.00  0.00           H  
HETATM 3511  H2  HOH B1161     -12.964  -1.702  21.850  1.00  0.00           H  
HETATM 3512  O   HOH B1162     -13.368  -8.456   7.685  1.00  0.00           O  
HETATM 3513  H1  HOH B1162     -13.562  -7.523   7.790  1.00  0.00           H  
HETATM 3514  H2  HOH B1162     -12.672  -8.628   8.320  1.00  0.00           H  
HETATM 3515  O   HOH B1163     -10.590 -26.485   6.768  1.00  0.00           O  
HETATM 3516  H1  HOH B1163     -11.371 -26.707   6.262  1.00  0.00           H  
HETATM 3517  H2  HOH B1163     -10.585 -25.527   6.794  1.00  0.00           H  
HETATM 3518  O   HOH B1164     -21.060 -26.345   9.495  1.00  0.00           O  
HETATM 3519  H1  HOH B1164     -20.105 -26.278   9.489  1.00  0.00           H  
HETATM 3520  H2  HOH B1164     -21.356 -25.520   9.879  1.00  0.00           H  
HETATM 3521  O   HOH B1165     -14.813  -5.473  12.895  1.00  0.00           O  
HETATM 3522  H1  HOH B1165     -15.417  -5.446  13.637  1.00  0.00           H  
HETATM 3523  H2  HOH B1165     -14.023  -5.035  13.213  1.00  0.00           H  
HETATM 3524  O   HOH B1166       4.621  -3.014  15.383  1.00  0.00           O  
HETATM 3525  H1  HOH B1166       3.899  -3.638  15.293  1.00  0.00           H  
HETATM 3526  H2  HOH B1166       4.312  -2.381  16.030  1.00  0.00           H  
HETATM 3527  O   HOH B1167     -16.240  -5.606  19.581  1.00  0.00           O  
HETATM 3528  H1  HOH B1167     -15.342  -5.596  19.912  1.00  0.00           H  
HETATM 3529  H2  HOH B1167     -16.256  -4.926  18.908  1.00  0.00           H  
HETATM 3530  O   HOH B1168       1.230  -1.757  13.504  1.00  0.00           O  
HETATM 3531  H1  HOH B1168       0.343  -1.509  13.245  1.00  0.00           H  
HETATM 3532  H2  HOH B1168       1.667  -1.978  12.681  1.00  0.00           H  
HETATM 3533  O   HOH B1169       0.242  -6.099  23.945  1.00  0.00           O  
HETATM 3534  H1  HOH B1169       1.086  -5.836  23.578  1.00  0.00           H  
HETATM 3535  H2  HOH B1169       0.468  -6.692  24.663  1.00  0.00           H  
HETATM 3536  O   HOH B1170     -11.283 -25.623  17.456  1.00  0.00           O  
HETATM 3537  H1  HOH B1170     -10.660 -26.322  17.653  1.00  0.00           H  
HETATM 3538  H2  HOH B1170     -12.127 -25.964  17.751  1.00  0.00           H  
HETATM 3539  O   HOH B1171       5.609  -0.032  13.870  1.00  0.00           O  
HETATM 3540  H1  HOH B1171       5.003  -0.729  13.617  1.00  0.00           H  
HETATM 3541  H2  HOH B1171       6.198  -0.444  14.502  1.00  0.00           H  
HETATM 3542  O   HOH B1172     -10.960  -0.907  10.485  1.00  0.00           O  
HETATM 3543  H1  HOH B1172     -11.156  -1.072  11.407  1.00  0.00           H  
HETATM 3544  H2  HOH B1172     -11.721  -1.244  10.013  1.00  0.00           H  
HETATM 3545  O   HOH B1173     -10.266  -3.732  17.672  1.00  0.00           O  
HETATM 3546  H1  HOH B1173     -11.173  -3.809  17.374  1.00  0.00           H  
HETATM 3547  H2  HOH B1173      -9.759  -3.616  16.869  1.00  0.00           H  
HETATM 3548  O   HOH B1174       4.585   2.035  24.469  1.00  0.00           O  
HETATM 3549  H1  HOH B1174       5.116   1.871  25.248  1.00  0.00           H  
HETATM 3550  H2  HOH B1174       3.683   1.911  24.763  1.00  0.00           H  
HETATM 3551  O   HOH B1175     -17.034 -24.742  24.718  1.00  0.00           O  
HETATM 3552  H1  HOH B1175     -16.482 -25.509  24.561  1.00  0.00           H  
HETATM 3553  H2  HOH B1175     -17.785 -25.084  25.205  1.00  0.00           H  
HETATM 3554  O   HOH B1176      -7.568 -14.645   6.118  1.00  0.00           O  
HETATM 3555  H1  HOH B1176      -8.090 -13.890   5.845  1.00  0.00           H  
HETATM 3556  H2  HOH B1176      -8.002 -14.963   6.910  1.00  0.00           H  
HETATM 3557  O   HOH B1177      -9.733 -14.076  10.793  1.00  0.00           O  
HETATM 3558  H1  HOH B1177      -9.861 -14.253  11.725  1.00  0.00           H  
HETATM 3559  H2  HOH B1177     -10.616 -14.086  10.423  1.00  0.00           H  
HETATM 3560  O   HOH B1178     -13.338  -7.177  14.858  1.00  0.00           O  
HETATM 3561  H1  HOH B1178     -14.130  -7.121  15.392  1.00  0.00           H  
HETATM 3562  H2  HOH B1178     -12.624  -6.994  15.469  1.00  0.00           H  
HETATM 3563  O   HOH B1179      -5.208 -12.229  10.527  1.00  0.00           O  
HETATM 3564  H1  HOH B1179      -5.055 -11.387  10.953  1.00  0.00           H  
HETATM 3565  H2  HOH B1179      -5.412 -12.828  11.246  1.00  0.00           H  
HETATM 3566  O   HOH B1180     -17.465   1.545  19.154  1.00  0.00           O  
HETATM 3567  H1  HOH B1180     -16.874   2.279  19.328  1.00  0.00           H  
HETATM 3568  H2  HOH B1180     -18.270   1.771  19.620  1.00  0.00           H  
HETATM 3569  O   HOH B1181       3.119 -26.617  17.754  1.00  0.00           O  
HETATM 3570  H1  HOH B1181       3.276 -27.255  18.451  1.00  0.00           H  
HETATM 3571  H2  HOH B1181       3.703 -25.888  17.960  1.00  0.00           H  
HETATM 3572  O   HOH B1182     -12.121  -8.579  12.658  1.00  0.00           O  
HETATM 3573  H1  HOH B1182     -12.489  -8.351  13.512  1.00  0.00           H  
HETATM 3574  H2  HOH B1182     -12.669  -8.110  12.028  1.00  0.00           H  
HETATM 3575  O   HOH B1183       0.429  -7.352  17.406  1.00  0.00           O  
HETATM 3576  H1  HOH B1183       0.671  -8.061  18.001  1.00  0.00           H  
HETATM 3577  H2  HOH B1183      -0.043  -7.787  16.695  1.00  0.00           H  
HETATM 3578  O   HOH B1184     -22.780   2.784  20.814  1.00  0.00           O  
HETATM 3579  H1  HOH B1184     -22.801   3.735  20.925  1.00  0.00           H  
HETATM 3580  H2  HOH B1184     -21.949   2.612  20.371  1.00  0.00           H  
HETATM 3581  O   HOH B1185     -17.401  -6.385  22.811  1.00  0.00           O  
HETATM 3582  H1  HOH B1185     -16.783  -7.083  22.592  1.00  0.00           H  
HETATM 3583  H2  HOH B1185     -17.959  -6.764  23.491  1.00  0.00           H  
HETATM 3584  O   HOH B1186       0.986 -12.062   6.274  1.00  0.00           O  
HETATM 3585  H1  HOH B1186       1.084 -12.842   5.727  1.00  0.00           H  
HETATM 3586  H2  HOH B1186       0.203 -11.627   5.933  1.00  0.00           H  
HETATM 3587  O   HOH B1187      -5.366   0.682   8.270  1.00  0.00           O  
HETATM 3588  H1  HOH B1187      -4.507   0.400   8.583  1.00  0.00           H  
HETATM 3589  H2  HOH B1187      -5.981   0.349   8.923  1.00  0.00           H  
HETATM 3590  O   HOH B1188     -15.876 -22.750   6.781  1.00  0.00           O  
HETATM 3591  H1  HOH B1188     -15.785 -22.107   7.484  1.00  0.00           H  
HETATM 3592  H2  HOH B1188     -16.697 -23.203   6.975  1.00  0.00           H  
HETATM 3593  O   HOH B1189     -13.032   1.835   8.390  1.00  0.00           O  
HETATM 3594  H1  HOH B1189     -13.022   2.666   8.866  1.00  0.00           H  
HETATM 3595  H2  HOH B1189     -12.629   2.039   7.545  1.00  0.00           H  
HETATM 3596  O   HOH B1190     -14.023   1.506  16.883  1.00  0.00           O  
HETATM 3597  H1  HOH B1190     -13.226   1.368  16.371  1.00  0.00           H  
HETATM 3598  H2  HOH B1190     -13.711   1.677  17.772  1.00  0.00           H  
HETATM 3599  O   HOH B1191     -22.553   1.522  12.503  1.00  0.00           O  
HETATM 3600  H1  HOH B1191     -21.884   1.014  12.047  1.00  0.00           H  
HETATM 3601  H2  HOH B1191     -23.338   0.977  12.465  1.00  0.00           H  
HETATM 3602  O   HOH B1192       1.690  -4.167  18.125  1.00  0.00           O  
HETATM 3603  H1  HOH B1192       1.494  -4.183  17.188  1.00  0.00           H  
HETATM 3604  H2  HOH B1192       1.848  -5.082  18.355  1.00  0.00           H  
HETATM 3605  O   HOH B1193      -4.924  -0.250  18.953  1.00  0.00           O  
HETATM 3606  H1  HOH B1193      -4.623  -0.052  19.840  1.00  0.00           H  
HETATM 3607  H2  HOH B1193      -4.872  -1.204  18.889  1.00  0.00           H  
HETATM 3608  O   HOH B1194     -20.880  -2.218  13.987  1.00  0.00           O  
HETATM 3609  H1  HOH B1194     -20.478  -1.383  14.222  1.00  0.00           H  
HETATM 3610  H2  HOH B1194     -21.716  -1.978  13.586  1.00  0.00           H  
HETATM 3611  O   HOH B1195     -22.821  -0.172   5.317  1.00  0.00           O  
HETATM 3612  H1  HOH B1195     -22.045   0.141   4.852  1.00  0.00           H  
HETATM 3613  H2  HOH B1195     -22.999  -1.032   4.935  1.00  0.00           H  
HETATM 3614  O   HOH B1196       5.375   0.941  20.244  1.00  0.00           O  
HETATM 3615  H1  HOH B1196       5.871   0.207  19.880  1.00  0.00           H  
HETATM 3616  H2  HOH B1196       6.031   1.620  20.402  1.00  0.00           H  
HETATM 3617  O   HOH B1197      -1.868 -12.298  13.609  1.00  0.00           O  
HETATM 3618  H1  HOH B1197      -2.494 -12.262  14.332  1.00  0.00           H  
HETATM 3619  H2  HOH B1197      -1.096 -11.836  13.937  1.00  0.00           H  
HETATM 3620  O   HOH B1198     -22.722  -7.868  18.527  1.00  0.00           O  
HETATM 3621  H1  HOH B1198     -23.412  -7.482  17.987  1.00  0.00           H  
HETATM 3622  H2  HOH B1198     -22.229  -8.424  17.924  1.00  0.00           H  
HETATM 3623  O   HOH B1199     -20.289  -0.061  23.067  1.00  0.00           O  
HETATM 3624  H1  HOH B1199     -20.471  -0.107  22.129  1.00  0.00           H  
HETATM 3625  H2  HOH B1199     -19.781   0.744  23.172  1.00  0.00           H  
HETATM 3626  O   HOH B1200     -10.954  -4.876  20.533  1.00  0.00           O  
HETATM 3627  H1  HOH B1200     -11.906  -4.968  20.558  1.00  0.00           H  
HETATM 3628  H2  HOH B1200     -10.714  -5.102  19.635  1.00  0.00           H  
HETATM 3629  O   HOH B1201     -11.278  -5.562  11.285  1.00  0.00           O  
HETATM 3630  H1  HOH B1201     -10.748  -5.122  10.620  1.00  0.00           H  
HETATM 3631  H2  HOH B1201     -11.831  -6.166  10.790  1.00  0.00           H  
HETATM 3632  O   HOH B1202     -20.793 -20.747   6.826  1.00  0.00           O  
HETATM 3633  H1  HOH B1202     -20.231 -20.080   6.431  1.00  0.00           H  
HETATM 3634  H2  HOH B1202     -20.258 -21.128   7.522  1.00  0.00           H  
HETATM 3635  O   HOH B1203      -7.222  -3.329   5.020  1.00  0.00           O  
HETATM 3636  H1  HOH B1203      -6.767  -2.559   5.361  1.00  0.00           H  
HETATM 3637  H2  HOH B1203      -8.093  -3.009   4.784  1.00  0.00           H  
HETATM 3638  O   HOH B1204      -5.975 -14.329  12.357  1.00  0.00           O  
HETATM 3639  H1  HOH B1204      -6.527 -14.958  11.891  1.00  0.00           H  
HETATM 3640  H2  HOH B1204      -6.575 -13.878  12.950  1.00  0.00           H  
HETATM 3641  O   HOH B1205     -24.097 -23.369  10.758  1.00  0.00           O  
HETATM 3642  H1  HOH B1205     -24.242 -24.283  10.516  1.00  0.00           H  
HETATM 3643  H2  HOH B1205     -24.161 -23.361  11.713  1.00  0.00           H  
HETATM 3644  O   HOH B1206     -19.486  -0.497   7.002  1.00  0.00           O  
HETATM 3645  H1  HOH B1206     -19.403  -1.218   7.626  1.00  0.00           H  
HETATM 3646  H2  HOH B1206     -20.306  -0.067   7.240  1.00  0.00           H  
HETATM 3647  O   HOH B1207     -14.958  -0.465  19.624  1.00  0.00           O  
HETATM 3648  H1  HOH B1207     -14.503  -0.671  20.440  1.00  0.00           H  
HETATM 3649  H2  HOH B1207     -15.125   0.477  19.673  1.00  0.00           H  
HETATM 3650  O   HOH B1208      -0.862   2.427  21.892  1.00  0.00           O  
HETATM 3651  H1  HOH B1208      -0.926   1.471  21.907  1.00  0.00           H  
HETATM 3652  H2  HOH B1208      -1.239   2.679  21.050  1.00  0.00           H  
HETATM 3653  O   HOH B1209      -7.823   1.003  20.961  1.00  0.00           O  
HETATM 3654  H1  HOH B1209      -7.441   1.526  21.665  1.00  0.00           H  
HETATM 3655  H2  HOH B1209      -7.252   1.160  20.208  1.00  0.00           H  
HETATM 3656  O   HOH B1210     -18.716  -6.064   5.555  1.00  0.00           O  
HETATM 3657  H1  HOH B1210     -19.621  -6.025   5.245  1.00  0.00           H  
HETATM 3658  H2  HOH B1210     -18.365  -5.191   5.381  1.00  0.00           H  
HETATM 3659  O   HOH B1211      -9.536  -1.143  24.564  1.00  0.00           O  
HETATM 3660  H1  HOH B1211      -9.406  -1.134  23.615  1.00  0.00           H  
HETATM 3661  H2  HOH B1211      -9.597  -2.071  24.788  1.00  0.00           H  
HETATM 3662  O   HOH B1212     -13.597  -5.852  20.669  1.00  0.00           O  
HETATM 3663  H1  HOH B1212     -13.183  -6.602  21.097  1.00  0.00           H  
HETATM 3664  H2  HOH B1212     -13.345  -5.932  19.749  1.00  0.00           H  
HETATM 3665  O   HOH B1213      -7.851  -1.900  21.444  1.00  0.00           O  
HETATM 3666  H1  HOH B1213      -8.253  -1.948  20.577  1.00  0.00           H  
HETATM 3667  H2  HOH B1213      -7.540  -0.997  21.514  1.00  0.00           H  
HETATM 3668  O   HOH B1214     -15.501  -1.642   7.705  1.00  0.00           O  
HETATM 3669  H1  HOH B1214     -14.781  -1.572   7.079  1.00  0.00           H  
HETATM 3670  H2  HOH B1214     -15.941  -0.793   7.660  1.00  0.00           H  
HETATM 3671  O   HOH B1215     -15.750 -14.271  17.696  1.00  0.00           O  
HETATM 3672  H1  HOH B1215     -15.476 -13.716  16.966  1.00  0.00           H  
HETATM 3673  H2  HOH B1215     -14.985 -14.814  17.885  1.00  0.00           H  
HETATM 3674  O   HOH B1216     -19.365  -4.922   9.414  1.00  0.00           O  
HETATM 3675  H1  HOH B1216     -18.750  -4.590   8.759  1.00  0.00           H  
HETATM 3676  H2  HOH B1216     -18.846  -4.992  10.216  1.00  0.00           H  
HETATM 3677  O   HOH B1217     -23.050  -3.060   7.203  1.00  0.00           O  
HETATM 3678  H1  HOH B1217     -22.530  -3.556   6.571  1.00  0.00           H  
HETATM 3679  H2  HOH B1217     -22.612  -3.206   8.041  1.00  0.00           H  
HETATM 3680  O   HOH B1218      -2.588  -1.070  24.169  1.00  0.00           O  
HETATM 3681  H1  HOH B1218      -2.350  -1.439  23.319  1.00  0.00           H  
HETATM 3682  H2  HOH B1218      -3.096  -1.761  24.596  1.00  0.00           H  
HETATM 3683  O   HOH B1219       2.267  -3.518   8.811  1.00  0.00           O  
HETATM 3684  H1  HOH B1219       3.034  -3.632   8.250  1.00  0.00           H  
HETATM 3685  H2  HOH B1219       1.919  -2.660   8.570  1.00  0.00           H  
HETATM 3686  O   HOH B1220     -15.339  -5.257  24.778  1.00  0.00           O  
HETATM 3687  H1  HOH B1220     -16.003  -5.337  24.093  1.00  0.00           H  
HETATM 3688  H2  HOH B1220     -15.248  -6.142  25.129  1.00  0.00           H  
HETATM 3689  O   HOH B1221     -11.169 -25.373  24.921  1.00  0.00           O  
HETATM 3690  H1  HOH B1221     -10.269 -25.324  25.244  1.00  0.00           H  
HETATM 3691  H2  HOH B1221     -11.294 -26.297  24.701  1.00  0.00           H  
HETATM 3692  O   HOH B1222      -5.747 -18.900   6.528  1.00  0.00           O  
HETATM 3693  H1  HOH B1222      -5.034 -18.546   7.059  1.00  0.00           H  
HETATM 3694  H2  HOH B1222      -6.183 -18.128   6.166  1.00  0.00           H  
HETATM 3695  O   HOH B1223      -9.781  -6.018   8.699  1.00  0.00           O  
HETATM 3696  H1  HOH B1223      -9.866  -6.160   7.756  1.00  0.00           H  
HETATM 3697  H2  HOH B1223      -9.211  -6.726   8.998  1.00  0.00           H  
HETATM 3698  O   HOH B1224     -17.094   0.619  22.605  1.00  0.00           O  
HETATM 3699  H1  HOH B1224     -17.405   0.349  21.741  1.00  0.00           H  
HETATM 3700  H2  HOH B1224     -17.693   1.319  22.867  1.00  0.00           H  
HETATM 3701  O   HOH B1225      -8.436   1.795   8.174  1.00  0.00           O  
HETATM 3702  H1  HOH B1225      -8.572   0.869   7.974  1.00  0.00           H  
HETATM 3703  H2  HOH B1225      -9.104   2.252   7.663  1.00  0.00           H  
HETATM 3704  O   HOH B1226     -15.148 -25.752   6.096  1.00  0.00           O  
HETATM 3705  H1  HOH B1226     -15.832 -26.422   6.072  1.00  0.00           H  
HETATM 3706  H2  HOH B1226     -15.561 -24.974   5.723  1.00  0.00           H  
HETATM 3707  O   HOH B1227     -16.201   2.241  15.458  1.00  0.00           O  
HETATM 3708  H1  HOH B1227     -15.622   1.919  16.148  1.00  0.00           H  
HETATM 3709  H2  HOH B1227     -16.723   2.922  15.882  1.00  0.00           H  
HETATM 3710  O   HOH B1228     -11.401 -10.067  18.786  1.00  0.00           O  
HETATM 3711  H1  HOH B1228     -11.769 -10.947  18.858  1.00  0.00           H  
HETATM 3712  H2  HOH B1228     -12.040  -9.581  18.263  1.00  0.00           H  
HETATM 3713  O   HOH B1229      -9.563 -19.132  10.276  1.00  0.00           O  
HETATM 3714  H1  HOH B1229      -8.871 -19.253   9.626  1.00  0.00           H  
HETATM 3715  H2  HOH B1229      -9.834 -20.021  10.505  1.00  0.00           H  
HETATM 3716  O   HOH B1230     -11.991 -20.582  12.798  1.00  0.00           O  
HETATM 3717  H1  HOH B1230     -11.170 -21.009  12.555  1.00  0.00           H  
HETATM 3718  H2  HOH B1230     -12.657 -21.026  12.273  1.00  0.00           H  
HETATM 3719  O   HOH B1231       0.727 -11.810  11.336  1.00  0.00           O  
HETATM 3720  H1  HOH B1231      -0.162 -11.584  11.062  1.00  0.00           H  
HETATM 3721  H2  HOH B1231       1.258 -11.058  11.078  1.00  0.00           H  
HETATM 3722  O   HOH B1232      -4.857 -19.382  17.713  1.00  0.00           O  
HETATM 3723  H1  HOH B1232      -4.670 -18.949  16.880  1.00  0.00           H  
HETATM 3724  H2  HOH B1232      -5.254 -18.700  18.255  1.00  0.00           H  
HETATM 3725  O   HOH B1233      -0.797 -18.828  19.521  1.00  0.00           O  
HETATM 3726  H1  HOH B1233      -1.171 -18.460  18.720  1.00  0.00           H  
HETATM 3727  H2  HOH B1233      -1.163 -19.710  19.573  1.00  0.00           H  
HETATM 3728  O   HOH B1234       3.245 -22.934  15.574  1.00  0.00           O  
HETATM 3729  H1  HOH B1234       3.103 -22.634  14.677  1.00  0.00           H  
HETATM 3730  H2  HOH B1234       3.480 -23.858  15.485  1.00  0.00           H  
HETATM 3731  O   HOH B1235      -0.392 -19.017  16.054  1.00  0.00           O  
HETATM 3732  H1  HOH B1235      -0.969 -18.443  15.551  1.00  0.00           H  
HETATM 3733  H2  HOH B1235       0.269 -19.304  15.424  1.00  0.00           H  
HETATM 3734  O   HOH B1236      -0.094 -25.578  15.863  1.00  0.00           O  
HETATM 3735  H1  HOH B1236      -1.010 -25.459  16.113  1.00  0.00           H  
HETATM 3736  H2  HOH B1236      -0.124 -26.186  15.125  1.00  0.00           H  
HETATM 3737  O   HOH B1237     -24.173 -20.200  22.504  1.00  0.00           O  
HETATM 3738  H1  HOH B1237     -23.455 -19.596  22.693  1.00  0.00           H  
HETATM 3739  H2  HOH B1237     -24.516 -19.907  21.660  1.00  0.00           H  
HETATM 3740  O   HOH B1238      -4.846 -14.904   6.629  1.00  0.00           O  
HETATM 3741  H1  HOH B1238      -5.789 -14.809   6.494  1.00  0.00           H  
HETATM 3742  H2  HOH B1238      -4.673 -15.831   6.462  1.00  0.00           H  
HETATM 3743  O   HOH B1239      -5.611 -22.038  17.429  1.00  0.00           O  
HETATM 3744  H1  HOH B1239      -5.041 -22.445  16.776  1.00  0.00           H  
HETATM 3745  H2  HOH B1239      -5.237 -21.167  17.565  1.00  0.00           H  
HETATM 3746  O   HOH B1240       3.987  -3.604  19.789  1.00  0.00           O  
HETATM 3747  H1  HOH B1240       3.330  -3.474  19.106  1.00  0.00           H  
HETATM 3748  H2  HOH B1240       4.802  -3.763  19.311  1.00  0.00           H  
HETATM 3749  O   HOH B1241       3.527 -24.142   8.870  1.00  0.00           O  
HETATM 3750  H1  HOH B1241       3.982 -24.910   8.522  1.00  0.00           H  
HETATM 3751  H2  HOH B1241       2.807 -23.993   8.258  1.00  0.00           H  
HETATM 3752  O   HOH B1242      -8.364 -19.910   5.581  1.00  0.00           O  
HETATM 3753  H1  HOH B1242      -9.031 -20.076   6.248  1.00  0.00           H  
HETATM 3754  H2  HOH B1242      -7.777 -19.270   5.982  1.00  0.00           H  
HETATM 3755  O   HOH B1243       1.706 -21.492  19.689  1.00  0.00           O  
HETATM 3756  H1  HOH B1243       1.925 -21.089  18.849  1.00  0.00           H  
HETATM 3757  H2  HOH B1243       1.529 -22.408  19.477  1.00  0.00           H  
HETATM 3758  O   HOH B1244       1.217 -19.958  10.420  1.00  0.00           O  
HETATM 3759  H1  HOH B1244       0.652 -20.721  10.299  1.00  0.00           H  
HETATM 3760  H2  HOH B1244       1.530 -19.748   9.539  1.00  0.00           H  
HETATM 3761  O   HOH B1245     -23.771  -4.037  18.179  1.00  0.00           O  
HETATM 3762  H1  HOH B1245     -24.021  -4.945  18.009  1.00  0.00           H  
HETATM 3763  H2  HOH B1245     -22.874  -4.091  18.508  1.00  0.00           H  
HETATM 3764  O   HOH B1246      -5.768  -3.123  14.109  1.00  0.00           O  
HETATM 3765  H1  HOH B1246      -5.396  -2.311  13.767  1.00  0.00           H  
HETATM 3766  H2  HOH B1246      -5.319  -3.817  13.625  1.00  0.00           H  
HETATM 3767  O   HOH B1247      -7.526 -19.922   8.807  1.00  0.00           O  
HETATM 3768  H1  HOH B1247      -7.037 -19.413   8.160  1.00  0.00           H  
HETATM 3769  H2  HOH B1247      -7.449 -20.828   8.507  1.00  0.00           H  
HETATM 3770  O   HOH B1248     -18.618 -23.012  22.883  1.00  0.00           O  
HETATM 3771  H1  HOH B1248     -18.104 -23.513  23.515  1.00  0.00           H  
HETATM 3772  H2  HOH B1248     -19.124 -23.672  22.408  1.00  0.00           H  
HETATM 3773  O   HOH B1249       1.063 -21.311  24.660  1.00  0.00           O  
HETATM 3774  H1  HOH B1249       1.938 -21.646  24.464  1.00  0.00           H  
HETATM 3775  H2  HOH B1249       0.688 -21.104  23.804  1.00  0.00           H  
HETATM 3776  O   HOH B1250     -18.803 -18.003  18.267  1.00  0.00           O  
HETATM 3777  H1  HOH B1250     -19.689 -18.084  18.619  1.00  0.00           H  
HETATM 3778  H2  HOH B1250     -18.827 -17.204  17.738  1.00  0.00           H  
HETATM 3779  O   HOH B1251       5.299 -26.228   8.297  1.00  0.00           O  
HETATM 3780  H1  HOH B1251       5.962 -26.165   7.610  1.00  0.00           H  
HETATM 3781  H2  HOH B1251       4.909 -27.094   8.175  1.00  0.00           H  
HETATM 3782  O   HOH B1252      -5.113 -15.607  18.757  1.00  0.00           O  
HETATM 3783  H1  HOH B1252      -5.503 -15.529  17.886  1.00  0.00           H  
HETATM 3784  H2  HOH B1252      -5.471 -14.867  19.248  1.00  0.00           H  
HETATM 3785  O   HOH B1253      -0.783 -10.314  22.841  1.00  0.00           O  
HETATM 3786  H1  HOH B1253      -1.224  -9.681  22.273  1.00  0.00           H  
HETATM 3787  H2  HOH B1253      -1.391 -10.447  23.568  1.00  0.00           H  
HETATM 3788  O   HOH B1254     -22.991  -1.545  16.010  1.00  0.00           O  
HETATM 3789  H1  HOH B1254     -22.350  -2.128  15.603  1.00  0.00           H  
HETATM 3790  H2  HOH B1254     -23.793  -2.066  16.058  1.00  0.00           H  
HETATM 3791  O   HOH B1255     -23.675 -23.491   7.027  1.00  0.00           O  
HETATM 3792  H1  HOH B1255     -23.330 -22.986   6.291  1.00  0.00           H  
HETATM 3793  H2  HOH B1255     -24.614 -23.558   6.853  1.00  0.00           H  
HETATM 3794  O   HOH B1256       1.219  -3.927  11.268  1.00  0.00           O  
HETATM 3795  H1  HOH B1256       1.930  -4.335  11.762  1.00  0.00           H  
HETATM 3796  H2  HOH B1256       1.592  -3.763  10.402  1.00  0.00           H  
HETATM 3797  O   HOH B1257      -4.405 -14.765   9.761  1.00  0.00           O  
HETATM 3798  H1  HOH B1257      -3.946 -14.605  10.585  1.00  0.00           H  
HETATM 3799  H2  HOH B1257      -4.679 -13.898   9.466  1.00  0.00           H  
HETATM 3800  O   HOH B1258       1.327 -15.796  20.396  1.00  0.00           O  
HETATM 3801  H1  HOH B1258       0.885 -16.331  21.055  1.00  0.00           H  
HETATM 3802  H2  HOH B1258       0.625 -15.286  19.991  1.00  0.00           H  
HETATM 3803  O   HOH B1259     -22.538 -12.364  10.575  1.00  0.00           O  
HETATM 3804  H1  HOH B1259     -23.160 -12.415   9.848  1.00  0.00           H  
HETATM 3805  H2  HOH B1259     -22.472 -13.264  10.896  1.00  0.00           H  
HETATM 3806  O   HOH B1260       2.509 -23.314  22.783  1.00  0.00           O  
HETATM 3807  H1  HOH B1260       2.232 -22.845  21.996  1.00  0.00           H  
HETATM 3808  H2  HOH B1260       1.813 -23.951  22.941  1.00  0.00           H  
HETATM 3809  O   HOH B1261      -2.608  -7.441   6.124  1.00  0.00           O  
HETATM 3810  H1  HOH B1261      -1.830  -7.845   6.507  1.00  0.00           H  
HETATM 3811  H2  HOH B1261      -2.848  -6.749   6.740  1.00  0.00           H  
HETATM 3812  O   HOH B1262       4.984  -3.161  10.759  1.00  0.00           O  
HETATM 3813  H1  HOH B1262       5.132  -2.609   9.992  1.00  0.00           H  
HETATM 3814  H2  HOH B1262       5.197  -4.046  10.462  1.00  0.00           H  
HETATM 3815  O   HOH B1263      -2.967 -26.172  13.504  1.00  0.00           O  
HETATM 3816  H1  HOH B1263      -2.834 -25.828  14.387  1.00  0.00           H  
HETATM 3817  H2  HOH B1263      -3.642 -26.843  13.608  1.00  0.00           H  
HETATM 3818  O   HOH B1264       2.821  -6.576  18.454  1.00  0.00           O  
HETATM 3819  H1  HOH B1264       1.972  -6.862  18.117  1.00  0.00           H  
HETATM 3820  H2  HOH B1264       3.199  -7.363  18.848  1.00  0.00           H  
HETATM 3821  O   HOH B1265      -0.871 -21.883  16.736  1.00  0.00           O  
HETATM 3822  H1  HOH B1265      -0.469 -21.046  16.498  1.00  0.00           H  
HETATM 3823  H2  HOH B1265      -0.130 -22.462  16.914  1.00  0.00           H  
HETATM 3824  O   HOH B1266      -1.702  -3.014  21.190  1.00  0.00           O  
HETATM 3825  H1  HOH B1266      -0.914  -3.102  21.726  1.00  0.00           H  
HETATM 3826  H2  HOH B1266      -1.375  -2.860  20.304  1.00  0.00           H  
HETATM 3827  O   HOH B1267     -24.060 -15.095  16.527  1.00  0.00           O  
HETATM 3828  H1  HOH B1267     -23.793 -15.323  17.417  1.00  0.00           H  
HETATM 3829  H2  HOH B1267     -23.334 -14.575  16.184  1.00  0.00           H  
HETATM 3830  O   HOH B1268       1.503  -7.782  13.101  1.00  0.00           O  
HETATM 3831  H1  HOH B1268       0.616  -7.799  13.460  1.00  0.00           H  
HETATM 3832  H2  HOH B1268       1.953  -8.503  13.538  1.00  0.00           H  
HETATM 3833  O   HOH B1269      -7.580 -17.358  12.021  1.00  0.00           O  
HETATM 3834  H1  HOH B1269      -7.948 -17.826  11.270  1.00  0.00           H  
HETATM 3835  H2  HOH B1269      -6.676 -17.666  12.076  1.00  0.00           H  
HETATM 3836  O   HOH B1270      -5.891  -1.180  10.964  1.00  0.00           O  
HETATM 3837  H1  HOH B1270      -5.368  -1.927  10.672  1.00  0.00           H  
HETATM 3838  H2  HOH B1270      -6.637  -1.162  10.365  1.00  0.00           H  
HETATM 3839  O   HOH B1271     -19.441  -1.115  10.169  1.00  0.00           O  
HETATM 3840  H1  HOH B1271     -19.881  -0.291  10.381  1.00  0.00           H  
HETATM 3841  H2  HOH B1271     -20.154  -1.732  10.009  1.00  0.00           H  
HETATM 3842  O   HOH B1272      -0.992  -3.761  15.413  1.00  0.00           O  
HETATM 3843  H1  HOH B1272      -1.263  -3.203  14.684  1.00  0.00           H  
HETATM 3844  H2  HOH B1272      -1.683  -4.421  15.478  1.00  0.00           H  
HETATM 3845  O   HOH B1273       1.504  -0.413  20.921  1.00  0.00           O  
HETATM 3846  H1  HOH B1273       1.306  -1.308  20.647  1.00  0.00           H  
HETATM 3847  H2  HOH B1273       0.652  -0.034  21.137  1.00  0.00           H  
HETATM 3848  O   HOH B1274     -24.203 -20.593  12.210  1.00  0.00           O  
HETATM 3849  H1  HOH B1274     -24.781 -21.034  11.586  1.00  0.00           H  
HETATM 3850  H2  HOH B1274     -23.525 -20.191  11.666  1.00  0.00           H  
HETATM 3851  O   HOH B1275     -18.823 -25.289  19.022  1.00  0.00           O  
HETATM 3852  H1  HOH B1275     -17.881 -25.381  18.875  1.00  0.00           H  
HETATM 3853  H2  HOH B1275     -19.114 -24.683  18.341  1.00  0.00           H  
HETATM 3854  O   HOH B1276     -12.193 -23.139   5.230  1.00  0.00           O  
HETATM 3855  H1  HOH B1276     -12.785 -22.416   5.023  1.00  0.00           H  
HETATM 3856  H2  HOH B1276     -11.518 -23.098   4.552  1.00  0.00           H  
HETATM 3857  O   HOH B1277       0.226 -24.841  22.487  1.00  0.00           O  
HETATM 3858  H1  HOH B1277       0.464 -24.744  21.565  1.00  0.00           H  
HETATM 3859  H2  HOH B1277      -0.314 -25.631  22.514  1.00  0.00           H  
HETATM 3860  O   HOH B1278     -15.684 -22.529  24.349  1.00  0.00           O  
HETATM 3861  H1  HOH B1278     -15.077 -22.831  25.025  1.00  0.00           H  
HETATM 3862  H2  HOH B1278     -16.419 -23.140  24.396  1.00  0.00           H  
HETATM 3863  O   HOH B1279      -3.000 -25.198  15.971  1.00  0.00           O  
HETATM 3864  H1  HOH B1279      -3.177 -25.179  16.911  1.00  0.00           H  
HETATM 3865  H2  HOH B1279      -3.136 -24.294  15.684  1.00  0.00           H  
HETATM 3866  O   HOH B1280      -2.117 -20.704  21.382  1.00  0.00           O  
HETATM 3867  H1  HOH B1280      -2.658 -20.110  21.902  1.00  0.00           H  
HETATM 3868  H2  HOH B1280      -2.553 -20.744  20.531  1.00  0.00           H  
HETATM 3869  O   HOH B1281       3.761 -25.384  14.217  1.00  0.00           O  
HETATM 3870  H1  HOH B1281       3.435 -26.154  14.682  1.00  0.00           H  
HETATM 3871  H2  HOH B1281       3.352 -25.434  13.353  1.00  0.00           H  
HETATM 3872  O   HOH B1282     -20.049  -7.667  20.483  1.00  0.00           O  
HETATM 3873  H1  HOH B1282     -20.959  -7.469  20.262  1.00  0.00           H  
HETATM 3874  H2  HOH B1282     -19.997  -7.535  21.429  1.00  0.00           H  
HETATM 3875  O   HOH B1283      -2.662 -10.840  24.382  1.00  0.00           O  
HETATM 3876  H1  HOH B1283      -2.975 -10.373  25.156  1.00  0.00           H  
HETATM 3877  H2  HOH B1283      -2.206 -11.605  24.731  1.00  0.00           H  
HETATM 3878  O   HOH B1284       0.355 -14.123  22.980  1.00  0.00           O  
HETATM 3879  H1  HOH B1284       1.097 -14.636  22.657  1.00  0.00           H  
HETATM 3880  H2  HOH B1284       0.755 -13.409  23.476  1.00  0.00           H  
HETATM 3881  O   HOH B1285      -1.262   2.843  11.601  1.00  0.00           O  
HETATM 3882  H1  HOH B1285      -1.916   3.180  12.213  1.00  0.00           H  
HETATM 3883  H2  HOH B1285      -0.590   2.451  12.160  1.00  0.00           H  
HETATM 3884  O   HOH B1286       5.798 -17.572  12.268  1.00  0.00           O  
HETATM 3885  H1  HOH B1286       4.862 -17.674  12.440  1.00  0.00           H  
HETATM 3886  H2  HOH B1286       5.938 -18.017  11.433  1.00  0.00           H  
HETATM 3887  O   HOH B1287     -12.094 -19.472  17.143  1.00  0.00           O  
HETATM 3888  H1  HOH B1287     -11.154 -19.497  16.964  1.00  0.00           H  
HETATM 3889  H2  HOH B1287     -12.267 -20.278  17.629  1.00  0.00           H  
HETATM 3890  O   HOH B1288      -1.977 -14.566  16.404  1.00  0.00           O  
HETATM 3891  H1  HOH B1288      -2.482 -13.774  16.220  1.00  0.00           H  
HETATM 3892  H2  HOH B1288      -2.026 -15.075  15.595  1.00  0.00           H  
HETATM 3893  O   HOH B1289       3.760 -17.993  23.634  1.00  0.00           O  
HETATM 3894  H1  HOH B1289       4.651 -18.141  23.953  1.00  0.00           H  
HETATM 3895  H2  HOH B1289       3.208 -18.520  24.212  1.00  0.00           H  
HETATM 3896  O   HOH B1290     -21.597 -18.001  13.555  1.00  0.00           O  
HETATM 3897  H1  HOH B1290     -21.174 -17.799  14.390  1.00  0.00           H  
HETATM 3898  H2  HOH B1290     -22.463 -17.599  13.622  1.00  0.00           H  
HETATM 3899  O   HOH B1291     -22.267 -18.675  23.348  1.00  0.00           O  
HETATM 3900  H1  HOH B1291     -21.416 -18.271  23.516  1.00  0.00           H  
HETATM 3901  H2  HOH B1291     -22.825 -18.365  24.061  1.00  0.00           H  
HETATM 3902  O   HOH B1292       3.270 -20.970  17.597  1.00  0.00           O  
HETATM 3903  H1  HOH B1292       3.401 -21.794  17.129  1.00  0.00           H  
HETATM 3904  H2  HOH B1292       3.199 -20.311  16.906  1.00  0.00           H  
HETATM 3905  O   HOH B1293     -18.168 -23.422   8.256  1.00  0.00           O  
HETATM 3906  H1  HOH B1293     -18.521 -22.558   8.470  1.00  0.00           H  
HETATM 3907  H2  HOH B1293     -18.858 -23.841   7.741  1.00  0.00           H  
HETATM 3908  O   HOH B1294      -4.071 -23.679  12.095  1.00  0.00           O  
HETATM 3909  H1  HOH B1294      -3.445 -24.245  12.548  1.00  0.00           H  
HETATM 3910  H2  HOH B1294      -4.805 -23.598  12.703  1.00  0.00           H  
HETATM 3911  O   HOH B1295      -7.386   2.734  15.541  1.00  0.00           O  
HETATM 3912  H1  HOH B1295      -7.913   2.148  16.084  1.00  0.00           H  
HETATM 3913  H2  HOH B1295      -7.955   2.957  14.805  1.00  0.00           H  
HETATM 3914  O   HOH B1296     -18.347 -16.647  10.285  1.00  0.00           O  
HETATM 3915  H1  HOH B1296     -18.598 -16.091  11.023  1.00  0.00           H  
HETATM 3916  H2  HOH B1296     -18.361 -16.062   9.528  1.00  0.00           H  
HETATM 3917  O   HOH B1297      -8.282 -10.983   5.596  1.00  0.00           O  
HETATM 3918  H1  HOH B1297      -9.164 -11.320   5.749  1.00  0.00           H  
HETATM 3919  H2  HOH B1297      -7.843 -11.675   5.101  1.00  0.00           H  
HETATM 3920  O   HOH B1298      -2.069 -19.160  13.556  1.00  0.00           O  
HETATM 3921  H1  HOH B1298      -1.155 -19.444  13.524  1.00  0.00           H  
HETATM 3922  H2  HOH B1298      -2.106 -18.404  12.970  1.00  0.00           H  
HETATM 3923  O   HOH B1299       0.153 -16.030  12.159  1.00  0.00           O  
HETATM 3924  H1  HOH B1299       0.461 -15.583  12.947  1.00  0.00           H  
HETATM 3925  H2  HOH B1299       0.865 -15.922  11.528  1.00  0.00           H  
HETATM 3926  O   HOH B1300      -3.767   0.671  21.423  1.00  0.00           O  
HETATM 3927  H1  HOH B1300      -4.219   1.481  21.661  1.00  0.00           H  
HETATM 3928  H2  HOH B1300      -4.321  -0.027  21.773  1.00  0.00           H  
HETATM 3929  O   HOH B1301      -7.054  -2.442  16.515  1.00  0.00           O  
HETATM 3930  H1  HOH B1301      -7.100  -2.835  15.644  1.00  0.00           H  
HETATM 3931  H2  HOH B1301      -6.357  -1.788  16.447  1.00  0.00           H  
HETATM 3932  O   HOH B1302       2.877 -19.005  15.680  1.00  0.00           O  
HETATM 3933  H1  HOH B1302       2.436 -18.268  16.103  1.00  0.00           H  
HETATM 3934  H2  HOH B1302       3.052 -18.700  14.789  1.00  0.00           H  
HETATM 3935  O   HOH B1303       0.197 -18.695   5.087  1.00  0.00           O  
HETATM 3936  H1  HOH B1303       0.766 -18.095   4.605  1.00  0.00           H  
HETATM 3937  H2  HOH B1303       0.716 -18.959   5.847  1.00  0.00           H  
HETATM 3938  O   HOH B1304      -3.788 -21.203  10.872  1.00  0.00           O  
HETATM 3939  H1  HOH B1304      -3.544 -21.989  11.360  1.00  0.00           H  
HETATM 3940  H2  HOH B1304      -2.953 -20.828  10.589  1.00  0.00           H  
HETATM 3941  O   HOH B1305      -1.193  -1.229  12.669  1.00  0.00           O  
HETATM 3942  H1  HOH B1305      -2.017  -0.812  12.416  1.00  0.00           H  
HETATM 3943  H2  HOH B1305      -1.175  -2.047  12.174  1.00  0.00           H  
HETATM 3944  O   HOH B1306      -9.163 -23.818  16.894  1.00  0.00           O  
HETATM 3945  H1  HOH B1306      -8.303 -24.226  16.791  1.00  0.00           H  
HETATM 3946  H2  HOH B1306      -9.657 -24.431  17.438  1.00  0.00           H  
HETATM 3947  O   HOH B1307     -22.979 -20.116  19.084  1.00  0.00           O  
HETATM 3948  H1  HOH B1307     -23.867 -20.190  19.431  1.00  0.00           H  
HETATM 3949  H2  HOH B1307     -22.686 -19.247  19.354  1.00  0.00           H  
HETATM 3950  O   HOH B1308     -23.030  -8.596  13.080  1.00  0.00           O  
HETATM 3951  H1  HOH B1308     -22.447  -8.468  13.829  1.00  0.00           H  
HETATM 3952  H2  HOH B1308     -23.820  -8.986  13.454  1.00  0.00           H  
HETATM 3953  O   HOH B1309       1.095 -13.425  16.502  1.00  0.00           O  
HETATM 3954  H1  HOH B1309       0.799 -12.697  17.048  1.00  0.00           H  
HETATM 3955  H2  HOH B1309       1.885 -13.745  16.938  1.00  0.00           H  
HETATM 3956  O   HOH B1310       2.878   0.928  19.221  1.00  0.00           O  
HETATM 3957  H1  HOH B1310       2.396   0.422  19.874  1.00  0.00           H  
HETATM 3958  H2  HOH B1310       3.776   0.954  19.551  1.00  0.00           H  
HETATM 3959  O   HOH B1311       0.554 -24.812  10.820  1.00  0.00           O  
HETATM 3960  H1  HOH B1311      -0.050 -25.556  10.833  1.00  0.00           H  
HETATM 3961  H2  HOH B1311       1.424 -25.212  10.825  1.00  0.00           H  
HETATM 3962  O   HOH B1312      -4.816 -11.760  21.014  1.00  0.00           O  
HETATM 3963  H1  HOH B1312      -4.001 -12.255  20.927  1.00  0.00           H  
HETATM 3964  H2  HOH B1312      -4.534 -10.873  21.242  1.00  0.00           H  
HETATM 3965  O   HOH B1313       3.532 -13.329   8.768  1.00  0.00           O  
HETATM 3966  H1  HOH B1313       3.505 -13.086   9.693  1.00  0.00           H  
HETATM 3967  H2  HOH B1313       3.667 -12.501   8.306  1.00  0.00           H  
HETATM 3968  O   HOH B1314     -19.065 -12.409  21.299  1.00  0.00           O  
HETATM 3969  H1  HOH B1314     -18.393 -12.491  21.975  1.00  0.00           H  
HETATM 3970  H2  HOH B1314     -19.814 -12.020  21.750  1.00  0.00           H  
HETATM 3971  O   HOH B1315       0.271 -23.142  13.258  1.00  0.00           O  
HETATM 3972  H1  HOH B1315       0.432 -23.802  12.584  1.00  0.00           H  
HETATM 3973  H2  HOH B1315       1.135 -22.965  13.632  1.00  0.00           H  
HETATM 3974  O   HOH B1316       3.658 -10.968   6.735  1.00  0.00           O  
HETATM 3975  H1  HOH B1316       2.829 -11.433   6.616  1.00  0.00           H  
HETATM 3976  H2  HOH B1316       4.036 -10.924   5.857  1.00  0.00           H  
HETATM 3977  O   HOH B1317      -2.813 -20.968  18.647  1.00  0.00           O  
HETATM 3978  H1  HOH B1317      -3.489 -20.473  18.184  1.00  0.00           H  
HETATM 3979  H2  HOH B1317      -2.195 -21.227  17.963  1.00  0.00           H  
HETATM 3980  O   HOH B1318     -19.828 -16.058   5.969  1.00  0.00           O  
HETATM 3981  H1  HOH B1318     -20.534 -15.485   6.268  1.00  0.00           H  
HETATM 3982  H2  HOH B1318     -19.110 -15.893   6.581  1.00  0.00           H  
HETATM 3983  O   HOH B1319      -6.285  -9.753  16.217  1.00  0.00           O  
HETATM 3984  H1  HOH B1319      -6.328 -10.689  16.020  1.00  0.00           H  
HETATM 3985  H2  HOH B1319      -5.416  -9.630  16.601  1.00  0.00           H  
HETATM 3986  O   HOH B1320       1.247 -14.963  14.327  1.00  0.00           O  
HETATM 3987  H1  HOH B1320       0.886 -14.416  15.024  1.00  0.00           H  
HETATM 3988  H2  HOH B1320       2.046 -15.334  14.702  1.00  0.00           H  
HETATM 3989  O   HOH B1321       3.004 -21.958  12.982  1.00  0.00           O  
HETATM 3990  H1  HOH B1321       3.157 -21.037  13.195  1.00  0.00           H  
HETATM 3991  H2  HOH B1321       3.327 -22.053  12.086  1.00  0.00           H  
HETATM 3992  O   HOH B1322      -7.448  -8.506   6.602  1.00  0.00           O  
HETATM 3993  H1  HOH B1322      -7.512  -9.398   6.258  1.00  0.00           H  
HETATM 3994  H2  HOH B1322      -6.821  -8.072   6.025  1.00  0.00           H  
HETATM 3995  O   HOH B1323      -1.385 -13.355  24.881  1.00  0.00           O  
HETATM 3996  H1  HOH B1323      -0.673 -13.657  24.316  1.00  0.00           H  
HETATM 3997  H2  HOH B1323      -2.127 -13.915  24.650  1.00  0.00           H  
HETATM 3998  O   HOH B1324      -0.975 -26.459  19.146  1.00  0.00           O  
HETATM 3999  H1  HOH B1324      -0.530 -27.166  18.679  1.00  0.00           H  
HETATM 4000  H2  HOH B1324      -0.285 -25.823  19.333  1.00  0.00           H  
HETATM 4001  O   HOH B1325     -15.720  -8.003   9.615  1.00  0.00           O  
HETATM 4002  H1  HOH B1325     -15.789  -8.933   9.831  1.00  0.00           H  
HETATM 4003  H2  HOH B1325     -16.360  -7.870   8.916  1.00  0.00           H  
HETATM 4004  O   HOH B1326     -23.319 -14.729   8.434  1.00  0.00           O  
HETATM 4005  H1  HOH B1326     -23.467 -14.067   7.759  1.00  0.00           H  
HETATM 4006  H2  HOH B1326     -23.989 -15.393   8.270  1.00  0.00           H  
HETATM 4007  O   HOH B1327      -7.972 -21.265  16.726  1.00  0.00           O  
HETATM 4008  H1  HOH B1327      -7.078 -21.575  16.866  1.00  0.00           H  
HETATM 4009  H2  HOH B1327      -8.507 -22.058  16.747  1.00  0.00           H  
HETATM 4010  O   HOH B1328       1.027 -24.405  20.071  1.00  0.00           O  
HETATM 4011  H1  HOH B1328       1.926 -24.730  20.135  1.00  0.00           H  
HETATM 4012  H2  HOH B1328       0.879 -24.293  19.132  1.00  0.00           H  
HETATM 4013  O   HOH B1329       1.803 -17.158  17.342  1.00  0.00           O  
HETATM 4014  H1  HOH B1329       2.119 -17.826  17.951  1.00  0.00           H  
HETATM 4015  H2  HOH B1329       0.866 -17.090  17.526  1.00  0.00           H  
HETATM 4016  O   HOH B1330      -1.213 -18.494   8.426  1.00  0.00           O  
HETATM 4017  H1  HOH B1330      -1.019 -17.557   8.371  1.00  0.00           H  
HETATM 4018  H2  HOH B1330      -0.796 -18.777   9.240  1.00  0.00           H  
HETATM 4019  O   HOH B1331      -5.837 -25.161   9.428  1.00  0.00           O  
HETATM 4020  H1  HOH B1331      -6.062 -25.895   9.998  1.00  0.00           H  
HETATM 4021  H2  HOH B1331      -4.881 -25.121   9.455  1.00  0.00           H  
HETATM 4022  O   HOH B1332       5.174  -6.462  17.404  1.00  0.00           O  
HETATM 4023  H1  HOH B1332       4.282  -6.454  17.751  1.00  0.00           H  
HETATM 4024  H2  HOH B1332       5.062  -6.477  16.454  1.00  0.00           H  
HETATM 4025  O   HOH B1333      -4.324 -18.561  14.987  1.00  0.00           O  
HETATM 4026  H1  HOH B1333      -4.324 -17.677  14.620  1.00  0.00           H  
HETATM 4027  H2  HOH B1333      -3.620 -19.013  14.524  1.00  0.00           H  
HETATM 4028  O   HOH B1334      -1.891  -9.104  18.649  1.00  0.00           O  
HETATM 4029  H1  HOH B1334      -1.755  -8.370  19.247  1.00  0.00           H  
HETATM 4030  H2  HOH B1334      -2.738  -8.927  18.239  1.00  0.00           H  
HETATM 4031  O   HOH B1335     -23.255 -15.144  11.387  1.00  0.00           O  
HETATM 4032  H1  HOH B1335     -23.428 -15.359  10.470  1.00  0.00           H  
HETATM 4033  H2  HOH B1335     -23.396 -15.966  11.857  1.00  0.00           H  
HETATM 4034  O   HOH B1336      -5.689 -20.693  13.867  1.00  0.00           O  
HETATM 4035  H1  HOH B1336      -5.547 -20.623  12.923  1.00  0.00           H  
HETATM 4036  H2  HOH B1336      -5.375 -19.861  14.220  1.00  0.00           H  
HETATM 4037  O   HOH B1337      -6.651 -24.811  16.620  1.00  0.00           O  
HETATM 4038  H1  HOH B1337      -6.698 -25.003  17.557  1.00  0.00           H  
HETATM 4039  H2  HOH B1337      -6.792 -25.655  16.195  1.00  0.00           H  
HETATM 4040  O   HOH B1338      -1.146 -20.883   7.207  1.00  0.00           O  
HETATM 4041  H1  HOH B1338      -1.116 -19.965   7.476  1.00  0.00           H  
HETATM 4042  H2  HOH B1338      -1.657 -20.880   6.398  1.00  0.00           H  
HETATM 4043  O   HOH B1339      -4.804   2.090   5.790  1.00  0.00           O  
HETATM 4044  H1  HOH B1339      -3.847   2.083   5.784  1.00  0.00           H  
HETATM 4045  H2  HOH B1339      -5.044   1.570   6.557  1.00  0.00           H  
HETATM 4046  O   HOH B1340       5.169  -5.625  21.724  1.00  0.00           O  
HETATM 4047  H1  HOH B1340       4.885  -4.813  21.304  1.00  0.00           H  
HETATM 4048  H2  HOH B1340       6.058  -5.440  22.026  1.00  0.00           H  
HETATM 4049  O   HOH B1341       5.766 -23.616  13.656  1.00  0.00           O  
HETATM 4050  H1  HOH B1341       5.054 -24.241  13.793  1.00  0.00           H  
HETATM 4051  H2  HOH B1341       5.390 -22.768  13.890  1.00  0.00           H  
HETATM 4052  O   HOH B1342     -16.311 -25.998  11.982  1.00  0.00           O  
HETATM 4053  H1  HOH B1342     -15.848 -25.524  12.672  1.00  0.00           H  
HETATM 4054  H2  HOH B1342     -16.622 -25.316  11.388  1.00  0.00           H  
HETATM 4055  O   HOH B1343       1.829 -20.726   7.794  1.00  0.00           O  
HETATM 4056  H1  HOH B1343       2.542 -20.451   7.217  1.00  0.00           H  
HETATM 4057  H2  HOH B1343       1.242 -21.227   7.228  1.00  0.00           H  
HETATM 4058  O   HOH B1344       1.178  -6.113   6.453  1.00  0.00           O  
HETATM 4059  H1  HOH B1344       1.266  -5.928   5.518  1.00  0.00           H  
HETATM 4060  H2  HOH B1344       1.990  -6.562   6.686  1.00  0.00           H  
HETATM 4061  O   HOH B1345       4.132 -21.461  24.222  1.00  0.00           O  
HETATM 4062  H1  HOH B1345       4.570 -20.935  23.553  1.00  0.00           H  
HETATM 4063  H2  HOH B1345       3.826 -22.238  23.754  1.00  0.00           H  
HETATM 4064  O   HOH B1346      -3.292 -22.544  22.676  1.00  0.00           O  
HETATM 4065  H1  HOH B1346      -3.652 -23.022  21.929  1.00  0.00           H  
HETATM 4066  H2  HOH B1346      -2.710 -21.892  22.285  1.00  0.00           H  
HETATM 4067  O   HOH B1347       5.171 -17.151   6.137  1.00  0.00           O  
HETATM 4068  H1  HOH B1347       5.549 -17.311   5.273  1.00  0.00           H  
HETATM 4069  H2  HOH B1347       4.654 -17.936   6.322  1.00  0.00           H  
HETATM 4070  O   HOH B1348       3.282 -15.279  23.748  1.00  0.00           O  
HETATM 4071  H1  HOH B1348       3.351 -16.232  23.688  1.00  0.00           H  
HETATM 4072  H2  HOH B1348       3.371 -15.090  24.682  1.00  0.00           H  
HETATM 4073  O   HOH B1349      -2.470 -13.567   7.305  1.00  0.00           O  
HETATM 4074  H1  HOH B1349      -2.460 -13.220   6.413  1.00  0.00           H  
HETATM 4075  H2  HOH B1349      -3.278 -14.078   7.355  1.00  0.00           H  
HETATM 4076  O   HOH B1350       3.797  -1.157   5.122  1.00  0.00           O  
HETATM 4077  H1  HOH B1350       3.418  -0.543   4.492  1.00  0.00           H  
HETATM 4078  H2  HOH B1350       4.557  -0.697   5.477  1.00  0.00           H  
HETATM 4079  O   HOH B1351       4.526   1.256   7.969  1.00  0.00           O  
HETATM 4080  H1  HOH B1351       4.642   0.358   8.277  1.00  0.00           H  
HETATM 4081  H2  HOH B1351       5.244   1.395   7.352  1.00  0.00           H  
HETATM 4082  O   HOH B1352      -1.801  -2.456   5.740  1.00  0.00           O  
HETATM 4083  H1  HOH B1352      -2.577  -2.529   6.296  1.00  0.00           H  
HETATM 4084  H2  HOH B1352      -1.728  -3.313   5.318  1.00  0.00           H  
HETATM 4085  O   HOH B1353      -4.677  -7.668   9.713  1.00  0.00           O  
HETATM 4086  H1  HOH B1353      -4.406  -8.427   9.196  1.00  0.00           H  
HETATM 4087  H2  HOH B1353      -4.662  -6.939   9.094  1.00  0.00           H  
HETATM 4088  O   HOH B1354       2.706 -16.357  10.469  1.00  0.00           O  
HETATM 4089  H1  HOH B1354       3.063 -15.492  10.667  1.00  0.00           H  
HETATM 4090  H2  HOH B1354       3.309 -16.723   9.821  1.00  0.00           H  
HETATM 4091  O   HOH B1355      -1.179  -0.105  20.877  1.00  0.00           O  
HETATM 4092  H1  HOH B1355      -2.116  -0.107  21.071  1.00  0.00           H  
HETATM 4093  H2  HOH B1355      -1.056  -0.846  20.282  1.00  0.00           H  
HETATM 4094  O   HOH B1356     -22.520 -22.180   9.148  1.00  0.00           O  
HETATM 4095  H1  HOH B1356     -22.841 -22.597   8.348  1.00  0.00           H  
HETATM 4096  H2  HOH B1356     -23.148 -22.439   9.822  1.00  0.00           H  
HETATM 4097  O   HOH B1357       2.478   1.966   6.145  1.00  0.00           O  
HETATM 4098  H1  HOH B1357       3.298   1.616   6.492  1.00  0.00           H  
HETATM 4099  H2  HOH B1357       2.098   2.456   6.875  1.00  0.00           H  
HETATM 4100  O   HOH B1358       0.022  -3.384  23.289  1.00  0.00           O  
HETATM 4101  H1  HOH B1358       0.042  -4.171  23.836  1.00  0.00           H  
HETATM 4102  H2  HOH B1358       0.915  -3.304  22.953  1.00  0.00           H  
HETATM 4103  O   HOH B1359      -0.058  -8.418   6.687  1.00  0.00           O  
HETATM 4104  H1  HOH B1359       0.300  -7.553   6.486  1.00  0.00           H  
HETATM 4105  H2  HOH B1359       0.594  -8.820   7.262  1.00  0.00           H  
HETATM 4106  O   HOH B1360       1.011 -11.791  24.160  1.00  0.00           O  
HETATM 4107  H1  HOH B1360       0.447 -11.588  24.907  1.00  0.00           H  
HETATM 4108  H2  HOH B1360       0.794 -11.127  23.507  1.00  0.00           H  
HETATM 4109  O   HOH B1361       3.655 -23.989   5.710  1.00  0.00           O  
HETATM 4110  H1  HOH B1361       2.905 -24.562   5.871  1.00  0.00           H  
HETATM 4111  H2  HOH B1361       3.337 -23.112   5.921  1.00  0.00           H  
HETATM 4112  O   HOH B1362       5.180 -23.761  20.993  1.00  0.00           O  
HETATM 4113  H1  HOH B1362       5.003 -24.543  21.518  1.00  0.00           H  
HETATM 4114  H2  HOH B1362       4.673 -23.069  21.417  1.00  0.00           H  
HETATM 4115  O   HOH B1363      -0.233 -22.221   9.992  1.00  0.00           O  
HETATM 4116  H1  HOH B1363      -0.349 -22.404   9.060  1.00  0.00           H  
HETATM 4117  H2  HOH B1363       0.014 -23.063  10.374  1.00  0.00           H  
HETATM 4118  O   HOH B1364     -14.344 -15.122  22.100  1.00  0.00           O  
HETATM 4119  H1  HOH B1364     -14.033 -15.704  22.793  1.00  0.00           H  
HETATM 4120  H2  HOH B1364     -14.111 -15.572  21.287  1.00  0.00           H  
HETATM 4121  O   HOH B1365      -0.628 -14.207  19.114  1.00  0.00           O  
HETATM 4122  H1  HOH B1365      -0.927 -14.300  18.210  1.00  0.00           H  
HETATM 4123  H2  HOH B1365      -0.368 -13.289  19.188  1.00  0.00           H  
HETATM 4124  O   HOH B1366      -2.951 -22.715  15.158  1.00  0.00           O  
HETATM 4125  H1  HOH B1366      -2.063 -22.496  15.441  1.00  0.00           H  
HETATM 4126  H2  HOH B1366      -3.277 -21.911  14.752  1.00  0.00           H  
HETATM 4127  O   HOH B1367     -18.956 -15.372  12.469  1.00  0.00           O  
HETATM 4128  H1  HOH B1367     -19.389 -16.005  13.043  1.00  0.00           H  
HETATM 4129  H2  HOH B1367     -18.659 -14.679  13.058  1.00  0.00           H  
HETATM 4130  O   HOH B1368     -18.182 -20.889  17.911  1.00  0.00           O  
HETATM 4131  H1  HOH B1368     -17.472 -21.002  17.279  1.00  0.00           H  
HETATM 4132  H2  HOH B1368     -18.254 -19.941  18.025  1.00  0.00           H  
HETATM 4133  O   HOH B1369     -23.725 -17.162  18.819  1.00  0.00           O  
HETATM 4134  H1  HOH B1369     -24.407 -17.147  19.491  1.00  0.00           H  
HETATM 4135  H2  HOH B1369     -24.009 -17.839  18.204  1.00  0.00           H  
HETATM 4136  O   HOH B1370      -2.227 -12.980  21.039  1.00  0.00           O  
HETATM 4137  H1  HOH B1370      -1.586 -13.549  20.611  1.00  0.00           H  
HETATM 4138  H2  HOH B1370      -1.744 -12.576  21.760  1.00  0.00           H  
HETATM 4139  O   HOH B1371     -21.097 -11.018  22.363  1.00  0.00           O  
HETATM 4140  H1  HOH B1371     -20.946 -10.192  22.820  1.00  0.00           H  
HETATM 4141  H2  HOH B1371     -21.910 -10.880  21.877  1.00  0.00           H  
HETATM 4142  O   HOH B1372     -10.492 -20.474  20.560  1.00  0.00           O  
HETATM 4143  H1  HOH B1372      -9.989 -20.080  19.848  1.00  0.00           H  
HETATM 4144  H2  HOH B1372     -10.806 -19.730  21.073  1.00  0.00           H  
HETATM 4145  O   HOH B1373      -4.881 -17.833  24.886  1.00  0.00           O  
HETATM 4146  H1  HOH B1373      -5.264 -17.030  25.239  1.00  0.00           H  
HETATM 4147  H2  HOH B1373      -5.122 -18.512  25.517  1.00  0.00           H  
HETATM 4148  O   HOH B1374      -7.018 -24.686  19.184  1.00  0.00           O  
HETATM 4149  H1  HOH B1374      -6.777 -25.244  19.924  1.00  0.00           H  
HETATM 4150  H2  HOH B1374      -7.238 -23.843  19.581  1.00  0.00           H  
HETATM 4151  O   HOH B1375       3.240 -18.632  12.298  1.00  0.00           O  
HETATM 4152  H1  HOH B1375       2.845 -17.872  11.870  1.00  0.00           H  
HETATM 4153  H2  HOH B1375       3.219 -19.319  11.632  1.00  0.00           H  
HETATM 4154  O   HOH B1376     -19.595 -18.721   5.282  1.00  0.00           O  
HETATM 4155  H1  HOH B1376     -19.684 -17.785   5.461  1.00  0.00           H  
HETATM 4156  H2  HOH B1376     -18.654 -18.887   5.337  1.00  0.00           H  
HETATM 4157  O   HOH B1377     -20.655 -21.634  19.644  1.00  0.00           O  
HETATM 4158  H1  HOH B1377     -19.947 -21.181  19.185  1.00  0.00           H  
HETATM 4159  H2  HOH B1377     -21.387 -21.017  19.625  1.00  0.00           H  
HETATM 4160  O   HOH B1378     -22.524 -22.369  22.283  1.00  0.00           O  
HETATM 4161  H1  HOH B1378     -22.966 -22.814  21.560  1.00  0.00           H  
HETATM 4162  H2  HOH B1378     -23.153 -21.711  22.579  1.00  0.00           H  
HETATM 4163  O   HOH B1379     -20.448 -23.788  10.462  1.00  0.00           O  
HETATM 4164  H1  HOH B1379     -19.494 -23.712  10.495  1.00  0.00           H  
HETATM 4165  H2  HOH B1379     -20.731 -23.043   9.932  1.00  0.00           H  
HETATM 4166  O   HOH B1380      -5.718  -1.227   5.638  1.00  0.00           O  
HETATM 4167  H1  HOH B1380      -5.621  -0.324   5.944  1.00  0.00           H  
HETATM 4168  H2  HOH B1380      -5.037  -1.328   4.972  1.00  0.00           H  
HETATM 4169  O   HOH B1381       0.086 -11.610  18.354  1.00  0.00           O  
HETATM 4170  H1  HOH B1381      -0.496 -10.881  18.141  1.00  0.00           H  
HETATM 4171  H2  HOH B1381       0.648 -11.272  19.052  1.00  0.00           H  
HETATM 4172  O   HOH B1382      -1.687 -11.351   9.209  1.00  0.00           O  
HETATM 4173  H1  HOH B1382      -2.345 -10.840   8.737  1.00  0.00           H  
HETATM 4174  H2  HOH B1382      -1.744 -12.226   8.828  1.00  0.00           H  
HETATM 4175  O   HOH B1383      -4.680 -26.869  22.158  1.00  0.00           O  
HETATM 4176  H1  HOH B1383      -4.382 -26.579  21.296  1.00  0.00           H  
HETATM 4177  H2  HOH B1383      -5.554 -26.491  22.250  1.00  0.00           H  
HETATM 4178  O   HOH B1384       0.344  -0.743  24.689  1.00  0.00           O  
HETATM 4179  H1  HOH B1384       1.078  -1.193  24.270  1.00  0.00           H  
HETATM 4180  H2  HOH B1384      -0.432  -1.084  24.243  1.00  0.00           H  
HETATM 4181  O   HOH B1385      -2.263   2.803   9.211  1.00  0.00           O  
HETATM 4182  H1  HOH B1385      -2.742   3.625   9.307  1.00  0.00           H  
HETATM 4183  H2  HOH B1385      -1.941   2.609  10.091  1.00  0.00           H  
HETATM 4184  O   HOH B1386      -4.456  -2.930  18.481  1.00  0.00           O  
HETATM 4185  H1  HOH B1386      -3.956  -2.786  17.677  1.00  0.00           H  
HETATM 4186  H2  HOH B1386      -3.854  -3.401  19.057  1.00  0.00           H  
HETATM 4187  O   HOH B1387      -7.997 -24.335  11.957  1.00  0.00           O  
HETATM 4188  H1  HOH B1387      -7.736 -25.211  11.674  1.00  0.00           H  
HETATM 4189  H2  HOH B1387      -7.177 -23.908  12.203  1.00  0.00           H  
HETATM 4190  O   HOH B1388      -6.379 -23.279  13.744  1.00  0.00           O  
HETATM 4191  H1  HOH B1388      -6.212 -22.349  13.900  1.00  0.00           H  
HETATM 4192  H2  HOH B1388      -6.539 -23.644  14.614  1.00  0.00           H  
HETATM 4193  O   HOH B1389      -3.905  -2.820   7.745  1.00  0.00           O  
HETATM 4194  H1  HOH B1389      -4.629  -2.330   7.356  1.00  0.00           H  
HETATM 4195  H2  HOH B1389      -3.984  -2.657   8.685  1.00  0.00           H  
HETATM 4196  O   HOH B1390       2.915  -5.513  13.047  1.00  0.00           O  
HETATM 4197  H1  HOH B1390       2.783  -4.929  13.794  1.00  0.00           H  
HETATM 4198  H2  HOH B1390       2.132  -6.063  13.030  1.00  0.00           H  
HETATM 4199  O   HOH B1391      -3.120 -24.817   9.660  1.00  0.00           O  
HETATM 4200  H1  HOH B1391      -3.123 -24.268  10.445  1.00  0.00           H  
HETATM 4201  H2  HOH B1391      -2.673 -24.288   8.999  1.00  0.00           H  
HETATM 4202  O   HOH B1392      -2.226 -16.788  21.141  1.00  0.00           O  
HETATM 4203  H1  HOH B1392      -2.251 -16.609  20.200  1.00  0.00           H  
HETATM 4204  H2  HOH B1392      -1.346 -17.133  21.296  1.00  0.00           H  
HETATM 4205  O   HOH B1393      -7.625  -8.837  18.276  1.00  0.00           O  
HETATM 4206  H1  HOH B1393      -7.505  -9.427  17.532  1.00  0.00           H  
HETATM 4207  H2  HOH B1393      -6.787  -8.384  18.360  1.00  0.00           H  
HETATM 4208  O   HOH B1394       3.630  -9.496  14.282  1.00  0.00           O  
HETATM 4209  H1  HOH B1394       3.513  -9.630  15.222  1.00  0.00           H  
HETATM 4210  H2  HOH B1394       4.074  -8.650  14.214  1.00  0.00           H  
HETATM 4211  O   HOH B1395     -23.201  -1.323  18.892  1.00  0.00           O  
HETATM 4212  H1  HOH B1395     -24.025  -1.688  19.214  1.00  0.00           H  
HETATM 4213  H2  HOH B1395     -23.003  -1.835  18.108  1.00  0.00           H  
HETATM 4214  O   HOH B1396     -22.300   2.761  23.563  1.00  0.00           O  
HETATM 4215  H1  HOH B1396     -21.987   1.856  23.576  1.00  0.00           H  
HETATM 4216  H2  HOH B1396     -22.723   2.855  22.709  1.00  0.00           H  
HETATM 4217  O   HOH B1397     -22.154   1.406   8.429  1.00  0.00           O  
HETATM 4218  H1  HOH B1397     -22.586   1.848   7.698  1.00  0.00           H  
HETATM 4219  H2  HOH B1397     -21.767   2.116   8.942  1.00  0.00           H  
HETATM 4220  O   HOH B1398      -6.775  -7.313  11.854  1.00  0.00           O  
HETATM 4221  H1  HOH B1398      -7.663  -7.657  11.948  1.00  0.00           H  
HETATM 4222  H2  HOH B1398      -6.513  -7.564  10.968  1.00  0.00           H  
HETATM 4223  O   HOH B1399       2.441  -9.364  18.480  1.00  0.00           O  
HETATM 4224  H1  HOH B1399       2.045  -9.143  19.324  1.00  0.00           H  
HETATM 4225  H2  HOH B1399       2.578 -10.311  18.520  1.00  0.00           H  
HETATM 4226  O   HOH B1400      -4.302  -3.381  10.373  1.00  0.00           O  
HETATM 4227  H1  HOH B1400      -4.775  -4.213  10.390  1.00  0.00           H  
HETATM 4228  H2  HOH B1400      -3.388  -3.622  10.524  1.00  0.00           H  
HETATM 4229  O   HOH B1401      -1.190  -5.302  18.412  1.00  0.00           O  
HETATM 4230  H1  HOH B1401      -1.665  -5.318  17.581  1.00  0.00           H  
HETATM 4231  H2  HOH B1401      -0.282  -5.488  18.173  1.00  0.00           H  
HETATM 4232  O   HOH B1402      -2.708   0.096   8.855  1.00  0.00           O  
HETATM 4233  H1  HOH B1402      -2.401  -0.225   8.007  1.00  0.00           H  
HETATM 4234  H2  HOH B1402      -2.433   1.014   8.878  1.00  0.00           H  
HETATM 4235  O   HOH B1403      -1.668  -3.744  11.170  1.00  0.00           O  
HETATM 4236  H1  HOH B1403      -1.720  -4.529  11.717  1.00  0.00           H  
HETATM 4237  H2  HOH B1403      -0.750  -3.697  10.903  1.00  0.00           H  
HETATM 4238  O   HOH B1404       0.995 -23.681  17.331  1.00  0.00           O  
HETATM 4239  H1  HOH B1404       0.622 -24.288  16.692  1.00  0.00           H  
HETATM 4240  H2  HOH B1404       1.851 -23.449  16.971  1.00  0.00           H  
HETATM 4241  O   HOH B1405     -21.181  -0.160  20.493  1.00  0.00           O  
HETATM 4242  H1  HOH B1405     -21.822  -0.634  19.964  1.00  0.00           H  
HETATM 4243  H2  HOH B1405     -21.118   0.701  20.080  1.00  0.00           H  
HETATM 4244  O   HOH B1406      -0.122  -5.102   8.656  1.00  0.00           O  
HETATM 4245  H1  HOH B1406       0.523  -4.479   8.990  1.00  0.00           H  
HETATM 4246  H2  HOH B1406       0.203  -5.343   7.789  1.00  0.00           H  
HETATM 4247  O   HOH B1407       1.089 -10.408   8.651  1.00  0.00           O  
HETATM 4248  H1  HOH B1407       1.196 -11.063   7.962  1.00  0.00           H  
HETATM 4249  H2  HOH B1407       0.255 -10.630   9.066  1.00  0.00           H  
HETATM 4250  O   HOH B1408       3.838 -11.884  19.046  1.00  0.00           O  
HETATM 4251  H1  HOH B1408       4.094 -12.774  18.802  1.00  0.00           H  
HETATM 4252  H2  HOH B1408       4.472 -11.322  18.600  1.00  0.00           H  
HETATM 4253  O   HOH B1409      -2.737  -9.250  13.912  1.00  0.00           O  
HETATM 4254  H1  HOH B1409      -3.547  -8.963  14.333  1.00  0.00           H  
HETATM 4255  H2  HOH B1409      -3.027  -9.758  13.154  1.00  0.00           H  
HETATM 4256  O   HOH B1410      -2.925  -5.630  15.828  1.00  0.00           O  
HETATM 4257  H1  HOH B1410      -3.862  -5.547  16.005  1.00  0.00           H  
HETATM 4258  H2  HOH B1410      -2.878  -6.006  14.949  1.00  0.00           H  
HETATM 4259  O   HOH B1411      -1.466  -7.616  22.300  1.00  0.00           O  
HETATM 4260  H1  HOH B1411      -1.933  -6.865  21.932  1.00  0.00           H  
HETATM 4261  H2  HOH B1411      -0.808  -7.229  22.878  1.00  0.00           H  
HETATM 4262  O   HOH B1412      -4.521  -5.387  12.512  1.00  0.00           O  
HETATM 4263  H1  HOH B1412      -5.116  -6.056  12.171  1.00  0.00           H  
HETATM 4264  H2  HOH B1412      -3.723  -5.867  12.731  1.00  0.00           H  
HETATM 4265  O   HOH B1413      -0.530  -9.180  15.434  1.00  0.00           O  
HETATM 4266  H1  HOH B1413      -0.081  -9.994  15.207  1.00  0.00           H  
HETATM 4267  H2  HOH B1413      -1.281  -9.148  14.841  1.00  0.00           H  
HETATM 4268  O   HOH B1414       3.237  -1.092  11.428  1.00  0.00           O  
HETATM 4269  H1  HOH B1414       3.524  -1.994  11.558  1.00  0.00           H  
HETATM 4270  H2  HOH B1414       3.162  -0.997  10.478  1.00  0.00           H  
HETATM 4271  O   HOH B1415       4.764 -11.678  22.305  1.00  0.00           O  
HETATM 4272  H1  HOH B1415       4.434 -11.883  23.179  1.00  0.00           H  
HETATM 4273  H2  HOH B1415       4.324 -12.303  21.729  1.00  0.00           H  
HETATM 4274  O   HOH B1416      -7.209  -4.218  22.590  1.00  0.00           O  
HETATM 4275  H1  HOH B1416      -7.353  -4.913  21.947  1.00  0.00           H  
HETATM 4276  H2  HOH B1416      -7.458  -3.413  22.135  1.00  0.00           H  
HETATM 4277  O   HOH B1417       1.282 -24.787   7.195  1.00  0.00           O  
HETATM 4278  H1  HOH B1417       0.463 -24.294   7.150  1.00  0.00           H  
HETATM 4279  H2  HOH B1417       1.045 -25.609   7.624  1.00  0.00           H  
HETATM 4280  O   HOH B1418       3.604 -10.450   9.882  1.00  0.00           O  
HETATM 4281  H1  HOH B1418       2.931 -10.482   9.202  1.00  0.00           H  
HETATM 4282  H2  HOH B1418       3.993  -9.578   9.793  1.00  0.00           H  
HETATM 4283  O   HOH B1419      -6.072 -15.480  23.052  1.00  0.00           O  
HETATM 4284  H1  HOH B1419      -6.121 -15.239  23.977  1.00  0.00           H  
HETATM 4285  H2  HOH B1419      -5.206 -15.183  22.773  1.00  0.00           H  
HETATM 4286  O   HOH B1420     -12.439 -22.747  20.387  1.00  0.00           O  
HETATM 4287  H1  HOH B1420     -13.176 -22.541  20.963  1.00  0.00           H  
HETATM 4288  H2  HOH B1420     -11.737 -22.166  20.679  1.00  0.00           H  
HETATM 4289  O   HOH B1421       0.394   2.786   8.186  1.00  0.00           O  
HETATM 4290  H1  HOH B1421      -0.553   2.672   8.262  1.00  0.00           H  
HETATM 4291  H2  HOH B1421       0.748   2.376   8.976  1.00  0.00           H  
HETATM 4292  O   HOH B1422      -0.079   1.542  13.592  1.00  0.00           O  
HETATM 4293  H1  HOH B1422       0.753   1.069  13.607  1.00  0.00           H  
HETATM 4294  H2  HOH B1422      -0.710   0.928  13.969  1.00  0.00           H  
HETATM 4295  O   HOH B1423       3.396   1.416  12.507  1.00  0.00           O  
HETATM 4296  H1  HOH B1423       3.333   0.463  12.426  1.00  0.00           H  
HETATM 4297  H2  HOH B1423       3.321   1.581  13.447  1.00  0.00           H  
HETATM 4298  O   HOH B1424       2.484  -3.691  22.038  1.00  0.00           O  
HETATM 4299  H1  HOH B1424       2.813  -3.397  21.188  1.00  0.00           H  
HETATM 4300  H2  HOH B1424       2.207  -4.594  21.890  1.00  0.00           H  
HETATM 4301  O   HOH B1425       4.409  -3.511   7.053  1.00  0.00           O  
HETATM 4302  H1  HOH B1425       5.313  -3.206   7.121  1.00  0.00           H  
HETATM 4303  H2  HOH B1425       3.996  -2.904   6.439  1.00  0.00           H  
HETATM 4304  O   HOH B1426      -6.132   2.407  18.770  1.00  0.00           O  
HETATM 4305  H1  HOH B1426      -5.409   3.030  18.838  1.00  0.00           H  
HETATM 4306  H2  HOH B1426      -5.713   1.576  18.548  1.00  0.00           H  
HETATM 4307  O   HOH B1427       5.478   0.108  23.073  1.00  0.00           O  
HETATM 4308  H1  HOH B1427       5.317   0.572  22.251  1.00  0.00           H  
HETATM 4309  H2  HOH B1427       5.030   0.631  23.736  1.00  0.00           H  
HETATM 4310  O   HOH B1428     -17.100  -3.298  22.438  1.00  0.00           O  
HETATM 4311  H1  HOH B1428     -17.274  -2.485  21.964  1.00  0.00           H  
HETATM 4312  H2  HOH B1428     -16.751  -3.893  21.775  1.00  0.00           H  
HETATM 4313  O   HOH B1429       1.069  -0.918  16.694  1.00  0.00           O  
HETATM 4314  H1  HOH B1429       0.818  -1.330  15.868  1.00  0.00           H  
HETATM 4315  H2  HOH B1429       0.443  -0.202  16.804  1.00  0.00           H  
HETATM 4316  O   HOH B1430      -8.773  -3.466   7.957  1.00  0.00           O  
HETATM 4317  H1  HOH B1430      -8.290  -3.648   7.151  1.00  0.00           H  
HETATM 4318  H2  HOH B1430      -8.868  -4.320   8.377  1.00  0.00           H  
HETATM 4319  O   HOH B1431     -10.723   0.991  20.284  1.00  0.00           O  
HETATM 4320  H1  HOH B1431      -9.787   0.922  20.471  1.00  0.00           H  
HETATM 4321  H2  HOH B1431     -10.970   0.122  19.968  1.00  0.00           H  
HETATM 4322  O   HOH B1432       0.933  -1.768   6.732  1.00  0.00           O  
HETATM 4323  H1  HOH B1432       0.022  -2.060   6.748  1.00  0.00           H  
HETATM 4324  H2  HOH B1432       1.154  -1.723   5.802  1.00  0.00           H  
HETATM 4325  O   HOH B1433      -3.080   0.239  11.469  1.00  0.00           O  
HETATM 4326  H1  HOH B1433      -2.815   0.011  10.578  1.00  0.00           H  
HETATM 4327  H2  HOH B1433      -2.698   1.102  11.621  1.00  0.00           H  
HETATM 4328  O   HOH B1434      -8.187 -22.364  20.692  1.00  0.00           O  
HETATM 4329  H1  HOH B1434      -8.153 -22.418  21.647  1.00  0.00           H  
HETATM 4330  H2  HOH B1434      -8.781 -21.634  20.515  1.00  0.00           H  
HETATM 4331  O   HOH B1435     -21.354   0.535  17.188  1.00  0.00           O  
HETATM 4332  H1  HOH B1435     -22.210   0.111  17.136  1.00  0.00           H  
HETATM 4333  H2  HOH B1435     -20.966   0.402  16.324  1.00  0.00           H  
HETATM 4334  O   HOH B1436       4.458  -7.727   8.783  1.00  0.00           O  
HETATM 4335  H1  HOH B1436       5.326  -8.104   8.638  1.00  0.00           H  
HETATM 4336  H2  HOH B1436       3.928  -8.060   8.059  1.00  0.00           H  
HETATM 4337  O   HOH B1437       3.086  -8.038   6.463  1.00  0.00           O  
HETATM 4338  H1  HOH B1437       3.579  -7.753   5.693  1.00  0.00           H  
HETATM 4339  H2  HOH B1437       3.113  -8.994   6.425  1.00  0.00           H  
HETATM 4340  O   HOH B1438     -24.063  -1.056   8.563  1.00  0.00           O  
HETATM 4341  H1  HOH B1438     -23.631  -1.597   7.902  1.00  0.00           H  
HETATM 4342  H2  HOH B1438     -23.390  -0.434   8.841  1.00  0.00           H  
HETATM 4343  O   HOH B1439      -2.327  -6.663  13.207  1.00  0.00           O  
HETATM 4344  H1  HOH B1439      -2.442  -7.607  13.310  1.00  0.00           H  
HETATM 4345  H2  HOH B1439      -1.822  -6.568  12.400  1.00  0.00           H  
HETATM 4346  O   HOH B1440      -3.413  -1.145  16.467  1.00  0.00           O  
HETATM 4347  H1  HOH B1440      -3.630  -0.982  15.549  1.00  0.00           H  
HETATM 4348  H2  HOH B1440      -3.438  -0.282  16.877  1.00  0.00           H  
HETATM 4349  O   HOH B1441       3.123 -25.748  11.188  1.00  0.00           O  
HETATM 4350  H1  HOH B1441       3.397 -25.265  10.408  1.00  0.00           H  
HETATM 4351  H2  HOH B1441       3.780 -26.437  11.287  1.00  0.00           H  
HETATM 4352  O   HOH B1442      -5.741  -6.035  16.261  1.00  0.00           O  
HETATM 4353  H1  HOH B1442      -5.944  -6.665  15.570  1.00  0.00           H  
HETATM 4354  H2  HOH B1442      -6.363  -5.320  16.126  1.00  0.00           H  
HETATM 4355  O   HOH B1443       3.359   1.995  15.359  1.00  0.00           O  
HETATM 4356  H1  HOH B1443       3.218   2.443  16.193  1.00  0.00           H  
HETATM 4357  H2  HOH B1443       4.268   1.700  15.395  1.00  0.00           H  
HETATM 4358  O   HOH B1444     -14.336   1.397  22.489  1.00  0.00           O  
HETATM 4359  H1  HOH B1444     -13.686   0.696  22.442  1.00  0.00           H  
HETATM 4360  H2  HOH B1444     -15.173   0.959  22.331  1.00  0.00           H  
HETATM 4361  O   HOH B1445     -23.611  -1.843  24.747  1.00  0.00           O  
HETATM 4362  H1  HOH B1445     -22.683  -2.060  24.834  1.00  0.00           H  
HETATM 4363  H2  HOH B1445     -23.643  -1.212  24.029  1.00  0.00           H  
HETATM 4364  O   HOH B1446       5.271 -17.319   8.860  1.00  0.00           O  
HETATM 4365  H1  HOH B1446       5.003 -17.486   7.957  1.00  0.00           H  
HETATM 4366  H2  HOH B1446       6.105 -17.779   8.953  1.00  0.00           H  
HETATM 4367  O   HOH B1447       0.706   1.625  17.815  1.00  0.00           O  
HETATM 4368  H1  HOH B1447       1.434   1.139  18.202  1.00  0.00           H  
HETATM 4369  H2  HOH B1447       1.116   2.384  17.403  1.00  0.00           H  
HETATM 4370  O   HOH B1448       2.027  -6.352  21.454  1.00  0.00           O  
HETATM 4371  H1  HOH B1448       1.726  -7.192  21.108  1.00  0.00           H  
HETATM 4372  H2  HOH B1448       2.918  -6.523  21.759  1.00  0.00           H  
HETATM 4373  O   HOH B1449     -23.313   3.032  14.869  1.00  0.00           O  
HETATM 4374  H1  HOH B1449     -22.815   2.471  14.273  1.00  0.00           H  
HETATM 4375  H2  HOH B1449     -24.156   3.155  14.433  1.00  0.00           H  
HETATM 4376  O   HOH B1450     -24.105 -26.648  11.065  1.00  0.00           O  
HETATM 4377  H1  HOH B1450     -24.100 -26.721  10.110  1.00  0.00           H  
HETATM 4378  H2  HOH B1450     -23.560 -27.377  11.363  1.00  0.00           H  
HETATM 4379  O   HOH B1451      -4.128  -0.614  13.878  1.00  0.00           O  
HETATM 4380  H1  HOH B1451      -3.851  -0.558  12.964  1.00  0.00           H  
HETATM 4381  H2  HOH B1451      -4.355   0.286  14.115  1.00  0.00           H  
HETATM 4382  O   HOH B1452      -6.431 -25.430   6.936  1.00  0.00           O  
HETATM 4383  H1  HOH B1452      -6.416 -25.619   7.874  1.00  0.00           H  
HETATM 4384  H2  HOH B1452      -6.238 -26.270   6.518  1.00  0.00           H  
HETATM 4385  O   HOH B1453      -2.949  -5.486   8.124  1.00  0.00           O  
HETATM 4386  H1  HOH B1453      -2.043  -5.326   8.387  1.00  0.00           H  
HETATM 4387  H2  HOH B1453      -3.305  -4.617   7.947  1.00  0.00           H  
HETATM 4388  O   HOH B1454       0.600  -8.793  20.451  1.00  0.00           O  
HETATM 4389  H1  HOH B1454       0.884  -9.653  20.759  1.00  0.00           H  
HETATM 4390  H2  HOH B1454       0.029  -8.465  21.146  1.00  0.00           H  
HETATM 4391  O   HOH B1455       1.706  -3.851  15.095  1.00  0.00           O  
HETATM 4392  H1  HOH B1455       0.807  -4.029  15.370  1.00  0.00           H  
HETATM 4393  H2  HOH B1455       1.644  -3.049  14.576  1.00  0.00           H  
HETATM 4394  O   HOH B1456     -23.683  -3.895  13.307  1.00  0.00           O  
HETATM 4395  H1  HOH B1456     -24.048  -3.489  12.521  1.00  0.00           H  
HETATM 4396  H2  HOH B1456     -24.377  -3.817  13.962  1.00  0.00           H  
HETATM 4397  O   HOH B1457      -5.140  -1.671  22.552  1.00  0.00           O  
HETATM 4398  H1  HOH B1457      -5.389  -1.406  23.437  1.00  0.00           H  
HETATM 4399  H2  HOH B1457      -5.715  -2.410  22.352  1.00  0.00           H  
HETATM 4400  O   HOH B1458       1.845   1.728  10.248  1.00  0.00           O  
HETATM 4401  H1  HOH B1458       2.284   2.018  11.048  1.00  0.00           H  
HETATM 4402  H2  HOH B1458       2.297   0.919  10.007  1.00  0.00           H  
HETATM 4403  O   HOH B1459      -2.235   0.619   5.939  1.00  0.00           O  
HETATM 4404  H1  HOH B1459      -1.310   0.684   5.702  1.00  0.00           H  
HETATM 4405  H2  HOH B1459      -2.506  -0.238   5.612  1.00  0.00           H  
HETATM 4406  O   HOH B1460      -6.621  -6.183   8.145  1.00  0.00           O  
HETATM 4407  H1  HOH B1460      -6.819  -7.034   7.753  1.00  0.00           H  
HETATM 4408  H2  HOH B1460      -6.461  -5.607   7.398  1.00  0.00           H  
HETATM 4409  O   HOH B1461      -5.050  -4.535  24.294  1.00  0.00           O  
HETATM 4410  H1  HOH B1461      -5.358  -4.876  25.134  1.00  0.00           H  
HETATM 4411  H2  HOH B1461      -5.838  -4.480  23.754  1.00  0.00           H  
HETATM 4412  O   HOH B1462       5.099  -6.820  14.532  1.00  0.00           O  
HETATM 4413  H1  HOH B1462       5.905  -6.420  14.206  1.00  0.00           H  
HETATM 4414  H2  HOH B1462       4.479  -6.732  13.808  1.00  0.00           H  
HETATM 4415  O   HOH B1463     -20.438 -24.288   6.457  1.00  0.00           O  
HETATM 4416  H1  HOH B1463     -21.075 -23.830   5.908  1.00  0.00           H  
HETATM 4417  H2  HOH B1463     -20.965 -24.873   6.999  1.00  0.00           H  
HETATM 4418  O   HOH B1464       1.924  -0.523   8.830  1.00  0.00           O  
HETATM 4419  H1  HOH B1464       1.433   0.286   8.973  1.00  0.00           H  
HETATM 4420  H2  HOH B1464       1.576  -0.873   8.010  1.00  0.00           H  
HETATM 4421  O   HOH B1465     -21.530  -5.767   5.456  1.00  0.00           O  
HETATM 4422  H1  HOH B1465     -22.371  -5.309   5.465  1.00  0.00           H  
HETATM 4423  H2  HOH B1465     -21.344  -5.907   4.527  1.00  0.00           H  
HETATM 4424  O   HOH B1466      -0.641  -6.482  11.024  1.00  0.00           O  
HETATM 4425  H1  HOH B1466       0.221  -6.881  11.143  1.00  0.00           H  
HETATM 4426  H2  HOH B1466      -0.610  -6.098  10.148  1.00  0.00           H  
HETATM 4427  O   HOH B1467      -3.215  -4.971  22.267  1.00  0.00           O  
HETATM 4428  H1  HOH B1467      -3.593  -4.867  23.141  1.00  0.00           H  
HETATM 4429  H2  HOH B1467      -2.777  -4.139  22.093  1.00  0.00           H  
HETATM 4430  O   HOH B1468      -1.918 -26.325   4.941  1.00  0.00           O  
HETATM 4431  H1  HOH B1468      -1.385 -26.602   5.686  1.00  0.00           H  
HETATM 4432  H2  HOH B1468      -1.282 -26.111   4.258  1.00  0.00           H  
HETATM 4433  O   HOH B1469     -22.170 -24.486  24.561  1.00  0.00           O  
HETATM 4434  H1  HOH B1469     -22.198 -23.826  23.867  1.00  0.00           H  
HETATM 4435  H2  HOH B1469     -22.842 -25.122  24.316  1.00  0.00           H  
HETATM 4436  O   HOH B1470      -8.206   2.332  23.511  1.00  0.00           O  
HETATM 4437  H1  HOH B1470      -9.143   2.245  23.334  1.00  0.00           H  
HETATM 4438  H2  HOH B1470      -8.098   1.997  24.401  1.00  0.00           H  
HETATM 4439  O   HOH B1471     -23.365 -20.710   5.826  1.00  0.00           O  
HETATM 4440  H1  HOH B1471     -23.036 -20.257   5.050  1.00  0.00           H  
HETATM 4441  H2  HOH B1471     -22.621 -20.730   6.427  1.00  0.00           H  
HETATM 4442  O   HOH B1472     -11.120   2.320  23.025  1.00  0.00           O  
HETATM 4443  H1  HOH B1472     -10.813   1.730  22.336  1.00  0.00           H  
HETATM 4444  H2  HOH B1472     -11.889   2.748  22.649  1.00  0.00           H  
HETATM 4445  O   HOH B1473     -20.113  16.748 -11.318  1.00  0.00           O  
HETATM 4446  H1  HOH B1473     -20.213  17.497 -10.731  1.00  0.00           H  
HETATM 4447  H2  HOH B1473     -19.568  16.131 -10.830  1.00  0.00           H  
HETATM 4448  O   HOH B1474      -4.832  20.076 -21.617  1.00  0.00           O  
HETATM 4449  H1  HOH B1474      -4.927  19.198 -21.247  1.00  0.00           H  
HETATM 4450  H2  HOH B1474      -5.597  20.181 -22.182  1.00  0.00           H  
HETATM 4451  O   HOH B1475      -2.946   8.335   4.852  1.00  0.00           O  
HETATM 4452  H1  HOH B1475      -3.693   8.026   5.365  1.00  0.00           H  
HETATM 4453  H2  HOH B1475      -3.314   8.998   4.268  1.00  0.00           H  
HETATM 4454  O   HOH B1476      -3.109   4.221  -3.344  1.00  0.00           O  
HETATM 4455  H1  HOH B1476      -3.269   3.372  -3.756  1.00  0.00           H  
HETATM 4456  H2  HOH B1476      -2.599   4.710  -3.990  1.00  0.00           H  
HETATM 4457  O   HOH B1477     -17.523  21.782  -3.609  1.00  0.00           O  
HETATM 4458  H1  HOH B1477     -17.850  22.438  -2.991  1.00  0.00           H  
HETATM 4459  H2  HOH B1477     -16.581  21.945  -3.654  1.00  0.00           H  
HETATM 4460  O   HOH B1478     -12.349  15.041 -12.998  1.00  0.00           O  
HETATM 4461  H1  HOH B1478     -12.944  14.318 -12.799  1.00  0.00           H  
HETATM 4462  H2  HOH B1478     -11.477  14.649 -12.970  1.00  0.00           H  
HETATM 4463  O   HOH B1479     -18.355  10.042 -16.378  1.00  0.00           O  
HETATM 4464  H1  HOH B1479     -18.820   9.245 -16.631  1.00  0.00           H  
HETATM 4465  H2  HOH B1479     -18.331  10.569 -17.177  1.00  0.00           H  
HETATM 4466  O   HOH B1480      -9.129  20.900  -9.474  1.00  0.00           O  
HETATM 4467  H1  HOH B1480      -9.940  20.718  -9.949  1.00  0.00           H  
HETATM 4468  H2  HOH B1480      -8.444  20.844 -10.141  1.00  0.00           H  
HETATM 4469  O   HOH B1481     -23.598  17.145 -16.543  1.00  0.00           O  
HETATM 4470  H1  HOH B1481     -24.421  17.465 -16.915  1.00  0.00           H  
HETATM 4471  H2  HOH B1481     -23.325  16.444 -17.134  1.00  0.00           H  
HETATM 4472  O   HOH B1482      -5.378  21.685 -15.795  1.00  0.00           O  
HETATM 4473  H1  HOH B1482      -5.765  21.244 -15.038  1.00  0.00           H  
HETATM 4474  H2  HOH B1482      -6.085  22.229 -16.143  1.00  0.00           H  
HETATM 4475  O   HOH B1483     -15.170  11.754  -7.253  1.00  0.00           O  
HETATM 4476  H1  HOH B1483     -15.776  11.321  -6.651  1.00  0.00           H  
HETATM 4477  H2  HOH B1483     -14.840  11.048  -7.809  1.00  0.00           H  
HETATM 4478  O   HOH B1484     -13.008  14.421 -19.375  1.00  0.00           O  
HETATM 4479  H1  HOH B1484     -13.592  14.871 -18.765  1.00  0.00           H  
HETATM 4480  H2  HOH B1484     -12.555  13.770 -18.839  1.00  0.00           H  
HETATM 4481  O   HOH B1485      -6.767  18.300  -7.171  1.00  0.00           O  
HETATM 4482  H1  HOH B1485      -6.286  18.217  -6.347  1.00  0.00           H  
HETATM 4483  H2  HOH B1485      -6.102  18.181  -7.849  1.00  0.00           H  
HETATM 4484  O   HOH B1486      -2.154  12.576 -18.743  1.00  0.00           O  
HETATM 4485  H1  HOH B1486      -2.243  12.811 -19.667  1.00  0.00           H  
HETATM 4486  H2  HOH B1486      -1.495  13.183 -18.405  1.00  0.00           H  
HETATM 4487  O   HOH B1487     -18.619  16.758 -16.129  1.00  0.00           O  
HETATM 4488  H1  HOH B1487     -18.469  16.789 -15.184  1.00  0.00           H  
HETATM 4489  H2  HOH B1487     -19.480  17.158 -16.249  1.00  0.00           H  
HETATM 4490  O   HOH B1488       5.074  22.032  -9.877  1.00  0.00           O  
HETATM 4491  H1  HOH B1488       5.414  22.606  -9.189  1.00  0.00           H  
HETATM 4492  H2  HOH B1488       5.664  22.171 -10.618  1.00  0.00           H  
HETATM 4493  O   HOH B1489     -21.701  10.235   3.768  1.00  0.00           O  
HETATM 4494  H1  HOH B1489     -20.960  10.647   4.214  1.00  0.00           H  
HETATM 4495  H2  HOH B1489     -21.371  10.032   2.893  1.00  0.00           H  
HETATM 4496  O   HOH B1490       3.803   8.636 -19.530  1.00  0.00           O  
HETATM 4497  H1  HOH B1490       2.863   8.756 -19.666  1.00  0.00           H  
HETATM 4498  H2  HOH B1490       3.982   7.751 -19.849  1.00  0.00           H  
HETATM 4499  O   HOH B1491     -13.549  19.056 -18.414  1.00  0.00           O  
HETATM 4500  H1  HOH B1491     -13.100  19.897 -18.330  1.00  0.00           H  
HETATM 4501  H2  HOH B1491     -14.357  19.165 -17.912  1.00  0.00           H  
HETATM 4502  O   HOH B1492      -5.802   7.929  -0.033  1.00  0.00           O  
HETATM 4503  H1  HOH B1492      -6.119   7.586   0.802  1.00  0.00           H  
HETATM 4504  H2  HOH B1492      -5.862   7.188  -0.636  1.00  0.00           H  
HETATM 4505  O   HOH B1493       4.566  13.011  -9.306  1.00  0.00           O  
HETATM 4506  H1  HOH B1493       3.627  13.072  -9.480  1.00  0.00           H  
HETATM 4507  H2  HOH B1493       4.623  12.668  -8.414  1.00  0.00           H  
HETATM 4508  O   HOH B1494      -6.256  17.528 -14.414  1.00  0.00           O  
HETATM 4509  H1  HOH B1494      -6.982  17.436 -15.031  1.00  0.00           H  
HETATM 4510  H2  HOH B1494      -6.530  17.028 -13.645  1.00  0.00           H  
HETATM 4511  O   HOH B1495     -10.704  17.751 -24.544  1.00  0.00           O  
HETATM 4512  H1  HOH B1495     -11.333  17.050 -24.373  1.00  0.00           H  
HETATM 4513  H2  HOH B1495     -11.156  18.335 -25.152  1.00  0.00           H  
HETATM 4514  O   HOH B1496     -22.645  10.940 -19.941  1.00  0.00           O  
HETATM 4515  H1  HOH B1496     -22.321  10.152 -20.376  1.00  0.00           H  
HETATM 4516  H2  HOH B1496     -21.859  11.366 -19.598  1.00  0.00           H  
HETATM 4517  O   HOH B1497     -19.856   4.768  -8.441  1.00  0.00           O  
HETATM 4518  H1  HOH B1497     -20.787   4.904  -8.615  1.00  0.00           H  
HETATM 4519  H2  HOH B1497     -19.466   4.643  -9.306  1.00  0.00           H  
HETATM 4520  O   HOH B1498      -7.256  17.454   3.306  1.00  0.00           O  
HETATM 4521  H1  HOH B1498      -6.414  17.055   3.527  1.00  0.00           H  
HETATM 4522  H2  HOH B1498      -7.093  17.919   2.485  1.00  0.00           H  
HETATM 4523  O   HOH B1499     -13.215   5.253  -6.933  1.00  0.00           O  
HETATM 4524  H1  HOH B1499     -13.477   6.174  -6.940  1.00  0.00           H  
HETATM 4525  H2  HOH B1499     -12.542   5.200  -6.255  1.00  0.00           H  
HETATM 4526  O   HOH B1500      -9.079   3.752 -16.207  1.00  0.00           O  
HETATM 4527  H1  HOH B1500      -9.469   4.500 -16.659  1.00  0.00           H  
HETATM 4528  H2  HOH B1500      -9.144   3.032 -16.834  1.00  0.00           H  
HETATM 4529  O   HOH B1501      -8.815  17.108 -11.984  1.00  0.00           O  
HETATM 4530  H1  HOH B1501      -9.424  17.053 -11.247  1.00  0.00           H  
HETATM 4531  H2  HOH B1501      -9.366  17.328 -12.735  1.00  0.00           H  
HETATM 4532  O   HOH B1502     -11.957  12.148   1.881  1.00  0.00           O  
HETATM 4533  H1  HOH B1502     -12.358  12.899   1.445  1.00  0.00           H  
HETATM 4534  H2  HOH B1502     -11.248  12.524   2.403  1.00  0.00           H  
HETATM 4535  O   HOH B1503       4.301  18.643 -17.436  1.00  0.00           O  
HETATM 4536  H1  HOH B1503       4.215  19.221 -18.194  1.00  0.00           H  
HETATM 4537  H2  HOH B1503       3.954  19.154 -16.704  1.00  0.00           H  
HETATM 4538  O   HOH B1504     -15.880   9.456 -21.577  1.00  0.00           O  
HETATM 4539  H1  HOH B1504     -15.216   9.978 -22.027  1.00  0.00           H  
HETATM 4540  H2  HOH B1504     -16.246  10.049 -20.920  1.00  0.00           H  
HETATM 4541  O   HOH B1505       0.151  12.483  -7.714  1.00  0.00           O  
HETATM 4542  H1  HOH B1505       0.487  11.591  -7.784  1.00  0.00           H  
HETATM 4543  H2  HOH B1505       0.057  12.631  -6.773  1.00  0.00           H  
HETATM 4544  O   HOH B1506     -16.440  16.842 -17.987  1.00  0.00           O  
HETATM 4545  H1  HOH B1506     -17.075  16.581 -17.320  1.00  0.00           H  
HETATM 4546  H2  HOH B1506     -15.869  16.080 -18.086  1.00  0.00           H  
HETATM 4547  O   HOH B1507     -15.148   5.879 -12.778  1.00  0.00           O  
HETATM 4548  H1  HOH B1507     -14.968   6.335 -13.600  1.00  0.00           H  
HETATM 4549  H2  HOH B1507     -14.461   6.178 -12.181  1.00  0.00           H  
HETATM 4550  O   HOH B1508      -8.383  17.066 -16.068  1.00  0.00           O  
HETATM 4551  H1  HOH B1508      -9.069  17.638 -16.410  1.00  0.00           H  
HETATM 4552  H2  HOH B1508      -8.832  16.243 -15.871  1.00  0.00           H  
HETATM 4553  O   HOH B1509     -16.585  20.373 -12.577  1.00  0.00           O  
HETATM 4554  H1  HOH B1509     -17.101  20.966 -12.030  1.00  0.00           H  
HETATM 4555  H2  HOH B1509     -16.620  19.534 -12.119  1.00  0.00           H  
HETATM 4556  O   HOH B1510      -1.779   6.677 -22.415  1.00  0.00           O  
HETATM 4557  H1  HOH B1510      -2.552   6.647 -22.979  1.00  0.00           H  
HETATM 4558  H2  HOH B1510      -1.436   7.564 -22.526  1.00  0.00           H  
HETATM 4559  O   HOH B1511     -17.026  11.275   4.773  1.00  0.00           O  
HETATM 4560  H1  HOH B1511     -16.874  11.814   5.549  1.00  0.00           H  
HETATM 4561  H2  HOH B1511     -16.169  11.213   4.352  1.00  0.00           H  
HETATM 4562  O   HOH B1512     -19.547   6.683 -12.732  1.00  0.00           O  
HETATM 4563  H1  HOH B1512     -20.400   7.022 -13.006  1.00  0.00           H  
HETATM 4564  H2  HOH B1512     -19.003   7.463 -12.625  1.00  0.00           H  
HETATM 4565  O   HOH B1513     -11.087  15.392   1.979  1.00  0.00           O  
HETATM 4566  H1  HOH B1513     -10.660  15.119   1.166  1.00  0.00           H  
HETATM 4567  H2  HOH B1513     -10.372  15.477   2.609  1.00  0.00           H  
HETATM 4568  O   HOH B1514      -8.663   7.574  -1.871  1.00  0.00           O  
HETATM 4569  H1  HOH B1514      -8.111   8.215  -2.319  1.00  0.00           H  
HETATM 4570  H2  HOH B1514      -8.967   6.991  -2.566  1.00  0.00           H  
HETATM 4571  O   HOH B1515     -19.317  17.153 -19.025  1.00  0.00           O  
HETATM 4572  H1  HOH B1515     -18.991  16.354 -18.610  1.00  0.00           H  
HETATM 4573  H2  HOH B1515     -19.838  17.581 -18.346  1.00  0.00           H  
HETATM 4574  O   HOH B1516     -12.292   8.003  -6.648  1.00  0.00           O  
HETATM 4575  H1  HOH B1516     -11.423   8.389  -6.755  1.00  0.00           H  
HETATM 4576  H2  HOH B1516     -12.468   8.064  -5.709  1.00  0.00           H  
HETATM 4577  O   HOH B1517     -14.843   9.070 -11.519  1.00  0.00           O  
HETATM 4578  H1  HOH B1517     -15.766   8.893 -11.338  1.00  0.00           H  
HETATM 4579  H2  HOH B1517     -14.689   8.682 -12.380  1.00  0.00           H  
HETATM 4580  O   HOH B1518     -17.775  22.119 -10.868  1.00  0.00           O  
HETATM 4581  H1  HOH B1518     -18.437  22.028 -10.183  1.00  0.00           H  
HETATM 4582  H2  HOH B1518     -17.144  22.744 -10.510  1.00  0.00           H  
HETATM 4583  O   HOH B1519     -11.507   7.814 -12.044  1.00  0.00           O  
HETATM 4584  H1  HOH B1519     -10.678   7.348 -12.156  1.00  0.00           H  
HETATM 4585  H2  HOH B1519     -11.864   7.473 -11.223  1.00  0.00           H  
HETATM 4586  O   HOH B1520     -13.315  18.587 -13.178  1.00  0.00           O  
HETATM 4587  H1  HOH B1520     -14.163  18.180 -13.354  1.00  0.00           H  
HETATM 4588  H2  HOH B1520     -13.505  19.524 -13.123  1.00  0.00           H  
HETATM 4589  O   HOH B1521     -12.956  11.724 -15.729  1.00  0.00           O  
HETATM 4590  H1  HOH B1521     -12.893  11.015 -15.088  1.00  0.00           H  
HETATM 4591  H2  HOH B1521     -13.561  12.351 -15.335  1.00  0.00           H  
HETATM 4592  O   HOH B1522      -8.544  21.680 -20.530  1.00  0.00           O  
HETATM 4593  H1  HOH B1522      -8.367  21.676 -21.470  1.00  0.00           H  
HETATM 4594  H2  HOH B1522      -7.986  20.986 -20.178  1.00  0.00           H  
HETATM 4595  O   HOH B1523     -18.227   3.952 -20.616  1.00  0.00           O  
HETATM 4596  H1  HOH B1523     -17.378   3.543 -20.785  1.00  0.00           H  
HETATM 4597  H2  HOH B1523     -18.073   4.887 -20.748  1.00  0.00           H  
HETATM 4598  O   HOH B1524     -14.822  11.793 -18.515  1.00  0.00           O  
HETATM 4599  H1  HOH B1524     -14.333  11.527 -17.736  1.00  0.00           H  
HETATM 4600  H2  HOH B1524     -14.215  12.354 -18.998  1.00  0.00           H  
HETATM 4601  O   HOH B1525     -13.266  21.468  -9.113  1.00  0.00           O  
HETATM 4602  H1  HOH B1525     -12.631  20.956  -9.613  1.00  0.00           H  
HETATM 4603  H2  HOH B1525     -14.095  21.006  -9.230  1.00  0.00           H  
HETATM 4604  O   HOH B1526     -15.161  13.153 -15.100  1.00  0.00           O  
HETATM 4605  H1  HOH B1526     -14.925  13.393 -14.204  1.00  0.00           H  
HETATM 4606  H2  HOH B1526     -16.094  12.942 -15.054  1.00  0.00           H  
HETATM 4607  O   HOH B1527     -12.043   6.099 -18.430  1.00  0.00           O  
HETATM 4608  H1  HOH B1527     -11.651   6.579 -17.700  1.00  0.00           H  
HETATM 4609  H2  HOH B1527     -11.408   5.412 -18.635  1.00  0.00           H  
HETATM 4610  O   HOH B1528     -21.470  13.393  -9.140  1.00  0.00           O  
HETATM 4611  H1  HOH B1528     -22.036  13.865  -9.751  1.00  0.00           H  
HETATM 4612  H2  HOH B1528     -22.076  12.940  -8.553  1.00  0.00           H  
HETATM 4613  O   HOH B1529     -20.441   9.002  -6.533  1.00  0.00           O  
HETATM 4614  H1  HOH B1529     -19.698   8.466  -6.811  1.00  0.00           H  
HETATM 4615  H2  HOH B1529     -21.192   8.627  -6.994  1.00  0.00           H  
HETATM 4616  O   HOH B1530     -16.969   8.560 -14.309  1.00  0.00           O  
HETATM 4617  H1  HOH B1530     -17.584   9.137 -14.761  1.00  0.00           H  
HETATM 4618  H2  HOH B1530     -16.593   8.019 -15.003  1.00  0.00           H  
HETATM 4619  O   HOH B1531     -19.744   7.388 -16.468  1.00  0.00           O  
HETATM 4620  H1  HOH B1531     -20.415   6.750 -16.228  1.00  0.00           H  
HETATM 4621  H2  HOH B1531     -19.482   7.140 -17.354  1.00  0.00           H  
HETATM 4622  O   HOH B1532      -6.028  14.269 -13.987  1.00  0.00           O  
HETATM 4623  H1  HOH B1532      -5.444  14.230 -14.744  1.00  0.00           H  
HETATM 4624  H2  HOH B1532      -6.905  14.166 -14.354  1.00  0.00           H  
HETATM 4625  O   HOH B1533     -11.618   5.814 -22.433  1.00  0.00           O  
HETATM 4626  H1  HOH B1533     -11.986   6.184 -23.235  1.00  0.00           H  
HETATM 4627  H2  HOH B1533     -10.959   6.451 -22.155  1.00  0.00           H  
HETATM 4628  O   HOH B1534      -0.555  22.323   0.544  1.00  0.00           O  
HETATM 4629  H1  HOH B1534      -1.289  22.018   1.076  1.00  0.00           H  
HETATM 4630  H2  HOH B1534      -0.159  23.025   1.061  1.00  0.00           H  
HETATM 4631  O   HOH B1535     -20.238  13.105  -5.843  1.00  0.00           O  
HETATM 4632  H1  HOH B1535     -19.528  12.562  -6.187  1.00  0.00           H  
HETATM 4633  H2  HOH B1535     -20.098  13.964  -6.242  1.00  0.00           H  
HETATM 4634  O   HOH B1536     -10.629  12.765 -21.911  1.00  0.00           O  
HETATM 4635  H1  HOH B1536     -10.152  12.018 -21.551  1.00  0.00           H  
HETATM 4636  H2  HOH B1536     -10.013  13.497 -21.848  1.00  0.00           H  
HETATM 4637  O   HOH B1537     -13.553  14.357 -24.604  1.00  0.00           O  
HETATM 4638  H1  HOH B1537     -13.271  15.037 -25.216  1.00  0.00           H  
HETATM 4639  H2  HOH B1537     -13.640  14.811 -23.765  1.00  0.00           H  
HETATM 4640  O   HOH B1538      -8.595   9.684 -16.092  1.00  0.00           O  
HETATM 4641  H1  HOH B1538      -8.614   9.684 -15.135  1.00  0.00           H  
HETATM 4642  H2  HOH B1538      -7.693   9.918 -16.313  1.00  0.00           H  
HETATM 4643  O   HOH B1539      -5.397  22.762 -11.390  1.00  0.00           O  
HETATM 4644  H1  HOH B1539      -4.581  22.881 -10.905  1.00  0.00           H  
HETATM 4645  H2  HOH B1539      -5.191  23.044 -12.281  1.00  0.00           H  
HETATM 4646  O   HOH B1540     -16.877  18.021 -10.973  1.00  0.00           O  
HETATM 4647  H1  HOH B1540     -17.493  17.734 -10.299  1.00  0.00           H  
HETATM 4648  H2  HOH B1540     -16.522  17.208 -11.334  1.00  0.00           H  
HETATM 4649  O   HOH B1541      -2.075  15.054 -16.385  1.00  0.00           O  
HETATM 4650  H1  HOH B1541      -2.031  16.005 -16.477  1.00  0.00           H  
HETATM 4651  H2  HOH B1541      -1.416  14.722 -16.995  1.00  0.00           H  
HETATM 4652  O   HOH B1542     -22.658   4.909 -12.700  1.00  0.00           O  
HETATM 4653  H1  HOH B1542     -22.564   4.470 -13.545  1.00  0.00           H  
HETATM 4654  H2  HOH B1542     -22.453   5.826 -12.881  1.00  0.00           H  
HETATM 4655  O   HOH B1543     -14.436  16.636  -4.377  1.00  0.00           O  
HETATM 4656  H1  HOH B1543     -14.322  15.686  -4.389  1.00  0.00           H  
HETATM 4657  H2  HOH B1543     -14.009  16.938  -5.179  1.00  0.00           H  
HETATM 4658  O   HOH B1544     -18.356  14.207   3.274  1.00  0.00           O  
HETATM 4659  H1  HOH B1544     -17.549  14.281   3.782  1.00  0.00           H  
HETATM 4660  H2  HOH B1544     -19.038  14.048   3.927  1.00  0.00           H  
HETATM 4661  O   HOH B1545     -11.603  16.219 -10.745  1.00  0.00           O  
HETATM 4662  H1  HOH B1545     -11.971  16.411 -11.608  1.00  0.00           H  
HETATM 4663  H2  HOH B1545     -11.252  15.332 -10.826  1.00  0.00           H  
HETATM 4664  O   HOH B1546     -14.091  11.616 -22.133  1.00  0.00           O  
HETATM 4665  H1  HOH B1546     -13.434  11.677 -22.826  1.00  0.00           H  
HETATM 4666  H2  HOH B1546     -13.640  11.925 -21.347  1.00  0.00           H  
HETATM 4667  O   HOH B1547     -19.527  18.492  -1.951  1.00  0.00           O  
HETATM 4668  H1  HOH B1547     -19.670  18.972  -2.767  1.00  0.00           H  
HETATM 4669  H2  HOH B1547     -19.263  19.163  -1.322  1.00  0.00           H  
HETATM 4670  O   HOH B1548     -21.319  19.527 -10.716  1.00  0.00           O  
HETATM 4671  H1  HOH B1548     -20.706  20.178 -10.374  1.00  0.00           H  
HETATM 4672  H2  HOH B1548     -21.989  19.447 -10.037  1.00  0.00           H  
HETATM 4673  O   HOH B1549     -14.261   4.693 -15.913  1.00  0.00           O  
HETATM 4674  H1  HOH B1549     -13.348   4.857 -16.150  1.00  0.00           H  
HETATM 4675  H2  HOH B1549     -14.218   4.327 -15.030  1.00  0.00           H  
HETATM 4676  O   HOH B1550     -11.718  12.464 -18.035  1.00  0.00           O  
HETATM 4677  H1  HOH B1550     -11.310  12.029 -18.784  1.00  0.00           H  
HETATM 4678  H2  HOH B1550     -11.616  11.845 -17.312  1.00  0.00           H  
HETATM 4679  O   HOH B1551      -3.552  17.627 -14.221  1.00  0.00           O  
HETATM 4680  H1  HOH B1551      -3.764  18.044 -13.386  1.00  0.00           H  
HETATM 4681  H2  HOH B1551      -4.403  17.428 -14.612  1.00  0.00           H  
HETATM 4682  O   HOH B1552      -5.983  13.885   2.518  1.00  0.00           O  
HETATM 4683  H1  HOH B1552      -6.294  13.945   1.615  1.00  0.00           H  
HETATM 4684  H2  HOH B1552      -5.035  13.999   2.454  1.00  0.00           H  
HETATM 4685  O   HOH B1553     -19.168  15.271  -6.934  1.00  0.00           O  
HETATM 4686  H1  HOH B1553     -18.402  14.788  -7.246  1.00  0.00           H  
HETATM 4687  H2  HOH B1553     -19.545  15.659  -7.724  1.00  0.00           H  
HETATM 4688  O   HOH B1554     -19.764  10.063  -3.984  1.00  0.00           O  
HETATM 4689  H1  HOH B1554     -19.858   9.789  -4.897  1.00  0.00           H  
HETATM 4690  H2  HOH B1554     -19.774  11.020  -4.018  1.00  0.00           H  
HETATM 4691  O   HOH B1555      -7.435  11.909  -3.166  1.00  0.00           O  
HETATM 4692  H1  HOH B1555      -8.108  11.335  -3.532  1.00  0.00           H  
HETATM 4693  H2  HOH B1555      -6.850  11.320  -2.690  1.00  0.00           H  
HETATM 4694  O   HOH B1556      -6.900   4.387  -7.707  1.00  0.00           O  
HETATM 4695  H1  HOH B1556      -7.088   5.237  -7.309  1.00  0.00           H  
HETATM 4696  H2  HOH B1556      -7.642   3.836  -7.459  1.00  0.00           H  
HETATM 4697  O   HOH B1557     -18.148  17.931 -13.636  1.00  0.00           O  
HETATM 4698  H1  HOH B1557     -18.767  18.450 -14.149  1.00  0.00           H  
HETATM 4699  H2  HOH B1557     -18.238  18.264 -12.743  1.00  0.00           H  
HETATM 4700  O   HOH B1558     -10.793  19.245 -16.575  1.00  0.00           O  
HETATM 4701  H1  HOH B1558     -10.855  19.014 -17.501  1.00  0.00           H  
HETATM 4702  H2  HOH B1558     -11.454  19.927 -16.453  1.00  0.00           H  
HETATM 4703  O   HOH B1559     -15.732   7.210 -16.467  1.00  0.00           O  
HETATM 4704  H1  HOH B1559     -15.371   7.526 -17.295  1.00  0.00           H  
HETATM 4705  H2  HOH B1559     -15.253   6.400 -16.290  1.00  0.00           H  
HETATM 4706  O   HOH B1560     -20.062  11.113 -18.521  1.00  0.00           O  
HETATM 4707  H1  HOH B1560     -20.634  11.404 -17.811  1.00  0.00           H  
HETATM 4708  H2  HOH B1560     -19.911  11.898 -19.046  1.00  0.00           H  
HETATM 4709  O   HOH B1561      -3.303  11.194  -7.226  1.00  0.00           O  
HETATM 4710  H1  HOH B1561      -3.744  11.512  -6.438  1.00  0.00           H  
HETATM 4711  H2  HOH B1561      -2.938  11.981  -7.631  1.00  0.00           H  
HETATM 4712  O   HOH B1562     -16.588  18.662 -24.518  1.00  0.00           O  
HETATM 4713  H1  HOH B1562     -16.096  17.979 -24.063  1.00  0.00           H  
HETATM 4714  H2  HOH B1562     -16.084  19.462 -24.368  1.00  0.00           H  
HETATM 4715  O   HOH B1563     -14.462   5.957 -19.438  1.00  0.00           O  
HETATM 4716  H1  HOH B1563     -13.613   5.808 -19.020  1.00  0.00           H  
HETATM 4717  H2  HOH B1563     -14.434   5.428 -20.235  1.00  0.00           H  
HETATM 4718  O   HOH B1564     -15.208  19.471  -9.469  1.00  0.00           O  
HETATM 4719  H1  HOH B1564     -15.505  19.082  -8.647  1.00  0.00           H  
HETATM 4720  H2  HOH B1564     -15.831  19.154 -10.123  1.00  0.00           H  
HETATM 4721  O   HOH B1565       0.711  13.781  -2.645  1.00  0.00           O  
HETATM 4722  H1  HOH B1565       0.172  13.213  -2.096  1.00  0.00           H  
HETATM 4723  H2  HOH B1565       0.114  14.471  -2.936  1.00  0.00           H  
HETATM 4724  O   HOH B1566     -11.242   9.151  -4.174  1.00  0.00           O  
HETATM 4725  H1  HOH B1566     -10.967  10.065  -4.245  1.00  0.00           H  
HETATM 4726  H2  HOH B1566     -10.779   8.821  -3.404  1.00  0.00           H  
HETATM 4727  O   HOH B1567     -10.242  13.091   4.017  1.00  0.00           O  
HETATM 4728  H1  HOH B1567      -9.515  12.531   4.289  1.00  0.00           H  
HETATM 4729  H2  HOH B1567      -9.880  13.627   3.310  1.00  0.00           H  
HETATM 4730  O   HOH B1568      -9.227  10.189   2.969  1.00  0.00           O  
HETATM 4731  H1  HOH B1568      -9.002  10.114   3.896  1.00  0.00           H  
HETATM 4732  H2  HOH B1568     -10.084   9.769   2.895  1.00  0.00           H  
HETATM 4733  O   HOH B1569      -4.458  20.093 -18.286  1.00  0.00           O  
HETATM 4734  H1  HOH B1569      -4.608  20.869 -18.826  1.00  0.00           H  
HETATM 4735  H2  HOH B1569      -5.104  20.161 -17.583  1.00  0.00           H  
HETATM 4736  O   HOH B1570       0.693  18.392 -15.492  1.00  0.00           O  
HETATM 4737  H1  HOH B1570       1.082  17.660 -15.014  1.00  0.00           H  
HETATM 4738  H2  HOH B1570       1.094  18.354 -16.360  1.00  0.00           H  
HETATM 4739  O   HOH B1571     -18.492  14.623 -12.793  1.00  0.00           O  
HETATM 4740  H1  HOH B1571     -18.724  14.841 -11.890  1.00  0.00           H  
HETATM 4741  H2  HOH B1571     -17.649  15.053 -12.934  1.00  0.00           H  
HETATM 4742  O   HOH B1572       4.837   5.440 -11.499  1.00  0.00           O  
HETATM 4743  H1  HOH B1572       4.956   5.795 -10.618  1.00  0.00           H  
HETATM 4744  H2  HOH B1572       5.726   5.299 -11.824  1.00  0.00           H  
HETATM 4745  O   HOH B1573      -8.887  10.934 -11.509  1.00  0.00           O  
HETATM 4746  H1  HOH B1573      -8.728  10.214 -12.119  1.00  0.00           H  
HETATM 4747  H2  HOH B1573      -8.014  11.200 -11.220  1.00  0.00           H  
HETATM 4748  O   HOH B1574     -23.034  20.884   4.370  1.00  0.00           O  
HETATM 4749  H1  HOH B1574     -22.329  21.170   4.950  1.00  0.00           H  
HETATM 4750  H2  HOH B1574     -22.587  20.442   3.649  1.00  0.00           H  
HETATM 4751  O   HOH B1575     -21.758  16.505 -13.562  1.00  0.00           O  
HETATM 4752  H1  HOH B1575     -21.267  16.391 -12.748  1.00  0.00           H  
HETATM 4753  H2  HOH B1575     -21.841  17.454 -13.659  1.00  0.00           H  
HETATM 4754  O   HOH B1576     -20.153  14.044 -14.888  1.00  0.00           O  
HETATM 4755  H1  HOH B1576     -20.876  14.655 -14.751  1.00  0.00           H  
HETATM 4756  H2  HOH B1576     -19.547  14.224 -14.168  1.00  0.00           H  
HETATM 4757  O   HOH B1577     -21.764   5.341 -15.593  1.00  0.00           O  
HETATM 4758  H1  HOH B1577     -22.313   6.079 -15.860  1.00  0.00           H  
HETATM 4759  H2  HOH B1577     -22.352   4.586 -15.612  1.00  0.00           H  
HETATM 4760  O   HOH B1578     -21.214  19.162 -13.483  1.00  0.00           O  
HETATM 4761  H1  HOH B1578     -21.259  19.233 -12.529  1.00  0.00           H  
HETATM 4762  H2  HOH B1578     -21.125  20.066 -13.786  1.00  0.00           H  
HETATM 4763  O   HOH B1579     -11.660  17.264  -8.338  1.00  0.00           O  
HETATM 4764  H1  HOH B1579     -11.546  16.818  -9.178  1.00  0.00           H  
HETATM 4765  H2  HOH B1579     -10.841  17.741  -8.207  1.00  0.00           H  
HETATM 4766  O   HOH B1580      -8.523  15.135   2.946  1.00  0.00           O  
HETATM 4767  H1  HOH B1580      -7.686  14.675   3.019  1.00  0.00           H  
HETATM 4768  H2  HOH B1580      -8.321  16.039   3.188  1.00  0.00           H  
HETATM 4769  O   HOH B1581     -14.739  19.004 -21.205  1.00  0.00           O  
HETATM 4770  H1  HOH B1581     -14.468  18.872 -20.296  1.00  0.00           H  
HETATM 4771  H2  HOH B1581     -14.328  19.830 -21.460  1.00  0.00           H  
HETATM 4772  O   HOH B1582     -16.189  21.357  -7.809  1.00  0.00           O  
HETATM 4773  H1  HOH B1582     -16.421  20.649  -7.207  1.00  0.00           H  
HETATM 4774  H2  HOH B1582     -15.992  20.913  -8.634  1.00  0.00           H  
HETATM 4775  O   HOH B1583     -16.214   4.124 -11.016  1.00  0.00           O  
HETATM 4776  H1  HOH B1583     -16.047   4.877 -11.583  1.00  0.00           H  
HETATM 4777  H2  HOH B1583     -15.649   4.267 -10.255  1.00  0.00           H  
HETATM 4778  O   HOH B1584      -5.243  11.419 -19.110  1.00  0.00           O  
HETATM 4779  H1  HOH B1584      -4.325  11.450 -18.839  1.00  0.00           H  
HETATM 4780  H2  HOH B1584      -5.389  10.507 -19.359  1.00  0.00           H  
HETATM 4781  O   HOH B1585     -18.431  19.151 -20.767  1.00  0.00           O  
HETATM 4782  H1  HOH B1585     -17.639  18.715 -21.081  1.00  0.00           H  
HETATM 4783  H2  HOH B1585     -18.616  18.733 -19.925  1.00  0.00           H  
HETATM 4784  O   HOH B1586      -8.599  14.723 -21.356  1.00  0.00           O  
HETATM 4785  H1  HOH B1586      -7.779  14.246 -21.233  1.00  0.00           H  
HETATM 4786  H2  HOH B1586      -8.770  15.131 -20.506  1.00  0.00           H  
HETATM 4787  O   HOH B1587     -10.613  18.130 -13.823  1.00  0.00           O  
HETATM 4788  H1  HOH B1587     -11.398  18.442 -13.373  1.00  0.00           H  
HETATM 4789  H2  HOH B1587     -10.733  18.403 -14.732  1.00  0.00           H  
HETATM 4790  O   HOH B1588     -17.499  13.481  -8.167  1.00  0.00           O  
HETATM 4791  H1  HOH B1588     -16.563  13.284  -8.205  1.00  0.00           H  
HETATM 4792  H2  HOH B1588     -17.903  12.670  -7.858  1.00  0.00           H  
HETATM 4793  O   HOH B1589     -15.132  22.803  -2.979  1.00  0.00           O  
HETATM 4794  H1  HOH B1589     -14.367  22.468  -3.449  1.00  0.00           H  
HETATM 4795  H2  HOH B1589     -14.887  23.692  -2.724  1.00  0.00           H  
HETATM 4796  O   HOH B1590     -10.790   3.636 -19.954  1.00  0.00           O  
HETATM 4797  H1  HOH B1590      -9.973   3.615 -19.457  1.00  0.00           H  
HETATM 4798  H2  HOH B1590     -10.516   3.582 -20.870  1.00  0.00           H  
HETATM 4799  O   HOH B1591     -16.103  20.394 -15.395  1.00  0.00           O  
HETATM 4800  H1  HOH B1591     -16.122  21.312 -15.668  1.00  0.00           H  
HETATM 4801  H2  HOH B1591     -16.237  20.423 -14.448  1.00  0.00           H  
HETATM 4802  O   HOH B1592     -12.373  11.944 -24.261  1.00  0.00           O  
HETATM 4803  H1  HOH B1592     -12.761  12.774 -24.533  1.00  0.00           H  
HETATM 4804  H2  HOH B1592     -11.429  12.098 -24.287  1.00  0.00           H  
HETATM 4805  O   HOH B1593     -15.452  17.900 -14.567  1.00  0.00           O  
HETATM 4806  H1  HOH B1593     -16.335  17.745 -14.230  1.00  0.00           H  
HETATM 4807  H2  HOH B1593     -15.504  18.759 -14.987  1.00  0.00           H  
HETATM 4808  O   HOH B1594       1.542  18.649  -9.484  1.00  0.00           O  
HETATM 4809  H1  HOH B1594       2.361  18.524  -9.963  1.00  0.00           H  
HETATM 4810  H2  HOH B1594       1.597  18.036  -8.751  1.00  0.00           H  
HETATM 4811  O   HOH B1595      -9.502   8.103 -18.343  1.00  0.00           O  
HETATM 4812  H1  HOH B1595      -8.946   7.326 -18.412  1.00  0.00           H  
HETATM 4813  H2  HOH B1595      -8.966   8.741 -17.873  1.00  0.00           H  
HETATM 4814  O   HOH B1596      -9.493  21.446   3.763  1.00  0.00           O  
HETATM 4815  H1  HOH B1596      -9.210  22.321   3.494  1.00  0.00           H  
HETATM 4816  H2  HOH B1596      -8.973  21.255   4.543  1.00  0.00           H  
HETATM 4817  O   HOH B1597      -9.432  18.565  -8.218  1.00  0.00           O  
HETATM 4818  H1  HOH B1597      -9.321  19.373  -8.719  1.00  0.00           H  
HETATM 4819  H2  HOH B1597      -8.561  18.378  -7.868  1.00  0.00           H  
HETATM 4820  O   HOH B1598     -16.506  16.324   1.689  1.00  0.00           O  
HETATM 4821  H1  HOH B1598     -16.734  15.807   2.462  1.00  0.00           H  
HETATM 4822  H2  HOH B1598     -15.808  16.907   1.986  1.00  0.00           H  
HETATM 4823  O   HOH B1599      -5.428  21.718   4.463  1.00  0.00           O  
HETATM 4824  H1  HOH B1599      -5.060  20.835   4.412  1.00  0.00           H  
HETATM 4825  H2  HOH B1599      -4.736  22.287   4.126  1.00  0.00           H  
HETATM 4826  O   HOH B1600       3.219  15.553 -12.428  1.00  0.00           O  
HETATM 4827  H1  HOH B1600       2.734  14.733 -12.341  1.00  0.00           H  
HETATM 4828  H2  HOH B1600       4.082  15.290 -12.747  1.00  0.00           H  
HETATM 4829  O   HOH B1601      -4.430  14.025 -16.260  1.00  0.00           O  
HETATM 4830  H1  HOH B1601      -3.527  14.334 -16.338  1.00  0.00           H  
HETATM 4831  H2  HOH B1601      -4.945  14.661 -16.757  1.00  0.00           H  
HETATM 4832  O   HOH B1602     -10.558  15.112 -16.768  1.00  0.00           O  
HETATM 4833  H1  HOH B1602     -11.276  15.519 -16.282  1.00  0.00           H  
HETATM 4834  H2  HOH B1602     -10.843  14.209 -16.905  1.00  0.00           H  
HETATM 4835  O   HOH B1603     -19.802   3.042 -15.927  1.00  0.00           O  
HETATM 4836  H1  HOH B1603     -19.280   3.401 -15.210  1.00  0.00           H  
HETATM 4837  H2  HOH B1603     -20.526   3.660 -16.030  1.00  0.00           H  
HETATM 4838  O   HOH B1604     -21.036  18.359 -17.084  1.00  0.00           O  
HETATM 4839  H1  HOH B1604     -21.634  18.486 -17.820  1.00  0.00           H  
HETATM 4840  H2  HOH B1604     -21.508  17.779 -16.488  1.00  0.00           H  
HETATM 4841  O   HOH B1605     -10.742  13.320  -9.658  1.00  0.00           O  
HETATM 4842  H1  HOH B1605     -10.116  14.034  -9.538  1.00  0.00           H  
HETATM 4843  H2  HOH B1605     -10.223  12.607 -10.033  1.00  0.00           H  
HETATM 4844  O   HOH B1606       4.568   9.825  -9.962  1.00  0.00           O  
HETATM 4845  H1  HOH B1606       4.361   9.412 -10.800  1.00  0.00           H  
HETATM 4846  H2  HOH B1606       3.744  10.223  -9.681  1.00  0.00           H  
HETATM 4847  O   HOH B1607     -17.883  15.602  -4.277  1.00  0.00           O  
HETATM 4848  H1  HOH B1607     -18.470  15.709  -5.026  1.00  0.00           H  
HETATM 4849  H2  HOH B1607     -17.426  16.441  -4.210  1.00  0.00           H  
HETATM 4850  O   HOH B1608     -22.040   5.505 -10.059  1.00  0.00           O  
HETATM 4851  H1  HOH B1608     -22.248   5.087 -10.895  1.00  0.00           H  
HETATM 4852  H2  HOH B1608     -21.475   6.242 -10.294  1.00  0.00           H  
HETATM 4853  O   HOH B1609      -3.880   4.265 -10.685  1.00  0.00           O  
HETATM 4854  H1  HOH B1609      -2.989   4.138 -11.011  1.00  0.00           H  
HETATM 4855  H2  HOH B1609      -3.906   5.181 -10.410  1.00  0.00           H  
HETATM 4856  O   HOH B1610     -11.281  21.263 -20.368  1.00  0.00           O  
HETATM 4857  H1  HOH B1610     -11.408  21.550 -19.464  1.00  0.00           H  
HETATM 4858  H2  HOH B1610     -10.348  21.399 -20.534  1.00  0.00           H  
HETATM 4859  O   HOH B1611     -13.026  16.303 -15.448  1.00  0.00           O  
HETATM 4860  H1  HOH B1611     -12.741  16.258 -14.536  1.00  0.00           H  
HETATM 4861  H2  HOH B1611     -13.765  16.912 -15.439  1.00  0.00           H  
HETATM 4862  O   HOH B1612     -18.945  19.669 -23.835  1.00  0.00           O  
HETATM 4863  H1  HOH B1612     -18.036  19.474 -23.606  1.00  0.00           H  
HETATM 4864  H2  HOH B1612     -19.139  19.084 -24.566  1.00  0.00           H  
HETATM 4865  O   HOH B1613     -18.273   4.368 -14.240  1.00  0.00           O  
HETATM 4866  H1  HOH B1613     -17.525   4.963 -14.196  1.00  0.00           H  
HETATM 4867  H2  HOH B1613     -19.032   4.922 -14.056  1.00  0.00           H  
HETATM 4868  O   HOH B1614     -10.197  12.374 -15.047  1.00  0.00           O  
HETATM 4869  H1  HOH B1614     -11.148  12.300 -15.129  1.00  0.00           H  
HETATM 4870  H2  HOH B1614      -9.857  11.591 -15.481  1.00  0.00           H  
HETATM 4871  O   HOH B1615     -10.393  19.066  -5.164  1.00  0.00           O  
HETATM 4872  H1  HOH B1615     -10.851  18.678  -5.910  1.00  0.00           H  
HETATM 4873  H2  HOH B1615     -10.081  19.912  -5.488  1.00  0.00           H  
HETATM 4874  O   HOH B1616      -6.308  16.967 -10.939  1.00  0.00           O  
HETATM 4875  H1  HOH B1616      -7.261  16.988 -10.859  1.00  0.00           H  
HETATM 4876  H2  HOH B1616      -5.989  17.216 -10.071  1.00  0.00           H  
HETATM 4877  O   HOH B1617      -6.270   7.851 -24.745  1.00  0.00           O  
HETATM 4878  H1  HOH B1617      -7.182   8.118 -24.629  1.00  0.00           H  
HETATM 4879  H2  HOH B1617      -6.036   7.432 -23.916  1.00  0.00           H  
HETATM 4880  O   HOH B1618     -18.152  14.829 -21.953  1.00  0.00           O  
HETATM 4881  H1  HOH B1618     -18.972  15.321 -21.990  1.00  0.00           H  
HETATM 4882  H2  HOH B1618     -17.514  15.450 -21.604  1.00  0.00           H  
HETATM 4883  O   HOH B1619      -3.449  15.033  -7.478  1.00  0.00           O  
HETATM 4884  H1  HOH B1619      -2.903  14.320  -7.809  1.00  0.00           H  
HETATM 4885  H2  HOH B1619      -3.323  15.744  -8.107  1.00  0.00           H  
HETATM 4886  O   HOH B1620      -8.138  13.819 -15.497  1.00  0.00           O  
HETATM 4887  H1  HOH B1620      -8.927  13.430 -15.120  1.00  0.00           H  
HETATM 4888  H2  HOH B1620      -7.901  13.235 -16.216  1.00  0.00           H  
HETATM 4889  O   HOH B1621     -12.354  15.013 -21.939  1.00  0.00           O  
HETATM 4890  H1  HOH B1621     -12.638  15.035 -21.026  1.00  0.00           H  
HETATM 4891  H2  HOH B1621     -11.950  14.152 -22.045  1.00  0.00           H  
HETATM 4892  O   HOH B1622     -13.631  21.250 -12.761  1.00  0.00           O  
HETATM 4893  H1  HOH B1622     -14.563  21.087 -12.618  1.00  0.00           H  
HETATM 4894  H2  HOH B1622     -13.550  22.203 -12.756  1.00  0.00           H  
HETATM 4895  O   HOH B1623     -17.852   6.950 -18.801  1.00  0.00           O  
HETATM 4896  H1  HOH B1623     -17.410   7.233 -18.001  1.00  0.00           H  
HETATM 4897  H2  HOH B1623     -17.457   7.480 -19.494  1.00  0.00           H  
HETATM 4898  O   HOH B1624      -6.412  13.743  -0.365  1.00  0.00           O  
HETATM 4899  H1  HOH B1624      -7.183  13.280  -0.693  1.00  0.00           H  
HETATM 4900  H2  HOH B1624      -5.675  13.327  -0.811  1.00  0.00           H  
HETATM 4901  O   HOH B1625      -3.241  19.889 -23.593  1.00  0.00           O  
HETATM 4902  H1  HOH B1625      -2.884  20.763 -23.752  1.00  0.00           H  
HETATM 4903  H2  HOH B1625      -3.829  20.003 -22.847  1.00  0.00           H  
HETATM 4904  O   HOH B1626       2.919  16.159  -8.549  1.00  0.00           O  
HETATM 4905  H1  HOH B1626       3.267  15.573  -7.877  1.00  0.00           H  
HETATM 4906  H2  HOH B1626       2.237  15.648  -8.984  1.00  0.00           H  
HETATM 4907  O   HOH B1627       4.248  14.007 -15.438  1.00  0.00           O  
HETATM 4908  H1  HOH B1627       4.662  14.247 -14.609  1.00  0.00           H  
HETATM 4909  H2  HOH B1627       4.668  14.570 -16.088  1.00  0.00           H  
HETATM 4910  O   HOH B1628     -17.802  12.313 -15.411  1.00  0.00           O  
HETATM 4911  H1  HOH B1628     -18.580  12.868 -15.468  1.00  0.00           H  
HETATM 4912  H2  HOH B1628     -18.041  11.515 -15.883  1.00  0.00           H  
HETATM 4913  O   HOH B1629      -6.260  13.268 -20.739  1.00  0.00           O  
HETATM 4914  H1  HOH B1629      -5.670  14.012 -20.614  1.00  0.00           H  
HETATM 4915  H2  HOH B1629      -6.008  12.645 -20.058  1.00  0.00           H  
HETATM 4916  O   HOH B1630      -9.670  14.405 -12.574  1.00  0.00           O  
HETATM 4917  H1  HOH B1630      -8.921  14.995 -12.663  1.00  0.00           H  
HETATM 4918  H2  HOH B1630      -9.392  13.598 -13.008  1.00  0.00           H  
HETATM 4919  O   HOH B1631     -18.339  22.422 -14.582  1.00  0.00           O  
HETATM 4920  H1  HOH B1631     -19.002  22.666 -13.937  1.00  0.00           H  
HETATM 4921  H2  HOH B1631     -18.811  21.885 -15.219  1.00  0.00           H  
HETATM 4922  O   HOH B1632     -13.701   7.910 -13.994  1.00  0.00           O  
HETATM 4923  H1  HOH B1632     -13.787   8.581 -14.672  1.00  0.00           H  
HETATM 4924  H2  HOH B1632     -12.854   8.088 -13.586  1.00  0.00           H  
HETATM 4925  O   HOH B1633     -16.232  16.873 -20.792  1.00  0.00           O  
HETATM 4926  H1  HOH B1633     -15.550  17.487 -21.063  1.00  0.00           H  
HETATM 4927  H2  HOH B1633     -16.308  17.000 -19.846  1.00  0.00           H  
HETATM 4928  O   HOH B1634      -6.377   8.869 -18.759  1.00  0.00           O  
HETATM 4929  H1  HOH B1634      -5.460   8.684 -18.961  1.00  0.00           H  
HETATM 4930  H2  HOH B1634      -6.866   8.479 -19.483  1.00  0.00           H  
HETATM 4931  O   HOH B1635       0.587  10.503 -16.469  1.00  0.00           O  
HETATM 4932  H1  HOH B1635       0.697   9.804 -17.114  1.00  0.00           H  
HETATM 4933  H2  HOH B1635       1.265  11.140 -16.689  1.00  0.00           H  
HETATM 4934  O   HOH B1636     -14.584  14.914 -17.203  1.00  0.00           O  
HETATM 4935  H1  HOH B1636     -13.830  15.350 -16.806  1.00  0.00           H  
HETATM 4936  H2  HOH B1636     -14.956  14.386 -16.497  1.00  0.00           H  
HETATM 4937  O   HOH B1637      -6.393  14.406  -4.006  1.00  0.00           O
[truncated: 593,114 more chars]
