# Supplementary material for: Intrinsic Conformational Dynamics of Glycine and Alanine in Polarizable Molecular Dynamics Force Fields: Comparison to Spectroscopic Data
Source: J Phys Chem B. 2024 Jun 15;128(25):6217–31. doi: 10.1021/acs.jpcb.4c02278 (PMC11215781; doi:10.1021/acs.jpcb.4c02278)
Supplement: Supplementary file 1 — jp4c02278_si_002.zip [file jp4c02278_si_002.zip › Simulation_Inputs/GAG_Amoeba2018_NME/common/GAG_NME.pdb]

CRYST1    0.000    0.000    0.000  90.00  90.00  90.00 P 1           1
ATOM      1  N   GLY X   1      -0.132   2.450  -0.112  0.80  0.00      1    N
ATOM      2  C   GLY X   1       0.028   0.000  -0.034  0.80  0.00      1    C
ATOM      3  O   GLY X   1       1.207   0.062   0.307  0.80  0.00      1    O
ATOM      4  CA  GLY X   1      -0.701   1.208  -0.598  0.80  0.00      1    C
ATOM      5  HA1 GLY X   1      -0.641   1.209  -1.596  0.80  0.00      1    H
ATOM      6  HA2 GLY X   1      -1.664   1.183  -0.329  0.80  0.00      1    H
ATOM      7  HT1 GLY X   1       0.220   3.108  -0.747  0.80  0.00      1    H
ATOM      8  HT2 GLY X   1      -0.767   3.067   0.352  0.80  0.00      1    H
ATOM      8  HT3 GLY X   1      -0.748   3.087   0.052  0.80  0.00      1    H
ATOM      9  N   ALA X   2      -0.642  -1.108   0.076  0.80  0.00      1    N
ATOM     10  C   ALA X   2      -0.046  -3.445  -0.412  0.80  0.00      1    C
ATOM     11  O   ALA X   2      -1.104  -3.961  -0.767  0.80  0.00      1    O
ATOM     12  CA  ALA X   2      -0.015  -2.320   0.609  0.80  0.00      1    C
ATOM     13  HA  ALA X   2       0.931  -2.093   0.841  0.80  0.00      1    H
ATOM     14  CB  ALA X   2      -0.736  -2.736   1.857  0.80  0.00      1    C
ATOM     15  HN  ALA X   2      -1.596  -1.167  -0.199  0.80  0.00      1    H
ATOM     16  HB1 ALA X   2      -1.222  -1.866   2.347  0.80  0.00      1    H
ATOM     17  HB2 ALA X   2      -1.527  -3.482   1.622  0.80  0.00      1    H
ATOM     18  HB3 ALA X   2      -0.028  -3.189   2.584  0.80  0.00      1    H
ATOM     19  N   GLY X   3       1.090  -3.842  -0.903  0.80  0.00      1    N
ATOM     20  C   GLY X   3       1.978  -6.085  -1.387  0.80  0.00      1    C
ATOM     21  O   GLY X   3       3.188  -5.980  -1.200  0.80  0.00      1    O
ATOM     22  CA  GLY X   3       1.149  -4.918  -1.896  0.80  0.00      1    C
ATOM     23  HA2 GLY X   3       0.211  -5.215  -2.074  0.80  0.00      1    H
ATOM     24  HA1 GLY X   3       1.543  -4.560  -2.742  0.80  0.00      1    H
ATOM     26  HN  GLY X   3       1.950  -3.430  -0.620  0.80  0.00      1    H
ATOM     25  N   NME X   4       1.767  -6.630  -0.683  0.80  0.00      1    N
ATOM     28  H   NME X   4       0.662  -6.780  -0.668  0.80  0.00      1    H
ATOM     27  CH3 NME X   4       2.093  -7.576  -0.683  0.80  0.00      1    C
ATOM     29 HH31 NME X   4       1.767  -8.049   0.136  0.80  0.00      1    H
ATOM     30 HH32 NME X   4       1.767  -8.049  -1.502  0.80  0.00      1    H
ATOM     31 HH33 NME X   4       3.093  -7.576  -0.683  0.80  0.00      1    H
END
