# Supplementary material for: Intrinsic Conformational Dynamics of Glycine and Alanine in Polarizable Molecular Dynamics Force Fields: Comparison to Spectroscopic Data
Source: J Phys Chem B. 2024 Jun 15;128(25):6217–31. doi: 10.1021/acs.jpcb.4c02278 (PMC11215781; doi:10.1021/acs.jpcb.4c02278)
Supplement: Supplementary file 1 — jp4c02278_si_002.zip [file jp4c02278_si_002.zip › Simulation_Inputs/GAG_Amoeba2018_NME/common/solvated.pdb]

REMARK   1 CREATED WITH OPENMM 8.0, 2023-05-02
CRYST1   50.000   50.000   50.000  90.00  90.00  90.00 P 1           1 
ATOM      1  N   GLY A   1      -0.132   2.450  -0.112  1.00  0.00           N  
ATOM      2  C   GLY A   1       0.028   0.000  -0.034  1.00  0.00           C  
ATOM      3  O   GLY A   1       1.207   0.062   0.307  1.00  0.00           O  
ATOM      4  CA  GLY A   1      -0.701   1.208  -0.598  1.00  0.00           C  
ATOM      5  HA3 GLY A   1      -0.641   1.209  -1.596  1.00  0.00           H  
ATOM      6  HA2 GLY A   1      -1.664   1.183  -0.329  1.00  0.00           H  
ATOM      7  H   GLY A   1       0.220   3.108  -0.747  1.00  0.00           H  
ATOM      8  H2  GLY A   1      -0.767   3.067   0.352  1.00  0.00           H  
ATOM      9  H3  GLY A   1      -0.748   3.087   0.052  1.00  0.00           H  
ATOM     10  N   ALA A   2      -0.642  -1.108   0.076  1.00  0.00           N  
ATOM     11  C   ALA A   2      -0.046  -3.445  -0.412  1.00  0.00           C  
ATOM     12  O   ALA A   2      -1.104  -3.961  -0.767  1.00  0.00           O  
ATOM     13  CA  ALA A   2      -0.015  -2.320   0.609  1.00  0.00           C  
ATOM     14  HA  ALA A   2       0.931  -2.093   0.841  1.00  0.00           H  
ATOM     15  CB  ALA A   2      -0.736  -2.736   1.857  1.00  0.00           C  
ATOM     16  H   ALA A   2      -1.596  -1.167  -0.199  1.00  0.00           H  
ATOM     17  HB1 ALA A   2      -1.222  -1.866   2.347  1.00  0.00           H  
ATOM     18  HB2 ALA A   2      -1.527  -3.482   1.622  1.00  0.00           H  
ATOM     19  HB3 ALA A   2      -0.028  -3.189   2.584  1.00  0.00           H  
ATOM     20  N   GLY A   3       1.090  -3.842  -0.903  1.00  0.00           N  
ATOM     21  C   GLY A   3       1.978  -6.085  -1.387  1.00  0.00           C  
ATOM     22  O   GLY A   3       3.188  -5.980  -1.200  1.00  0.00           O  
ATOM     23  CA  GLY A   3       1.149  -4.918  -1.896  1.00  0.00           C  
ATOM     24  HA2 GLY A   3       0.211  -5.215  -2.074  1.00  0.00           H  
ATOM     25  HA3 GLY A   3       1.543  -4.560  -2.742  1.00  0.00           H  
ATOM     26  H   GLY A   3       1.950  -3.430  -0.620  1.00  0.00           H  
HETATM   27  N   NME A   4       1.767  -6.630  -0.683  1.00  0.00           N  
HETATM   28  H   NME A   4       0.662  -6.780  -0.668  1.00  0.00           H  
HETATM   29  C   NME A   4       2.093  -7.576  -0.683  1.00  0.00           C  
HETATM   30  H1  NME A   4       1.767  -8.049   0.136  1.00  0.00           H  
HETATM   31  H2  NME A   4       1.767  -8.049  -1.502  1.00  0.00           H  
HETATM   32  H3  NME A   4       3.093  -7.576  -0.683  1.00  0.00           H  
TER      33      NME A   4
HETATM   34  O   HOH B   1     -20.113 -13.791 -11.318  1.00  0.00           O  
HETATM   35  H1  HOH B   1     -20.213 -13.042 -10.731  1.00  0.00           H  
HETATM   36  H2  HOH B   1     -19.568 -14.408 -10.830  1.00  0.00           H  
HETATM   37  O   HOH B   2      -4.832 -10.462 -21.617  1.00  0.00           O  
HETATM   38  H1  HOH B   2      -4.927 -11.340 -21.247  1.00  0.00           H  
HETATM   39  H2  HOH B   2      -5.597 -10.357 -22.182  1.00  0.00           H  
HETATM   40  O   HOH B   3      -2.946 -22.203   4.852  1.00  0.00           O  
HETATM   41  H1  HOH B   3      -3.693 -22.512   5.365  1.00  0.00           H  
HETATM   42  H2  HOH B   3      -3.314 -21.540   4.268  1.00  0.00           H  
HETATM   43  O   HOH B   4     -17.270  -0.192 -20.946  1.00  0.00           O  
HETATM   44  H1  HOH B   4     -17.975  -0.749 -20.616  1.00  0.00           H  
HETATM   45  H2  HOH B   4     -17.245   0.547 -20.338  1.00  0.00           H  
HETATM   46  O   HOH B   5      -3.109 -26.317  -3.344  1.00  0.00           O  
HETATM   47  H1  HOH B   5      -3.269 -27.166  -3.756  1.00  0.00           H  
HETATM   48  H2  HOH B   5      -2.599 -25.828  -3.990  1.00  0.00           H  
HETATM   49  O   HOH B   6     -17.523  -8.756  -3.609  1.00  0.00           O  
HETATM   50  H1  HOH B   6     -17.850  -8.101  -2.991  1.00  0.00           H  
HETATM   51  H2  HOH B   6     -16.581  -8.593  -3.654  1.00  0.00           H  
HETATM   52  O   HOH B   7     -12.349 -15.498 -12.998  1.00  0.00           O  
HETATM   53  H1  HOH B   7     -12.944 -16.221 -12.799  1.00  0.00           H  
HETATM   54  H2  HOH B   7     -11.477 -15.890 -12.970  1.00  0.00           H  
HETATM   55  O   HOH B   8     -18.355 -20.497 -16.378  1.00  0.00           O  
HETATM   56  H1  HOH B   8     -18.820 -21.294 -16.631  1.00  0.00           H  
HETATM   57  H2  HOH B   8     -18.331 -19.970 -17.177  1.00  0.00           H  
HETATM   58  O   HOH B   9      -9.129  -9.638  -9.474  1.00  0.00           O  
HETATM   59  H1  HOH B   9      -9.940  -9.820  -9.949  1.00  0.00           H  
HETATM   60  H2  HOH B   9      -8.444  -9.694 -10.141  1.00  0.00           H  
HETATM   61  O   HOH B  10     -23.598 -13.393 -16.543  1.00  0.00           O  
HETATM   62  H1  HOH B  10     -24.421 -13.073 -16.915  1.00  0.00           H  
HETATM   63  H2  HOH B  10     -23.325 -14.094 -17.134  1.00  0.00           H  
HETATM   64  O   HOH B  11      -5.378  -8.853 -15.795  1.00  0.00           O  
HETATM   65  H1  HOH B  11      -5.765  -9.294 -15.038  1.00  0.00           H  
HETATM   66  H2  HOH B  11      -6.085  -8.310 -16.143  1.00  0.00           H  
HETATM   67  O   HOH B  12     -15.170 -18.784  -7.253  1.00  0.00           O  
HETATM   68  H1  HOH B  12     -15.776 -19.217  -6.651  1.00  0.00           H  
HETATM   69  H2  HOH B  12     -14.840 -19.490  -7.809  1.00  0.00           H  
HETATM   70  O   HOH B  13     -13.008 -16.118 -19.375  1.00  0.00           O  
HETATM   71  H1  HOH B  13     -13.592 -15.668 -18.765  1.00  0.00           H  
HETATM   72  H2  HOH B  13     -12.555 -16.769 -18.839  1.00  0.00           H  
HETATM   73  O   HOH B  14      -6.767 -12.239  -7.171  1.00  0.00           O  
HETATM   74  H1  HOH B  14      -6.286 -12.322  -6.347  1.00  0.00           H  
HETATM   75  H2  HOH B  14      -6.102 -12.358  -7.849  1.00  0.00           H  
HETATM   76  O   HOH B  15      -2.154 -17.962 -18.743  1.00  0.00           O  
HETATM   77  H1  HOH B  15      -2.243 -17.728 -19.667  1.00  0.00           H  
HETATM   78  H2  HOH B  15      -1.495 -17.355 -18.405  1.00  0.00           H  
HETATM   79  O   HOH B  16     -18.619 -13.780 -16.129  1.00  0.00           O  
HETATM   80  H1  HOH B  16     -18.469 -13.749 -15.184  1.00  0.00           H  
HETATM   81  H2  HOH B  16     -19.480 -13.380 -16.249  1.00  0.00           H  
HETATM   82  O   HOH B  17       5.074  -8.506  -9.877  1.00  0.00           O  
HETATM   83  H1  HOH B  17       5.414  -7.933  -9.189  1.00  0.00           H  
HETATM   84  H2  HOH B  17       5.664  -8.368 -10.618  1.00  0.00           H  
HETATM   85  O   HOH B  18     -21.701 -20.303   3.768  1.00  0.00           O  
HETATM   86  H1  HOH B  18     -20.960 -19.892   4.214  1.00  0.00           H  
HETATM   87  H2  HOH B  18     -21.371 -20.506   2.893  1.00  0.00           H  
HETATM   88  O   HOH B  19     -11.303  -1.914 -10.881  1.00  0.00           O  
HETATM   89  H1  HOH B  19     -10.370  -2.106 -10.970  1.00  0.00           H  
HETATM   90  H2  HOH B  19     -11.710  -2.345 -11.632  1.00  0.00           H  
HETATM   91  O   HOH B  20       3.803 -21.903 -19.530  1.00  0.00           O  
HETATM   92  H1  HOH B  20       2.863 -21.783 -19.666  1.00  0.00           H  
HETATM   93  H2  HOH B  20       3.982 -22.787 -19.849  1.00  0.00           H  
HETATM   94  O   HOH B  21      -5.871  -6.107 -24.398  1.00  0.00           O  
HETATM   95  H1  HOH B  21      -6.525  -5.417 -24.512  1.00  0.00           H  
HETATM   96  H2  HOH B  21      -5.955  -6.649 -25.182  1.00  0.00           H  
HETATM   97  O   HOH B  22     -13.549 -11.482 -18.414  1.00  0.00           O  
HETATM   98  H1  HOH B  22     -13.100 -10.641 -18.330  1.00  0.00           H  
HETATM   99  H2  HOH B  22     -14.357 -11.373 -17.912  1.00  0.00           H  
HETATM  100  O   HOH B  23      -5.802 -22.609  -0.033  1.00  0.00           O  
HETATM  101  H1  HOH B  23      -6.119 -22.952   0.802  1.00  0.00           H  
HETATM  102  H2  HOH B  23      -5.862 -23.350  -0.636  1.00  0.00           H  
HETATM  103  O   HOH B  24       4.566 -17.527  -9.306  1.00  0.00           O  
HETATM  104  H1  HOH B  24       3.627 -17.466  -9.480  1.00  0.00           H  
HETATM  105  H2  HOH B  24       4.623 -17.870  -8.414  1.00  0.00           H  
HETATM  106  O   HOH B  25     -21.845  -6.696 -21.233  1.00  0.00           O  
HETATM  107  H1  HOH B  25     -21.052  -6.160 -21.232  1.00  0.00           H  
HETATM  108  H2  HOH B  25     -21.561  -7.546 -20.897  1.00  0.00           H  
HETATM  109  O   HOH B  26      -6.256 -13.010 -14.414  1.00  0.00           O  
HETATM  110  H1  HOH B  26      -6.982 -13.102 -15.031  1.00  0.00           H  
HETATM  111  H2  HOH B  26      -6.530 -13.510 -13.645  1.00  0.00           H  
HETATM  112  O   HOH B  27     -14.579  -3.463   5.107  1.00  0.00           O  
HETATM  113  H1  HOH B  27     -15.186  -2.872   4.662  1.00  0.00           H  
HETATM  114  H2  HOH B  27     -13.711  -3.119   4.896  1.00  0.00           H  
HETATM  115  O   HOH B  28     -10.704 -12.788 -24.544  1.00  0.00           O  
HETATM  116  H1  HOH B  28     -11.333 -13.489 -24.373  1.00  0.00           H  
HETATM  117  H2  HOH B  28     -11.156 -12.203 -25.152  1.00  0.00           H  
HETATM  118  O   HOH B  29      -7.301  -5.438 -11.712  1.00  0.00           O  
HETATM  119  H1  HOH B  29      -6.956  -4.562 -11.881  1.00  0.00           H  
HETATM  120  H2  HOH B  29      -6.571  -6.026 -11.906  1.00  0.00           H  
HETATM  121  O   HOH B  30     -19.802   1.320   1.155  1.00  0.00           O  
HETATM  122  H1  HOH B  30     -19.336   0.643   0.664  1.00  0.00           H  
HETATM  123  H2  HOH B  30     -20.450   1.661   0.538  1.00  0.00           H  
HETATM  124  O   HOH B  31     -12.474  -4.348 -16.536  1.00  0.00           O  
HETATM  125  H1  HOH B  31     -12.544  -3.584 -17.107  1.00  0.00           H  
HETATM  126  H2  HOH B  31     -12.158  -5.048 -17.108  1.00  0.00           H  
HETATM  127  O   HOH B  32      -9.703  -1.417 -23.188  1.00  0.00           O  
HETATM  128  H1  HOH B  32      -9.079  -1.423 -23.914  1.00  0.00           H  
HETATM  129  H2  HOH B  32      -9.262  -1.902 -22.490  1.00  0.00           H  
HETATM  130  O   HOH B  33     -22.645 -19.598 -19.941  1.00  0.00           O  
HETATM  131  H1  HOH B  33     -22.321 -20.386 -20.376  1.00  0.00           H  
HETATM  132  H2  HOH B  33     -21.859 -19.172 -19.598  1.00  0.00           H  
HETATM  133  O   HOH B  34     -19.856 -25.771  -8.441  1.00  0.00           O  
HETATM  134  H1  HOH B  34     -20.787 -25.634  -8.615  1.00  0.00           H  
HETATM  135  H2  HOH B  34     -19.466 -25.895  -9.306  1.00  0.00           H  
HETATM  136  O   HOH B  35      -7.256 -13.085   3.306  1.00  0.00           O  
HETATM  137  H1  HOH B  35      -6.414 -13.483   3.527  1.00  0.00           H  
HETATM  138  H2  HOH B  35      -7.093 -12.620   2.485  1.00  0.00           H  
HETATM  139  O   HOH B  36     -13.215 -25.285  -6.933  1.00  0.00           O  
HETATM  140  H1  HOH B  36     -13.477 -24.364  -6.940  1.00  0.00           H  
HETATM  141  H2  HOH B  36     -12.542 -25.338  -6.255  1.00  0.00           H  
HETATM  142  O   HOH B  37      -9.079 -26.786 -16.207  1.00  0.00           O  
HETATM  143  H1  HOH B  37      -9.469 -26.038 -16.659  1.00  0.00           H  
HETATM  144  H2  HOH B  37      -9.144 -27.506 -16.834  1.00  0.00           H  
HETATM  145  O   HOH B  38      -8.815 -13.431 -11.984  1.00  0.00           O  
HETATM  146  H1  HOH B  38      -9.424 -13.485 -11.247  1.00  0.00           H  
HETATM  147  H2  HOH B  38      -9.366 -13.210 -12.735  1.00  0.00           H  
HETATM  148  O   HOH B  39     -17.359  -0.540 -15.321  1.00  0.00           O  
HETATM  149  H1  HOH B  39     -17.142   0.343 -15.023  1.00  0.00           H  
HETATM  150  H2  HOH B  39     -17.217  -0.516 -16.267  1.00  0.00           H  
HETATM  151  O   HOH B  40     -11.957 -18.390   1.881  1.00  0.00           O  
HETATM  152  H1  HOH B  40     -12.358 -17.639   1.445  1.00  0.00           H  
HETATM  153  H2  HOH B  40     -11.248 -18.014   2.403  1.00  0.00           H  
HETATM  154  O   HOH B  41       4.301 -11.895 -17.436  1.00  0.00           O  
HETATM  155  H1  HOH B  41       4.215 -11.317 -18.194  1.00  0.00           H  
HETATM  156  H2  HOH B  41       3.954 -11.385 -16.704  1.00  0.00           H  
HETATM  157  O   HOH B  42     -15.880 -21.082 -21.577  1.00  0.00           O  
HETATM  158  H1  HOH B  42     -15.216 -20.560 -22.027  1.00  0.00           H  
HETATM  159  H2  HOH B  42     -16.246 -20.489 -20.920  1.00  0.00           H  
HETATM  160  O   HOH B  43       0.151 -18.055  -7.714  1.00  0.00           O  
HETATM  161  H1  HOH B  43       0.487 -18.948  -7.784  1.00  0.00           H  
HETATM  162  H2  HOH B  43       0.057 -17.907  -6.773  1.00  0.00           H  
HETATM  163  O   HOH B  44     -16.440 -13.696 -17.987  1.00  0.00           O  
HETATM  164  H1  HOH B  44     -17.075 -13.957 -17.320  1.00  0.00           H  
HETATM  165  H2  HOH B  44     -15.869 -14.458 -18.086  1.00  0.00           H  
HETATM  166  O   HOH B  45     -15.148 -24.659 -12.778  1.00  0.00           O  
HETATM  167  H1  HOH B  45     -14.968 -24.203 -13.600  1.00  0.00           H  
HETATM  168  H2  HOH B  45     -14.461 -24.360 -12.181  1.00  0.00           H  
HETATM  169  O   HOH B  46      -8.383 -13.473 -16.068  1.00  0.00           O  
HETATM  170  H1  HOH B  46      -9.069 -12.900 -16.410  1.00  0.00           H  
HETATM  171  H2  HOH B  46      -8.832 -14.295 -15.871  1.00  0.00           H  
HETATM  172  O   HOH B  47     -16.585 -10.165 -12.577  1.00  0.00           O  
HETATM  173  H1  HOH B  47     -17.101  -9.572 -12.030  1.00  0.00           H  
HETATM  174  H2  HOH B  47     -16.620 -11.005 -12.119  1.00  0.00           H  
HETATM  175  O   HOH B  48      -1.779 -23.861 -22.415  1.00  0.00           O  
HETATM  176  H1  HOH B  48      -2.552 -23.892 -22.979  1.00  0.00           H  
HETATM  177  H2  HOH B  48      -1.436 -22.974 -22.526  1.00  0.00           H  
HETATM  178  O   HOH B  49      -3.005  -6.965 -10.132  1.00  0.00           O  
HETATM  179  H1  HOH B  49      -3.358  -6.428  -9.422  1.00  0.00           H  
HETATM  180  H2  HOH B  49      -2.286  -6.445 -10.492  1.00  0.00           H  
HETATM  181  O   HOH B  50     -17.026 -19.263   4.773  1.00  0.00           O  
HETATM  182  H1  HOH B  50     -16.874 -18.724   5.549  1.00  0.00           H  
HETATM  183  H2  HOH B  50     -16.169 -19.325   4.352  1.00  0.00           H  
HETATM  184  O   HOH B  51     -13.824  -1.582   1.716  1.00  0.00           O  
HETATM  185  H1  HOH B  51     -13.832  -1.183   0.846  1.00  0.00           H  
HETATM  186  H2  HOH B  51     -14.618  -1.253   2.138  1.00  0.00           H  
HETATM  187  O   HOH B  52     -13.042  -1.169 -23.521  1.00  0.00           O  
HETATM  188  H1  HOH B  52     -12.983  -0.219 -23.419  1.00  0.00           H  
HETATM  189  H2  HOH B  52     -12.595  -1.521 -22.752  1.00  0.00           H  
HETATM  190  O   HOH B  53     -19.547 -23.855 -12.732  1.00  0.00           O  
HETATM  191  H1  HOH B  53     -20.400 -23.516 -13.006  1.00  0.00           H  
HETATM  192  H2  HOH B  53     -19.003 -23.075 -12.625  1.00  0.00           H  
HETATM  193  O   HOH B  54     -11.087 -15.147   1.979  1.00  0.00           O  
HETATM  194  H1  HOH B  54     -10.660 -15.419   1.166  1.00  0.00           H  
HETATM  195  H2  HOH B  54     -10.372 -15.062   2.609  1.00  0.00           H  
HETATM  196  O   HOH B  55     -12.868  -6.649 -12.099  1.00  0.00           O  
HETATM  197  H1  HOH B  55     -12.889  -5.880 -12.670  1.00  0.00           H  
HETATM  198  H2  HOH B  55     -11.947  -6.908 -12.080  1.00  0.00           H  
HETATM  199  O   HOH B  56      -8.663 -22.964  -1.871  1.00  0.00           O  
HETATM  200  H1  HOH B  56      -8.111 -22.323  -2.319  1.00  0.00           H  
HETATM  201  H2  HOH B  56      -8.967 -23.547  -2.566  1.00  0.00           H  
HETATM  202  O   HOH B  57      -9.701  -7.940 -17.272  1.00  0.00           O  
HETATM  203  H1  HOH B  57     -10.213  -8.505 -16.694  1.00  0.00           H  
HETATM  204  H2  HOH B  57     -10.327  -7.286 -17.584  1.00  0.00           H  
HETATM  205  O   HOH B  58     -19.317 -13.386 -19.025  1.00  0.00           O  
HETATM  206  H1  HOH B  58     -18.991 -14.185 -18.610  1.00  0.00           H  
HETATM  207  H2  HOH B  58     -19.838 -12.958 -18.346  1.00  0.00           H  
HETATM  208  O   HOH B  59     -12.292 -22.535  -6.648  1.00  0.00           O  
HETATM  209  H1  HOH B  59     -11.423 -22.149  -6.755  1.00  0.00           H  
HETATM  210  H2  HOH B  59     -12.468 -22.474  -5.709  1.00  0.00           H  
HETATM  211  O   HOH B  60     -21.234  -3.745 -20.086  1.00  0.00           O  
HETATM  212  H1  HOH B  60     -21.674  -4.335 -19.474  1.00  0.00           H  
HETATM  213  H2  HOH B  60     -20.443  -4.216 -20.348  1.00  0.00           H  
HETATM  214  O   HOH B  61     -14.843 -21.468 -11.519  1.00  0.00           O  
HETATM  215  H1  HOH B  61     -15.766 -21.645 -11.338  1.00  0.00           H  
HETATM  216  H2  HOH B  61     -14.689 -21.856 -12.380  1.00  0.00           H  
HETATM  217  O   HOH B  62     -17.775  -8.419 -10.868  1.00  0.00           O  
HETATM  218  H1  HOH B  62     -18.437  -8.510 -10.183  1.00  0.00           H  
HETATM  219  H2  HOH B  62     -17.144  -7.795 -10.510  1.00  0.00           H  
HETATM  220  O   HOH B  63     -11.507 -22.724 -12.044  1.00  0.00           O  
HETATM  221  H1  HOH B  63     -10.678 -23.191 -12.156  1.00  0.00           H  
HETATM  222  H2  HOH B  63     -11.864 -23.065 -11.223  1.00  0.00           H  
HETATM  223  O   HOH B  64     -13.315 -11.951 -13.178  1.00  0.00           O  
HETATM  224  H1  HOH B  64     -14.163 -12.358 -13.354  1.00  0.00           H  
HETATM  225  H2  HOH B  64     -13.505 -11.014 -13.123  1.00  0.00           H  
HETATM  226  O   HOH B  65     -12.956 -18.814 -15.729  1.00  0.00           O  
HETATM  227  H1  HOH B  65     -12.893 -19.523 -15.088  1.00  0.00           H  
HETATM  228  H2  HOH B  65     -13.561 -18.187 -15.335  1.00  0.00           H  
HETATM  229  O   HOH B  66     -16.857   1.346 -23.399  1.00  0.00           O  
HETATM  230  H1  HOH B  66     -17.553   0.821 -23.794  1.00  0.00           H  
HETATM  231  H2  HOH B  66     -16.947   1.194 -22.458  1.00  0.00           H  
HETATM  232  O   HOH B  67      -8.544  -8.859 -20.530  1.00  0.00           O  
HETATM  233  H1  HOH B  67      -8.367  -8.863 -21.470  1.00  0.00           H  
HETATM  234  H2  HOH B  67      -7.986  -9.553 -20.178  1.00  0.00           H  
HETATM  235  O   HOH B  68     -18.227 -26.586 -20.616  1.00  0.00           O  
HETATM  236  H1  HOH B  68     -17.378 -26.995 -20.785  1.00  0.00           H  
HETATM  237  H2  HOH B  68     -18.073 -25.651 -20.748  1.00  0.00           H  
HETATM  238  O   HOH B  69     -14.822 -18.745 -18.515  1.00  0.00           O  
HETATM  239  H1  HOH B  69     -14.333 -19.011 -17.736  1.00  0.00           H  
HETATM  240  H2  HOH B  69     -14.215 -18.184 -18.998  1.00  0.00           H  
HETATM  241  O   HOH B  70     -13.266  -9.070  -9.113  1.00  0.00           O  
HETATM  242  H1  HOH B  70     -12.631  -9.583  -9.613  1.00  0.00           H  
HETATM  243  H2  HOH B  70     -14.095  -9.533  -9.230  1.00  0.00           H  
HETATM  244  O   HOH B  71     -15.161 -17.385 -15.100  1.00  0.00           O  
HETATM  245  H1  HOH B  71     -14.925 -17.145 -14.204  1.00  0.00           H  
HETATM  246  H2  HOH B  71     -16.094 -17.596 -15.054  1.00  0.00           H  
HETATM  247  O   HOH B  72     -15.571  -4.381 -19.352  1.00  0.00           O  
HETATM  248  H1  HOH B  72     -15.070  -4.763 -18.631  1.00  0.00           H  
HETATM  249  H2  HOH B  72     -14.929  -4.256 -20.051  1.00  0.00           H  
HETATM  250  O   HOH B  73     -12.043 -24.439 -18.430  1.00  0.00           O  
HETATM  251  H1  HOH B  73     -11.651 -23.959 -17.700  1.00  0.00           H  
HETATM  252  H2  HOH B  73     -11.408 -25.127 -18.635  1.00  0.00           H  
HETATM  253  O   HOH B  74     -21.470 -17.145  -9.140  1.00  0.00           O  
HETATM  254  H1  HOH B  74     -22.036 -16.673  -9.751  1.00  0.00           H  
HETATM  255  H2  HOH B  74     -22.076 -17.598  -8.553  1.00  0.00           H  
HETATM  256  O   HOH B  75     -20.441 -21.537  -6.533  1.00  0.00           O  
HETATM  257  H1  HOH B  75     -19.698 -22.072  -6.811  1.00  0.00           H  
HETATM  258  H2  HOH B  75     -21.192 -21.912  -6.994  1.00  0.00           H  
HETATM  259  O   HOH B  76     -16.969 -21.979 -14.309  1.00  0.00           O  
HETATM  260  H1  HOH B  76     -17.584 -21.401 -14.761  1.00  0.00           H  
HETATM  261  H2  HOH B  76     -16.593 -22.520 -15.003  1.00  0.00           H  
HETATM  262  O   HOH B  77     -19.744 -23.151 -16.468  1.00  0.00           O  
HETATM  263  H1  HOH B  77     -20.415 -23.789 -16.228  1.00  0.00           H  
HETATM  264  H2  HOH B  77     -19.482 -23.399 -17.354  1.00  0.00           H  
HETATM  265  O   HOH B  78      -6.028 -16.269 -13.987  1.00  0.00           O  
HETATM  266  H1  HOH B  78      -5.444 -16.308 -14.744  1.00  0.00           H  
HETATM  267  H2  HOH B  78      -6.905 -16.372 -14.354  1.00  0.00           H  
HETATM  268  O   HOH B  79     -11.618 -24.724 -22.433  1.00  0.00           O  
HETATM  269  H1  HOH B  79     -11.986 -24.354 -23.235  1.00  0.00           H  
HETATM  270  H2  HOH B  79     -10.959 -24.087 -22.155  1.00  0.00           H  
HETATM  271  O   HOH B  80     -20.238 -17.434  -5.843  1.00  0.00           O  
HETATM  272  H1  HOH B  80     -19.528 -17.977  -6.187  1.00  0.00           H  
HETATM  273  H2  HOH B  80     -20.098 -16.575  -6.242  1.00  0.00           H  
HETATM  274  O   HOH B  81     -10.629 -17.773 -21.911  1.00  0.00           O  
HETATM  275  H1  HOH B  81     -10.152 -18.520 -21.551  1.00  0.00           H  
HETATM  276  H2  HOH B  81     -10.013 -17.042 -21.848  1.00  0.00           H  
HETATM  277  O   HOH B  82     -13.553 -16.181 -24.604  1.00  0.00           O  
HETATM  278  H1  HOH B  82     -13.271 -15.501 -25.216  1.00  0.00           H  
HETATM  279  H2  HOH B  82     -13.640 -15.727 -23.765  1.00  0.00           H  
HETATM  280  O   HOH B  83     -18.036   1.320 -17.687  1.00  0.00           O  
HETATM  281  H1  HOH B  83     -18.611   1.856 -17.142  1.00  0.00           H  
HETATM  282  H2  HOH B  83     -17.295   1.891 -17.890  1.00  0.00           H  
HETATM  283  O   HOH B  84      -8.595 -20.854 -16.092  1.00  0.00           O  
HETATM  284  H1  HOH B  84      -8.614 -20.854 -15.135  1.00  0.00           H  
HETATM  285  H2  HOH B  84      -7.693 -20.620 -16.313  1.00  0.00           H  
HETATM  286  O   HOH B  85      -8.071  -7.138 -15.238  1.00  0.00           O  
HETATM  287  H1  HOH B  85      -8.337  -7.362 -16.129  1.00  0.00           H  
HETATM  288  H2  HOH B  85      -8.439  -7.835 -14.695  1.00  0.00           H  
HETATM  289  O   HOH B  86      -5.397  -7.777 -11.390  1.00  0.00           O  
HETATM  290  H1  HOH B  86      -4.581  -7.658 -10.905  1.00  0.00           H  
HETATM  291  H2  HOH B  86      -5.191  -7.495 -12.281  1.00  0.00           H  
HETATM  292  O   HOH B  87     -16.877 -12.518 -10.973  1.00  0.00           O  
HETATM  293  H1  HOH B  87     -17.493 -12.805 -10.299  1.00  0.00           H  
HETATM  294  H2  HOH B  87     -16.522 -13.331 -11.334  1.00  0.00           H  
HETATM  295  O   HOH B  88      -2.075 -15.485 -16.385  1.00  0.00           O  
HETATM  296  H1  HOH B  88      -2.031 -14.534 -16.477  1.00  0.00           H  
HETATM  297  H2  HOH B  88      -1.416 -15.817 -16.995  1.00  0.00           H  
HETATM  298  O   HOH B  89     -22.658 -25.630 -12.700  1.00  0.00           O  
HETATM  299  H1  HOH B  89     -22.564 -26.068 -13.545  1.00  0.00           H  
HETATM  300  H2  HOH B  89     -22.453 -24.712 -12.881  1.00  0.00           H  
HETATM  301  O   HOH B  90     -14.436 -13.903  -4.377  1.00  0.00           O  
HETATM  302  H1  HOH B  90     -14.322 -14.853  -4.389  1.00  0.00           H  
HETATM  303  H2  HOH B  90     -14.009 -13.600  -5.179  1.00  0.00           H  
HETATM  304  O   HOH B  91     -18.356 -16.332   3.274  1.00  0.00           O  
HETATM  305  H1  HOH B  91     -17.549 -16.257   3.782  1.00  0.00           H  
HETATM  306  H2  HOH B  91     -19.038 -16.490   3.927  1.00  0.00           H  
HETATM  307  O   HOH B  92     -11.603 -14.320 -10.745  1.00  0.00           O  
HETATM  308  H1  HOH B  92     -11.971 -14.128 -11.608  1.00  0.00           H  
HETATM  309  H2  HOH B  92     -11.252 -15.207 -10.826  1.00  0.00           H  
HETATM  310  O   HOH B  93     -14.091 -18.922 -22.133  1.00  0.00           O  
HETATM  311  H1  HOH B  93     -13.434 -18.861 -22.826  1.00  0.00           H  
HETATM  312  H2  HOH B  93     -13.640 -18.613 -21.347  1.00  0.00           H  
HETATM  313  O   HOH B  94     -19.527 -12.046  -1.951  1.00  0.00           O  
HETATM  314  H1  HOH B  94     -19.670 -11.566  -2.767  1.00  0.00           H  
HETATM  315  H2  HOH B  94     -19.263 -11.375  -1.322  1.00  0.00           H  
HETATM  316  O   HOH B  95     -14.261 -25.845 -15.913  1.00  0.00           O  
HETATM  317  H1  HOH B  95     -13.348 -25.682 -16.150  1.00  0.00           H  
HETATM  318  H2  HOH B  95     -14.218 -26.211 -15.030  1.00  0.00           H  
HETATM  319  O   HOH B  96     -11.718 -18.074 -18.035  1.00  0.00           O  
HETATM  320  H1  HOH B  96     -11.310 -18.511 -18.784  1.00  0.00           H  
HETATM  321  H2  HOH B  96     -11.616 -18.694 -17.312  1.00  0.00           H  
HETATM  322  O   HOH B  97      -3.552 -12.911 -14.221  1.00  0.00           O  
HETATM  323  H1  HOH B  97      -3.764 -12.494 -13.386  1.00  0.00           H  
HETATM  324  H2  HOH B  97      -4.403 -13.110 -14.612  1.00  0.00           H  
HETATM  325  O   HOH B  98      -5.983 -16.653   2.518  1.00  0.00           O  
HETATM  326  H1  HOH B  98      -6.294 -16.593   1.615  1.00  0.00           H  
HETATM  327  H2  HOH B  98      -5.035 -16.539   2.454  1.00  0.00           H  
HETATM  328  O   HOH B  99     -19.168 -15.268  -6.934  1.00  0.00           O  
HETATM  329  H1  HOH B  99     -18.402 -15.750  -7.246  1.00  0.00           H  
HETATM  330  H2  HOH B  99     -19.545 -14.880  -7.724  1.00  0.00           H  
HETATM  331  O   HOH B 100     -19.764 -20.475  -3.984  1.00  0.00           O  
HETATM  332  H1  HOH B 100     -19.858 -20.749  -4.897  1.00  0.00           H  
HETATM  333  H2  HOH B 100     -19.774 -19.519  -4.018  1.00  0.00           H  
HETATM  334  O   HOH B 101      -7.435 -18.629  -3.166  1.00  0.00           O  
HETATM  335  H1  HOH B 101      -8.108 -19.203  -3.532  1.00  0.00           H  
HETATM  336  H2  HOH B 101      -6.850 -19.218  -2.690  1.00  0.00           H  
HETATM  337  O   HOH B 102      -6.900 -26.151  -7.707  1.00  0.00           O  
HETATM  338  H1  HOH B 102      -7.088 -25.301  -7.309  1.00  0.00           H  
HETATM  339  H2  HOH B 102      -7.642 -26.702  -7.459  1.00  0.00           H  
HETATM  340  O   HOH B 103     -19.877  -2.817 -11.946  1.00  0.00           O  
HETATM  341  H1  HOH B 103     -19.052  -2.385 -12.169  1.00  0.00           H  
HETATM  342  H2  HOH B 103     -20.360  -2.166 -11.438  1.00  0.00           H  
HETATM  343  O   HOH B 104     -18.148 -12.608 -13.636  1.00  0.00           O  
HETATM  344  H1  HOH B 104     -18.767 -12.089 -14.149  1.00  0.00           H  
HETATM  345  H2  HOH B 104     -18.238 -12.274 -12.743  1.00  0.00           H  
HETATM  346  O   HOH B 105     -10.793 -11.293 -16.575  1.00  0.00           O  
HETATM  347  H1  HOH B 105     -10.855 -11.525 -17.501  1.00  0.00           H  
HETATM  348  H2  HOH B 105     -11.454 -10.612 -16.453  1.00  0.00           H  
HETATM  349  O   HOH B 106     -15.732 -23.328 -16.467  1.00  0.00           O  
HETATM  350  H1  HOH B 106     -15.371 -23.012 -17.295  1.00  0.00           H  
HETATM  351  H2  HOH B 106     -15.253 -24.138 -16.290  1.00  0.00           H  
HETATM  352  O   HOH B 107     -15.012   2.492  -5.525  1.00  0.00           O  
HETATM  353  H1  HOH B 107     -15.113   1.853  -6.230  1.00  0.00           H  
HETATM  354  H2  HOH B 107     -14.461   3.179  -5.901  1.00  0.00           H  
HETATM  355  O   HOH B 108     -18.336  -1.293  -9.295  1.00  0.00           O  
HETATM  356  H1  HOH B 108     -19.257  -1.065  -9.420  1.00  0.00           H  
HETATM  357  H2  HOH B 108     -17.978  -1.339 -10.181  1.00  0.00           H  
HETATM  358  O   HOH B 109     -20.062 -19.426 -18.521  1.00  0.00           O  
HETATM  359  H1  HOH B 109     -20.634 -19.135 -17.811  1.00  0.00           H  
HETATM  360  H2  HOH B 109     -19.911 -18.640 -19.046  1.00  0.00           H  
HETATM  361  O   HOH B 110      -3.303 -19.344  -7.226  1.00  0.00           O  
HETATM  362  H1  HOH B 110      -3.744 -19.026  -6.438  1.00  0.00           H  
HETATM  363  H2  HOH B 110      -2.938 -18.557  -7.631  1.00  0.00           H  
HETATM  364  O   HOH B 111     -20.687   1.729 -10.691  1.00  0.00           O  
HETATM  365  H1  HOH B 111     -20.781   1.265 -11.523  1.00  0.00           H  
HETATM  366  H2  HOH B 111     -20.156   2.497 -10.903  1.00  0.00           H  
HETATM  367  O   HOH B 112     -16.588 -11.877 -24.518  1.00  0.00           O  
HETATM  368  H1  HOH B 112     -16.096 -12.560 -24.063  1.00  0.00           H  
HETATM  369  H2  HOH B 112     -16.084 -11.077 -24.368  1.00  0.00           H  
HETATM  370  O   HOH B 113     -14.462 -24.582 -19.438  1.00  0.00           O  
HETATM  371  H1  HOH B 113     -13.613 -24.732 -19.020  1.00  0.00           H  
HETATM  372  H2  HOH B 113     -14.434 -25.111 -20.235  1.00  0.00           H  
HETATM  373  O   HOH B 114     -15.208 -11.067  -9.469  1.00  0.00           O  
HETATM  374  H1  HOH B 114     -15.505 -11.456  -8.647  1.00  0.00           H  
HETATM  375  H2  HOH B 114     -15.831 -11.385 -10.123  1.00  0.00           H  
HETATM  376  O   HOH B 115       0.711 -16.758  -2.645  1.00  0.00           O  
HETATM  377  H1  HOH B 115       0.172 -17.326  -2.096  1.00  0.00           H  
HETATM  378  H2  HOH B 115       0.114 -16.067  -2.936  1.00  0.00           H  
HETATM  379  O   HOH B 116     -11.242 -21.387  -4.174  1.00  0.00           O  
HETATM  380  H1  HOH B 116     -10.967 -20.473  -4.245  1.00  0.00           H  
HETATM  381  H2  HOH B 116     -10.779 -21.718  -3.404  1.00  0.00           H  
HETATM  382  O   HOH B 117     -10.242 -17.447   4.017  1.00  0.00           O  
HETATM  383  H1  HOH B 117      -9.515 -18.008   4.289  1.00  0.00           H  
HETATM  384  H2  HOH B 117      -9.880 -16.912   3.310  1.00  0.00           H  
HETATM  385  O   HOH B 118      -9.227 -20.349   2.969  1.00  0.00           O  
HETATM  386  H1  HOH B 118      -9.002 -20.424   3.896  1.00  0.00           H  
HETATM  387  H2  HOH B 118     -10.084 -20.769   2.895  1.00  0.00           H  
HETATM  388  O   HOH B 119      -4.458 -10.445 -18.286  1.00  0.00           O  
HETATM  389  H1  HOH B 119      -4.608  -9.670 -18.826  1.00  0.00           H  
HETATM  390  H2  HOH B 119      -5.104 -10.377 -17.583  1.00  0.00           H  
HETATM  391  O   HOH B 120       0.693 -12.146 -15.492  1.00  0.00           O  
HETATM  392  H1  HOH B 120       1.082 -12.879 -15.014  1.00  0.00           H  
HETATM  393  H2  HOH B 120       1.094 -12.185 -16.360  1.00  0.00           H  
HETATM  394  O   HOH B 121     -18.492 -15.916 -12.793  1.00  0.00           O  
HETATM  395  H1  HOH B 121     -18.724 -15.697 -11.890  1.00  0.00           H  
HETATM  396  H2  HOH B 121     -17.649 -15.486 -12.934  1.00  0.00           H  
HETATM  397  O   HOH B 122       4.837 -25.098 -11.499  1.00  0.00           O  
HETATM  398  H1  HOH B 122       4.956 -24.743 -10.618  1.00  0.00           H  
HETATM  399  H2  HOH B 122       5.726 -25.239 -11.824  1.00  0.00           H  
HETATM  400  O   HOH B 123      -8.887 -19.604 -11.509  1.00  0.00           O  
HETATM  401  H1  HOH B 123      -8.728 -20.325 -12.119  1.00  0.00           H  
HETATM  402  H2  HOH B 123      -8.014 -19.338 -11.220  1.00  0.00           H  
HETATM  403  O   HOH B 124     -10.292   0.281 -13.874  1.00  0.00           O  
HETATM  404  H1  HOH B 124     -10.622   0.171 -12.982  1.00  0.00           H  
HETATM  405  H2  HOH B 124     -11.021   0.677 -14.352  1.00  0.00           H  
HETATM  406  O   HOH B 125     -23.034  -9.654   4.370  1.00  0.00           O  
HETATM  407  H1  HOH B 125     -22.329  -9.368   4.950  1.00  0.00           H  
HETATM  408  H2  HOH B 125     -22.587 -10.096   3.649  1.00  0.00           H  
HETATM  409  O   HOH B 126     -21.758 -14.033 -13.562  1.00  0.00           O  
HETATM  410  H1  HOH B 126     -21.267 -14.148 -12.748  1.00  0.00           H  
HETATM  411  H2  HOH B 126     -21.841 -13.084 -13.659  1.00  0.00           H  
HETATM  412  O   HOH B 127     -20.153 -16.494 -14.888  1.00  0.00           O  
HETATM  413  H1  HOH B 127     -20.876 -15.883 -14.751  1.00  0.00           H  
HETATM  414  H2  HOH B 127     -19.547 -16.314 -14.168  1.00  0.00           H  
HETATM  415  O   HOH B 128     -21.764 -25.197 -15.593  1.00  0.00           O  
HETATM  416  H1  HOH B 128     -22.313 -24.459 -15.860  1.00  0.00           H  
HETATM  417  H2  HOH B 128     -22.352 -25.952 -15.612  1.00  0.00           H  
HETATM  418  O   HOH B 129     -21.214 -11.376 -13.483  1.00  0.00           O  
HETATM  419  H1  HOH B 129     -21.259 -11.306 -12.529  1.00  0.00           H  
HETATM  420  H2  HOH B 129     -21.125 -10.472 -13.786  1.00  0.00           H  
HETATM  421  O   HOH B 130     -11.660 -13.275  -8.338  1.00  0.00           O  
HETATM  422  H1  HOH B 130     -11.546 -13.721  -9.178  1.00  0.00           H  
HETATM  423  H2  HOH B 130     -10.841 -12.797  -8.207  1.00  0.00           H  
HETATM  424  O   HOH B 131      -8.523 -15.403   2.946  1.00  0.00           O  
HETATM  425  H1  HOH B 131      -7.686 -15.863   3.019  1.00  0.00           H  
HETATM  426  H2  HOH B 131      -8.321 -14.499   3.188  1.00  0.00           H  
HETATM  427  O   HOH B 132     -14.739 -11.535 -21.205  1.00  0.00           O  
HETATM  428  H1  HOH B 132     -14.468 -11.667 -20.296  1.00  0.00           H  
HETATM  429  H2  HOH B 132     -14.328 -10.709 -21.460  1.00  0.00           H  
HETATM  430  O   HOH B 133     -16.189  -9.182  -7.809  1.00  0.00           O  
HETATM  431  H1  HOH B 133     -16.421  -9.889  -7.207  1.00  0.00           H  
HETATM  432  H2  HOH B 133     -15.992  -9.625  -8.634  1.00  0.00           H  
HETATM  433  O   HOH B 134     -16.214 -26.415 -11.016  1.00  0.00           O  
HETATM  434  H1  HOH B 134     -16.047 -25.662 -11.583  1.00  0.00           H  
HETATM  435  H2  HOH B 134     -15.649 -26.272 -10.255  1.00  0.00           H  
HETATM  436  O   HOH B 135     -11.904  -4.027 -21.047  1.00  0.00           O  
HETATM  437  H1  HOH B 135     -12.663  -4.543 -21.318  1.00  0.00           H  
HETATM  438  H2  HOH B 135     -11.159  -4.460 -21.463  1.00  0.00           H  
HETATM  439  O   HOH B 136     -20.378   0.801 -18.969  1.00  0.00           O  
HETATM  440  H1  HOH B 136     -20.701   1.656 -19.254  1.00  0.00           H  
HETATM  441  H2  HOH B 136     -19.494   0.973 -18.647  1.00  0.00           H  
HETATM  442  O   HOH B 137     -22.111  -5.335  -7.219  1.00  0.00           O  
HETATM  443  H1  HOH B 137     -21.392  -5.657  -7.761  1.00  0.00           H  
HETATM  444  H2  HOH B 137     -21.927  -4.403  -7.104  1.00  0.00           H  
HETATM  445  O   HOH B 138      -5.243 -19.119 -19.110  1.00  0.00           O  
HETATM  446  H1  HOH B 138      -4.325 -19.088 -18.839  1.00  0.00           H  
HETATM  447  H2  HOH B 138      -5.389 -20.031 -19.359  1.00  0.00           H  
HETATM  448  O   HOH B 139     -18.431 -11.388 -20.767  1.00  0.00           O  
HETATM  449  H1  HOH B 139     -17.639 -11.824 -21.081  1.00  0.00           H  
HETATM  450  H2  HOH B 139     -18.616 -11.805 -19.925  1.00  0.00           H  
HETATM  451  O   HOH B 140      -8.599 -15.815 -21.356  1.00  0.00           O  
HETATM  452  H1  HOH B 140      -7.779 -16.292 -21.233  1.00  0.00           H  
HETATM  453  H2  HOH B 140      -8.770 -15.407 -20.506  1.00  0.00           H  
HETATM  454  O   HOH B 141     -10.613 -12.408 -13.823  1.00  0.00           O  
HETATM  455  H1  HOH B 141     -11.398 -12.096 -13.373  1.00  0.00           H  
HETATM  456  H2  HOH B 141     -10.733 -12.135 -14.732  1.00  0.00           H  
HETATM  457  O   HOH B 142     -17.499 -17.057  -8.167  1.00  0.00           O  
HETATM  458  H1  HOH B 142     -16.563 -17.254  -8.205  1.00  0.00           H  
HETATM  459  H2  HOH B 142     -17.903 -17.868  -7.858  1.00  0.00           H  
HETATM  460  O   HOH B 143     -15.132  -7.736  -2.979  1.00  0.00           O  
HETATM  461  H1  HOH B 143     -14.367  -8.070  -3.449  1.00  0.00           H  
HETATM  462  H2  HOH B 143     -14.887  -6.846  -2.724  1.00  0.00           H  
HETATM  463  O   HOH B 144     -15.346  -7.050 -23.480  1.00  0.00           O  
HETATM  464  H1  HOH B 144     -15.951  -7.688 -23.102  1.00  0.00           H  
HETATM  465  H2  HOH B 144     -15.462  -6.264 -22.946  1.00  0.00           H  
HETATM  466  O   HOH B 145     -10.790 -26.902 -19.954  1.00  0.00           O  
HETATM  467  H1  HOH B 145      -9.973 -26.923 -19.457  1.00  0.00           H  
HETATM  468  H2  HOH B 145     -10.516 -26.956 -20.870  1.00  0.00           H  
HETATM  469  O   HOH B 146     -16.103 -10.144 -15.395  1.00  0.00           O  
HETATM  470  H1  HOH B 146     -16.122  -9.226 -15.668  1.00  0.00           H  
HETATM  471  H2  HOH B 146     -16.237 -10.115 -14.448  1.00  0.00           H  
HETATM  472  O   HOH B 147     -12.373 -18.595 -24.261  1.00  0.00           O  
HETATM  473  H1  HOH B 147     -12.761 -17.764 -24.533  1.00  0.00           H  
HETATM  474  H2  HOH B 147     -11.429 -18.440 -24.287  1.00  0.00           H  
HETATM  475  O   HOH B 148     -10.179  -6.760  -5.214  1.00  0.00           O  
HETATM  476  H1  HOH B 148     -11.052  -6.946  -4.870  1.00  0.00           H  
HETATM  477  H2  HOH B 148     -10.120  -7.285  -6.013  1.00  0.00           H  
HETATM  478  O   HOH B 149     -15.452 -12.639 -14.567  1.00  0.00           O  
HETATM  479  H1  HOH B 149     -16.335 -12.794 -14.230  1.00  0.00           H  
HETATM  480  H2  HOH B 149     -15.504 -11.780 -14.987  1.00  0.00           H  
HETATM  481  O   HOH B 150       1.542 -11.889  -9.484  1.00  0.00           O  
HETATM  482  H1  HOH B 150       2.361 -12.014  -9.963  1.00  0.00           H  
HETATM  483  H2  HOH B 150       1.597 -12.502  -8.751  1.00  0.00           H  
HETATM  484  O   HOH B 151      -9.502 -22.436 -18.343  1.00  0.00           O  
HETATM  485  H1  HOH B 151      -8.946 -23.212 -18.412  1.00  0.00           H  
HETATM  486  H2  HOH B 151      -8.966 -21.797 -17.873  1.00  0.00           H  
HETATM  487  O   HOH B 152      -9.493  -9.092   3.763  1.00  0.00           O  
HETATM  488  H1  HOH B 152      -9.210  -8.217   3.494  1.00  0.00           H  
HETATM  489  H2  HOH B 152      -8.973  -9.283   4.543  1.00  0.00           H  
HETATM  490  O   HOH B 153      -9.432 -11.973  -8.218  1.00  0.00           O  
HETATM  491  H1  HOH B 153      -9.321 -11.165  -8.719  1.00  0.00           H  
HETATM  492  H2  HOH B 153      -8.561 -12.160  -7.868  1.00  0.00           H  
HETATM  493  O   HOH B 154     -16.506 -14.214   1.689  1.00  0.00           O  
HETATM  494  H1  HOH B 154     -16.734 -14.731   2.462  1.00  0.00           H  
HETATM  495  H2  HOH B 154     -15.808 -13.631   1.986  1.00  0.00           H  
HETATM  496  O   HOH B 155      -5.428  -8.821   4.463  1.00  0.00           O  
HETATM  497  H1  HOH B 155      -5.060  -9.703   4.412  1.00  0.00           H  
HETATM  498  H2  HOH B 155      -4.736  -8.252   4.126  1.00  0.00           H  
HETATM  499  O   HOH B 156       3.219 -14.985 -12.428  1.00  0.00           O  
HETATM  500  H1  HOH B 156       2.734 -15.805 -12.341  1.00  0.00           H  
HETATM  501  H2  HOH B 156       4.082 -15.249 -12.747  1.00  0.00           H  
HETATM  502  O   HOH B 157      -4.430 -16.513 -16.260  1.00  0.00           O  
HETATM  503  H1  HOH B 157      -3.527 -16.204 -16.338  1.00  0.00           H  
HETATM  504  H2  HOH B 157      -4.945 -15.877 -16.757  1.00  0.00           H  
HETATM  505  O   HOH B 158     -10.558 -15.426 -16.768  1.00  0.00           O  
HETATM  506  H1  HOH B 158     -11.276 -15.019 -16.282  1.00  0.00           H  
HETATM  507  H2  HOH B 158     -10.843 -16.329 -16.905  1.00  0.00           H  
HETATM  508  O   HOH B 159     -19.802 -27.496 -15.927  1.00  0.00           O  
HETATM  509  H1  HOH B 159     -19.280 -27.137 -15.210  1.00  0.00           H  
HETATM  510  H2  HOH B 159     -20.526 -26.878 -16.030  1.00  0.00           H  
HETATM  511  O   HOH B 160     -21.036 -12.179 -17.084  1.00  0.00           O  
HETATM  512  H1  HOH B 160     -21.634 -12.052 -17.820  1.00  0.00           H  
HETATM  513  H2  HOH B 160     -21.508 -12.759 -16.488  1.00  0.00           H  
HETATM  514  O   HOH B 161     -10.742 -17.218  -9.658  1.00  0.00           O  
HETATM  515  H1  HOH B 161     -10.116 -16.504  -9.538  1.00  0.00           H  
HETATM  516  H2  HOH B 161     -10.223 -17.931 -10.033  1.00  0.00           H  
HETATM  517  O   HOH B 162       4.568 -20.714  -9.962  1.00  0.00           O  
HETATM  518  H1  HOH B 162       4.361 -21.126 -10.800  1.00  0.00           H  
HETATM  519  H2  HOH B 162       3.744 -20.315  -9.681  1.00  0.00           H  
HETATM  520  O   HOH B 163     -17.883 -14.936  -4.277  1.00  0.00           O  
HETATM  521  H1  HOH B 163     -18.470 -14.830  -5.026  1.00  0.00           H  
HETATM  522  H2  HOH B 163     -17.426 -14.098  -4.210  1.00  0.00           H  
HETATM  523  O   HOH B 164     -22.040 -25.033 -10.059  1.00  0.00           O  
HETATM  524  H1  HOH B 164     -22.248 -25.451 -10.895  1.00  0.00           H  
HETATM  525  H2  HOH B 164     -21.475 -24.296 -10.294  1.00  0.00           H  
HETATM  526  O   HOH B 165      -3.880 -26.274 -10.685  1.00  0.00           O  
HETATM  527  H1  HOH B 165      -2.989 -26.401 -11.011  1.00  0.00           H  
HETATM  528  H2  HOH B 165      -3.906 -25.357 -10.410  1.00  0.00           H  
HETATM  529  O   HOH B 166     -11.281  -9.275 -20.368  1.00  0.00           O  
HETATM  530  H1  HOH B 166     -11.408  -8.988 -19.464  1.00  0.00           H  
HETATM  531  H2  HOH B 166     -10.348  -9.139 -20.534  1.00  0.00           H  
HETATM  532  O   HOH B 167     -13.026 -14.235 -15.448  1.00  0.00           O  
HETATM  533  H1  HOH B 167     -12.741 -14.280 -14.536  1.00  0.00           H  
HETATM  534  H2  HOH B 167     -13.765 -13.627 -15.439  1.00  0.00           H  
HETATM  535  O   HOH B 168     -18.945 -10.869 -23.835  1.00  0.00           O  
HETATM  536  H1  HOH B 168     -18.036 -11.065 -23.606  1.00  0.00           H  
HETATM  537  H2  HOH B 168     -19.139 -11.455 -24.566  1.00  0.00           H  
HETATM  538  O   HOH B 169     -18.273 -26.170 -14.240  1.00  0.00           O  
HETATM  539  H1  HOH B 169     -17.525 -25.575 -14.196  1.00  0.00           H  
HETATM  540  H2  HOH B 169     -19.032 -25.616 -14.056  1.00  0.00           H  
HETATM  541  O   HOH B 170     -10.197 -18.164 -15.047  1.00  0.00           O  
HETATM  542  H1  HOH B 170     -11.148 -18.238 -15.129  1.00  0.00           H  
HETATM  543  H2  HOH B 170      -9.857 -18.947 -15.481  1.00  0.00           H  
HETATM  544  O   HOH B 171     -10.393 -11.473  -5.164  1.00  0.00           O  
HETATM  545  H1  HOH B 171     -10.851 -11.860  -5.910  1.00  0.00           H  
HETATM  546  H2  HOH B 171     -10.081 -10.627  -5.488  1.00  0.00           H  
HETATM  547  O   HOH B 172      -6.308 -13.571 -10.939  1.00  0.00           O  
HETATM  548  H1  HOH B 172      -7.261 -13.551 -10.859  1.00  0.00           H  
HETATM  549  H2  HOH B 172      -5.989 -13.322 -10.071  1.00  0.00           H  
HETATM  550  O   HOH B 173      -6.270 -22.688 -24.745  1.00  0.00           O  
HETATM  551  H1  HOH B 173      -7.182 -22.420 -24.629  1.00  0.00           H  
HETATM  552  H2  HOH B 173      -6.036 -23.107 -23.916  1.00  0.00           H  
HETATM  553  O   HOH B 174     -18.152 -15.710 -21.953  1.00  0.00           O  
HETATM  554  H1  HOH B 174     -18.972 -15.217 -21.990  1.00  0.00           H  
HETATM  555  H2  HOH B 174     -17.514 -15.088 -21.604  1.00  0.00           H  
HETATM  556  O   HOH B 175      -3.449 -15.506  -7.478  1.00  0.00           O  
HETATM  557  H1  HOH B 175      -2.903 -16.219  -7.809  1.00  0.00           H  
HETATM  558  H2  HOH B 175      -3.323 -14.795  -8.107  1.00  0.00           H  
HETATM  559  O   HOH B 176      -8.138 -16.719 -15.497  1.00  0.00           O  
HETATM  560  H1  HOH B 176      -8.927 -17.108 -15.120  1.00  0.00           H  
HETATM  561  H2  HOH B 176      -7.901 -17.304 -16.216  1.00  0.00           H  
HETATM  562  O   HOH B 177     -12.354 -15.525 -21.939  1.00  0.00           O  
HETATM  563  H1  HOH B 177     -12.638 -15.503 -21.026  1.00  0.00           H  
HETATM  564  H2  HOH B 177     -11.950 -16.386 -22.045  1.00  0.00           H  
HETATM  565  O   HOH B 178     -13.631  -9.289 -12.761  1.00  0.00           O  
HETATM  566  H1  HOH B 178     -14.563  -9.452 -12.618  1.00  0.00           H  
HETATM  567  H2  HOH B 178     -13.550  -8.335 -12.756  1.00  0.00           H  
HETATM  568  O   HOH B 179      -7.432  -6.899  -9.110  1.00  0.00           O  
HETATM  569  H1  HOH B 179      -6.693  -7.493  -9.241  1.00  0.00           H  
HETATM  570  H2  HOH B 179      -7.514  -6.430  -9.941  1.00  0.00           H  
HETATM  571  O   HOH B 180     -17.852 -23.588 -18.801  1.00  0.00           O  
HETATM  572  H1  HOH B 180     -17.410 -23.305 -18.001  1.00  0.00           H  
HETATM  573  H2  HOH B 180     -17.457 -23.058 -19.494  1.00  0.00           H  
HETATM  574  O   HOH B 181      -6.412 -16.795  -0.365  1.00  0.00           O  
HETATM  575  H1  HOH B 181      -7.183 -17.258  -0.693  1.00  0.00           H  
HETATM  576  H2  HOH B 181      -5.675 -17.211  -0.811  1.00  0.00           H  
HETATM  577  O   HOH B 182      -3.241 -10.649 -23.593  1.00  0.00           O  
HETATM  578  H1  HOH B 182      -2.884  -9.775 -23.752  1.00  0.00           H  
HETATM  579  H2  HOH B 182      -3.829 -10.536 -22.847  1.00  0.00           H  
HETATM  580  O   HOH B 183       2.919 -14.379  -8.549  1.00  0.00           O  
HETATM  581  H1  HOH B 183       3.267 -14.965  -7.877  1.00  0.00           H  
HETATM  582  H2  HOH B 183       2.237 -14.891  -8.984  1.00  0.00           H  
HETATM  583  O   HOH B 184       4.248 -16.531 -15.438  1.00  0.00           O  
HETATM  584  H1  HOH B 184       4.662 -16.291 -14.609  1.00  0.00           H  
HETATM  585  H2  HOH B 184       4.668 -15.968 -16.088  1.00  0.00           H  
HETATM  586  O   HOH B 185      -9.335  -0.897 -16.212  1.00  0.00           O  
HETATM  587  H1  HOH B 185      -9.398  -0.641 -15.291  1.00  0.00           H  
HETATM  588  H2  HOH B 185      -9.387  -1.853 -16.199  1.00  0.00           H  
HETATM  589  O   HOH B 186     -17.802 -18.225 -15.411  1.00  0.00           O  
HETATM  590  H1  HOH B 186     -18.580 -17.670 -15.468  1.00  0.00           H  
HETATM  591  H2  HOH B 186     -18.041 -19.023 -15.883  1.00  0.00           H  
HETATM  592  O   HOH B 187      -6.260 -17.270 -20.739  1.00  0.00           O  
HETATM  593  H1  HOH B 187      -5.670 -16.526 -20.614  1.00  0.00           H  
HETATM  594  H2  HOH B 187      -6.008 -17.893 -20.058  1.00  0.00           H  
HETATM  595  O   HOH B 188      -9.670 -16.134 -12.574  1.00  0.00           O  
HETATM  596  H1  HOH B 188      -8.921 -15.544 -12.663  1.00  0.00           H  
HETATM  597  H2  HOH B 188      -9.392 -16.941 -13.008  1.00  0.00           H  
HETATM  598  O   HOH B 189     -18.339  -8.117 -14.582  1.00  0.00           O  
HETATM  599  H1  HOH B 189     -19.002  -7.872 -13.937  1.00  0.00           H  
HETATM  600  H2  HOH B 189     -18.811  -8.653 -15.219  1.00  0.00           H  
HETATM  601  O   HOH B 190     -13.701 -22.629 -13.994  1.00  0.00           O  
HETATM  602  H1  HOH B 190     -13.787 -21.958 -14.672  1.00  0.00           H  
HETATM  603  H2  HOH B 190     -12.854 -22.451 -13.586  1.00  0.00           H  
HETATM  604  O   HOH B 191     -15.861  -4.002 -11.893  1.00  0.00           O  
HETATM  605  H1  HOH B 191     -15.070  -3.532 -12.157  1.00  0.00           H  
HETATM  606  H2  HOH B 191     -16.580  -3.468 -12.230  1.00  0.00           H  
HETATM  607  O   HOH B 192     -16.232 -13.665 -20.792  1.00  0.00           O  
HETATM  608  H1  HOH B 192     -15.550 -13.051 -21.063  1.00  0.00           H  
HETATM  609  H2  HOH B 192     -16.308 -13.538 -19.846  1.00  0.00           H  
HETATM  610  O   HOH B 193     -15.642  -7.458 -13.422  1.00  0.00           O  
HETATM  611  H1  HOH B 193     -16.542  -7.783 -13.457  1.00  0.00           H  
HETATM  612  H2  HOH B 193     -15.733  -6.511 -13.314  1.00  0.00           H  
HETATM  613  O   HOH B 194     -15.728   2.084 -20.359  1.00  0.00           O  
HETATM  614  H1  HOH B 194     -14.974   2.350 -20.886  1.00  0.00           H  
HETATM  615  H2  HOH B 194     -15.572   2.480 -19.502  1.00  0.00           H  
HETATM  616  O   HOH B 195     -20.196  -0.210 -15.126  1.00  0.00           O  
HETATM  617  H1  HOH B 195     -19.261  -0.418 -15.124  1.00  0.00           H  
HETATM  618  H2  HOH B 195     -20.234   0.721 -15.344  1.00  0.00           H  
HETATM  619  O   HOH B 196      -6.377 -21.669 -18.759  1.00  0.00           O  
HETATM  620  H1  HOH B 196      -5.460 -21.855 -18.961  1.00  0.00           H  
HETATM  621  H2  HOH B 196      -6.866 -22.059 -19.483  1.00  0.00           H  
HETATM  622  O   HOH B 197       0.587 -20.036 -16.469  1.00  0.00           O  
HETATM  623  H1  HOH B 197       0.697 -20.735 -17.114  1.00  0.00           H  
HETATM  624  H2  HOH B 197       1.265 -19.398 -16.689  1.00  0.00           H  
HETATM  625  O   HOH B 198     -14.584 -15.624 -17.203  1.00  0.00           O  
HETATM  626  H1  HOH B 198     -13.830 -15.188 -16.806  1.00  0.00           H  
HETATM  627  H2  HOH B 198     -14.956 -16.152 -16.497  1.00  0.00           H  
HETATM  628  O   HOH B 199      -6.393 -16.133  -4.006  1.00  0.00           O  
HETATM  629  H1  HOH B 199      -6.656 -16.969  -3.622  1.00  0.00           H  
HETATM  630  H2  HOH B 199      -7.210 -15.643  -4.099  1.00  0.00           H  
HETATM  631  O   HOH B 200      -7.827 -23.837  -6.031  1.00  0.00           O  
HETATM  632  H1  HOH B 200      -7.124 -23.187  -6.034  1.00  0.00           H  
HETATM  633  H2  HOH B 200      -8.037 -23.959  -5.105  1.00  0.00           H  
HETATM  634  O   HOH B 201     -12.589 -19.339  -1.472  1.00  0.00           O  
HETATM  635  H1  HOH B 201     -12.314 -19.972  -0.808  1.00  0.00           H  
HETATM  636  H2  HOH B 201     -12.303 -18.493  -1.128  1.00  0.00           H  
HETATM  637  O   HOH B 202      -5.895 -18.830  -8.063  1.00  0.00           O  
HETATM  638  H1  HOH B 202      -6.039 -18.015  -7.582  1.00  0.00           H  
HETATM  639  H2  HOH B 202      -4.979 -19.050  -7.894  1.00  0.00           H  
HETATM  640  O   HOH B 203     -16.410 -17.761 -23.177  1.00  0.00           O  
HETATM  641  H1  HOH B 203     -15.535 -18.072 -22.945  1.00  0.00           H  
HETATM  642  H2  HOH B 203     -16.864 -17.672 -22.339  1.00  0.00           H  
HETATM  643  O   HOH B 204     -16.767 -17.912   1.410  1.00  0.00           O  
HETATM  644  H1  HOH B 204     -17.155 -17.315   2.050  1.00  0.00           H  
HETATM  645  H2  HOH B 204     -16.365 -17.338   0.759  1.00  0.00           H  
HETATM  646  O   HOH B 205     -10.746 -19.106  -7.297  1.00  0.00           O  
HETATM  647  H1  HOH B 205     -11.662 -18.993  -7.041  1.00  0.00           H  
HETATM  648  H2  HOH B 205     -10.516 -18.286  -7.734  1.00  0.00           H  
HETATM  649  O   HOH B 206       2.899 -13.976 -18.503  1.00  0.00           O  
HETATM  650  H1  HOH B 206       1.979 -13.742 -18.625  1.00  0.00           H  
HETATM  651  H2  HOH B 206       3.297 -13.192 -18.125  1.00  0.00           H  
HETATM  652  O   HOH B 207     -18.842 -17.629  -3.535  1.00  0.00           O  
HETATM  653  H1  HOH B 207     -19.746 -17.383  -3.341  1.00  0.00           H  
HETATM  654  H2  HOH B 207     -18.352 -16.809  -3.480  1.00  0.00           H  
HETATM  655  O   HOH B 208      -8.535 -13.820  -3.570  1.00  0.00           O  
HETATM  656  H1  HOH B 208      -9.305 -13.254  -3.626  1.00  0.00           H  
HETATM  657  H2  HOH B 208      -8.489 -14.072  -2.648  1.00  0.00           H  
HETATM  658  O   HOH B 209     -18.858 -21.615 -20.539  1.00  0.00           O  
HETATM  659  H1  HOH B 209     -18.296 -20.873 -20.762  1.00  0.00           H  
HETATM  660  H2  HOH B 209     -19.107 -21.462 -19.627  1.00  0.00           H  
HETATM  661  O   HOH B 210      -2.734  -6.575  -3.416  1.00  0.00           O  
HETATM  662  H1  HOH B 210      -2.704  -5.621  -3.490  1.00  0.00           H  
HETATM  663  H2  HOH B 210      -3.017  -6.873  -4.280  1.00  0.00           H  
HETATM  664  O   HOH B 211      -8.035 -14.682  -0.752  1.00  0.00           O  
HETATM  665  H1  HOH B 211      -7.282 -15.085  -0.320  1.00  0.00           H  
HETATM  666  H2  HOH B 211      -8.726 -15.343  -0.696  1.00  0.00           H  
HETATM  667  O   HOH B 212      -3.926 -14.784  -3.559  1.00  0.00           O  
HETATM  668  H1  HOH B 212      -4.668 -14.759  -2.956  1.00  0.00           H  
HETATM  669  H2  HOH B 212      -4.200 -14.243  -4.300  1.00  0.00           H  
HETATM  670  O   HOH B 213      -0.647 -16.191 -21.738  1.00  0.00           O  
HETATM  671  H1  HOH B 213      -1.539 -15.844 -21.756  1.00  0.00           H  
HETATM  672  H2  HOH B 213      -0.122 -15.522 -22.179  1.00  0.00           H  
HETATM  673  O   HOH B 214     -16.354  -1.438  -1.368  1.00  0.00           O  
HETATM  674  H1  HOH B 214     -15.705  -1.236  -2.042  1.00  0.00           H  
HETATM  675  H2  HOH B 214     -17.161  -1.605  -1.855  1.00  0.00           H  
HETATM  676  O   HOH B 215      -5.817 -12.695  -4.353  1.00  0.00           O  
HETATM  677  H1  HOH B 215      -5.394 -12.274  -3.604  1.00  0.00           H  
HETATM  678  H2  HOH B 215      -6.709 -12.874  -4.055  1.00  0.00           H  
HETATM  679  O   HOH B 216      -9.258 -12.301  -1.124  1.00  0.00           O  
HETATM  680  H1  HOH B 216      -8.603 -11.747  -1.549  1.00  0.00           H  
HETATM  681  H2  HOH B 216      -8.747 -12.968  -0.666  1.00  0.00           H  
HETATM  682  O   HOH B 217      -4.107 -10.052  -7.822  1.00  0.00           O  
HETATM  683  H1  HOH B 217      -3.377  -9.449  -7.961  1.00  0.00           H  
HETATM  684  H2  HOH B 217      -3.969 -10.397  -6.940  1.00  0.00           H  
HETATM  685  O   HOH B 218      -6.511 -18.451 -10.548  1.00  0.00           O  
HETATM  686  H1  HOH B 218      -6.026 -17.627 -10.546  1.00  0.00           H  
HETATM  687  H2  HOH B 218      -6.471 -18.755  -9.641  1.00  0.00           H  
HETATM  688  O   HOH B 219      -7.175 -23.175 -21.385  1.00  0.00           O  
HETATM  689  H1  HOH B 219      -6.911 -24.038 -21.066  1.00  0.00           H  
HETATM  690  H2  HOH B 219      -7.901 -23.354 -21.984  1.00  0.00           H  
HETATM  691  O   HOH B 220     -12.091 -14.416  -1.598  1.00  0.00           O  
HETATM  692  H1  HOH B 220     -11.438 -14.309  -2.290  1.00  0.00           H  
HETATM  693  H2  HOH B 220     -12.406 -13.529  -1.426  1.00  0.00           H  
HETATM  694  O   HOH B 221     -14.934 -22.718  -8.400  1.00  0.00           O  
HETATM  695  H1  HOH B 221     -15.756 -22.701  -8.890  1.00  0.00           H  
HETATM  696  H2  HOH B 221     -15.203 -22.756  -7.482  1.00  0.00           H  
HETATM  697  O   HOH B 222     -13.949 -17.579 -12.481  1.00  0.00           O  
HETATM  698  H1  HOH B 222     -13.393 -18.351 -12.589  1.00  0.00           H  
HETATM  699  H2  HOH B 222     -14.051 -17.488 -11.533  1.00  0.00           H  
HETATM  700  O   HOH B 223     -12.714 -16.811  -0.446  1.00  0.00           O  
HETATM  701  H1  HOH B 223     -12.459 -15.978  -0.844  1.00  0.00           H  
HETATM  702  H2  HOH B 223     -13.480 -17.091  -0.947  1.00  0.00           H  
HETATM  703  O   HOH B 224       4.597 -20.194 -22.791  1.00  0.00           O  
HETATM  704  H1  HOH B 224       4.636 -20.488 -21.881  1.00  0.00           H  
HETATM  705  H2  HOH B 224       5.306 -20.670 -23.226  1.00  0.00           H  
HETATM  706  O   HOH B 225     -11.402 -21.370   0.777  1.00  0.00           O  
HETATM  707  H1  HOH B 225     -12.012 -20.666   0.995  1.00  0.00           H  
HETATM  708  H2  HOH B 225     -11.944 -22.034   0.351  1.00  0.00           H  
HETATM  709  O   HOH B 226      -2.160 -18.079   4.405  1.00  0.00           O  
HETATM  710  H1  HOH B 226      -1.274 -18.439   4.352  1.00  0.00           H  
HETATM  711  H2  HOH B 226      -2.734 -18.834   4.280  1.00  0.00           H  
HETATM  712  O   HOH B 227      -6.397 -21.666  -6.727  1.00  0.00           O  
HETATM  713  H1  HOH B 227      -5.494 -21.846  -6.990  1.00  0.00           H  
HETATM  714  H2  HOH B 227      -6.448 -20.710  -6.684  1.00  0.00           H  
HETATM  715  O   HOH B 228      -8.338  -8.059  -0.213  1.00  0.00           O  
HETATM  716  H1  HOH B 228      -8.646  -8.628   0.492  1.00  0.00           H  
HETATM  717  H2  HOH B 228      -7.384  -8.076  -0.136  1.00  0.00           H  
HETATM  718  O   HOH B 229     -11.924  -9.628  -6.604  1.00  0.00           O  
HETATM  719  H1  HOH B 229     -12.634  -9.679  -7.244  1.00  0.00           H  
HETATM  720  H2  HOH B 229     -11.274  -9.056  -7.012  1.00  0.00           H  
HETATM  721  O   HOH B 230      -2.657 -17.373 -11.521  1.00  0.00           O  
HETATM  722  H1  HOH B 230      -3.432 -16.951 -11.150  1.00  0.00           H  
HETATM  723  H2  HOH B 230      -2.534 -16.947 -12.369  1.00  0.00           H  
HETATM  724  O   HOH B 231     -21.191 -14.593   0.530  1.00  0.00           O  
HETATM  725  H1  HOH B 231     -20.699 -14.741  -0.277  1.00  0.00           H  
HETATM  726  H2  HOH B 231     -21.502 -15.462   0.785  1.00  0.00           H  
HETATM  727  O   HOH B 232      -9.554   1.773   1.622  1.00  0.00           O  
HETATM  728  H1  HOH B 232      -8.861   2.306   1.231  1.00  0.00           H  
HETATM  729  H2  HOH B 232      -9.896   2.311   2.336  1.00  0.00           H  
HETATM  730  O   HOH B 233     -18.560  -3.846 -24.997  1.00  0.00           O  
HETATM  731  H1  HOH B 233     -18.139  -3.597 -24.174  1.00  0.00           H  
HETATM  732  H2  HOH B 233     -17.850  -4.202 -25.531  1.00  0.00           H  
HETATM  733  O   HOH B 234     -21.206  -9.198 -23.646  1.00  0.00           O  
HETATM  734  H1  HOH B 234     -21.077  -8.250 -23.617  1.00  0.00           H  
HETATM  735  H2  HOH B 234     -20.361  -9.547 -23.927  1.00  0.00           H  
HETATM  736  O   HOH B 235     -18.570 -19.291  -6.827  1.00  0.00           O  
HETATM  737  H1  HOH B 235     -17.971 -19.587  -6.141  1.00  0.00           H  
HETATM  738  H2  HOH B 235     -19.045 -20.081  -7.087  1.00  0.00           H  
HETATM  739  O   HOH B 236     -18.323 -21.202  -1.903  1.00  0.00           O  
HETATM  740  H1  HOH B 236     -18.370 -22.158  -1.918  1.00  0.00           H  
HETATM  741  H2  HOH B 236     -18.976 -20.919  -2.542  1.00  0.00           H  
HETATM  742  O   HOH B 237     -20.679 -14.684 -21.804  1.00  0.00           O  
HETATM  743  H1  HOH B 237     -21.512 -15.052 -21.507  1.00  0.00           H  
HETATM  744  H2  HOH B 237     -20.772 -13.741 -21.668  1.00  0.00           H  
HETATM  745  O   HOH B 238     -12.154 -25.178   0.576  1.00  0.00           O  
HETATM  746  H1  HOH B 238     -12.339 -25.124   1.513  1.00  0.00           H  
HETATM  747  H2  HOH B 238     -12.559 -24.395   0.205  1.00  0.00           H  
HETATM  748  O   HOH B 239     -20.761 -17.863   2.068  1.00  0.00           O  
HETATM  749  H1  HOH B 239     -20.525 -18.749   1.794  1.00  0.00           H  
HETATM  750  H2  HOH B 239     -20.136 -17.651   2.761  1.00  0.00           H  
HETATM  751  O   HOH B 240      -4.118 -23.629 -10.052  1.00  0.00           O  
HETATM  752  H1  HOH B 240      -3.626 -22.965 -10.535  1.00  0.00           H  
HETATM  753  H2  HOH B 240      -4.970 -23.660 -10.487  1.00  0.00           H  
HETATM  754  O   HOH B 241     -15.084   2.223  -2.575  1.00  0.00           O  
HETATM  755  H1  HOH B 241     -14.299   2.768  -2.525  1.00  0.00           H  
HETATM  756  H2  HOH B 241     -15.066   1.856  -3.459  1.00  0.00           H  
HETATM  757  O   HOH B 242     -13.944 -10.544   1.157  1.00  0.00           O  
HETATM  758  H1  HOH B 242     -13.621 -11.082   0.433  1.00  0.00           H  
HETATM  759  H2  HOH B 242     -13.699  -9.650   0.919  1.00  0.00           H  
HETATM  760  O   HOH B 243     -18.538 -20.905   2.886  1.00  0.00           O  
HETATM  761  H1  HOH B 243     -17.961 -20.682   2.156  1.00  0.00           H  
HETATM  762  H2  HOH B 243     -18.004 -20.759   3.667  1.00  0.00           H  
HETATM  763  O   HOH B 244     -15.211 -17.366  -1.676  1.00  0.00           O  
HETATM  764  H1  HOH B 244     -15.869 -16.773  -1.313  1.00  0.00           H  
HETATM  765  H2  HOH B 244     -15.697 -18.162  -1.892  1.00  0.00           H  
HETATM  766  O   HOH B 245     -21.598 -18.278 -12.424  1.00  0.00           O  
HETATM  767  H1  HOH B 245     -22.109 -17.657 -11.906  1.00  0.00           H  
HETATM  768  H2  HOH B 245     -22.250 -18.859 -12.814  1.00  0.00           H  
HETATM  769  O   HOH B 246     -14.114 -25.703 -21.667  1.00  0.00           O  
HETATM  770  H1  HOH B 246     -14.664 -25.632 -22.448  1.00  0.00           H  
HETATM  771  H2  HOH B 246     -13.260 -25.372 -21.945  1.00  0.00           H  
HETATM  772  O   HOH B 247      -8.677  -1.916   1.207  1.00  0.00           O  
HETATM  773  H1  HOH B 247      -9.412  -2.469   0.943  1.00  0.00           H  
HETATM  774  H2  HOH B 247      -8.144  -1.832   0.416  1.00  0.00           H  
HETATM  775  O   HOH B 248     -17.079 -20.326   0.462  1.00  0.00           O  
HETATM  776  H1  HOH B 248     -17.560 -20.441  -0.357  1.00  0.00           H  
HETATM  777  H2  HOH B 248     -16.960 -19.380   0.541  1.00  0.00           H  
HETATM  778  O   HOH B 249      -9.923 -16.646  -0.079  1.00  0.00           O  
HETATM  779  H1  HOH B 249     -10.761 -16.780  -0.521  1.00  0.00           H  
HETATM  780  H2  HOH B 249      -9.624 -17.528   0.141  1.00  0.00           H  
HETATM  781  O   HOH B 250       0.534 -21.396  -7.933  1.00  0.00           O  
HETATM  782  H1  HOH B 250      -0.405 -21.436  -8.115  1.00  0.00           H  
HETATM  783  H2  HOH B 250       0.948 -21.725  -8.731  1.00  0.00           H  
HETATM  784  O   HOH B 251     -19.077 -15.997  -9.961  1.00  0.00           O  
HETATM  785  H1  HOH B 251     -19.841 -16.417  -9.567  1.00  0.00           H  
HETATM  786  H2  HOH B 251     -18.327 -16.443  -9.566  1.00  0.00           H  
HETATM  787  O   HOH B 252      -7.929  -9.620  -6.429  1.00  0.00           O  
HETATM  788  H1  HOH B 252      -7.764  -8.932  -7.075  1.00  0.00           H  
HETATM  789  H2  HOH B 252      -7.567 -10.412  -6.825  1.00  0.00           H  
HETATM  790  O   HOH B 253     -12.811 -26.052  -2.715  1.00  0.00           O  
HETATM  791  H1  HOH B 253     -12.436 -26.171  -1.842  1.00  0.00           H  
HETATM  792  H2  HOH B 253     -12.061 -25.846  -3.273  1.00  0.00           H  
HETATM  793  O   HOH B 254     -19.860 -25.431  -2.487  1.00  0.00           O  
HETATM  794  H1  HOH B 254     -19.189 -24.879  -2.084  1.00  0.00           H  
HETATM  795  H2  HOH B 254     -20.480 -24.812  -2.871  1.00  0.00           H  
HETATM  796  O   HOH B 255     -16.432 -10.922 -18.015  1.00  0.00           O  
HETATM  797  H1  HOH B 255     -16.619 -11.852 -17.890  1.00  0.00           H  
HETATM  798  H2  HOH B 255     -16.401 -10.561 -17.129  1.00  0.00           H  
HETATM  799  O   HOH B 256     -14.688 -12.621   2.912  1.00  0.00           O  
HETATM  800  H1  HOH B 256     -14.265 -11.856   2.521  1.00  0.00           H  
HETATM  801  H2  HOH B 256     -15.174 -12.271   3.659  1.00  0.00           H  
HETATM  802  O   HOH B 257     -22.459 -26.840   3.857  1.00  0.00           O  
HETATM  803  H1  HOH B 257     -21.659 -26.394   4.135  1.00  0.00           H  
HETATM  804  H2  HOH B 257     -23.126 -26.153   3.849  1.00  0.00           H  
HETATM  805  O   HOH B 258     -11.503 -15.252  -6.121  1.00  0.00           O  
HETATM  806  H1  HOH B 258     -12.005 -16.042  -6.318  1.00  0.00           H  
HETATM  807  H2  HOH B 258     -11.582 -14.715  -6.910  1.00  0.00           H  
HETATM  808  O   HOH B 259     -21.195   0.490   3.491  1.00  0.00           O  
HETATM  809  H1  HOH B 259     -20.968   0.296   2.581  1.00  0.00           H  
HETATM  810  H2  HOH B 259     -21.329   1.437   3.508  1.00  0.00           H  
HETATM  811  O   HOH B 260     -15.411  -8.187   3.794  1.00  0.00           O  
HETATM  812  H1  HOH B 260     -15.174  -8.701   4.566  1.00  0.00           H  
HETATM  813  H2  HOH B 260     -16.006  -7.515   4.126  1.00  0.00           H  
HETATM  814  O   HOH B 261     -13.422 -22.956  -0.373  1.00  0.00           O  
HETATM  815  H1  HOH B 261     -14.321 -22.893  -0.050  1.00  0.00           H  
HETATM  816  H2  HOH B 261     -13.512 -23.002  -1.325  1.00  0.00           H  
HETATM  817  O   HOH B 262     -16.075 -16.058   4.438  1.00  0.00           O  
HETATM  818  H1  HOH B 262     -15.127 -15.928   4.446  1.00  0.00           H  
HETATM  819  H2  HOH B 262     -16.244 -16.644   5.176  1.00  0.00           H  
HETATM  820  O   HOH B 263     -16.823 -19.219  -2.540  1.00  0.00           O  
HETATM  821  H1  HOH B 263     -17.230 -20.077  -2.422  1.00  0.00           H  
HETATM  822  H2  HOH B 263     -17.336 -18.803  -3.233  1.00  0.00           H  
HETATM  823  O   HOH B 264     -18.275 -24.980   4.573  1.00  0.00           O  
HETATM  824  H1  HOH B 264     -18.831 -25.052   5.348  1.00  0.00           H  
HETATM  825  H2  HOH B 264     -18.759 -25.438   3.886  1.00  0.00           H  
HETATM  826  O   HOH B 265       4.700 -27.561   2.289  1.00  0.00           O  
HETATM  827  H1  HOH B 265       5.070 -26.817   2.764  1.00  0.00           H  
HETATM  828  H2  HOH B 265       5.225 -27.622   1.491  1.00  0.00           H  
HETATM  829  O   HOH B 266      -5.407 -23.935  -2.729  1.00  0.00           O  
HETATM  830  H1  HOH B 266      -5.375 -24.849  -2.445  1.00  0.00           H  
HETATM  831  H2  HOH B 266      -4.897 -23.918  -3.539  1.00  0.00           H  
HETATM  832  O   HOH B 267     -11.200 -13.064 -21.838  1.00  0.00           O  
HETATM  833  H1  HOH B 267     -10.804 -12.789 -22.664  1.00  0.00           H  
HETATM  834  H2  HOH B 267     -11.632 -13.893 -22.043  1.00  0.00           H  
HETATM  835  O   HOH B 268      -9.576 -25.822  -0.751  1.00  0.00           O  
HETATM  836  H1  HOH B 268      -8.935 -25.915  -0.046  1.00  0.00           H  
HETATM  837  H2  HOH B 268     -10.343 -25.436  -0.328  1.00  0.00           H  
HETATM  838  O   HOH B 269     -15.014 -16.634  -4.278  1.00  0.00           O  
HETATM  839  H1  HOH B 269     -15.938 -16.477  -4.472  1.00  0.00           H  
HETATM  840  H2  HOH B 269     -15.006 -16.922  -3.365  1.00  0.00           H  
HETATM  841  O   HOH B 270     -16.045 -10.313  -1.489  1.00  0.00           O  
HETATM  842  H1  HOH B 270     -15.165 -10.398  -1.123  1.00  0.00           H  
HETATM  843  H2  HOH B 270     -16.259  -9.385  -1.388  1.00  0.00           H  
HETATM  844  O   HOH B 271     -17.023 -19.460 -19.693  1.00  0.00           O  
HETATM  845  H1  HOH B 271     -17.592 -18.708 -19.528  1.00  0.00           H  
HETATM  846  H2  HOH B 271     -16.265 -19.317 -19.127  1.00  0.00           H  
HETATM  847  O   HOH B 272       5.882 -19.301 -13.657  1.00  0.00           O  
HETATM  848  H1  HOH B 272       5.959 -20.215 -13.932  1.00  0.00           H  
HETATM  849  H2  HOH B 272       5.060 -19.002 -14.045  1.00  0.00           H  
HETATM  850  O   HOH B 273      -3.169 -17.826 -23.065  1.00  0.00           O  
HETATM  851  H1  HOH B 273      -2.701 -18.450 -22.510  1.00  0.00           H  
HETATM  852  H2  HOH B 273      -2.689 -17.835 -23.894  1.00  0.00           H  
HETATM  853  O   HOH B 274     -19.339  -8.613 -18.588  1.00  0.00           O  
HETATM  854  H1  HOH B 274     -18.942  -7.768 -18.375  1.00  0.00           H  
HETATM  855  H2  HOH B 274     -18.825  -8.940 -19.326  1.00  0.00           H  
HETATM  856  O   HOH B 275     -23.356   1.667 -23.862  1.00  0.00           O  
HETATM  857  H1  HOH B 275     -23.056   2.179 -24.613  1.00  0.00           H  
HETATM  858  H2  HOH B 275     -23.196   0.757 -24.112  1.00  0.00           H  
HETATM  859  O   HOH B 276     -17.325 -22.896  -9.608  1.00  0.00           O  
HETATM  860  H1  HOH B 276     -17.807 -22.344 -10.223  1.00  0.00           H  
HETATM  861  H2  HOH B 276     -17.952 -23.081  -8.909  1.00  0.00           H  
HETATM  862  O   HOH B 277      -8.983 -19.187   0.254  1.00  0.00           O  
HETATM  863  H1  HOH B 277      -9.697 -19.820   0.325  1.00  0.00           H  
HETATM  864  H2  HOH B 277      -8.512 -19.262   1.084  1.00  0.00           H  
HETATM  865  O   HOH B 278      -8.082 -10.631 -18.166  1.00  0.00           O  
HETATM  866  H1  HOH B 278      -8.787 -10.925 -18.744  1.00  0.00           H  
HETATM  867  H2  HOH B 278      -8.524 -10.389 -17.352  1.00  0.00           H  
HETATM  868  O   HOH B 279     -22.617 -17.805   0.127  1.00  0.00           O  
HETATM  869  H1  HOH B 279     -21.908 -17.929   0.758  1.00  0.00           H  
HETATM  870  H2  HOH B 279     -22.181 -17.498  -0.667  1.00  0.00           H  
HETATM  871  O   HOH B 280      -8.791 -27.305 -11.850  1.00  0.00           O  
HETATM  872  H1  HOH B 280      -8.126 -27.956 -11.621  1.00  0.00           H  
HETATM  873  H2  HOH B 280      -8.646 -26.586 -11.236  1.00  0.00           H  
HETATM  874  O   HOH B 281      -9.838  -9.271 -14.339  1.00  0.00           O  
HETATM  875  H1  HOH B 281      -9.863  -9.323 -13.384  1.00  0.00           H  
HETATM  876  H2  HOH B 281      -9.947 -10.177 -14.631  1.00  0.00           H  
HETATM  877  O   HOH B 282     -19.119 -23.460   1.794  1.00  0.00           O  
HETATM  878  H1  HOH B 282     -20.047 -23.326   1.603  1.00  0.00           H  
HETATM  879  H2  HOH B 282     -18.885 -22.736   2.374  1.00  0.00           H  
HETATM  880  O   HOH B 283     -19.666 -14.705  -1.734  1.00  0.00           O  
HETATM  881  H1  HOH B 283     -19.707 -13.759  -1.592  1.00  0.00           H  
HETATM  882  H2  HOH B 283     -19.350 -14.798  -2.633  1.00  0.00           H  
HETATM  883  O   HOH B 284      -2.692 -25.188  -0.773  1.00  0.00           O  
HETATM  884  H1  HOH B 284      -3.039 -25.350  -1.650  1.00  0.00           H  
HETATM  885  H2  HOH B 284      -2.791 -26.022  -0.316  1.00  0.00           H  
HETATM  886  O   HOH B 285      -9.601  -4.324 -14.913  1.00  0.00           O  
HETATM  887  H1  HOH B 285      -9.413  -3.859 -15.729  1.00  0.00           H  
HETATM  888  H2  HOH B 285      -9.478  -5.247 -15.130  1.00  0.00           H  
HETATM  889  O   HOH B 286      -8.918 -15.411  -8.745  1.00  0.00           O  
HETATM  890  H1  HOH B 286      -9.299 -14.653  -8.301  1.00  0.00           H  
HETATM  891  H2  HOH B 286      -8.061 -15.524  -8.334  1.00  0.00           H  
HETATM  892  O   HOH B 287      -1.941  -9.655  -1.271  1.00  0.00           O  
HETATM  893  H1  HOH B 287      -2.051 -10.440  -0.734  1.00  0.00           H  
HETATM  894  H2  HOH B 287      -1.518  -9.024  -0.690  1.00  0.00           H  
HETATM  895  O   HOH B 288     -14.518 -10.202 -24.435  1.00  0.00           O  
HETATM  896  H1  HOH B 288     -13.753 -10.577 -24.871  1.00  0.00           H  
HETATM  897  H2  HOH B 288     -14.156  -9.705 -23.701  1.00  0.00           H  
HETATM  898  O   HOH B 289     -14.591   0.361  -0.107  1.00  0.00           O  
HETATM  899  H1  HOH B 289     -14.777   0.111  -1.012  1.00  0.00           H  
HETATM  900  H2  HOH B 289     -13.844   0.956  -0.171  1.00  0.00           H  
HETATM  901  O   HOH B 290     -17.023 -15.651  -0.685  1.00  0.00           O  
HETATM  902  H1  HOH B 290     -17.864 -15.330  -1.013  1.00  0.00           H  
HETATM  903  H2  HOH B 290     -16.674 -14.925  -0.169  1.00  0.00           H  
HETATM  904  O   HOH B 291     -24.067 -18.658  -4.708  1.00  0.00           O  
HETATM  905  H1  HOH B 291     -24.351 -19.461  -4.272  1.00  0.00           H  
HETATM  906  H2  HOH B 291     -24.253 -17.963  -4.077  1.00  0.00           H  
HETATM  907  O   HOH B 292     -12.869 -17.537  -6.324  1.00  0.00           O  
HETATM  908  H1  HOH B 292     -13.483 -18.194  -6.649  1.00  0.00           H  
HETATM  909  H2  HOH B 292     -13.021 -17.511  -5.379  1.00  0.00           H  
HETATM  910  O   HOH B 293      -9.847  -6.531 -24.028  1.00  0.00           O  
HETATM  911  H1  HOH B 293     -10.717  -6.246 -24.307  1.00  0.00           H  
HETATM  912  H2  HOH B 293      -9.385  -6.725 -24.843  1.00  0.00           H  
HETATM  913  O   HOH B 294     -13.457 -17.499  -9.724  1.00  0.00           O  
HETATM  914  H1  HOH B 294     -12.524 -17.306  -9.818  1.00  0.00           H  
HETATM  915  H2  HOH B 294     -13.487 -18.277  -9.168  1.00  0.00           H  
HETATM  916  O   HOH B 295     -20.677 -20.275   0.965  1.00  0.00           O  
HETATM  917  H1  HOH B 295     -19.877 -20.794   1.049  1.00  0.00           H  
HETATM  918  H2  HOH B 295     -20.823 -20.211   0.021  1.00  0.00           H  
HETATM  919  O   HOH B 296      -4.406 -11.717 -11.992  1.00  0.00           O  
HETATM  920  H1  HOH B 296      -3.647 -11.765 -11.411  1.00  0.00           H  
HETATM  921  H2  HOH B 296      -4.940 -12.475 -11.753  1.00  0.00           H  
HETATM  922  O   HOH B 297     -23.243 -13.286   4.560  1.00  0.00           O  
HETATM  923  H1  HOH B 297     -22.695 -12.522   4.378  1.00  0.00           H  
HETATM  924  H2  HOH B 297     -23.285 -13.329   5.515  1.00  0.00           H  
HETATM  925  O   HOH B 298     -12.888 -14.272   3.805  1.00  0.00           O  
HETATM  926  H1  HOH B 298     -13.528 -13.725   3.350  1.00  0.00           H  
HETATM  927  H2  HOH B 298     -12.330 -14.619   3.109  1.00  0.00           H  
HETATM  928  O   HOH B 299       4.199 -26.149  -7.307  1.00  0.00           O  
HETATM  929  H1  HOH B 299       4.142 -27.073  -7.063  1.00  0.00           H  
HETATM  930  H2  HOH B 299       4.145 -25.678  -6.475  1.00  0.00           H  
HETATM  931  O   HOH B 300      -7.271 -10.852  -2.449  1.00  0.00           O  
HETATM  932  H1  HOH B 300      -7.427  -9.929  -2.248  1.00  0.00           H  
HETATM  933  H2  HOH B 300      -6.371 -10.878  -2.773  1.00  0.00           H  
HETATM  934  O   HOH B 301       2.696 -15.558 -23.218  1.00  0.00           O  
HETATM  935  H1  HOH B 301       2.687 -14.983 -22.452  1.00  0.00           H  
HETATM  936  H2  HOH B 301       3.400 -16.182 -23.043  1.00  0.00           H  
HETATM  937  O   HOH B 302      -8.400 -24.155 -23.586  1.00  0.00           O  
HETATM  938  H1  HOH B 302      -7.841 -24.931 -23.624  1.00  0.00           H  
HETATM  939  H2  HOH B 302      -8.745 -24.064 -24.474  1.00  0.00           H  
HETATM  940  O   HOH B 303     -23.359 -24.048  -1.119  1.00  0.00           O  
HETATM  941  H1  HOH B 303     -23.678 -24.925  -1.330  1.00  0.00           H  
HETATM  942  H2  HOH B 303     -22.596 -23.927  -1.685  1.00  0.00           H  
HETATM  943  O   HOH B 304     -10.341  -7.746  -7.829  1.00  0.00           O  
HETATM  944  H1  HOH B 304     -10.414  -6.941  -8.342  1.00  0.00           H  
HETATM  945  H2  HOH B 304      -9.529  -8.152  -8.134  1.00  0.00           H  
HETATM  946  O   HOH B 305     -13.715 -20.288  -9.152  1.00  0.00           O  
HETATM  947  H1  HOH B 305     -13.690 -21.142  -8.720  1.00  0.00           H  
HETATM  948  H2  HOH B 305     -14.093 -20.466 -10.013  1.00  0.00           H  
HETATM  949  O   HOH B 306      -8.323   0.179  -4.149  1.00  0.00           O  
HETATM  950  H1  HOH B 306      -8.773  -0.519  -4.625  1.00  0.00           H  
HETATM  951  H2  HOH B 306      -8.936   0.433  -3.460  1.00  0.00           H  
HETATM  952  O   HOH B 307      -8.676 -23.277   1.036  1.00  0.00           O  
HETATM  953  H1  HOH B 307      -9.371 -22.619   1.047  1.00  0.00           H  
HETATM  954  H2  HOH B 307      -8.443 -23.365   0.112  1.00  0.00           H  
HETATM  955  O   HOH B 308      -6.597   2.608  -2.428  1.00  0.00           O  
HETATM  956  H1  HOH B 308      -6.806   1.908  -3.046  1.00  0.00           H  
HETATM  957  H2  HOH B 308      -6.926   2.291  -1.587  1.00  0.00           H  
HETATM  958  O   HOH B 309     -14.856 -19.382   3.178  1.00  0.00           O  
HETATM  959  H1  HOH B 309     -15.432 -19.289   2.419  1.00  0.00           H  
HETATM  960  H2  HOH B 309     -14.047 -18.940   2.921  1.00  0.00           H  
HETATM  961  O   HOH B 310     -16.287 -20.369  -5.343  1.00  0.00           O  
HETATM  962  H1  HOH B 310     -16.310 -21.325  -5.370  1.00  0.00           H  
HETATM  963  H2  HOH B 310     -15.447 -20.160  -4.933  1.00  0.00           H  
HETATM  964  O   HOH B 311      -7.335   2.478 -19.401  1.00  0.00           O  
HETATM  965  H1  HOH B 311      -7.484   1.743 -18.805  1.00  0.00           H  
HETATM  966  H2  HOH B 311      -7.618   2.154 -20.256  1.00  0.00           H  
HETATM  967  O   HOH B 312     -14.404  -0.237 -19.678  1.00  0.00           O  
HETATM  968  H1  HOH B 312     -15.301  -0.019 -19.932  1.00  0.00           H  
HETATM  969  H2  HOH B 312     -13.866   0.077 -20.405  1.00  0.00           H  
HETATM  970  O   HOH B 313      -5.805   1.930   3.250  1.00  0.00           O  
HETATM  971  H1  HOH B 313      -6.291   1.112   3.147  1.00  0.00           H  
HETATM  972  H2  HOH B 313      -5.504   1.918   4.159  1.00  0.00           H  
HETATM  973  O   HOH B 314     -23.112 -21.412 -15.438  1.00  0.00           O  
HETATM  974  H1  HOH B 314     -23.585 -21.145 -16.226  1.00  0.00           H  
HETATM  975  H2  HOH B 314     -22.313 -20.885 -15.447  1.00  0.00           H  
HETATM  976  O   HOH B 315     -13.082  -4.559  -4.296  1.00  0.00           O  
HETATM  977  H1  HOH B 315     -13.049  -5.507  -4.173  1.00  0.00           H  
HETATM  978  H2  HOH B 315     -13.713  -4.431  -5.005  1.00  0.00           H  
HETATM  979  O   HOH B 316     -13.147  -1.759 -17.754  1.00  0.00           O  
HETATM  980  H1  HOH B 316     -13.340  -1.277 -16.951  1.00  0.00           H  
HETATM  981  H2  HOH B 316     -13.474  -1.196 -18.456  1.00  0.00           H  
HETATM  982  O   HOH B 317     -21.559  -8.683 -14.103  1.00  0.00           O  
HETATM  983  H1  HOH B 317     -21.050  -8.136 -13.505  1.00  0.00           H  
HETATM  984  H2  HOH B 317     -21.179  -8.513 -14.965  1.00  0.00           H  
HETATM  985  O   HOH B 318     -10.267 -11.934 -19.288  1.00  0.00           O  
HETATM  986  H1  HOH B 318     -10.116 -12.872 -19.402  1.00  0.00           H  
HETATM  987  H2  HOH B 318     -10.851 -11.696 -20.008  1.00  0.00           H  
HETATM  988  O   HOH B 319     -22.066 -22.789 -12.989  1.00  0.00           O  
HETATM  989  H1  HOH B 319     -22.542 -22.448 -13.746  1.00  0.00           H  
HETATM  990  H2  HOH B 319     -22.390 -22.275 -12.250  1.00  0.00           H  
HETATM  991  O   HOH B 320     -14.512   0.604 -16.463  1.00  0.00           O  
HETATM  992  H1  HOH B 320     -14.812   0.596 -17.371  1.00  0.00           H  
HETATM  993  H2  HOH B 320     -15.087   1.232 -16.026  1.00  0.00           H  
HETATM  994  O   HOH B 321     -12.506  -7.078  -3.808  1.00  0.00           O  
HETATM  995  H1  HOH B 321     -12.613  -7.951  -4.185  1.00  0.00           H  
HETATM  996  H2  HOH B 321     -11.892  -7.203  -3.083  1.00  0.00           H  
HETATM  997  O   HOH B 322       3.819  -1.576 -12.874  1.00  0.00           O  
HETATM  998  H1  HOH B 322       4.015  -0.735 -12.461  1.00  0.00           H  
HETATM  999  H2  HOH B 322       2.865  -1.588 -12.954  1.00  0.00           H  
HETATM 1000  O   HOH B 323     -10.374 -20.727 -22.609  1.00  0.00           O  
HETATM 1001  H1  HOH B 323     -11.166 -20.264 -22.885  1.00  0.00           H  
HETATM 1002  H2  HOH B 323     -10.683 -21.372 -21.973  1.00  0.00           H  
HETATM 1003  O   HOH B 324     -19.234   2.054  -6.835  1.00  0.00           O  
HETATM 1004  H1  HOH B 324     -19.100   2.203  -5.899  1.00  0.00           H  
HETATM 1005  H2  HOH B 324     -19.619   2.870  -7.155  1.00  0.00           H  
HETATM 1006  O   HOH B 325     -13.728  -7.599 -18.969  1.00  0.00           O  
HETATM 1007  H1  HOH B 325     -14.378  -7.952 -19.576  1.00  0.00           H  
HETATM 1008  H2  HOH B 325     -14.239  -7.088 -18.341  1.00  0.00           H  
HETATM 1009  O   HOH B 326     -11.143 -22.340 -20.415  1.00  0.00           O  
HETATM 1010  H1  HOH B 326     -10.551 -22.349 -19.663  1.00  0.00           H  
HETATM 1011  H2  HOH B 326     -11.836 -22.958 -20.182  1.00  0.00           H  
HETATM 1012  O   HOH B 327     -20.907  -2.861  -5.711  1.00  0.00           O  
HETATM 1013  H1  HOH B 327     -20.028  -3.237  -5.756  1.00  0.00           H  
HETATM 1014  H2  HOH B 327     -20.817  -1.993  -6.104  1.00  0.00           H  
HETATM 1015  O   HOH B 328     -24.196  -5.988 -20.380  1.00  0.00           O  
HETATM 1016  H1  HOH B 328     -23.303  -6.311 -20.496  1.00  0.00           H  
HETATM 1017  H2  HOH B 328     -24.744  -6.629 -20.834  1.00  0.00           H  
HETATM 1018  O   HOH B 329      -8.473  -1.584 -20.333  1.00  0.00           O  
HETATM 1019  H1  HOH B 329      -8.593  -2.366 -20.873  1.00  0.00           H  
HETATM 1020  H2  HOH B 329      -9.314  -1.467 -19.890  1.00  0.00           H  
HETATM 1021  O   HOH B 330     -10.016  -7.137 -11.888  1.00  0.00           O  
HETATM 1022  H1  HOH B 330      -9.773  -6.250 -12.154  1.00  0.00           H  
HETATM 1023  H2  HOH B 330      -9.189  -7.547 -11.634  1.00  0.00           H  
HETATM 1024  O   HOH B 331      -6.626  -5.994  -3.629  1.00  0.00           O  
HETATM 1025  H1  HOH B 331      -7.121  -5.267  -3.251  1.00  0.00           H  
HETATM 1026  H2  HOH B 331      -7.029  -6.778  -3.256  1.00  0.00           H  
HETATM 1027  O   HOH B 332     -11.391  -2.493  -3.176  1.00  0.00           O  
HETATM 1028  H1  HOH B 332     -11.746  -3.212  -3.699  1.00  0.00           H  
HETATM 1029  H2  HOH B 332     -10.907  -1.957  -3.804  1.00  0.00           H  
HETATM 1030  O   HOH B 333     -19.556  -4.976  -8.494  1.00  0.00           O  
HETATM 1031  H1  HOH B 333     -18.957  -4.230  -8.463  1.00  0.00           H  
HETATM 1032  H2  HOH B 333     -19.023  -5.722  -8.218  1.00  0.00           H  
HETATM 1033  O   HOH B 334     -18.436  -6.069 -18.314  1.00  0.00           O  
HETATM 1034  H1  HOH B 334     -17.780  -5.686 -17.732  1.00  0.00           H  
HETATM 1035  H2  HOH B 334     -19.252  -6.031 -17.815  1.00  0.00           H  
HETATM 1036  O   HOH B 335       5.775  -5.524   4.777  1.00  0.00           O  
HETATM 1037  H1  HOH B 335       5.080  -5.446   5.431  1.00  0.00           H  
HETATM 1038  H2  HOH B 335       5.710  -6.425   4.463  1.00  0.00           H  
HETATM 1039  O   HOH B 336      -6.749   0.206 -17.339  1.00  0.00           O  
HETATM 1040  H1  HOH B 336      -7.595  -0.177 -17.109  1.00  0.00           H  
HETATM 1041  H2  HOH B 336      -6.362  -0.417 -17.954  1.00  0.00           H  
HETATM 1042  O   HOH B 337     -21.924  -8.679 -19.555  1.00  0.00           O  
HETATM 1043  H1  HOH B 337     -22.571  -8.840 -18.867  1.00  0.00           H  
HETATM 1044  H2  HOH B 337     -21.079  -8.814 -19.126  1.00  0.00           H  
HETATM 1045  O   HOH B 338      -9.928   1.316 -17.707  1.00  0.00           O  
HETATM 1046  H1  HOH B 338      -9.478   0.681 -17.151  1.00  0.00           H  
HETATM 1047  H2  HOH B 338     -10.267   0.798 -18.437  1.00  0.00           H  
HETATM 1048  O   HOH B 339       0.085  -2.750 -10.973  1.00  0.00           O  
HETATM 1049  H1  HOH B 339       0.663  -3.483 -11.181  1.00  0.00           H  
HETATM 1050  H2  HOH B 339       0.315  -2.074 -11.611  1.00  0.00           H  
HETATM 1051  O   HOH B 340     -17.738  -8.562 -22.699  1.00  0.00           O  
HETATM 1052  H1  HOH B 340     -18.330  -7.947 -23.132  1.00  0.00           H  
HETATM 1053  H2  HOH B 340     -18.237  -9.377 -22.644  1.00  0.00           H  
HETATM 1054  O   HOH B 341     -18.382  -0.078   4.860  1.00  0.00           O  
HETATM 1055  H1  HOH B 341     -18.978   0.085   4.128  1.00  0.00           H  
HETATM 1056  H2  HOH B 341     -18.872  -0.657   5.444  1.00  0.00           H  
HETATM 1057  O   HOH B 342      -7.797  -8.399  -3.836  1.00  0.00           O  
HETATM 1058  H1  HOH B 342      -7.730  -9.110  -4.473  1.00  0.00           H  
HETATM 1059  H2  HOH B 342      -8.540  -7.876  -4.137  1.00  0.00           H  
HETATM 1060  O   HOH B 343     -16.969  -4.377 -21.687  1.00  0.00           O  
HETATM 1061  H1  HOH B 343     -16.661  -3.614 -22.175  1.00  0.00           H  
HETATM 1062  H2  HOH B 343     -16.588  -4.274 -20.815  1.00  0.00           H  
HETATM 1063  O   HOH B 344     -13.858  -3.988  -7.961  1.00  0.00           O  
HETATM 1064  H1  HOH B 344     -14.606  -4.259  -7.429  1.00  0.00           H  
HETATM 1065  H2  HOH B 344     -13.720  -4.715  -8.569  1.00  0.00           H  
HETATM 1066  O   HOH B 345      -8.789  -2.365 -11.065  1.00  0.00           O  
HETATM 1067  H1  HOH B 345      -7.988  -2.255 -11.577  1.00  0.00           H  
HETATM 1068  H2  HOH B 345      -9.153  -3.198 -11.365  1.00  0.00           H  
HETATM 1069  O   HOH B 346     -15.067 -22.028 -19.331  1.00  0.00           O  
HETATM 1070  H1  HOH B 346     -15.383 -21.795 -20.204  1.00  0.00           H  
HETATM 1071  H2  HOH B 346     -14.815 -22.948 -19.404  1.00  0.00           H  
HETATM 1072  O   HOH B 347     -19.961  -7.319 -12.510  1.00  0.00           O  
HETATM 1073  H1  HOH B 347     -20.390  -6.510 -12.233  1.00  0.00           H  
HETATM 1074  H2  HOH B 347     -19.200  -7.396 -11.934  1.00  0.00           H  
HETATM 1075  O   HOH B 348     -20.987 -11.982 -21.869  1.00  0.00           O  
HETATM 1076  H1  HOH B 348     -20.598 -11.324 -22.445  1.00  0.00           H  
HETATM 1077  H2  HOH B 348     -20.434 -11.974 -21.088  1.00  0.00           H  
HETATM 1078  O   HOH B 349     -20.055  -9.685 -16.150  1.00  0.00           O  
HETATM 1079  H1  HOH B 349     -20.003  -9.304 -17.026  1.00  0.00           H  
HETATM 1080  H2  HOH B 349     -20.642 -10.434 -16.248  1.00  0.00           H  
HETATM 1081  O   HOH B 350     -13.070   1.897 -10.980  1.00  0.00           O  
HETATM 1082  H1  HOH B 350     -12.274   1.556 -10.572  1.00  0.00           H  
HETATM 1083  H2  HOH B 350     -13.405   2.540 -10.354  1.00  0.00           H  
HETATM 1084  O   HOH B 351     -12.963   1.958 -24.325  1.00  0.00           O  
HETATM 1085  H1  HOH B 351     -13.090   1.635 -25.217  1.00  0.00           H  
HETATM 1086  H2  HOH B 351     -13.508   2.744 -24.275  1.00  0.00           H  
HETATM 1087  O   HOH B 352     -14.070 -13.130  -7.146  1.00  0.00           O  
HETATM 1088  H1  HOH B 352     -14.528 -13.967  -7.226  1.00  0.00           H  
HETATM 1089  H2  HOH B 352     -13.297 -13.225  -7.702  1.00  0.00           H  
HETATM 1090  O   HOH B 353     -17.529  -2.599 -18.055  1.00  0.00           O  
HETATM 1091  H1  HOH B 353     -16.920  -3.082 -18.613  1.00  0.00           H  
HETATM 1092  H2  HOH B 353     -18.182  -2.247 -18.660  1.00  0.00           H  
HETATM 1093  O   HOH B 354     -23.453  -9.688 -22.009  1.00  0.00           O  
HETATM 1094  H1  HOH B 354     -22.859  -9.633 -21.260  1.00  0.00           H  
HETATM 1095  H2  HOH B 354     -22.928  -9.397 -22.754  1.00  0.00           H  
HETATM 1096  O   HOH B 355     -17.321  -1.410 -12.062  1.00  0.00           O  
HETATM 1097  H1  HOH B 355     -17.473  -0.474 -11.934  1.00  0.00           H  
HETATM 1098  H2  HOH B 355     -16.373  -1.512 -11.978  1.00  0.00           H  
HETATM 1099  O   HOH B 356     -14.265  -1.961 -13.564  1.00  0.00           O  
HETATM 1100  H1  HOH B 356     -14.173  -1.262 -12.916  1.00  0.00           H  
HETATM 1101  H2  HOH B 356     -14.703  -1.543 -14.306  1.00  0.00           H  
HETATM 1102  O   HOH B 357     -11.378 -25.414 -15.471  1.00  0.00           O  
HETATM 1103  H1  HOH B 357     -10.600 -25.910 -15.215  1.00  0.00           H  
HETATM 1104  H2  HOH B 357     -11.595 -24.892 -14.699  1.00  0.00           H  
HETATM 1105  O   HOH B 358     -13.328  -5.194 -23.134  1.00  0.00           O  
HETATM 1106  H1  HOH B 358     -13.363  -6.078 -23.500  1.00  0.00           H  
HETATM 1107  H2  HOH B 358     -13.800  -4.653 -23.767  1.00  0.00           H  
HETATM 1108  O   HOH B 359     -23.619 -12.723 -22.646  1.00  0.00           O  
HETATM 1109  H1  HOH B 359     -24.248 -12.012 -22.527  1.00  0.00           H  
HETATM 1110  H2  HOH B 359     -22.768 -12.323 -22.469  1.00  0.00           H  
HETATM 1111  O   HOH B 360      -8.381  -3.583 -17.140  1.00  0.00           O  
HETATM 1112  H1  HOH B 360      -8.320  -3.693 -18.089  1.00  0.00           H  
HETATM 1113  H2  HOH B 360      -7.477  -3.456 -16.854  1.00  0.00           H  
HETATM 1114  O   HOH B 361     -16.556 -11.829  -6.852  1.00  0.00           O  
HETATM 1115  H1  HOH B 361     -16.853 -11.860  -5.943  1.00  0.00           H  
HETATM 1116  H2  HOH B 361     -15.779 -12.388  -6.871  1.00  0.00           H  
HETATM 1117  O   HOH B 362     -19.869  -4.904 -14.174  1.00  0.00           O  
HETATM 1118  H1  HOH B 362     -20.408  -4.454 -13.523  1.00  0.00           H  
HETATM 1119  H2  HOH B 362     -19.178  -4.277 -14.388  1.00  0.00           H  
HETATM 1120  O   HOH B 363     -12.604  -4.207 -13.854  1.00  0.00           O  
HETATM 1121  H1  HOH B 363     -12.320  -4.213 -14.768  1.00  0.00           H  
HETATM 1122  H2  HOH B 363     -13.284  -3.534 -13.818  1.00  0.00           H  
HETATM 1123  O   HOH B 364     -20.926  -5.117 -10.905  1.00  0.00           O  
HETATM 1124  H1  HOH B 364     -20.589  -4.361 -11.386  1.00  0.00           H  
HETATM 1125  H2  HOH B 364     -20.416  -5.134 -10.095  1.00  0.00           H  
HETATM 1126  O   HOH B 365      -4.148 -24.434 -23.661  1.00  0.00           O  
HETATM 1127  H1  HOH B 365      -3.801 -25.118 -24.234  1.00  0.00           H  
HETATM 1128  H2  HOH B 365      -5.009 -24.758 -23.396  1.00  0.00           H  
HETATM 1129  O   HOH B 366       3.943 -25.044  -4.928  1.00  0.00           O  
HETATM 1130  H1  HOH B 366       3.141 -25.258  -4.450  1.00  0.00           H  
HETATM 1131  H2  HOH B 366       4.195 -24.180  -4.603  1.00  0.00           H  
HETATM 1132  O   HOH B 367      -5.013   1.436 -15.772  1.00  0.00           O  
HETATM 1133  H1  HOH B 367      -5.552   1.824 -15.083  1.00  0.00           H  
HETATM 1134  H2  HOH B 367      -5.636   1.196 -16.458  1.00  0.00           H  
HETATM 1135  O   HOH B 368     -23.242 -27.471   0.658  1.00  0.00           O  
HETATM 1136  H1  HOH B 368     -22.457 -27.400   0.115  1.00  0.00           H  
HETATM 1137  H2  HOH B 368     -22.992 -27.078   1.494  1.00  0.00           H  
HETATM 1138  O   HOH B 369     -23.452 -10.779  -9.162  1.00  0.00           O  
HETATM 1139  H1  HOH B 369     -24.056 -11.213  -8.559  1.00  0.00           H  
HETATM 1140  H2  HOH B 369     -23.927 -10.004  -9.461  1.00  0.00           H  
HETATM 1141  O   HOH B 370     -17.495  -3.288 -15.094  1.00  0.00           O  
HETATM 1142  H1  HOH B 370     -17.395  -2.380 -14.809  1.00  0.00           H  
HETATM 1143  H2  HOH B 370     -17.365  -3.258 -16.042  1.00  0.00           H  
HETATM 1144  O   HOH B 371     -13.801 -26.022  -9.357  1.00  0.00           O  
HETATM 1145  H1  HOH B 371     -13.635 -25.994  -8.414  1.00  0.00           H  
HETATM 1146  H2  HOH B 371     -13.526 -25.162  -9.674  1.00  0.00           H  
HETATM 1147  O   HOH B 372     -12.925  -8.246   0.261  1.00  0.00           O  
HETATM 1148  H1  HOH B 372     -12.194  -8.135  -0.347  1.00  0.00           H  
HETATM 1149  H2  HOH B 372     -12.754  -7.614   0.959  1.00  0.00           H  
HETATM 1150  O   HOH B 373     -20.903  -8.093  -6.878  1.00  0.00           O  
HETATM 1151  H1  HOH B 373     -21.792  -7.900  -6.579  1.00  0.00           H  
HETATM 1152  H2  HOH B 373     -20.339  -7.789  -6.168  1.00  0.00           H  
HETATM 1153  O   HOH B 374       2.104 -18.945 -10.372  1.00  0.00           O  
HETATM 1154  H1  HOH B 374       1.698 -18.078 -10.352  1.00  0.00           H  
HETATM 1155  H2  HOH B 374       1.366 -19.555 -10.379  1.00  0.00           H  
HETATM 1156  O   HOH B 375     -21.128  -5.520 -16.899  1.00  0.00           O  
HETATM 1157  H1  HOH B 375     -20.815  -4.763 -16.403  1.00  0.00           H  
HETATM 1158  H2  HOH B 375     -22.082  -5.443 -16.878  1.00  0.00           H  
HETATM 1159  O   HOH B 376      -8.797  -4.212  -5.070  1.00  0.00           O  
HETATM 1160  H1  HOH B 376      -8.228  -4.354  -5.826  1.00  0.00           H  
HETATM 1161  H2  HOH B 376      -9.233  -5.053  -4.936  1.00  0.00           H  
HETATM 1162  O   HOH B 377     -17.172  -6.016 -15.802  1.00  0.00           O  
HETATM 1163  H1  HOH B 377     -16.971  -5.254 -15.258  1.00  0.00           H  
HETATM 1164  H2  HOH B 377     -17.685  -6.589 -15.232  1.00  0.00           H  
HETATM 1165  O   HOH B 378     -11.750  -1.446   4.155  1.00  0.00           O  
HETATM 1166  H1  HOH B 378     -12.075  -1.490   5.054  1.00  0.00           H  
HETATM 1167  H2  HOH B 378     -12.533  -1.304   3.623  1.00  0.00           H  
HETATM 1168  O   HOH B 379     -12.168   1.421 -15.375  1.00  0.00           O  
HETATM 1169  H1  HOH B 379     -13.006   1.073 -15.681  1.00  0.00           H  
HETATM 1170  H2  HOH B 379     -11.713   1.687 -16.174  1.00  0.00           H  
HETATM 1171  O   HOH B 380     -12.964  -1.371  -8.553  1.00  0.00           O  
HETATM 1172  H1  HOH B 380     -12.340  -1.441  -9.275  1.00  0.00           H  
HETATM 1173  H2  HOH B 380     -12.964  -2.240  -8.150  1.00  0.00           H  
HETATM 1174  O   HOH B 381     -13.368  -8.994 -22.315  1.00  0.00           O  
HETATM 1175  H1  HOH B 381     -13.562  -8.062 -22.210  1.00  0.00           H  
HETATM 1176  H2  HOH B 381     -12.672  -9.167 -21.680  1.00  0.00           H  
HETATM 1177  O   HOH B 382     -10.590 -27.023 -23.232  1.00  0.00           O  
HETATM 1178  H1  HOH B 382     -11.371 -27.246 -23.738  1.00  0.00           H  
HETATM 1179  H2  HOH B 382     -10.585 -26.066 -23.206  1.00  0.00           H  
HETATM 1180  O   HOH B 383     -21.060 -26.883 -20.505  1.00  0.00           O  
HETATM 1181  H1  HOH B 383     -20.105 -26.816 -20.511  1.00  0.00           H  
HETATM 1182  H2  HOH B 383     -21.356 -26.058 -20.121  1.00  0.00           H  
HETATM 1183  O   HOH B 384     -14.813  -6.011 -17.105  1.00  0.00           O  
HETATM 1184  H1  HOH B 384     -15.417  -5.984 -16.363  1.00  0.00           H  
HETATM 1185  H2  HOH B 384     -14.023  -5.574 -16.787  1.00  0.00           H  
HETATM 1186  O   HOH B 385       4.621  -3.553 -14.617  1.00  0.00           O  
HETATM 1187  H1  HOH B 385       3.899  -4.176 -14.707  1.00  0.00           H  
HETATM 1188  H2  HOH B 385       4.312  -2.919 -13.970  1.00  0.00           H  
HETATM 1189  O   HOH B 386     -14.428 -11.590  -3.285  1.00  0.00           O  
HETATM 1190  H1  HOH B 386     -15.338 -11.315  -3.177  1.00  0.00           H  
HETATM 1191  H2  HOH B 386     -14.485 -12.499  -3.579  1.00  0.00           H  
HETATM 1192  O   HOH B 387     -16.240  -6.144 -10.419  1.00  0.00           O  
HETATM 1193  H1  HOH B 387     -15.342  -6.134 -10.088  1.00  0.00           H  
HETATM 1194  H2  HOH B 387     -16.256  -5.464 -11.092  1.00  0.00           H  
HETATM 1195  O   HOH B 388       1.230  -2.295 -16.496  1.00  0.00           O  
HETATM 1196  H1  HOH B 388       0.343  -2.047 -16.755  1.00  0.00           H  
HETATM 1197  H2  HOH B 388       1.667  -2.516 -17.319  1.00  0.00           H  
HETATM 1198  O   HOH B 389       0.242  -6.638  -6.055  1.00  0.00           O  
HETATM 1199  H1  HOH B 389       1.086  -6.374  -6.422  1.00  0.00           H  
HETATM 1200  H2  HOH B 389       0.468  -7.230  -5.337  1.00  0.00           H  
HETATM 1201  O   HOH B 390     -15.993  -7.741   0.184  1.00  0.00           O  
HETATM 1202  H1  HOH B 390     -16.186  -8.281   0.951  1.00  0.00           H  
HETATM 1203  H2  HOH B 390     -15.038  -7.742   0.124  1.00  0.00           H  
HETATM 1204  O   HOH B 391     -11.283 -26.161 -12.544  1.00  0.00           O  
HETATM 1205  H1  HOH B 391     -10.660 -26.861 -12.347  1.00  0.00           H  
HETATM 1206  H2  HOH B 391     -12.127 -26.502 -12.249  1.00  0.00           H  
HETATM 1207  O   HOH B 392       5.609  -0.570 -16.130  1.00  0.00           O  
HETATM 1208  H1  HOH B 392       5.003  -1.268 -16.383  1.00  0.00           H  
HETATM 1209  H2  HOH B 392       6.198  -0.982 -15.498  1.00  0.00           H  
HETATM 1210  O   HOH B 393     -10.960  -1.445 -19.515  1.00  0.00           O  
HETATM 1211  H1  HOH B 393     -11.156  -1.611 -18.593  1.00  0.00           H  
HETATM 1212  H2  HOH B 393     -11.721  -1.782 -19.987  1.00  0.00           H  
HETATM 1213  O   HOH B 394     -10.266  -4.270 -12.328  1.00  0.00           O  
HETATM 1214  H1  HOH B 394     -11.173  -4.348 -12.626  1.00  0.00           H  
HETATM 1215  H2  HOH B 394      -9.759  -4.154 -13.131  1.00  0.00           H  
HETATM 1216  O   HOH B 395     -16.268  -4.265  -0.479  1.00  0.00           O  
HETATM 1217  H1  HOH B 395     -15.603  -4.766  -0.952  1.00  0.00           H  
HETATM 1218  H2  HOH B 395     -16.279  -3.411  -0.913  1.00  0.00           H  
HETATM 1219  O   HOH B 396       4.585   1.497  -5.531  1.00  0.00           O  
HETATM 1220  H1  HOH B 396       5.116   1.332  -4.752  1.00  0.00           H  
HETATM 1221  H2  HOH B 396       3.683   1.373  -5.237  1.00  0.00           H  
HETATM 1222  O   HOH B 397     -17.034 -25.281  -5.282  1.00  0.00           O  
HETATM 1223  H1  HOH B 397     -16.482 -26.047  -5.439  1.00  0.00           H  
HETATM 1224  H2  HOH B 397     -17.785 -25.622  -4.795  1.00  0.00           H  
HETATM 1225  O   HOH B 398      -7.568 -15.183 -23.882  1.00  0.00           O  
HETATM 1226  H1  HOH B 398      -8.090 -14.428 -24.155  1.00  0.00           H  
HETATM 1227  H2  HOH B 398      -8.002 -15.501 -23.090  1.00  0.00           H  
HETATM 1228  O   HOH B 399     -12.790 -11.602  -1.135  1.00  0.00           O  
HETATM 1229  H1  HOH B 399     -12.146 -11.077  -1.611  1.00  0.00           H  
HETATM 1230  H2  HOH B 399     -13.448 -11.828  -1.792  1.00  0.00           H  
HETATM 1231  O   HOH B 400      -9.733 -14.614 -19.207  1.00  0.00           O  
HETATM 1232  H1  HOH B 400      -9.861 -14.792 -18.275  1.00  0.00           H  
HETATM 1233  H2  HOH B 400     -10.616 -14.625 -19.577  1.00  0.00           H  
HETATM 1234  O   HOH B 401     -13.338  -7.716 -15.142  1.00  0.00           O  
HETATM 1235  H1  HOH B 401     -14.130  -7.659 -14.608  1.00  0.00           H  
HETATM 1236  H2  HOH B 401     -12.624  -7.533 -14.531  1.00  0.00           H  
HETATM 1237  O   HOH B 402      -5.208 -12.768 -19.473  1.00  0.00           O  
HETATM 1238  H1  HOH B 402      -5.055 -11.925 -19.047  1.00  0.00           H  
HETATM 1239  H2  HOH B 402      -5.412 -13.366 -18.754  1.00  0.00           H  
HETATM 1240  O   HOH B 403     -17.465   1.007 -10.846  1.00  0.00           O  
HETATM 1241  H1  HOH B 403     -16.874   1.740 -10.672  1.00  0.00           H  
HETATM 1242  H2  HOH B 403     -18.270   1.232 -10.380  1.00  0.00           H  
HETATM 1243  O   HOH B 404     -14.464  -4.865   1.601  1.00  0.00           O  
HETATM 1244  H1  HOH B 404     -14.951  -4.827   0.777  1.00  0.00           H  
HETATM 1245  H2  HOH B 404     -14.501  -3.972   1.943  1.00  0.00           H  
HETATM 1246  O   HOH B 405       3.119 -27.156 -12.246  1.00  0.00           O  
HETATM 1247  H1  HOH B 405       3.276 -27.794 -11.549  1.00  0.00           H  
HETATM 1248  H2  HOH B 405       3.703 -26.426 -12.040  1.00  0.00           H  
HETATM 1249  O   HOH B 406     -12.121  -9.117 -17.342  1.00  0.00           O  
HETATM 1250  H1  HOH B 406     -12.489  -8.889 -16.488  1.00  0.00           H  
HETATM 1251  H2  HOH B 406     -12.669  -8.648 -17.972  1.00  0.00           H  
HETATM 1252  O   HOH B 407       0.429  -7.891 -12.594  1.00  0.00           O  
HETATM 1253  H1  HOH B 407       0.671  -8.600 -11.999  1.00  0.00           H  
HETATM 1254  H2  HOH B 407      -0.043  -8.325 -13.305  1.00  0.00           H  
HETATM 1255  O   HOH B 408     -22.780   2.245  -9.186  1.00  0.00           O  
HETATM 1256  H1  HOH B 408     -22.801   3.196  -9.075  1.00  0.00           H  
HETATM 1257  H2  HOH B 408     -21.949   2.074  -9.629  1.00  0.00           H  
HETATM 1258  O   HOH B 409     -17.401  -6.924  -7.189  1.00  0.00           O  
HETATM 1259  H1  HOH B 409     -16.783  -7.621  -7.408  1.00  0.00           H  
HETATM 1260  H2  HOH B 409     -17.959  -7.302  -6.509  1.00  0.00           H  
HETATM 1261  O   HOH B 410       0.986 -12.600 -23.726  1.00  0.00           O  
HETATM 1262  H1  HOH B 410       1.084 -13.380 -24.273  1.00  0.00           H  
HETATM 1263  H2  HOH B 410       0.203 -12.165 -24.067  1.00  0.00           H  
HETATM 1264  O   HOH B 411      -5.366   0.144 -21.730  1.00  0.00           O  
HETATM 1265  H1  HOH B 411      -4.507  -0.138 -21.417  1.00  0.00           H  
HETATM 1266  H2  HOH B 411      -5.981  -0.189 -21.077  1.00  0.00           H  
HETATM 1267  O   HOH B 412     -15.876 -23.288 -23.219  1.00  0.00           O  
HETATM 1268  H1  HOH B 412     -15.785 -22.645 -22.516  1.00  0.00           H  
HETATM 1269  H2  HOH B 412     -16.697 -23.742 -23.025  1.00  0.00           H  
HETATM 1270  O   HOH B 413     -13.032   1.297 -21.610  1.00  0.00           O  
HETATM 1271  H1  HOH B 413     -13.022   2.128 -21.134  1.00  0.00           H  
HETATM 1272  H2  HOH B 413     -12.629   1.500 -22.455  1.00  0.00           H  
HETATM 1273  O   HOH B 414     -18.101  -3.960  -4.979  1.00  0.00           O  
HETATM 1274  H1  HOH B 414     -17.907  -4.177  -5.891  1.00  0.00           H  
HETATM 1275  H2  HOH B 414     -17.274  -3.624  -4.631  1.00  0.00           H  
HETATM 1276  O   HOH B 415     -14.023   0.968 -13.117  1.00  0.00           O  
HETATM 1277  H1  HOH B 415     -13.226   0.830 -13.629  1.00  0.00           H  
HETATM 1278  H2  HOH B 415     -13.711   1.138 -12.228  1.00  0.00           H  
HETATM 1279  O   HOH B 416      -6.846  -5.102   2.347  1.00  0.00           O  
HETATM 1280  H1  HOH B 416      -6.595  -4.593   3.118  1.00  0.00           H  
HETATM 1281  H2  HOH B 416      -6.113  -4.995   1.740  1.00  0.00           H  
HETATM 1282  O   HOH B 417     -22.553   0.984 -17.497  1.00  0.00           O  
HETATM 1283  H1  HOH B 417     -21.884   0.475 -17.953  1.00  0.00           H  
HETATM 1284  H2  HOH B 417     -23.338   0.438 -17.535  1.00  0.00           H  
HETATM 1285  O   HOH B 418       1.690  -4.705 -11.875  1.00  0.00           O  
HETATM 1286  H1  HOH B 418       1.494  -4.722 -12.812  1.00  0.00           H  
HETATM 1287  H2  HOH B 418       1.848  -5.620 -11.645  1.00  0.00           H  
HETATM 1288  O   HOH B 419      -4.924  -0.789 -11.047  1.00  0.00           O  
HETATM 1289  H1  HOH B 419      -4.623  -0.591 -10.160  1.00  0.00           H  
HETATM 1290  H2  HOH B 419      -4.872  -1.743 -11.111  1.00  0.00           H  
HETATM 1291  O   HOH B 420     -20.880  -2.757 -16.013  1.00  0.00           O  
HETATM 1292  H1  HOH B 420     -20.478  -1.921 -15.778  1.00  0.00           H  
HETATM 1293  H2  HOH B 420     -21.716  -2.517 -16.414  1.00  0.00           H  
HETATM 1294  O   HOH B 421     -22.821  -0.711 -24.683  1.00  0.00           O  
HETATM 1295  H1  HOH B 421     -22.045  -0.398 -25.148  1.00  0.00           H  
HETATM 1296  H2  HOH B 421     -22.999  -1.570 -25.065  1.00  0.00           H  
HETATM 1297  O   HOH B 422       5.375   0.402  -9.756  1.00  0.00           O  
HETATM 1298  H1  HOH B 422       5.871  -0.332 -10.120  1.00  0.00           H  
HETATM 1299  H2  HOH B 422       6.031   1.081  -9.598  1.00  0.00           H  
HETATM 1300  O   HOH B 423      -1.868 -12.836 -16.391  1.00  0.00           O  
HETATM 1301  H1  HOH B 423      -2.494 -12.800 -15.668  1.00  0.00           H  
HETATM 1302  H2  HOH B 423      -1.096 -12.374 -16.063  1.00  0.00           H  
HETATM 1303  O   HOH B 424     -22.722  -8.406 -11.473  1.00  0.00           O  
HETATM 1304  H1  HOH B 424     -23.412  -8.021 -12.013  1.00  0.00           H  
HETATM 1305  H2  HOH B 424     -22.229  -8.963 -12.076  1.00  0.00           H  
HETATM 1306  O   HOH B 425     -20.289  -0.599  -6.933  1.00  0.00           O  
HETATM 1307  H1  HOH B 425     -20.471  -0.646  -7.871  1.00  0.00           H  
HETATM 1308  H2  HOH B 425     -19.781   0.206  -6.828  1.00  0.00           H  
HETATM 1309  O   HOH B 426     -10.954  -5.414  -9.467  1.00  0.00           O  
HETATM 1310  H1  HOH B 426     -11.906  -5.507  -9.442  1.00  0.00           H  
HETATM 1311  H2  HOH B 426     -10.714  -5.640 -10.365  1.00  0.00           H  
HETATM 1312  O   HOH B 427     -11.278  -6.100 -18.715  1.00  0.00           O  
HETATM 1313  H1  HOH B 427     -10.748  -5.660 -19.380  1.00  0.00           H  
HETATM 1314  H2  HOH B 427     -11.831  -6.705 -19.210  1.00  0.00           H  
HETATM 1315  O   HOH B 428     -20.793 -21.285 -23.174  1.00  0.00           O  
HETATM 1316  H1  HOH B 428     -20.231 -20.618 -23.569  1.00  0.00           H  
HETATM 1317  H2  HOH B 428     -20.258 -21.667 -22.478  1.00  0.00           H  
HETATM 1318  O   HOH B 429      -7.222  -3.868 -24.980  1.00  0.00           O  
HETATM 1319  H1  HOH B 429      -6.767  -3.098 -24.639  1.00  0.00           H  
HETATM 1320  H2  HOH B 429      -8.093  -3.548 -25.216  1.00  0.00           H  
HETATM 1321  O   HOH B 430     -17.039  -4.991   3.034  1.00  0.00           O  
HETATM 1322  H1  HOH B 430     -17.626  -5.101   2.286  1.00  0.00           H  
HETATM 1323  H2  HOH B 430     -16.160  -5.066   2.661  1.00  0.00           H  
HETATM 1324  O   HOH B 431      -5.975 -14.868 -17.643  1.00  0.00           O  
HETATM 1325  H1  HOH B 431      -6.527 -15.496 -18.109  1.00  0.00           H  
HETATM 1326  H2  HOH B 431      -6.575 -14.416 -17.050  1.00  0.00           H  
HETATM 1327  O   HOH B 432     -24.097 -23.907 -19.242  1.00  0.00           O  
HETATM 1328  H1  HOH B 432     -24.242 -24.822 -19.484  1.00  0.00           H  
HETATM 1329  H2  HOH B 432     -24.161 -23.899 -18.287  1.00  0.00           H  
HETATM 1330  O   HOH B 433      -8.894  -6.613   3.055  1.00  0.00           O  
HETATM 1331  H1  HOH B 433      -9.526  -5.937   2.813  1.00  0.00           H  
HETATM 1332  H2  HOH B 433      -8.054  -6.282   2.735  1.00  0.00           H  
HETATM 1333  O   HOH B 434      -4.330 -27.175   1.236  1.00  0.00           O  
HETATM 1334  H1  HOH B 434      -4.927 -27.413   1.945  1.00  0.00           H  
HETATM 1335  H2  HOH B 434      -3.938 -26.349   1.519  1.00  0.00           H  
HETATM 1336  O   HOH B 435     -15.538 -22.530   1.140  1.00  0.00           O  
HETATM 1337  H1  HOH B 435     -15.668 -22.631   2.083  1.00  0.00           H  
HETATM 1338  H2  HOH B 435     -16.267 -21.979   0.854  1.00  0.00           H  
HETATM 1339  O   HOH B 436     -19.179 -26.466   2.538  1.00  0.00           O  
HETATM 1340  H1  HOH B 436     -18.997 -25.657   2.061  1.00  0.00           H  
HETATM 1341  H2  HOH B 436     -19.310 -27.123   1.854  1.00  0.00           H  
HETATM 1342  O   HOH B 437     -11.618  -5.417  -0.552  1.00  0.00           O  
HETATM 1343  H1  HOH B 437     -11.521  -5.696   0.359  1.00  0.00           H  
HETATM 1344  H2  HOH B 437     -11.094  -6.043  -1.052  1.00  0.00           H  
HETATM 1345  O   HOH B 438     -19.486  -1.036 -22.998  1.00  0.00           O  
HETATM 1346  H1  HOH B 438     -19.403  -1.757 -22.374  1.00  0.00           H  
HETATM 1347  H2  HOH B 438     -20.306  -0.605 -22.760  1.00  0.00           H  
HETATM 1348  O   HOH B 439     -14.958  -1.003 -10.376  1.00  0.00           O  
HETATM 1349  H1  HOH B 439     -14.503  -1.209  -9.560  1.00  0.00           H  
HETATM 1350  H2  HOH B 439     -15.125  -0.061 -10.327  1.00  0.00           H  
HETATM 1351  O   HOH B 440      -0.862   1.888  -8.108  1.00  0.00           O  
HETATM 1352  H1  HOH B 440      -0.926   0.933  -8.093  1.00  0.00           H  
HETATM 1353  H2  HOH B 440      -1.239   2.140  -8.950  1.00  0.00           H  
HETATM 1354  O   HOH B 441      -7.978  -4.017  -2.621  1.00  0.00           O  
HETATM 1355  H1  HOH B 441      -8.329  -3.913  -3.505  1.00  0.00           H  
HETATM 1356  H2  HOH B 441      -8.738  -3.910  -2.047  1.00  0.00           H  
HETATM 1357  O   HOH B 442     -17.239 -11.471  -4.345  1.00  0.00           O  
HETATM 1358  H1  HOH B 442     -17.813 -11.729  -3.623  1.00  0.00           H  
HETATM 1359  H2  HOH B 442     -17.240 -10.514  -4.321  1.00  0.00           H  
HETATM 1360  O   HOH B 443      -7.823   0.465  -9.039  1.00  0.00           O  
HETATM 1361  H1  HOH B 443      -7.441   0.987  -8.335  1.00  0.00           H  
HETATM 1362  H2  HOH B 443      -7.252   0.622  -9.792  1.00  0.00           H  
HETATM 1363  O   HOH B 444     -10.092  -3.307  -0.995  1.00  0.00           O  
HETATM 1364  H1  HOH B 444     -10.603  -4.088  -0.785  1.00  0.00           H  
HETATM 1365  H2  HOH B 444     -10.652  -2.806  -1.588  1.00  0.00           H  
HETATM 1366  O   HOH B 445     -10.696 -10.469  -2.733  1.00  0.00           O  
HETATM 1367  H1  HOH B 445     -10.133 -11.079  -2.256  1.00  0.00           H  
HETATM 1368  H2  HOH B 445     -10.805 -10.868  -3.596  1.00  0.00           H  
HETATM 1369  O   HOH B 446     -10.751  -7.986  -1.555  1.00  0.00           O  
HETATM 1370  H1  HOH B 446     -10.632  -8.795  -2.053  1.00  0.00           H  
HETATM 1371  H2  HOH B 446     -10.038  -7.989  -0.917  1.00  0.00           H  
HETATM 1372  O   HOH B 447     -18.716  -6.603 -24.445  1.00  0.00           O  
HETATM 1373  H1  HOH B 447     -19.621  -6.563 -24.755  1.00  0.00           H  
HETATM 1374  H2  HOH B 447     -18.365  -5.729 -24.619  1.00  0.00           H  
HETATM 1375  O   HOH B 448     -20.314  -3.733   2.825  1.00  0.00           O  
HETATM 1376  H1  HOH B 448     -20.459  -4.669   2.685  1.00  0.00           H  
HETATM 1377  H2  HOH B 448     -19.627  -3.693   3.490  1.00  0.00           H  
HETATM 1378  O   HOH B 449      -9.536  -1.682  -5.436  1.00  0.00           O  
HETATM 1379  H1  HOH B 449      -9.406  -1.672  -6.385  1.00  0.00           H  
HETATM 1380  H2  HOH B 449      -9.597  -2.610  -5.212  1.00  0.00           H  
HETATM 1381  O   HOH B 450     -12.576   2.022   0.044  1.00  0.00           O  
HETATM 1382  H1  HOH B 450     -12.714   2.810   0.570  1.00  0.00           H  
HETATM 1383  H2  HOH B 450     -11.640   1.839   0.127  1.00  0.00           H  
HETATM 1384  O   HOH B 451     -18.607  -1.934  -3.012  1.00  0.00           O  
HETATM 1385  H1  HOH B 451     -18.099  -1.539  -3.721  1.00  0.00           H  
HETATM 1386  H2  HOH B 451     -18.967  -2.735  -3.392  1.00  0.00           H  
HETATM 1387  O   HOH B 452     -15.774 -24.913  -0.150  1.00  0.00           O  
HETATM 1388  H1  HOH B 452     -16.142 -25.654   0.329  1.00  0.00           H  
HETATM 1389  H2  HOH B 452     -15.765 -24.197   0.486  1.00  0.00           H  
HETATM 1390  O   HOH B 453     -20.664  -6.493   2.852  1.00  0.00           O  
HETATM 1391  H1  HOH B 453     -21.538  -6.606   2.479  1.00  0.00           H  
HETATM 1392  H2  HOH B 453     -20.070  -6.805   2.171  1.00  0.00           H  
HETATM 1393  O   HOH B 454     -12.536  -7.388   4.694  1.00  0.00           O  
HETATM 1394  H1  HOH B 454     -13.424  -7.567   4.385  1.00  0.00           H  
HETATM 1395  H2  HOH B 454     -12.225  -8.225   5.034  1.00  0.00           H  
HETATM 1396  O   HOH B 455     -13.597  -6.391  -9.331  1.00  0.00           O  
HETATM 1397  H1  HOH B 455     -13.183  -7.140  -8.903  1.00  0.00           H  
HETATM 1398  H2  HOH B 455     -13.345  -6.470 -10.251  1.00  0.00           H  
HETATM 1399  O   HOH B 456     -16.433  -9.859   1.887  1.00  0.00           O  
HETATM 1400  H1  HOH B 456     -16.283  -9.373   2.698  1.00  0.00           H  
HETATM 1401  H2  HOH B 456     -15.563 -10.153   1.618  1.00  0.00           H  
HETATM 1402  O   HOH B 457      -9.540   0.135   4.375  1.00  0.00           O  
HETATM 1403  H1  HOH B 457     -10.438  -0.105   4.602  1.00  0.00           H  
HETATM 1404  H2  HOH B 457      -9.631   0.727   3.628  1.00  0.00           H  
HETATM 1405  O   HOH B 458      -9.632   1.338  -1.569  1.00  0.00           O  
HETATM 1406  H1  HOH B 458      -9.085   0.897  -0.918  1.00  0.00           H  
HETATM 1407  H2  HOH B 458      -9.585   2.264  -1.334  1.00  0.00           H  
HETATM 1408  O   HOH B 459     -16.222  -1.853   4.030  1.00  0.00           O  
HETATM 1409  H1  HOH B 459     -16.887  -1.468   4.601  1.00  0.00           H  
HETATM 1410  H2  HOH B 459     -16.665  -1.970   3.190  1.00  0.00           H  
HETATM 1411  O   HOH B 460      -6.998  -1.626  -0.849  1.00  0.00           O  
HETATM 1412  H1  HOH B 460      -6.242  -1.709  -1.430  1.00  0.00           H  
HETATM 1413  H2  HOH B 460      -7.590  -2.326  -1.124  1.00  0.00           H  
HETATM 1414  O   HOH B 461      -7.851  -2.438  -8.556  1.00  0.00           O  
HETATM 1415  H1  HOH B 461      -8.253  -2.487  -9.423  1.00  0.00           H  
HETATM 1416  H2  HOH B 461      -7.540  -1.536  -8.486  1.00  0.00           H  
HETATM 1417  O   HOH B 462     -24.336  -1.774  -2.124  1.00  0.00           O  
HETATM 1418  H1  HOH B 462     -24.449  -2.570  -1.605  1.00  0.00           H  
HETATM 1419  H2  HOH B 462     -23.396  -1.734  -2.301  1.00  0.00           H  
HETATM 1420  O   HOH B 463     -15.501  -2.180 -22.295  1.00  0.00           O  
HETATM 1421  H1  HOH B 463     -14.781  -2.110 -22.921  1.00  0.00           H  
HETATM 1422  H2  HOH B 463     -15.941  -1.331 -22.340  1.00  0.00           H  
HETATM 1423  O   HOH B 464       2.537 -23.801  -2.352  1.00  0.00           O  
HETATM 1424  H1  HOH B 464       2.539 -24.629  -1.872  1.00  0.00           H  
HETATM 1425  H2  HOH B 464       3.121 -23.232  -1.852  1.00  0.00           H  
HETATM 1426  O   HOH B 465     -18.748 -10.438   0.380  1.00  0.00           O  
HETATM 1427  H1  HOH B 465     -18.857 -11.345   0.668  1.00  0.00           H  
HETATM 1428  H2  HOH B 465     -17.890 -10.181   0.718  1.00  0.00           H  
HETATM 1429  O   HOH B 466     -14.315 -23.912  -3.255  1.00  0.00           O  
HETATM 1430  H1  HOH B 466     -15.119 -24.005  -2.744  1.00  0.00           H  
HETATM 1431  H2  HOH B 466     -13.725 -24.576  -2.899  1.00  0.00           H  
HETATM 1432  O   HOH B 467     -12.896   1.486   2.819  1.00  0.00           O  
HETATM 1433  H1  HOH B 467     -13.846   1.480   2.701  1.00  0.00           H  
HETATM 1434  H2  HOH B 467     -12.543   1.331   1.943  1.00  0.00           H  
HETATM 1435  O   HOH B 468     -15.750 -14.809 -12.304  1.00  0.00           O  
HETATM 1436  H1  HOH B 468     -15.476 -14.255 -13.034  1.00  0.00           H  
HETATM 1437  H2  HOH B 468     -14.985 -15.353 -12.115  1.00  0.00           H  
HETATM 1438  O   HOH B 469     -19.365  -5.460 -20.586  1.00  0.00           O  
HETATM 1439  H1  HOH B 469     -18.750  -5.129 -21.241  1.00  0.00           H  
HETATM 1440  H2  HOH B 469     -18.846  -5.531 -19.784  1.00  0.00           H  
HETATM 1441  O   HOH B 470     -23.050  -3.598 -22.797  1.00  0.00           O  
HETATM 1442  H1  HOH B 470     -22.530  -4.094 -23.429  1.00  0.00           H  
HETATM 1443  H2  HOH B 470     -22.612  -3.744 -21.959  1.00  0.00           H  
HETATM 1444  O   HOH B 471     -22.958  -6.545  -2.753  1.00  0.00           O  
HETATM 1445  H1  HOH B 471     -22.708  -7.213  -3.391  1.00  0.00           H  
HETATM 1446  H2  HOH B 471     -22.272  -5.881  -2.819  1.00  0.00           H  
HETATM 1447  O   HOH B 472     -16.821  -1.264  -5.022  1.00  0.00           O  
HETATM 1448  H1  HOH B 472     -16.809  -0.817  -5.868  1.00  0.00           H  
HETATM 1449  H2  HOH B 472     -15.992  -1.019  -4.610  1.00  0.00           H  
HETATM 1450  O   HOH B 473     -13.389 -25.275   3.050  1.00  0.00           O  
HETATM 1451  H1  HOH B 473     -14.269 -25.474   2.730  1.00  0.00           H  
HETATM 1452  H2  HOH B 473     -13.513 -25.056   3.973  1.00  0.00           H  
HETATM 1453  O   HOH B 474     -12.073  -6.372   2.093  1.00  0.00           O  
HETATM 1454  H1  HOH B 474     -12.880  -5.877   1.949  1.00  0.00           H  
HETATM 1455  H2  HOH B 474     -11.795  -6.126   2.975  1.00  0.00           H  
HETATM 1456  O   HOH B 475      -2.588  -1.608  -5.831  1.00  0.00           O  
HETATM 1457  H1  HOH B 475      -2.350  -1.977  -6.681  1.00  0.00           H  
HETATM 1458  H2  HOH B 475      -3.096  -2.299  -5.404  1.00  0.00           H  
HETATM 1459  O   HOH B 476     -22.324  -1.423   1.359  1.00  0.00           O  
HETATM 1460  H1  HOH B 476     -23.204  -1.085   1.197  1.00  0.00           H  
HETATM 1461  H2  HOH B 476     -22.424  -1.999   2.117  1.00  0.00           H  
HETATM 1462  O   HOH B 477       2.267  -4.056 -21.189  1.00  0.00           O  
HETATM 1463  H1  HOH B 477       3.034  -4.170 -21.750  1.00  0.00           H  
HETATM 1464  H2  HOH B 477       1.919  -3.198 -21.430  1.00  0.00           H  
HETATM 1465  O   HOH B 478     -12.127   0.871  -2.927  1.00  0.00           O  
HETATM 1466  H1  HOH B 478     -11.371   0.882  -2.340  1.00  0.00           H  
HETATM 1467  H2  HOH B 478     -12.320   1.795  -3.087  1.00  0.00           H  
HETATM 1468  O   HOH B 479     -17.329   2.193  -0.677  1.00  0.00           O  
HETATM 1469  H1  HOH B 479     -16.829   1.659  -0.060  1.00  0.00           H  
HETATM 1470  H2  HOH B 479     -16.697   2.434  -1.354  1.00  0.00           H  
HETATM 1471  O   HOH B 480      -8.355 -25.362  -3.380  1.00  0.00           O  
HETATM 1472  H1  HOH B 480      -8.719 -25.510  -2.507  1.00  0.00           H  
HETATM 1473  H2  HOH B 480      -7.451 -25.670  -3.318  1.00  0.00           H  
HETATM 1474  O   HOH B 481     -15.339  -5.795  -5.222  1.00  0.00           O  
HETATM 1475  H1  HOH B 481     -16.003  -5.875  -5.907  1.00  0.00           H  
HETATM 1476  H2  HOH B 481     -15.248  -6.681  -4.871  1.00  0.00           H  
HETATM 1477  O   HOH B 482      -4.893  -8.067  -4.742  1.00  0.00           O  
HETATM 1478  H1  HOH B 482      -5.205  -8.354  -5.600  1.00  0.00           H  
HETATM 1479  H2  HOH B 482      -5.690  -7.878  -4.247  1.00  0.00           H  
HETATM 1480  O   HOH B 483      -9.699 -24.109   3.658  1.00  0.00           O  
HETATM 1481  H1  HOH B 483     -10.062 -24.978   3.482  1.00  0.00           H  
HETATM 1482  H2  HOH B 483      -9.180 -23.905   2.880  1.00  0.00           H  
HETATM 1483  O   HOH B 484      -7.132 -11.741   0.828  1.00  0.00           O  
HETATM 1484  H1  HOH B 484      -6.459 -11.061   0.786  1.00  0.00           H  
HETATM 1485  H2  HOH B 484      -7.940 -11.267   1.023  1.00  0.00           H  
HETATM 1486  O   HOH B 485     -11.169 -25.912  -5.079  1.00  0.00           O  
HETATM 1487  H1  HOH B 485     -10.269 -25.862  -4.756  1.00  0.00           H  
HETATM 1488  H2  HOH B 485     -11.294 -26.835  -5.299  1.00  0.00           H  
HETATM 1489  O   HOH B 486     -15.981 -26.199   3.064  1.00  0.00           O  
HETATM 1490  H1  HOH B 486     -16.638 -26.058   3.746  1.00  0.00           H  
HETATM 1491  H2  HOH B 486     -16.045 -27.133   2.860  1.00  0.00           H  
HETATM 1492  O   HOH B 487     -14.098  -5.452  -1.913  1.00  0.00           O  
HETATM 1493  H1  HOH B 487     -13.938  -4.967  -2.723  1.00  0.00           H  
HETATM 1494  H2  HOH B 487     -13.238  -5.517  -1.498  1.00  0.00           H  
HETATM 1495  O   HOH B 488      -5.747 -19.438 -23.472  1.00  0.00           O  
HETATM 1496  H1  HOH B 488      -5.034 -19.084 -22.941  1.00  0.00           H  
HETATM 1497  H2  HOH B 488      -6.183 -18.666 -23.834  1.00  0.00           H  
HETATM 1498  O   HOH B 489      -9.102 -10.205   1.317  1.00  0.00           O  
HETATM 1499  H1  HOH B 489      -8.993  -9.774   2.165  1.00  0.00           H  
HETATM 1500  H2  HOH B 489      -9.689 -10.939   1.495  1.00  0.00           H  
HETATM 1501  O   HOH B 490     -16.955  -1.055   1.216  1.00  0.00           O  
HETATM 1502  H1  HOH B 490     -17.880  -1.181   1.003  1.00  0.00           H  
HETATM 1503  H2  HOH B 490     -16.514  -1.040   0.367  1.00  0.00           H  
HETATM 1504  O   HOH B 491      -9.781  -6.556 -21.301  1.00  0.00           O  
HETATM 1505  H1  HOH B 491      -9.866  -6.699 -22.244  1.00  0.00           H  
HETATM 1506  H2  HOH B 491      -9.211  -7.264 -21.002  1.00  0.00           H  
HETATM 1507  O   HOH B 492     -17.094   0.081  -7.395  1.00  0.00           O  
HETATM 1508  H1  HOH B 492     -17.405  -0.190  -8.259  1.00  0.00           H  
HETATM 1509  H2  HOH B 492     -17.693   0.780  -7.133  1.00  0.00           H  
HETATM 1510  O   HOH B 493       0.860 -24.453   0.325  1.00  0.00           O  
HETATM 1511  H1  HOH B 493       0.526 -24.772  -0.513  1.00  0.00           H  
HETATM 1512  H2  HOH B 493       1.403 -25.169   0.655  1.00  0.00           H  
HETATM 1513  O   HOH B 494      -8.436   1.257 -21.826  1.00  0.00           O  
HETATM 1514  H1  HOH B 494      -8.572   0.331 -22.026  1.00  0.00           H  
HETATM 1515  H2  HOH B 494      -9.104   1.714 -22.337  1.00  0.00           H  
HETATM 1516  O   HOH B 495     -15.148 -26.290 -23.904  1.00  0.00           O  
HETATM 1517  H1  HOH B 495     -15.832 -26.960 -23.928  1.00  0.00           H  
HETATM 1518  H2  HOH B 495     -15.561 -25.512 -24.277  1.00  0.00           H  
HETATM 1519  O   HOH B 496     -16.201   1.702 -14.542  1.00  0.00           O  
HETATM 1520  H1  HOH B 496     -15.622   1.380 -13.852  1.00  0.00           H  
HETATM 1521  H2  HOH B 496     -16.723   2.383 -14.118  1.00  0.00           H  
HETATM 1522  O   HOH B 497     -11.401 -10.605 -11.214  1.00  0.00           O  
HETATM 1523  H1  HOH B 497     -11.769 -11.485 -11.142  1.00  0.00           H  
HETATM 1524  H2  HOH B 497     -12.040 -10.120 -11.737  1.00  0.00           H  
HETATM 1525  O   HOH B 498     -15.811   1.121   2.718  1.00  0.00           O  
HETATM 1526  H1  HOH B 498     -16.137   0.537   2.033  1.00  0.00           H  
HETATM 1527  H2  HOH B 498     -16.213   0.794   3.523  1.00  0.00           H  
HETATM 1528  O   HOH B 499     -11.112 -12.231   1.280  1.00  0.00           O  
HETATM 1529  H1  HOH B 499     -11.234 -13.180   1.257  1.00  0.00           H  
HETATM 1530  H2  HOH B 499     -11.031 -11.978   0.360  1.00  0.00           H  
HETATM 1531  O   HOH B 500     -18.732 -27.291  -4.182  1.00  0.00           O  
HETATM 1532  H1  HOH B 500     -19.082 -26.663  -3.549  1.00  0.00           H  
HETATM 1533  H2  HOH B 500     -18.870 -28.145  -3.773  1.00  0.00           H  
HETATM 1534  O   HOH B 501      -9.563 -19.670 -19.724  1.00  0.00           O  
HETATM 1535  H1  HOH B 501      -8.871 -19.791 -20.374  1.00  0.00           H  
HETATM 1536  H2  HOH B 501      -9.834 -20.559 -19.495  1.00  0.00           H  
HETATM 1537  O   HOH B 502     -11.991 -21.120 -17.202  1.00  0.00           O  
HETATM 1538  H1  HOH B 502     -11.170 -21.547 -17.445  1.00  0.00           H  
HETATM 1539  H2  HOH B 502     -12.657 -21.564 -17.727  1.00  0.00           H  
HETATM 1540  O   HOH B 503     -13.460 -21.255   4.887  1.00  0.00           O  
HETATM 1541  H1  HOH B 503     -13.113 -20.577   5.466  1.00  0.00           H  
HETATM 1542  H2  HOH B 503     -14.080 -20.794   4.321  1.00  0.00           H  
HETATM 1543  O   HOH B 504       0.727 -12.349 -18.664  1.00  0.00           O  
HETATM 1544  H1  HOH B 504      -0.162 -12.122 -18.938  1.00  0.00           H  
HETATM 1545  H2  HOH B 504       1.258 -11.596 -18.922  1.00  0.00           H  
HETATM 1546  O   HOH B 505      -4.857 -19.920 -12.287  1.00  0.00           O  
HETATM 1547  H1  HOH B 505      -4.670 -19.488 -13.120  1.00  0.00           H  
HETATM 1548  H2  HOH B 505      -5.254 -19.238 -11.745  1.00  0.00           H  
HETATM 1549  O   HOH B 506       5.705 -14.533  -4.922  1.00  0.00           O  
HETATM 1550  H1  HOH B 506       5.007 -13.917  -5.146  1.00  0.00           H  
HETATM 1551  H2  HOH B 506       5.315 -15.396  -5.061  1.00  0.00           H  
HETATM 1552  O   HOH B 507      -0.797 -19.366 -10.479  1.00  0.00           O  
HETATM 1553  H1  HOH B 507      -1.171 -18.998 -11.280  1.00  0.00           H  
HETATM 1554  H2  HOH B 507      -1.163 -20.249 -10.427  1.00  0.00           H  
HETATM 1555  O   HOH B 508       3.245 -23.472 -14.426  1.00  0.00           O  
HETATM 1556  H1  HOH B 508       3.103 -23.172 -15.323  1.00  0.00           H  
HETATM 1557  H2  HOH B 508       3.480 -24.396 -14.515  1.00  0.00           H  
HETATM 1558  O   HOH B 509      -0.392 -19.555 -13.946  1.00  0.00           O  
HETATM 1559  H1  HOH B 509      -0.969 -18.981 -14.449  1.00  0.00           H  
HETATM 1560  H2  HOH B 509       0.269 -19.842 -14.576  1.00  0.00           H  
HETATM 1561  O   HOH B 510      -0.094 -26.116 -14.137  1.00  0.00           O  
HETATM 1562  H1  HOH B 510      -1.010 -25.997 -13.887  1.00  0.00           H  
HETATM 1563  H2  HOH B 510      -0.124 -26.724 -14.875  1.00  0.00           H  
HETATM 1564  O   HOH B 511      -1.409  -5.620   4.823  1.00  0.00           O  
HETATM 1565  H1  HOH B 511      -1.124  -6.305   5.429  1.00  0.00           H  
HETATM 1566  H2  HOH B 511      -0.836  -5.720   4.063  1.00  0.00           H  
HETATM 1567  O   HOH B 512     -24.173 -20.738  -7.496  1.00  0.00           O  
HETATM 1568  H1  HOH B 512     -23.455 -20.134  -7.307  1.00  0.00           H  
HETATM 1569  H2  HOH B 512     -24.516 -20.445  -8.340  1.00  0.00           H  
HETATM 1570  O   HOH B 513      -4.846 -15.442 -23.371  1.00  0.00           O  
HETATM 1571  H1  HOH B 513      -5.789 -15.347 -23.506  1.00  0.00           H  
HETATM 1572  H2  HOH B 513      -4.673 -16.369 -23.538  1.00  0.00           H  
HETATM 1573  O   HOH B 514      -5.611 -22.576 -12.571  1.00  0.00           O  
HETATM 1574  H1  HOH B 514      -5.041 -22.983 -13.224  1.00  0.00           H  
HETATM 1575  H2  HOH B 514      -5.237 -21.706 -12.435  1.00  0.00           H  
HETATM 1576  O   HOH B 515       3.987  -4.143 -10.211  1.00  0.00           O  
HETATM 1577  H1  HOH B 515       3.330  -4.013 -10.894  1.00  0.00           H  
HETATM 1578  H2  HOH B 515       4.802  -4.301 -10.689  1.00  0.00           H  
HETATM 1579  O   HOH B 516       3.527 -24.681 -21.130  1.00  0.00           O  
HETATM 1580  H1  HOH B 516       3.982 -25.448 -21.478  1.00  0.00           H  
HETATM 1581  H2  HOH B 516       2.807 -24.532 -21.742  1.00  0.00           H  
HETATM 1582  O   HOH B 517      -8.364 -20.449 -24.419  1.00  0.00           O  
HETATM 1583  H1  HOH B 517      -9.031 -20.614 -23.752  1.00  0.00           H  
HETATM 1584  H2  HOH B 517      -7.777 -19.809 -24.018  1.00  0.00           H  
HETATM 1585  O   HOH B 518      -4.700 -10.226   1.567  1.00  0.00           O  
HETATM 1586  H1  HOH B 518      -3.942 -10.593   1.112  1.00  0.00           H  
HETATM 1587  H2  HOH B 518      -4.696 -10.654   2.423  1.00  0.00           H  
HETATM 1588  O   HOH B 519       1.706 -22.030 -10.311  1.00  0.00           O  
HETATM 1589  H1  HOH B 519       1.925 -21.627 -11.151  1.00  0.00           H  
HETATM 1590  H2  HOH B 519       1.529 -22.947 -10.523  1.00  0.00           H  
HETATM 1591  O   HOH B 520       1.217 -20.496 -19.580  1.00  0.00           O  
HETATM 1592  H1  HOH B 520       0.652 -21.259 -19.701  1.00  0.00           H  
HETATM 1593  H2  HOH B 520       1.530 -20.287 -20.461  1.00  0.00           H  
HETATM 1594  O   HOH B 521     -23.771  -4.575 -11.821  1.00  0.00           O  
HETATM 1595  H1  HOH B 521     -24.021  -5.483 -11.991  1.00  0.00           H  
HETATM 1596  H2  HOH B 521     -22.874  -4.630 -11.492  1.00  0.00           H  
HETATM 1597  O   HOH B 522      -9.436 -16.207  -4.584  1.00  0.00           O  
HETATM 1598  H1  HOH B 522     -10.113 -15.734  -5.068  1.00  0.00           H  
HETATM 1599  H2  HOH B 522      -8.856 -15.521  -4.251  1.00  0.00           H  
HETATM 1600  O   HOH B 523      -5.768  -3.662 -15.891  1.00  0.00           O  
HETATM 1601  H1  HOH B 523      -5.396  -2.850 -16.233  1.00  0.00           H  
HETATM 1602  H2  HOH B 523      -5.319  -4.355 -16.375  1.00  0.00           H  
HETATM 1603  O   HOH B 524      -7.526 -20.460 -21.193  1.00  0.00           O  
HETATM 1604  H1  HOH B 524      -7.037 -19.951 -21.840  1.00  0.00           H  
HETATM 1605  H2  HOH B 524      -7.449 -21.366 -21.493  1.00  0.00           H  
HETATM 1606  O   HOH B 525     -18.618 -23.550  -7.117  1.00  0.00           O  
HETATM 1607  H1  HOH B 525     -18.104 -24.051  -6.485  1.00  0.00           H  
HETATM 1608  H2  HOH B 525     -19.124 -24.210  -7.592  1.00  0.00           H  
HETATM 1609  O   HOH B 526       1.063 -21.849  -5.340  1.00  0.00           O  
HETATM 1610  H1  HOH B 526       1.938 -22.184  -5.536  1.00  0.00           H  
HETATM 1611  H2  HOH B 526       0.688 -21.642  -6.196  1.00  0.00           H  
HETATM 1612  O   HOH B 527     -13.726 -20.331  -4.165  1.00  0.00           O  
HETATM 1613  H1  HOH B 527     -12.886 -20.673  -4.473  1.00  0.00           H  
HETATM 1614  H2  HOH B 527     -13.605 -20.211  -3.223  1.00  0.00           H  
HETATM 1615  O   HOH B 528     -18.803 -18.541 -11.733  1.00  0.00           O  
HETATM 1616  H1  HOH B 528     -19.689 -18.622 -11.381  1.00  0.00           H  
HETATM 1617  H2  HOH B 528     -18.827 -17.743 -12.262  1.00  0.00           H  
HETATM 1618  O   HOH B 529       5.299 -26.767 -21.703  1.00  0.00           O  
HETATM 1619  H1  HOH B 529       5.962 -26.703 -22.390  1.00  0.00           H  
HETATM 1620  H2  HOH B 529       4.909 -27.632 -21.825  1.00  0.00           H  
HETATM 1621  O   HOH B 530      -5.113 -16.145 -11.243  1.00  0.00           O  
HETATM 1622  H1  HOH B 530      -5.503 -16.067 -12.114  1.00  0.00           H  
HETATM 1623  H2  HOH B 530      -5.471 -15.406 -10.752  1.00  0.00           H  
HETATM 1624  O   HOH B 531      -0.783 -10.852  -7.159  1.00  0.00           O  
HETATM 1625  H1  HOH B 531      -1.224 -10.220  -7.727  1.00  0.00           H  
HETATM 1626  H2  HOH B 531      -1.391 -10.986  -6.432  1.00  0.00           H  
HETATM 1627  O   HOH B 532     -22.991  -2.084 -13.990  1.00  0.00           O  
HETATM 1628  H1  HOH B 532     -22.350  -2.667 -14.397  1.00  0.00           H  
HETATM 1629  H2  HOH B 532     -23.793  -2.604 -13.942  1.00  0.00           H  
HETATM 1630  O   HOH B 533     -23.675 -24.029 -22.973  1.00  0.00           O  
HETATM 1631  H1  HOH B 533     -23.330 -23.524 -23.709  1.00  0.00           H  
HETATM 1632  H2  HOH B 533     -24.614 -24.096 -23.147  1.00  0.00           H  
HETATM 1633  O   HOH B 534       1.219  -4.465 -18.732  1.00  0.00           O  
HETATM 1634  H1  HOH B 534       1.930  -4.874 -18.238  1.00  0.00           H  
HETATM 1635  H2  HOH B 534       1.592  -4.301 -19.598  1.00  0.00           H  
HETATM 1636  O   HOH B 535      -4.405 -15.304 -20.239  1.00  0.00           O  
HETATM 1637  H1  HOH B 535      -3.946 -15.144 -19.415  1.00  0.00           H  
HETATM 1638  H2  HOH B 535      -4.679 -14.436 -20.534  1.00  0.00           H  
HETATM 1639  O   HOH B 536      -6.217 -20.459   2.140  1.00  0.00           O  
HETATM 1640  H1  HOH B 536      -6.908 -20.905   2.629  1.00  0.00           H  
HETATM 1641  H2  HOH B 536      -6.134 -20.961   1.329  1.00  0.00           H  
HETATM 1642  O   HOH B 537       1.327 -16.334  -9.604  1.00  0.00           O  
HETATM 1643  H1  HOH B 537       0.885 -16.869  -8.945  1.00  0.00           H  
HETATM 1644  H2  HOH B 537       0.625 -15.824 -10.009  1.00  0.00           H  
HETATM 1645  O   HOH B 538     -22.538 -12.903 -19.425  1.00  0.00           O  
HETATM 1646  H1  HOH B 538     -23.160 -12.953 -20.152  1.00  0.00           H  
HETATM 1647  H2  HOH B 538     -22.472 -13.802 -19.104  1.00  0.00           H  
HETATM 1648  O   HOH B 539       2.509 -23.852  -7.217  1.00  0.00           O  
HETATM 1649  H1  HOH B 539       2.232 -23.383  -8.004  1.00  0.00           H  
HETATM 1650  H2  HOH B 539       1.813 -24.489  -7.059  1.00  0.00           H  
HETATM 1651  O   HOH B 540      -2.608  -7.979 -23.876  1.00  0.00           O  
HETATM 1652  H1  HOH B 540      -1.830  -8.383 -23.493  1.00  0.00           H  
HETATM 1653  H2  HOH B 540      -2.848  -7.287 -23.260  1.00  0.00           H  
HETATM 1654  O   HOH B 541      -4.338 -19.683   4.155  1.00  0.00           O  
HETATM 1655  H1  HOH B 541      -4.778 -19.948   3.347  1.00  0.00           H  
HETATM 1656  H2  HOH B 541      -4.960 -19.897   4.849  1.00  0.00           H  
HETATM 1657  O   HOH B 542       4.984  -3.700 -19.241  1.00  0.00           O  
HETATM 1658  H1  HOH B 542       5.132  -3.147 -20.008  1.00  0.00           H  
HETATM 1659  H2  HOH B 542       5.197  -4.585 -19.538  1.00  0.00           H  
HETATM 1660  O   HOH B 543      -2.967 -26.710 -16.496  1.00  0.00           O  
HETATM 1661  H1  HOH B 543      -2.834 -26.366 -15.613  1.00  0.00           H  
HETATM 1662  H2  HOH B 543      -3.642 -27.381 -16.392  1.00  0.00           H  
HETATM 1663  O   HOH B 544      -0.050 -23.036   4.196  1.00  0.00           O  
HETATM 1664  H1  HOH B 544      -0.314 -22.444   3.492  1.00  0.00           H  
HETATM 1665  H2  HOH B 544      -0.799 -23.049   4.793  1.00  0.00           H  
HETATM 1666  O   HOH B 545       2.787 -26.851  -1.723  1.00  0.00           O  
HETATM 1667  H1  HOH B 545       1.878 -27.093  -1.902  1.00  0.00           H  
HETATM 1668  H2  HOH B 545       3.225 -27.682  -1.539  1.00  0.00           H  
HETATM 1669  O   HOH B 546       2.821  -7.115 -11.546  1.00  0.00           O  
HETATM 1670  H1  HOH B 546       1.972  -7.400 -11.883  1.00  0.00           H  
HETATM 1671  H2  HOH B 546       3.199  -7.901 -11.152  1.00  0.00           H  
HETATM 1672  O   HOH B 547      -0.871 -22.421 -13.264  1.00  0.00           O  
HETATM 1673  H1  HOH B 547      -0.469 -21.585 -13.502  1.00  0.00           H  
HETATM 1674  H2  HOH B 547      -0.130 -23.001 -13.086  1.00  0.00           H  
HETATM 1675  O   HOH B 548       0.742 -26.438  -4.966  1.00  0.00           O  
HETATM 1676  H1  HOH B 548       0.439 -26.069  -5.796  1.00  0.00           H  
HETATM 1677  H2  HOH B 548       0.242 -25.968  -4.298  1.00  0.00           H  
HETATM 1678  O   HOH B 549      -1.702  -3.553  -8.810  1.00  0.00           O  
HETATM 1679  H1  HOH B 549      -0.914  -3.640  -8.274  1.00  0.00           H  
HETATM 1680  H2  HOH B 549      -1.375  -3.399  -9.696  1.00  0.00           H  
HETATM 1681  O   HOH B 550       2.088 -19.973  -1.137  1.00  0.00           O  
HETATM 1682  H1  HOH B 550       2.068 -20.713  -0.531  1.00  0.00           H  
HETATM 1683  H2  HOH B 550       2.871 -19.481  -0.889  1.00  0.00           H  
HETATM 1684  O   HOH B 551     -24.060 -15.633 -13.473  1.00  0.00           O  
HETATM 1685  H1  HOH B 551     -23.793 -15.861 -12.583  1.00  0.00           H  
HETATM 1686  H2  HOH B 551     -23.334 -15.113 -13.816  1.00  0.00           H  
HETATM 1687  O   HOH B 552       1.503  -8.320 -16.899  1.00  0.00           O  
HETATM 1688  H1  HOH B 552       0.616  -8.338 -16.540  1.00  0.00           H  
HETATM 1689  H2  HOH B 552       1.953  -9.042 -16.462  1.00  0.00           H  
HETATM 1690  O   HOH B 553      -7.580 -17.897 -17.979  1.00  0.00           O  
HETATM 1691  H1  HOH B 553      -7.948 -18.364 -18.730  1.00  0.00           H  
HETATM 1692  H2  HOH B 553      -6.676 -18.205 -17.924  1.00  0.00           H  
HETATM 1693  O   HOH B 554      -5.891  -1.719 -19.036  1.00  0.00           O  
HETATM 1694  H1  HOH B 554      -5.368  -2.466 -19.328  1.00  0.00           H  
HETATM 1695  H2  HOH B 554      -6.637  -1.700 -19.635  1.00  0.00           H  
HETATM 1696  O   HOH B 555     -19.441  -1.653 -19.831  1.00  0.00           O  
HETATM 1697  H1  HOH B 555     -19.881  -0.829 -19.619  1.00  0.00           H  
HETATM 1698  H2  HOH B 555     -20.154  -2.271 -19.991  1.00  0.00           H  
HETATM 1699  O   HOH B 556      -0.992  -4.300 -14.587  1.00  0.00           O  
HETATM 1700  H1  HOH B 556      -1.263  -3.741 -15.316  1.00  0.00           H  
HETATM 1701  H2  HOH B 556      -1.683  -4.959 -14.522  1.00  0.00           H  
HETATM 1702  O   HOH B 557       1.504  -0.952  -9.079  1.00  0.00           O  
HETATM 1703  H1  HOH B 557       1.306  -1.847  -9.353  1.00  0.00           H  
HETATM 1704  H2  HOH B 557       0.652  -0.573  -8.863  1.00  0.00           H  
HETATM 1705  O   HOH B 558     -24.203 -21.131 -17.790  1.00  0.00           O  
HETATM 1706  H1  HOH B 558     -24.781 -21.572 -18.414  1.00  0.00           H  
HETATM 1707  H2  HOH B 558     -23.525 -20.729 -18.334  1.00  0.00           H  
HETATM 1708  O   HOH B 559     -18.823 -25.828 -10.978  1.00  0.00           O  
HETATM 1709  H1  HOH B 559     -17.881 -25.920 -11.125  1.00  0.00           H  
HETATM 1710  H2  HOH B 559     -19.114 -25.221 -11.659  1.00  0.00           H  
HETATM 1711  O   HOH B 560      -3.255 -16.115   3.025  1.00  0.00           O  
HETATM 1712  H1  HOH B 560      -2.749 -16.727   3.559  1.00  0.00           H  
HETATM 1713  H2  HOH B 560      -2.762 -16.046   2.207  1.00  0.00           H  
HETATM 1714  O   HOH B 561     -12.193 -23.677 -24.770  1.00  0.00           O  
HETATM 1715  H1  HOH B 561     -12.785 -22.954 -24.977  1.00  0.00           H  
HETATM 1716  H2  HOH B 561     -11.518 -23.636 -25.448  1.00  0.00           H  
HETATM 1717  O   HOH B 562       0.226 -25.380  -7.513  1.00  0.00           O  
HETATM 1718  H1  HOH B 562       0.464 -25.282  -8.435  1.00  0.00           H  
HETATM 1719  H2  HOH B 562      -0.314 -26.169  -7.486  1.00  0.00           H  
HETATM 1720  O   HOH B 563     -15.684 -23.067  -5.651  1.00  0.00           O  
HETATM 1721  H1  HOH B 563     -15.077 -23.370  -4.975  1.00  0.00           H  
HETATM 1722  H2  HOH B 563     -16.419 -23.679  -5.604  1.00  0.00           H  
HETATM 1723  O   HOH B 564       3.440 -20.236   3.414  1.00  0.00           O  
HETATM 1724  H1  HOH B 564       3.959 -19.462   3.194  1.00  0.00           H  
HETATM 1725  H2  HOH B 564       3.280 -20.666   2.574  1.00  0.00           H  
HETATM 1726  O   HOH B 565      -3.000 -25.736 -14.029  1.00  0.00           O  
HETATM 1727  H1  HOH B 565      -3.177 -25.718 -13.089  1.00  0.00           H  
HETATM 1728  H2  HOH B 565      -3.136 -24.833 -14.316  1.00  0.00           H  
HETATM 1729  O   HOH B 566      -2.117 -21.242  -8.618  1.00  0.00           O  
HETATM 1730  H1  HOH B 566      -2.658 -20.648  -8.098  1.00  0.00           H  
HETATM 1731  H2  HOH B 566      -2.553 -21.282  -9.469  1.00  0.00           H  
HETATM 1732  O   HOH B 567      -7.188 -17.689   5.016  1.00  0.00           O  
HETATM 1733  H1  HOH B 567      -7.301 -16.752   5.171  1.00  0.00           H  
HETATM 1734  H2  HOH B 567      -6.874 -17.747   4.113  1.00  0.00           H  
HETATM 1735  O   HOH B 568       3.761 -25.922 -15.783  1.00  0.00           O  
HETATM 1736  H1  HOH B 568       3.435 -26.692 -15.318  1.00  0.00           H  
HETATM 1737  H2  HOH B 568       3.352 -25.972 -16.647  1.00  0.00           H  
HETATM 1738  O   HOH B 569     -20.049  -8.205  -9.517  1.00  0.00           O  
HETATM 1739  H1  HOH B 569     -20.959  -8.007  -9.738  1.00  0.00           H  
HETATM 1740  H2  HOH B 569     -19.997  -8.073  -8.571  1.00  0.00           H  
HETATM 1741  O   HOH B 570      -2.662 -11.378  -5.618  1.00  0.00           O  
HETATM 1742  H1  HOH B 570      -2.975 -10.911  -4.844  1.00  0.00           H  
HETATM 1743  H2  HOH B 570      -2.206 -12.144  -5.269  1.00  0.00           H  
HETATM 1744  O   HOH B 571       0.355 -14.662  -7.020  1.00  0.00           O  
HETATM 1745  H1  HOH B 571       1.097 -15.174  -7.343  1.00  0.00           H  
HETATM 1746  H2  HOH B 571       0.755 -13.947  -6.524  1.00  0.00           H  
HETATM 1747  O   HOH B 572     -21.538 -23.376  -3.208  1.00  0.00           O  
HETATM 1748  H1  HOH B 572     -21.928 -23.879  -3.923  1.00  0.00           H  
HETATM 1749  H2  HOH B 572     -21.234 -22.568  -3.623  1.00  0.00           H  
HETATM 1750  O   HOH B 573      -1.262   2.305 -18.399  1.00  0.00           O  
HETATM 1751  H1  HOH B 573      -1.916   2.642 -17.787  1.00  0.00           H  
HETATM 1752  H2  HOH B 573      -0.590   1.913 -17.840  1.00  0.00           H  
HETATM 1753  O   HOH B 574       5.798 -18.110 -17.732  1.00  0.00           O  
HETATM 1754  H1  HOH B 574       4.862 -18.212 -17.560  1.00  0.00           H  
HETATM 1755  H2  HOH B 574       5.938 -18.555 -18.567  1.00  0.00           H  
HETATM 1756  O   HOH B 575     -12.094 -20.010 -12.857  1.00  0.00           O  
HETATM 1757  H1  HOH B 575     -11.154 -20.035 -13.036  1.00  0.00           H  
HETATM 1758  H2  HOH B 575     -12.267 -20.816 -12.371  1.00  0.00           H  
HETATM 1759  O   HOH B 576      -1.977 -15.104 -13.596  1.00  0.00           O  
HETATM 1760  H1  HOH B 576      -2.482 -14.312 -13.780  1.00  0.00           H  
HETATM 1761  H2  HOH B 576      -2.026 -15.613 -14.405  1.00  0.00           H  
HETATM 1762  O   HOH B 577       3.760 -18.531  -6.366  1.00  0.00           O  
HETATM 1763  H1  HOH B 577       4.651 -18.679  -6.047  1.00  0.00           H  
HETATM 1764  H2  HOH B 577       3.208 -19.058  -5.788  1.00  0.00           H  
HETATM 1765  O   HOH B 578       1.701  -6.367   3.857  1.00  0.00           O  
HETATM 1766  H1  HOH B 578       1.196  -6.448   3.049  1.00  0.00           H  
HETATM 1767  H2  HOH B 578       2.203  -5.559   3.747  1.00  0.00           H  
HETATM 1768  O   HOH B 579     -21.597 -18.539 -16.445  1.00  0.00           O  
HETATM 1769  H1  HOH B 579     -21.174 -18.337 -15.610  1.00  0.00           H  
HETATM 1770  H2  HOH B 579     -22.463 -18.138 -16.378  1.00  0.00           H  
HETATM 1771  O   HOH B 580     -22.267 -19.214  -6.652  1.00  0.00           O  
HETATM 1772  H1  HOH B 580     -21.416 -18.810  -6.484  1.00  0.00           H  
HETATM 1773  H2  HOH B 580     -22.825 -18.904  -5.939  1.00  0.00           H  
HETATM 1774  O   HOH B 581       3.270 -21.508 -12.403  1.00  0.00           O  
HETATM 1775  H1  HOH B 581       3.401 -22.333 -12.871  1.00  0.00           H  
HETATM 1776  H2  HOH B 581       3.199 -20.849 -13.094  1.00  0.00           H  
HETATM 1777  O   HOH B 582     -18.168 -23.961 -21.744  1.00  0.00           O  
HETATM 1778  H1  HOH B 582     -18.521 -23.097 -21.530  1.00  0.00           H  
HETATM 1779  H2  HOH B 582     -18.858 -24.380 -22.259  1.00  0.00           H  
HETATM 1780  O   HOH B 583      -4.071 -24.217 -17.905  1.00  0.00           O  
HETATM 1781  H1  HOH B 583      -3.445 -24.783 -17.452  1.00  0.00           H  
HETATM 1782  H2  HOH B 583      -4.805 -24.136 -17.297  1.00  0.00           H  
HETATM 1783  O   HOH B 584      -7.386   2.196 -14.459  1.00  0.00           O  
HETATM 1784  H1  HOH B 584      -7.913   1.610 -13.916  1.00  0.00           H  
HETATM 1785  H2  HOH B 584      -7.955   2.419 -15.195  1.00  0.00           H  
HETATM 1786  O   HOH B 585     -18.347 -17.185 -19.715  1.00  0.00           O  
HETATM 1787  H1  HOH B 585     -18.598 -16.629 -18.977  1.00  0.00           H  
HETATM 1788  H2  HOH B 585     -18.361 -16.600 -20.472  1.00  0.00           H  
HETATM 1789  O   HOH B 586       1.771   0.985  -4.502  1.00  0.00           O  
HETATM 1790  H1  HOH B 586       1.154   0.403  -4.947  1.00  0.00           H  
HETATM 1791  H2  HOH B 586       1.445   1.866  -4.687  1.00  0.00           H  
HETATM 1792  O   HOH B 587      -8.282 -11.521 -24.404  1.00  0.00           O  
HETATM 1793  H1  HOH B 587      -9.164 -11.859 -24.251  1.00  0.00           H  
HETATM 1794  H2  HOH B 587      -7.843 -12.213 -24.899  1.00  0.00           H  
HETATM 1795  O   HOH B 588      -2.069 -19.698 -16.444  1.00  0.00           O  
HETATM 1796  H1  HOH B 588      -1.155 -19.982 -16.476  1.00  0.00           H  
HETATM 1797  H2  HOH B 588      -2.106 -18.942 -17.030  1.00  0.00           H  
HETATM 1798  O   HOH B 589       0.153 -16.568 -17.841  1.00  0.00           O  
HETATM 1799  H1  HOH B 589       0.461 -16.121 -17.053  1.00  0.00           H  
HETATM 1800  H2  HOH B 589       0.865 -16.460 -18.472  1.00  0.00           H  
HETATM 1801  O   HOH B 590      -3.767   0.132  -8.577  1.00  0.00           O  
HETATM 1802  H1  HOH B 590      -4.219   0.942  -8.339  1.00  0.00           H  
HETATM 1803  H2  HOH B 590      -4.321  -0.565  -8.227  1.00  0.00           H  
HETATM 1804  O   HOH B 591      -7.054  -2.980 -13.485  1.00  0.00           O  
HETATM 1805  H1  HOH B 591      -7.100  -3.374 -14.356  1.00  0.00           H  
HETATM 1806  H2  HOH B 591      -6.357  -2.327 -13.553  1.00  0.00           H  
HETATM 1807  O   HOH B 592       2.877 -19.543 -14.320  1.00  0.00           O  
HETATM 1808  H1  HOH B 592       2.436 -18.806 -13.897  1.00  0.00           H  
HETATM 1809  H2  HOH B 592       3.052 -19.238 -15.211  1.00  0.00           H  
HETATM 1810  O   HOH B 593       0.197 -19.233 -24.913  1.00  0.00           O  
HETATM 1811  H1  HOH B 593       0.766 -18.633 -25.395  1.00  0.00           H  
HETATM 1812  H2  HOH B 593       0.716 -19.497 -24.153  1.00  0.00           H  
HETATM 1813  O   HOH B 594       3.431  -9.632  -4.645  1.00  0.00           O  
HETATM 1814  H1  HOH B 594       2.776  -9.545  -3.952  1.00  0.00           H  
HETATM 1815  H2  HOH B 594       3.559  -8.740  -4.968  1.00  0.00           H  
HETATM 1816  O   HOH B 595      -3.788 -21.741 -19.128  1.00  0.00           O  
HETATM 1817  H1  HOH B 595      -3.544 -22.527 -18.640  1.00  0.00           H  
HETATM 1818  H2  HOH B 595      -2.953 -21.366 -19.411  1.00  0.00           H  
HETATM 1819  O   HOH B 596     -20.135 -10.232  -4.175  1.00  0.00           O  
HETATM 1820  H1  HOH B 596     -20.676  -9.836  -4.858  1.00  0.00           H  
HETATM 1821  H2  HOH B 596     -19.449  -9.585  -4.007  1.00  0.00           H  
HETATM 1822  O   HOH B 597      -1.193  -1.767 -17.331  1.00  0.00           O  
HETATM 1823  H1  HOH B 597      -2.017  -1.351 -17.584  1.00  0.00           H  
HETATM 1824  H2  HOH B 597      -1.175  -2.586 -17.826  1.00  0.00           H  
HETATM 1825  O   HOH B 598      -9.163 -24.356 -13.106  1.00  0.00           O  
HETATM 1826  H1  HOH B 598      -8.303 -24.764 -13.209  1.00  0.00           H  
HETATM 1827  H2  HOH B 598      -9.657 -24.970 -12.562  1.00  0.00           H  
HETATM 1828  O   HOH B 599     -22.979 -20.655 -10.916  1.00  0.00           O  
HETATM 1829  H1  HOH B 599     -23.867 -20.728 -10.569  1.00  0.00           H  
HETATM 1830  H2  HOH B 599     -22.686 -19.785 -10.646  1.00  0.00           H  
HETATM 1831  O   HOH B 600     -23.030  -9.134 -16.920  1.00  0.00           O  
HETATM 1832  H1  HOH B 600     -22.447  -9.006 -16.171  1.00  0.00           H  
HETATM 1833  H2  HOH B 600     -23.820  -9.524 -16.546  1.00  0.00           H  
HETATM 1834  O   HOH B 601     -13.383  -9.423  -4.515  1.00  0.00           O  
HETATM 1835  H1  HOH B 601     -12.717  -9.589  -5.182  1.00  0.00           H  
HETATM 1836  H2  HOH B 601     -13.541 -10.278  -4.115  1.00  0.00           H  
HETATM 1837  O   HOH B 602       1.095 -13.963 -13.498  1.00  0.00           O  
HETATM 1838  H1  HOH B 602       0.799 -13.235 -12.952  1.00  0.00           H  
HETATM 1839  H2  HOH B 602       1.885 -14.283 -13.062  1.00  0.00           H  
HETATM 1840  O   HOH B 603       2.878   0.390 -10.779  1.00  0.00           O  
HETATM 1841  H1  HOH B 603       2.396  -0.117 -10.126  1.00  0.00           H  
HETATM 1842  H2  HOH B 603       3.776   0.415 -10.449  1.00  0.00           H  
HETATM 1843  O   HOH B 604       0.554 -25.351 -19.180  1.00  0.00           O  
HETATM 1844  H1  HOH B 604      -0.050 -26.094 -19.167  1.00  0.00           H  
HETATM 1845  H2  HOH B 604       1.424 -25.750 -19.175  1.00  0.00           H  
HETATM 1846  O   HOH B 605      -4.816 -12.298  -8.986  1.00  0.00           O  
HETATM 1847  H1  HOH B 605      -4.001 -12.793  -9.073  1.00  0.00           H  
HETATM 1848  H2  HOH B 605      -4.534 -11.412  -8.758  1.00  0.00           H  
HETATM 1849  O   HOH B 606       3.532 -13.867 -21.232  1.00  0.00           O  
HETATM 1850  H1  HOH B 606       3.505 -13.624 -20.307  1.00  0.00           H  
HETATM 1851  H2  HOH B 606       3.667 -13.039 -21.694  1.00  0.00           H  
HETATM 1852  O   HOH B 607     -19.065 -12.947  -8.701  1.00  0.00           O  
HETATM 1853  H1  HOH B 607     -18.393 -13.029  -8.025  1.00  0.00           H  
HETATM 1854  H2  HOH B 607     -19.814 -12.558  -8.250  1.00  0.00           H  
HETATM 1855  O   HOH B 608      -1.387 -13.082   4.207  1.00  0.00           O  
HETATM 1856  H1  HOH B 608      -1.161 -12.172   4.402  1.00  0.00           H  
HETATM 1857  H2  HOH B 608      -1.894 -13.034   3.397  1.00  0.00           H  
HETATM 1858  O   HOH B 609       0.271 -23.680 -16.742  1.00  0.00           O  
HETATM 1859  H1  HOH B 609       0.432 -24.340 -17.416  1.00  0.00           H  
HETATM 1860  H2  HOH B 609       1.135 -23.503 -16.368  1.00  0.00           H  
HETATM 1861  O   HOH B 610       3.658 -11.506 -23.265  1.00  0.00           O  
HETATM 1862  H1  HOH B 610       2.829 -11.971 -23.384  1.00  0.00           H  
HETATM 1863  H2  HOH B 610       4.036 -11.462 -24.143  1.00  0.00           H  
HETATM 1864  O   HOH B 611      -2.813 -21.507 -11.353  1.00  0.00           O  
HETATM 1865  H1  HOH B 611      -3.489 -21.012 -11.816  1.00  0.00           H  
HETATM 1866  H2  HOH B 611      -2.195 -21.766 -12.037  1.00  0.00           H  
HETATM 1867  O   HOH B 612     -19.828 -16.596 -24.031  1.00  0.00           O  
HETATM 1868  H1  HOH B 612     -20.534 -16.023 -23.732  1.00  0.00           H  
HETATM 1869  H2  HOH B 612     -19.110 -16.432 -23.419  1.00  0.00           H  
HETATM 1870  O   HOH B 613      -6.285 -10.291 -13.783  1.00  0.00           O  
HETATM 1871  H1  HOH B 613      -6.328 -11.227 -13.980  1.00  0.00           H  
HETATM 1872  H2  HOH B 613      -5.416 -10.168 -13.399  1.00  0.00           H  
HETATM 1873  O   HOH B 614       1.247 -15.502 -15.673  1.00  0.00           O  
HETATM 1874  H1  HOH B 614       0.886 -14.954 -14.976  1.00  0.00           H  
HETATM 1875  H2  HOH B 614       2.046 -15.872 -15.298  1.00  0.00           H  
HETATM 1876  O   HOH B 615       3.004 -22.496 -17.018  1.00  0.00           O  
HETATM 1877  H1  HOH B 615       3.157 -21.575 -16.805  1.00  0.00           H  
HETATM 1878  H2  HOH B 615       3.327 -22.591 -17.914  1.00  0.00           H  
HETATM 1879  O   HOH B 616      -0.095 -18.495  -0.703  1.00  0.00           O  
HETATM 1880  H1  HOH B 616      -0.771 -19.036  -1.110  1.00  0.00           H  
HETATM 1881  H2  HOH B 616       0.687 -19.047  -0.703  1.00  0.00           H  
HETATM 1882  O   HOH B 617      -7.448  -9.045 -23.398  1.00  0.00           O  
HETATM 1883  H1  HOH B 617      -7.512  -9.936 -23.742  1.00  0.00           H  
HETATM 1884  H2  HOH B 617      -6.821  -8.610 -23.975  1.00  0.00           H  
HETATM 1885  O   HOH B 618      -1.385 -13.894  -5.119  1.00  0.00           O  
HETATM 1886  H1  HOH B 618      -0.673 -14.195  -5.684  1.00  0.00           H  
HETATM 1887  H2  HOH B 618      -2.127 -14.453  -5.350  1.00  0.00           H  
HETATM 1888  O   HOH B 619      -0.975 -26.997 -10.854  1.00  0.00           O  
HETATM 1889  H1  HOH B 619      -0.530 -27.704 -11.321  1.00  0.00           H  
HETATM 1890  H2  HOH B 619      -0.285 -26.361 -10.667  1.00  0.00           H  
HETATM 1891  O   HOH B 620     -15.720  -8.541 -20.385  1.00  0.00           O  
HETATM 1892  H1  HOH B 620     -15.789  -9.471 -20.169  1.00  0.00           H  
HETATM 1893  H2  HOH B 620     -16.360  -8.409 -21.084  1.00  0.00           H  
HETATM 1894  O   HOH B 621     -23.319 -15.268 -21.566  1.00  0.00           O  
HETATM 1895  H1  HOH B 621     -23.467 -14.606 -22.241  1.00  0.00           H  
HETATM 1896  H2  HOH B 621     -23.989 -15.932 -21.730  1.00  0.00           H  
HETATM 1897  O   HOH B 622      -7.972 -21.803 -13.274  1.00  0.00           O  
HETATM 1898  H1  HOH B 622      -7.078 -22.113 -13.134  1.00  0.00           H  
HETATM 1899  H2  HOH B 622      -8.507 -22.596 -13.253  1.00  0.00           H  
HETATM 1900  O   HOH B 623       1.027 -24.944  -9.929  1.00  0.00           O  
HETATM 1901  H1  HOH B 623       1.926 -25.268  -9.865  1.00  0.00           H  
HETATM 1902  H2  HOH B 623       0.879 -24.831 -10.868  1.00  0.00           H  
HETATM 1903  O   HOH B 624       1.803 -17.697 -12.658  1.00  0.00           O  
HETATM 1904  H1  HOH B 624       2.119 -18.364 -12.049  1.00  0.00           H  
HETATM 1905  H2  HOH B 624       0.866 -17.628 -12.474  1.00  0.00           H  
HETATM 1906  O   HOH B 625      -1.213 -19.032 -21.574  1.00  0.00           O  
HETATM 1907  H1  HOH B 625      -1.019 -18.096 -21.629  1.00  0.00           H  
HETATM 1908  H2  HOH B 625      -0.796 -19.316 -20.760  1.00  0.00           H  
HETATM 1909  O   HOH B 626      -5.837 -25.700 -20.572  1.00  0.00           O  
HETATM 1910  H1  HOH B 626      -6.062 -26.434 -20.002  1.00  0.00           H  
HETATM 1911  H2  HOH B 626      -4.881 -25.660 -20.545  1.00  0.00           H  
HETATM 1912  O   HOH B 627       3.755 -18.253   0.340  1.00  0.00           O  
HETATM 1913  H1  HOH B 627       4.346 -18.202   1.091  1.00  0.00           H  
HETATM 1914  H2  HOH B 627       3.242 -17.447   0.383  1.00  0.00           H  
HETATM 1915  O   HOH B 628       5.174  -7.001 -12.596  1.00  0.00           O  
HETATM 1916  H1  HOH B 628       4.282  -6.993 -12.249  1.00  0.00           H  
HETATM 1917  H2  HOH B 628       5.062  -7.015 -13.546  1.00  0.00           H  
HETATM 1918  O   HOH B 629      -4.324 -19.099 -15.013  1.00  0.00           O  
HETATM 1919  H1  HOH B 629      -4.324 -18.215 -15.380  1.00  0.00           H  
HETATM 1920  H2  HOH B 629      -3.620 -19.551 -15.476  1.00  0.00           H  
HETATM 1921  O   HOH B 630      -1.542 -16.096   1.073  1.00  0.00           O  
HETATM 1922  H1  HOH B 630      -1.470 -16.910   0.574  1.00  0.00           H  
HETATM 1923  H2  HOH B 630      -0.650 -15.918   1.372  1.00  0.00           H  
HETATM 1924  O   HOH B 631      -1.891  -9.643 -11.351  1.00  0.00           O  
HETATM 1925  H1  HOH B 631      -1.755  -8.909 -10.753  1.00  0.00           H  
HETATM 1926  H2  HOH B 631      -2.738  -9.466 -11.761  1.00  0.00           H  
HETATM 1927  O   HOH B 632      -5.680  -8.540  -0.397  1.00  0.00           O  
HETATM 1928  H1  HOH B 632      -5.440  -9.166   0.287  1.00  0.00           H  
HETATM 1929  H2  HOH B 632      -4.881  -8.038  -0.554  1.00  0.00           H  
HETATM 1930  O   HOH B 633     -23.255 -15.682 -18.613  1.00  0.00           O  
HETATM 1931  H1  HOH B 633     -23.428 -15.897 -19.530  1.00  0.00           H  
HETATM 1932  H2  HOH B 633     -23.396 -16.504 -18.143  1.00  0.00           H  
HETATM 1933  O   HOH B 634      -5.689 -21.231 -16.133  1.00  0.00           O  
HETATM 1934  H1  HOH B 634      -5.547 -21.161 -17.077  1.00  0.00           H  
HETATM 1935  H2  HOH B 634      -5.375 -20.399 -15.780  1.00  0.00           H  
HETATM 1936  O   HOH B 635      -6.651 -25.349 -13.380  1.00  0.00           O  
HETATM 1937  H1  HOH B 635      -6.698 -25.541 -12.443  1.00  0.00           H  
HETATM 1938  H2  HOH B 635      -6.792 -26.194 -13.805  1.00  0.00           H  
HETATM 1939  O   HOH B 636      -1.146 -21.421 -22.793  1.00  0.00           O  
HETATM 1940  H1  HOH B 636      -1.116 -20.503 -22.524  1.00  0.00           H  
HETATM 1941  H2  HOH B 636      -1.657 -21.418 -23.602  1.00  0.00           H  
HETATM 1942  O   HOH B 637      -4.804   1.552 -24.210  1.00  0.00           O  
HETATM 1943  H1  HOH B 637      -3.847   1.544 -24.216  1.00  0.00           H  
HETATM 1944  H2  HOH B 637      -5.044   1.032 -23.443  1.00  0.00           H  
HETATM 1945  O   HOH B 638      -1.141 -22.886   1.538  1.00  0.00           O  
HETATM 1946  H1  HOH B 638      -0.441 -23.314   1.046  1.00  0.00           H  
HETATM 1947  H2  HOH B 638      -1.778 -22.626   0.873  1.00  0.00           H  
HETATM 1948  O   HOH B 639       5.169  -6.163  -8.276  1.00  0.00           O  
HETATM 1949  H1  HOH B 639       4.885  -5.351  -8.696  1.00  0.00           H  
HETATM 1950  H2  HOH B 639       6.058  -5.978  -7.974  1.00  0.00           H  
HETATM 1951  O   HOH B 640       5.766 -24.154 -16.344  1.00  0.00           O  
HETATM 1952  H1  HOH B 640       5.054 -24.779 -16.207  1.00  0.00           H  
HETATM 1953  H2  HOH B 640       5.390 -23.306 -16.110  1.00  0.00           H  
HETATM 1954  O   HOH B 641     -16.311 -26.537 -18.018  1.00  0.00           O  
HETATM 1955  H1  HOH B 641     -15.848 -26.062 -17.328  1.00  0.00           H  
HETATM 1956  H2  HOH B 641     -16.622 -25.854 -18.612  1.00  0.00           H  
HETATM 1957  O   HOH B 642       1.829 -21.264 -22.206  1.00  0.00           O  
HETATM 1958  H1  HOH B 642       2.542 -20.990 -22.783  1.00  0.00           H  
HETATM 1959  H2  HOH B 642       1.242 -21.765 -22.772  1.00  0.00           H  
HETATM 1960  O   HOH B 643       1.178  -6.651 -23.547  1.00  0.00           O  
HETATM 1961  H1  HOH B 643       1.266  -6.466 -24.482  1.00  0.00           H  
HETATM 1962  H2  HOH B 643       1.990  -7.101 -23.314  1.00  0.00           H  
HETATM 1963  O   HOH B 644       4.132 -21.999  -5.778  1.00  0.00           O  
HETATM 1964  H1  HOH B 644       4.570 -21.473  -6.447  1.00  0.00           H  
HETATM 1965  H2  HOH B 644       3.826 -22.776  -6.246  1.00  0.00           H  
HETATM 1966  O   HOH B 645     -10.528 -26.658   3.715  1.00  0.00           O  
HETATM 1967  H1  HOH B 645     -11.425 -26.791   4.020  1.00  0.00           H  
HETATM 1968  H2  HOH B 645      -9.989 -26.774   4.498  1.00  0.00           H  
HETATM 1969  O   HOH B 646      -3.292 -23.082  -7.324  1.00  0.00           O  
HETATM 1970  H1  HOH B 646      -3.652 -23.560  -8.071  1.00  0.00           H  
HETATM 1971  H2  HOH B 646      -2.710 -22.430  -7.715  1.00  0.00           H  
HETATM 1972  O   HOH B 647      -4.682 -14.011   4.241  1.00  0.00           O  
HETATM 1973  H1  HOH B 647      -4.613 -14.533   5.041  1.00  0.00           H  
HETATM 1974  H2  HOH B 647      -4.295 -14.562   3.561  1.00  0.00           H  
HETATM 1975  O   HOH B 648       5.171 -17.689 -23.863  1.00  0.00           O  
HETATM 1976  H1  HOH B 648       5.549 -17.849 -24.727  1.00  0.00           H  
HETATM 1977  H2  HOH B 648       4.654 -18.474 -23.678  1.00  0.00           H  
HETATM 1978  O   HOH B 649      -0.420 -10.677   4.635  1.00  0.00           O  
HETATM 1979  H1  HOH B 649      -0.457 -10.084   5.385  1.00  0.00           H  
HETATM 1980  H2  HOH B 649       0.421 -10.487   4.219  1.00  0.00           H  
HETATM 1981  O   HOH B 650     -21.631 -11.081   2.526  1.00  0.00           O  
HETATM 1982  H1  HOH B 650     -21.865 -11.424   1.664  1.00  0.00           H  
HETATM 1983  H2  HOH B 650     -20.699 -11.281   2.619  1.00  0.00           H  
HETATM 1984  O   HOH B 651      -2.814 -14.259  -0.825  1.00  0.00           O  
HETATM 1985  H1  HOH B 651      -2.613 -15.125  -0.469  1.00  0.00           H  
HETATM 1986  H2  HOH B 651      -2.955 -14.410  -1.759  1.00  0.00           H  
HETATM 1987  O   HOH B 652       0.150 -11.015   1.441  1.00  0.00           O  
HETATM 1988  H1  HOH B 652       0.265 -10.129   1.099  1.00  0.00           H  
HETATM 1989  H2  HOH B 652      -0.196 -10.888   2.325  1.00  0.00           H  
HETATM 1990  O   HOH B 653       4.942 -17.088  -2.594  1.00  0.00           O  
HETATM 1991  H1  HOH B 653       4.050 -16.878  -2.871  1.00  0.00           H  
HETATM 1992  H2  HOH B 653       4.860 -17.304  -1.665  1.00  0.00           H  
HETATM 1993  O   HOH B 654       3.282 -15.817  -6.252  1.00  0.00           O  
HETATM 1994  H1  HOH B 654       3.351 -16.770  -6.312  1.00  0.00           H  
HETATM 1995  H2  HOH B 654       3.371 -15.628  -5.318  1.00  0.00           H  
HETATM 1996  O   HOH B 655       3.885 -14.390  -1.095  1.00  0.00           O  
HETATM 1997  H1  HOH B 655       4.528 -14.790  -0.508  1.00  0.00           H  
HETATM 1998  H2  HOH B 655       3.219 -14.029  -0.510  1.00  0.00           H  
HETATM 1999  O   HOH B 656     -23.258 -13.543   1.717  1.00  0.00           O  
HETATM 2000  H1  HOH B 656     -22.956 -13.456   2.621  1.00  0.00           H  
HETATM 2001  H2  HOH B 656     -22.490 -13.851   1.236  1.00  0.00           H  
HETATM 2002  O   HOH B 657      -0.121 -25.731   3.036  1.00  0.00           O  
HETATM 2003  H1  HOH B 657       0.547 -26.036   2.422  1.00  0.00           H  
HETATM 2004  H2  HOH B 657       0.172 -24.857   3.294  1.00  0.00           H  
HETATM 2005  O   HOH B 658      -2.470 -14.105 -22.695  1.00  0.00           O  
HETATM 2006  H1  HOH B 658      -2.460 -13.759 -23.587  1.00  0.00           H  
HETATM 2007  H2  HOH B 658      -3.278 -14.616 -22.645  1.00  0.00           H  
HETATM 2008  O   HOH B 659     -23.551 -22.985   1.501  1.00  0.00           O  
HETATM 2009  H1  HOH B 659     -23.412 -23.131   0.566  1.00  0.00           H  
HETATM 2010  H2  HOH B 659     -23.357 -22.057   1.631  1.00  0.00           H  
HETATM 2011  O   HOH B 660       3.797  -1.696 -24.878  1.00  0.00           O  
HETATM 2012  H1  HOH B 660       3.418  -1.082 -25.508  1.00  0.00           H  
HETATM 2013  H2  HOH B 660       4.557  -1.235 -24.523  1.00  0.00           H  
HETATM 2014  O   HOH B 661     -21.317 -17.210  -2.159  1.00  0.00           O  
HETATM 2015  H1  HOH B 661     -21.908 -16.642  -2.654  1.00  0.00           H  
HETATM 2016  H2  HOH B 661     -20.734 -16.606  -1.699  1.00  0.00           H  
HETATM 2017  O   HOH B 662      -3.040 -22.466  -0.671  1.00  0.00           O  
HETATM 2018  H1  HOH B 662      -3.884 -22.202  -0.306  1.00  0.00           H  
HETATM 2019  H2  HOH B 662      -2.978 -23.402  -0.481  1.00  0.00           H  
HETATM 2020  O   HOH B 663       2.310 -21.887   0.860  1.00  0.00           O  
HETATM 2021  H1  HOH B 663       1.587 -22.500   0.727  1.00  0.00           H  
HETATM 2022  H2  HOH B 663       3.089 -22.372   0.587  1.00  0.00           H  
HETATM 2023  O   HOH B 664       4.526   0.718 -22.031  1.00  0.00           O  
HETATM 2024  H1  HOH B 664       4.642  -0.181 -21.723  1.00  0.00           H  
HETATM 2025  H2  HOH B 664       5.244   0.856 -22.648  1.00  0.00           H  
HETATM 2026  O   HOH B 665     -21.585 -20.394  -1.749  1.00  0.00           O  
HETATM 2027  H1  HOH B 665     -21.318 -19.582  -2.181  1.00  0.00           H  
HETATM 2028  H2  HOH B 665     -22.130 -20.842  -2.397  1.00  0.00           H  
HETATM 2029  O   HOH B 666      -1.801  -2.995 -24.260  1.00  0.00           O  
HETATM 2030  H1  HOH B 666      -2.577  -3.067 -23.704  1.00  0.00           H  
HETATM 2031  H2  HOH B 666      -1.728  -3.851 -24.682  1.00  0.00           H  
HETATM 2032  O   HOH B 667       2.775 -19.712  -4.169  1.00  0.00           O  
HETATM 2033  H1  HOH B 667       2.930 -19.899  -3.243  1.00  0.00           H  
HETATM 2034  H2  HOH B 667       1.941 -20.142  -4.363  1.00  0.00           H  
HETATM 2035  O   HOH B 668     -20.999  -8.768  -0.288  1.00  0.00           O  
HETATM 2036  H1  HOH B 668     -21.624  -9.492  -0.264  1.00  0.00           H  
HETATM 2037  H2  HOH B 668     -20.151  -9.175  -0.111  1.00  0.00           H  
HETATM 2038  O   HOH B 669     -19.051 -12.221   3.652  1.00  0.00           O  
HETATM 2039  H1  HOH B 669     -18.984 -12.820   2.909  1.00  0.00           H  
HETATM 2040  H2  HOH B 669     -18.143 -12.049   3.903  1.00  0.00           H  
HETATM 2041  O   HOH B 670      -4.677  -8.207 -20.287  1.00  0.00           O  
HETATM 2042  H1  HOH B 670      -4.406  -8.965 -20.804  1.00  0.00           H  
HETATM 2043  H2  HOH B 670      -4.662  -7.477 -20.906  1.00  0.00           H  
HETATM 2044  O   HOH B 671       2.706 -16.895 -19.531  1.00  0.00           O  
HETATM 2045  H1  HOH B 671       3.063 -16.030 -19.333  1.00  0.00           H  
HETATM 2046  H2  HOH B 671       3.309 -17.261 -20.179  1.00  0.00           H  
HETATM 2047  O   HOH B 672      -2.047 -20.117  -1.845  1.00  0.00           O  
HETATM 2048  H1  HOH B 672      -1.601 -20.236  -2.683  1.00  0.00           H  
HETATM 2049  H2  HOH B 672      -2.249 -21.006  -1.552  1.00  0.00           H  
HETATM 2050  O   HOH B 673      -1.179  -0.644  -9.123  1.00  0.00           O  
HETATM 2051  H1  HOH B 673      -2.116  -0.646  -8.929  1.00  0.00           H  
HETATM 2052  H2  HOH B 673      -1.056  -1.384  -9.718  1.00  0.00           H  
HETATM 2053  O   HOH B 674       1.849 -12.490  -2.167  1.00  0.00           O  
HETATM 2054  H1  HOH B 674       2.596 -12.897  -2.606  1.00  0.00           H  
HETATM 2055  H2  HOH B 674       1.934 -12.757  -1.252  1.00  0.00           H  
HETATM 2056  O   HOH B 675     -22.520 -22.718 -20.852  1.00  0.00           O  
HETATM 2057  H1  HOH B 675     -22.841 -23.135 -21.652  1.00  0.00           H  
HETATM 2058  H2  HOH B 675     -23.148 -22.977 -20.178  1.00  0.00           H  
HETATM 2059  O   HOH B 676       2.478   1.428 -23.855  1.00  0.00           O  
HETATM 2060  H1  HOH B 676       3.298   1.077 -23.508  1.00  0.00           H  
HETATM 2061  H2  HOH B 676       2.098   1.917 -23.125  1.00  0.00           H  
HETATM 2062  O   HOH B 677       0.022  -3.923  -6.711  1.00  0.00           O  
HETATM 2063  H1  HOH B 677       0.042  -4.709  -6.164  1.00  0.00           H  
HETATM 2064  H2  HOH B 677       0.915  -3.842  -7.047  1.00  0.00           H  
HETATM 2065  O   HOH B 678       3.175   0.578   3.279  1.00  0.00           O  
HETATM 2066  H1  HOH B 678       2.632   1.109   3.863  1.00  0.00           H  
HETATM 2067  H2  HOH B 678       3.835   1.187   2.947  1.00  0.00           H  
HETATM 2068  O   HOH B 679     -18.072  -5.935   0.300  1.00  0.00           O  
HETATM 2069  H1  HOH B 679     -17.611  -5.157  -0.013  1.00  0.00           H  
HETATM 2070  H2  HOH B 679     -17.433  -6.643   0.214  1.00  0.00           H  
HETATM 2071  O   HOH B 680      -0.058  -8.957 -23.313  1.00  0.00           O  
HETATM 2072  H1  HOH B 680       0.300  -8.092 -23.514  1.00  0.00           H  
HETATM 2073  H2  HOH B 680       0.594  -9.359 -22.738  1.00  0.00           H  
HETATM 2074  O   HOH B 681       1.011 -12.330  -5.840  1.00  0.00           O  
HETATM 2075  H1  HOH B 681       0.447 -12.126  -5.093  1.00  0.00           H  
HETATM 2076  H2  HOH B 681       0.794 -11.665  -6.493  1.00  0.00           H  
HETATM 2077  O   HOH B 682       3.655 -24.527 -24.290  1.00  0.00           O  
HETATM 2078  H1  HOH B 682       2.905 -25.100 -24.129  1.00  0.00           H  
HETATM 2079  H2  HOH B 682       3.337 -23.651 -24.079  1.00  0.00           H  
HETATM 2080  O   HOH B 683      -6.645 -21.521  -3.214  1.00  0.00           O  
HETATM 2081  H1  HOH B 683      -6.307 -22.415  -3.164  1.00  0.00           H  
HETATM 2082  H2  HOH B 683      -5.994 -21.046  -3.731  1.00  0.00           H  
HETATM 2083  O   HOH B 684      -5.601 -23.673   2.620  1.00  0.00           O  
HETATM 2084  H1  HOH B 684      -4.788 -24.171   2.535  1.00  0.00           H  
HETATM 2085  H2  HOH B 684      -5.648 -23.446   3.549  1.00  0.00           H  
HETATM 2086  O   HOH B 685       4.984 -15.756   1.202  1.00  0.00           O  
HETATM 2087  H1  HOH B 685       5.152 -16.312   1.963  1.00  0.00           H  
HETATM 2088  H2  HOH B 685       5.342 -14.902   1.445  1.00  0.00           H  
HETATM 2089  O   HOH B 686      -4.166 -20.864  -4.402  1.00  0.00           O  
HETATM 2090  H1  HOH B 686      -3.823 -21.727  -4.637  1.00  0.00           H  
HETATM 2091  H2  HOH B 686      -3.387 -20.329  -4.250  1.00  0.00           H  
HETATM 2092  O   HOH B 687       5.180 -24.300  -9.007  1.00  0.00           O  
HETATM 2093  H1  HOH B 687       5.003 -25.081  -8.482  1.00  0.00           H  
HETATM 2094  H2  HOH B 687       4.673 -23.607  -8.583  1.00  0.00           H  
HETATM 2095  O   HOH B 688       1.908 -15.068   2.548  1.00  0.00           O  
HETATM 2096  H1  HOH B 688       1.199 -15.233   3.169  1.00  0.00           H  
HETATM 2097  H2  HOH B 688       2.669 -14.878   3.096  1.00  0.00           H  
HETATM 2098  O   HOH B 689      -6.354 -19.841  -0.957  1.00  0.00           O  
HETATM 2099  H1  HOH B 689      -6.476 -20.790  -0.987  1.00  0.00           H  
HETATM 2100  H2  HOH B 689      -7.218 -19.495  -0.731  1.00  0.00           H  
HETATM 2101  O   HOH B 690      -2.670 -11.783   0.341  1.00  0.00           O  
HETATM 2102  H1  HOH B 690      -1.992 -11.963   0.992  1.00  0.00           H  
HETATM 2103  H2  HOH B 690      -2.847 -12.633  -0.063  1.00  0.00           H  
HETATM 2104  O   HOH B 691       5.616 -24.872   3.629  1.00  0.00           O  
HETATM 2105  H1  HOH B 691       5.078 -24.542   4.348  1.00  0.00           H  
HETATM 2106  H2  HOH B 691       5.486 -24.240   2.922  1.00  0.00           H  
HETATM 2107  O   HOH B 692      -0.233 -22.759 -20.008  1.00  0.00           O  
HETATM 2108  H1  HOH B 692      -0.349 -22.943 -20.940  1.00  0.00           H  
HETATM 2109  H2  HOH B 692       0.014 -23.602 -19.626  1.00  0.00           H  
HETATM 2110  O   HOH B 693       4.464 -22.485  -1.106  1.00  0.00           O  
HETATM 2111  H1  HOH B 693       4.995 -21.801  -0.697  1.00  0.00           H  
HETATM 2112  H2  HOH B 693       5.037 -23.252  -1.131  1.00  0.00           H  
HETATM 2113  O   HOH B 694     -21.717 -23.675   3.915  1.00  0.00           O  
HETATM 2114  H1  HOH B 694     -21.894 -22.736   3.958  1.00  0.00           H  
HETATM 2115  H2  HOH B 694     -22.229 -23.983   3.167  1.00  0.00           H  
HETATM 2116  O   HOH B 695     -14.344 -15.660  -7.900  1.00  0.00           O  
HETATM 2117  H1  HOH B 695     -14.033 -16.242  -7.207  1.00  0.00           H  
HETATM 2118  H2  HOH B 695     -14.111 -16.110  -8.713  1.00  0.00           H  
HETATM 2119  O   HOH B 696     -21.980 -11.504  -0.367  1.00  0.00           O  
HETATM 2120  H1  HOH B 696     -22.741 -11.997  -0.672  1.00  0.00           H  
HETATM 2121  H2  HOH B 696     -21.227 -12.014  -0.666  1.00  0.00           H  
HETATM 2122  O   HOH B 697      -4.098 -11.246   3.899  1.00  0.00           O  
HETATM 2123  H1  HOH B 697      -4.312 -12.161   3.720  1.00  0.00           H  
HETATM 2124  H2  HOH B 697      -3.657 -11.264   4.749  1.00  0.00           H  
HETATM 2125  O   HOH B 698      -4.231 -18.262  -1.670  1.00  0.00           O  
HETATM 2126  H1  HOH B 698      -3.433 -18.790  -1.623  1.00  0.00           H  
HETATM 2127  H2  HOH B 698      -4.930 -18.861  -1.406  1.00  0.00           H  
HETATM 2128  O   HOH B 699      -0.628 -14.745 -10.886  1.00  0.00           O  
HETATM 2129  H1  HOH B 699      -0.927 -14.838 -11.790  1.00  0.00           H  
HETATM 2130  H2  HOH B 699      -0.368 -13.827 -10.812  1.00  0.00           H  
HETATM 2131  O   HOH B 700      -2.307  -9.007   2.345  1.00  0.00           O  
HETATM 2132  H1  HOH B 700      -2.548  -8.248   2.876  1.00  0.00           H  
HETATM 2133  H2  HOH B 700      -3.028  -9.625   2.467  1.00  0.00           H  
HETATM 2134  O   HOH B 701      -3.574  -6.812   3.474  1.00  0.00           O  
HETATM 2135  H1  HOH B 701      -3.427  -6.533   4.377  1.00  0.00           H  
HETATM 2136  H2  HOH B 701      -3.669  -5.996   2.982  1.00  0.00           H  
HETATM 2137  O   HOH B 702      -1.137 -20.372  -4.347  1.00  0.00           O  
HETATM 2138  H1  HOH B 702      -0.662 -19.676  -4.801  1.00  0.00           H  
HETATM 2139  H2  HOH B 702      -0.651 -21.170  -4.557  1.00  0.00           H  
HETATM 2140  O   HOH B 703     -24.113 -20.292  -0.043  1.00  0.00           O  
HETATM 2141  H1  HOH B 703     -23.233 -20.158  -0.397  1.00  0.00           H  
HETATM 2142  H2  HOH B 703     -24.556 -19.454  -0.178  1.00  0.00           H  
HETATM 2143  O   HOH B 704      -2.951 -23.253 -14.842  1.00  0.00           O  
HETATM 2144  H1  HOH B 704      -2.063 -23.035 -14.559  1.00  0.00           H  
HETATM 2145  H2  HOH B 704      -3.277 -22.449 -15.248  1.00  0.00           H  
HETATM 2146  O   HOH B 705     -18.956 -15.910 -17.531  1.00  0.00           O  
HETATM 2147  H1  HOH B 705     -19.389 -16.543 -16.957  1.00  0.00           H  
HETATM 2148  H2  HOH B 705     -18.659 -15.217 -16.942  1.00  0.00           H  
HETATM 2149  O   HOH B 706     -18.182 -21.427 -12.089  1.00  0.00           O  
HETATM 2150  H1  HOH B 706     -17.472 -21.540 -12.721  1.00  0.00           H  
HETATM 2151  H2  HOH B 706     -18.254 -20.480 -11.975  1.00  0.00           H  
HETATM 2152  O   HOH B 707       1.644 -13.247   0.303  1.00  0.00           O  
HETATM 2153  H1  HOH B 707       1.686 -13.869   1.030  1.00  0.00           H  
HETATM 2154  H2  HOH B 707       1.120 -12.521   0.640  1.00  0.00           H  
HETATM 2155  O   HOH B 708       2.735  -1.343  -2.904  1.00  0.00           O  
HETATM 2156  H1  HOH B 708       3.657  -1.252  -2.660  1.00  0.00           H  
HETATM 2157  H2  HOH B 708       2.572  -0.614  -3.502  1.00  0.00           H  
HETATM 2158  O   HOH B 709     -23.725 -17.700 -11.181  1.00  0.00           O  
HETATM 2159  H1  HOH B 709     -24.407 -17.685 -10.509  1.00  0.00           H  
HETATM 2160  H2  HOH B 709     -24.009 -18.377 -11.796  1.00  0.00           H  
HETATM 2161  O   HOH B 710      -2.227 -13.519  -8.961  1.00  0.00           O  
HETATM 2162  H1  HOH B 710      -1.586 -14.087  -9.389  1.00  0.00           H  
HETATM 2163  H2  HOH B 710      -1.744 -13.115  -8.240  1.00  0.00           H  
HETATM 2164  O   HOH B 711     -21.097 -11.557  -7.637  1.00  0.00           O  
HETATM 2165  H1  HOH B 711     -20.946 -10.730  -7.180  1.00  0.00           H  
HETATM 2166  H2  HOH B 711     -21.910 -11.418  -8.123  1.00  0.00           H  
HETATM 2167  O   HOH B 712      -0.120 -23.750  -3.956  1.00  0.00           O  
HETATM 2168  H1  HOH B 712       0.354 -22.990  -4.295  1.00  0.00           H  
HETATM 2169  H2  HOH B 712       0.308 -23.947  -3.123  1.00  0.00           H  
HETATM 2170  O   HOH B 713     -24.360 -18.238   2.371  1.00  0.00           O  
HETATM 2171  H1  HOH B 713     -23.794 -17.969   1.647  1.00  0.00           H  
HETATM 2172  H2  HOH B 713     -23.781 -18.717   2.964  1.00  0.00           H  
HETATM 2173  O   HOH B 714     -10.492 -21.013  -9.440  1.00  0.00           O  
HETATM 2174  H1  HOH B 714      -9.989 -20.618 -10.152  1.00  0.00           H  
HETATM 2175  H2  HOH B 714     -10.806 -20.268  -8.927  1.00  0.00           H  
HETATM 2176  O   HOH B 715       3.954 -14.949   4.270  1.00  0.00           O  
HETATM 2177  H1  HOH B 715       4.804 -14.510   4.266  1.00  0.00           H  
HETATM 2178  H2  HOH B 715       3.971 -15.498   5.054  1.00  0.00           H  
HETATM 2179  O   HOH B 716     -20.320 -13.150  -4.983  1.00  0.00           O  
HETATM 2180  H1  HOH B 716     -20.910 -12.420  -4.798  1.00  0.00           H  
HETATM 2181  H2  HOH B 716     -20.364 -13.259  -5.933  1.00  0.00           H  
HETATM 2182  O   HOH B 717      -4.881 -18.371  -5.114  1.00  0.00           O  
HETATM 2183  H1  HOH B 717      -5.264 -17.569  -4.761  1.00  0.00           H  
HETATM 2184  H2  HOH B 717      -5.122 -19.050  -4.483  1.00  0.00           H  
HETATM 2185  O   HOH B 718      -7.018 -25.224 -10.816  1.00  0.00           O  
HETATM 2186  H1  HOH B 718      -6.777 -25.782 -10.076  1.00  0.00           H  
HETATM 2187  H2  HOH B 718      -7.238 -24.381 -10.419  1.00  0.00           H  
HETATM 2188  O   HOH B 719     -18.773 -13.149   1.058  1.00  0.00           O  
HETATM 2189  H1  HOH B 719     -19.383 -13.784   0.681  1.00  0.00           H  
HETATM 2190  H2  HOH B 719     -17.966 -13.644   1.195  1.00  0.00           H  
HETATM 2191  O   HOH B 720     -18.058 -23.820  -1.218  1.00  0.00           O  
HETATM 2192  H1  HOH B 720     -17.202 -24.032  -0.845  1.00  0.00           H  
HETATM 2193  H2  HOH B 720     -18.607 -23.621  -0.460  1.00  0.00           H  
HETATM 2194  O   HOH B 721     -23.583 -13.342  -1.554  1.00  0.00           O  
HETATM 2195  H1  HOH B 721     -24.522 -13.518  -1.498  1.00  0.00           H  
HETATM 2196  H2  HOH B 721     -23.253 -13.995  -2.171  1.00  0.00           H  
HETATM 2197  O   HOH B 722     -22.180 -14.961  -3.407  1.00  0.00           O  
HETATM 2198  H1  HOH B 722     -21.456 -14.417  -3.716  1.00  0.00           H  
HETATM 2199  H2  HOH B 722     -22.915 -14.727  -3.973  1.00  0.00           H  
HETATM 2200  O   HOH B 723       3.240 -19.170 -17.702  1.00  0.00           O  
HETATM 2201  H1  HOH B 723       2.845 -18.410 -18.130  1.00  0.00           H  
HETATM 2202  H2  HOH B 723       3.219 -19.857 -18.368  1.00  0.00           H  
HETATM 2203  O   HOH B 724     -19.595 -19.260 -24.718  1.00  0.00           O  
HETATM 2204  H1  HOH B 724     -19.684 -18.324 -24.539  1.00  0.00           H  
HETATM 2205  H2  HOH B 724     -18.654 -19.426 -24.663  1.00  0.00           H  
HETATM 2206  O   HOH B 725     -20.655 -22.172 -10.356  1.00  0.00           O  
HETATM 2207  H1  HOH B 725     -19.947 -21.719 -10.815  1.00  0.00           H  
HETATM 2208  H2  HOH B 725     -21.387 -21.555 -10.375  1.00  0.00           H  
HETATM 2209  O   HOH B 726      -9.866 -18.871  -4.588  1.00  0.00           O  
HETATM 2210  H1  HOH B 726      -9.807 -17.919  -4.511  1.00  0.00           H  
HETATM 2211  H2  HOH B 726      -9.836 -19.038  -5.530  1.00  0.00           H  
HETATM 2212  O   HOH B 727     -21.800   1.982  -3.757  1.00  0.00           O  
HETATM 2213  H1  HOH B 727     -22.467   1.297  -3.775  1.00  0.00           H  
HETATM 2214  H2  HOH B 727     -22.090   2.617  -4.412  1.00  0.00           H  
HETATM 2215  O   HOH B 728      -4.594 -10.403  -3.413  1.00  0.00           O  
HETATM 2216  H1  HOH B 728      -3.959 -10.208  -2.724  1.00  0.00           H  
HETATM 2217  H2  HOH B 728      -4.827  -9.548  -3.775  1.00  0.00           H  
HETATM 2218  O   HOH B 729       2.901 -15.084  -3.647  1.00  0.00           O  
HETATM 2219  H1  HOH B 729       2.120 -15.571  -3.384  1.00  0.00           H  
HETATM 2220  H2  HOH B 729       3.471 -15.110  -2.879  1.00  0.00           H  
HETATM 2221  O   HOH B 730     -22.524 -22.907  -7.717  1.00  0.00           O  
HETATM 2222  H1  HOH B 730     -22.966 -23.353  -8.440  1.00  0.00           H  
HETATM 2223  H2  HOH B 730     -23.153 -22.249  -7.421  1.00  0.00           H  
HETATM 2224  O   HOH B 731     -20.448 -24.327 -19.538  1.00  0.00           O  
HETATM 2225  H1  HOH B 731     -19.494 -24.250 -19.505  1.00  0.00           H  
HETATM 2226  H2  HOH B 731     -20.731 -23.582 -20.068  1.00  0.00           H  
HETATM 2227  O   HOH B 732      -1.924 -17.110  -3.315  1.00  0.00           O  
HETATM 2228  H1  HOH B 732      -2.513 -16.360  -3.405  1.00  0.00           H  
HETATM 2229  H2  HOH B 732      -2.471 -17.800  -2.938  1.00  0.00           H  
HETATM 2230  O   HOH B 733       4.379  -6.913  -4.698  1.00  0.00           O  
HETATM 2231  H1  HOH B 733       4.969  -6.603  -4.012  1.00  0.00           H  
HETATM 2232  H2  HOH B 733       4.273  -6.162  -5.282  1.00  0.00           H  
HETATM 2233  O   HOH B 734      -5.718  -1.765 -24.362  1.00  0.00           O  
HETATM 2234  H1  HOH B 734      -5.621  -0.863 -24.056  1.00  0.00           H  
HETATM 2235  H2  HOH B 734      -5.037  -1.866 -25.028  1.00  0.00           H  
HETATM 2236  O   HOH B 735       0.086 -12.148 -11.646  1.00  0.00           O  
HETATM 2237  H1  HOH B 735      -0.496 -11.419 -11.859  1.00  0.00           H  
HETATM 2238  H2  HOH B 735       0.648 -11.810 -10.948  1.00  0.00           H  
HETATM 2239  O   HOH B 736      -1.687 -11.889 -20.791  1.00  0.00           O  
HETATM 2240  H1  HOH B 736      -2.345 -11.378 -21.263  1.00  0.00           H  
HETATM 2241  H2  HOH B 736      -1.744 -12.765 -21.172  1.00  0.00           H  
HETATM 2242  O   HOH B 737      -4.680 -27.407  -7.842  1.00  0.00           O  
HETATM 2243  H1  HOH B 737      -4.382 -27.117  -8.704  1.00  0.00           H  
HETATM 2244  H2  HOH B 737      -5.554 -27.029  -7.750  1.00  0.00           H  
HETATM 2245  O   HOH B 738       0.344  -1.282  -5.311  1.00  0.00           O  
HETATM 2246  H1  HOH B 738       1.078  -1.732  -5.730  1.00  0.00           H  
HETATM 2247  H2  HOH B 738      -0.432  -1.623  -5.757  1.00  0.00           H  
HETATM 2248  O   HOH B 739      -2.263   2.265 -20.789  1.00  0.00           O  
HETATM 2249  H1  HOH B 739      -2.742   3.087 -20.693  1.00  0.00           H  
HETATM 2250  H2  HOH B 739      -1.941   2.070 -19.909  1.00  0.00           H  
HETATM 2251  O   HOH B 740      -4.456  -3.468 -11.519  1.00  0.00           O  
HETATM 2252  H1  HOH B 740      -3.956  -3.325 -12.323  1.00  0.00           H  
HETATM 2253  H2  HOH B 740      -3.854  -3.939 -10.943  1.00  0.00           H  
HETATM 2254  O   HOH B 741      -7.997 -24.873 -18.043  1.00  0.00           O  
HETATM 2255  H1  HOH B 741      -7.736 -25.749 -18.326  1.00  0.00           H  
HETATM 2256  H2  HOH B 741      -7.177 -24.446 -17.797  1.00  0.00           H  
HETATM 2257  O   HOH B 742      -6.379 -23.817 -16.256  1.00  0.00           O  
HETATM 2258  H1  HOH B 742      -6.212 -22.887 -16.100  1.00  0.00           H  
HETATM 2259  H2  HOH B 742      -6.539 -24.183 -15.386  1.00  0.00           H  
HETATM 2260  O   HOH B 743      -3.905  -3.358 -22.255  1.00  0.00           O  
HETATM 2261  H1  HOH B 743      -4.629  -2.869 -22.644  1.00  0.00           H  
HETATM 2262  H2  HOH B 743      -3.984  -3.196 -21.315  1.00  0.00           H  
HETATM 2263  O   HOH B 744      -2.535 -27.454  -5.673  1.00  0.00           O  
HETATM 2264  H1  HOH B 744      -1.923 -27.668  -6.378  1.00  0.00           H  
HETATM 2265  H2  HOH B 744      -3.278 -27.045  -6.117  1.00  0.00           H  
HETATM 2266  O   HOH B 745       2.915  -6.051 -16.953  1.00  0.00           O  
HETATM 2267  H1  HOH B 745       2.783  -5.467 -16.206  1.00  0.00           H  
HETATM 2268  H2  HOH B 745       2.132  -6.601 -16.970  1.00  0.00           H  
HETATM 2269  O   HOH B 746      -3.120 -25.355 -20.340  1.00  0.00           O  
HETATM 2270  H1  HOH B 746      -3.123 -24.806 -19.555  1.00  0.00           H  
HETATM 2271  H2  HOH B 746      -2.673 -24.826 -21.001  1.00  0.00           H  
HETATM 2272  O   HOH B 747      -2.226 -17.326  -8.859  1.00  0.00           O  
HETATM 2273  H1  HOH B 747      -2.251 -17.147  -9.800  1.00  0.00           H  
HETATM 2274  H2  HOH B 747      -1.346 -17.671  -8.704  1.00  0.00           H  
HETATM 2275  O   HOH B 748      -7.625  -9.375 -11.724  1.00  0.00           O  
HETATM 2276  H1  HOH B 748      -7.505  -9.965 -12.468  1.00  0.00           H  
HETATM 2277  H2  HOH B 748      -6.787  -8.922 -11.640  1.00  0.00           H  
HETATM 2278  O   HOH B 749       3.630 -10.034 -15.718  1.00  0.00           O  
HETATM 2279  H1  HOH B 749       3.513 -10.168 -14.778  1.00  0.00           H  
HETATM 2280  H2  HOH B 749       4.074  -9.188 -15.786  1.00  0.00           H  
HETATM 2281  O   HOH B 750     -23.201  -1.862 -11.108  1.00  0.00           O  
HETATM 2282  H1  HOH B 750     -24.025  -2.226 -10.786  1.00  0.00           H  
HETATM 2283  H2  HOH B 750     -23.003  -2.374 -11.892  1.00  0.00           H  
HETATM 2284  O   HOH B 751     -22.300   2.222  -6.437  1.00  0.00           O  
HETATM 2285  H1  HOH B 751     -21.987   1.318  -6.424  1.00  0.00           H  
HETATM 2286  H2  HOH B 751     -22.723   2.317  -7.291  1.00  0.00           H  
HETATM 2287  O   HOH B 752     -23.078  -9.005  -5.039  1.00  0.00           O  
HETATM 2288  H1  HOH B 752     -23.963  -8.685  -5.213  1.00  0.00           H  
HETATM 2289  H2  HOH B 752     -23.199  -9.920  -4.784  1.00  0.00           H  
HETATM 2290  O   HOH B 753     -22.154   0.868 -21.571  1.00  0.00           O  
HETATM 2291  H1  HOH B 753     -22.586   1.309 -22.302  1.00  0.00           H  
HETATM 2292  H2  HOH B 753     -21.767   1.578 -21.058  1.00  0.00           H  
HETATM 2293  O   HOH B 754      -6.775  -7.851 -18.146  1.00  0.00           O  
HETATM 2294  H1  HOH B 754      -7.663  -8.196 -18.052  1.00  0.00           H  
HETATM 2295  H2  HOH B 754      -6.513  -8.102 -19.032  1.00  0.00           H  
HETATM 2296  O   HOH B 755       2.441  -9.902 -11.520  1.00  0.00           O  
HETATM 2297  H1  HOH B 755       2.045  -9.682 -10.676  1.00  0.00           H  
HETATM 2298  H2  HOH B 755       2.578 -10.849 -11.480  1.00  0.00           H  
HETATM 2299  O   HOH B 756      -4.302  -3.920 -19.627  1.00  0.00           O  
HETATM 2300  H1  HOH B 756      -4.775  -4.751 -19.610  1.00  0.00           H  
HETATM 2301  H2  HOH B 756      -3.388  -4.160 -19.476  1.00  0.00           H  
HETATM 2302  O   HOH B 757      -1.190  -5.840 -11.588  1.00  0.00           O  
HETATM 2303  H1  HOH B 757      -1.665  -5.856 -12.419  1.00  0.00           H  
HETATM 2304  H2  HOH B 757      -0.282  -6.026 -11.827  1.00  0.00           H  
HETATM 2305  O   HOH B 758      -2.708  -0.442 -21.145  1.00  0.00           O  
HETATM 2306  H1  HOH B 758      -2.401  -0.763 -21.993  1.00  0.00           H  
HETATM 2307  H2  HOH B 758      -2.433   0.475 -21.122  1.00  0.00           H  
HETATM 2308  O   HOH B 759      -1.668  -4.283 -18.830  1.00  0.00           O  
HETATM 2309  H1  HOH B 759      -1.720  -5.067 -18.283  1.00  0.00           H  
HETATM 2310  H2  HOH B 759      -0.750  -4.236 -19.097  1.00  0.00           H  
HETATM 2311  O   HOH B 760     -21.498  -4.224  -3.375  1.00  0.00           O  
HETATM 2312  H1  HOH B 760     -21.345  -3.855  -4.244  1.00  0.00           H  
HETATM 2313  H2  HOH B 760     -21.687  -3.466  -2.822  1.00  0.00           H  
HETATM 2314  O   HOH B 761       0.995 -24.219 -12.669  1.00  0.00           O  
HETATM 2315  H1  HOH B 761       0.622 -24.826 -13.308  1.00  0.00           H  
HETATM 2316  H2  HOH B 761       1.851 -23.987 -13.029  1.00  0.00           H  
HETATM 2317  O   HOH B 762     -21.181  -0.698  -9.507  1.00  0.00           O  
HETATM 2318  H1  HOH B 762     -21.822  -1.172 -10.036  1.00  0.00           H  
HETATM 2319  H2  HOH B 762     -21.118   0.163  -9.920  1.00  0.00           H  
HETATM 2320  O   HOH B 763      -0.122  -5.640 -21.344  1.00  0.00           O  
HETATM 2321  H1  HOH B 763       0.523  -5.017 -21.010  1.00  0.00           H  
HETATM 2322  H2  HOH B 763       0.203  -5.881 -22.211  1.00  0.00           H  
HETATM 2323  O   HOH B 764       1.089 -10.946 -21.349  1.00  0.00           O  
HETATM 2324  H1  HOH B 764       1.196 -11.602 -22.038  1.00  0.00           H  
HETATM 2325  H2  HOH B 764       0.255 -11.168 -20.934  1.00  0.00           H  
HETATM 2326  O   HOH B 765     -23.026  -3.087   3.897  1.00  0.00           O  
HETATM 2327  H1  HOH B 765     -23.482  -3.877   4.186  1.00  0.00           H  
HETATM 2328  H2  HOH B 765     -22.115  -3.361   3.789  1.00  0.00           H  
HETATM 2329  O   HOH B 766       3.838 -12.423 -10.954  1.00  0.00           O  
HETATM 2330  H1  HOH B 766       4.094 -13.312 -11.198  1.00  0.00           H  
HETATM 2331  H2  HOH B 766       4.472 -11.860 -11.400  1.00  0.00           H  
HETATM 2332  O   HOH B 767      -2.737  -9.789 -16.088  1.00  0.00           O  
HETATM 2333  H1  HOH B 767      -3.547  -9.501 -15.667  1.00  0.00           H  
HETATM 2334  H2  HOH B 767      -3.027 -10.296 -16.846  1.00  0.00           H  
HETATM 2335  O   HOH B 768      -2.925  -6.168 -14.172  1.00  0.00           O  
HETATM 2336  H1  HOH B 768      -3.862  -6.085 -13.995  1.00  0.00           H  
HETATM 2337  H2  HOH B 768      -2.878  -6.544 -15.051  1.00  0.00           H  
HETATM 2338  O   HOH B 769      -1.466  -8.154  -7.700  1.00  0.00           O  
HETATM 2339  H1  HOH B 769      -1.933  -7.403  -8.068  1.00  0.00           H  
HETATM 2340  H2  HOH B 769      -0.808  -7.767  -7.122  1.00  0.00           H  
HETATM 2341  O   HOH B 770      -4.521  -5.926 -17.488  1.00  0.00           O  
HETATM 2342  H1  HOH B 770      -5.116  -6.594 -17.829  1.00  0.00           H  
HETATM 2343  H2  HOH B 770      -3.723  -6.406 -17.269  1.00  0.00           H  
HETATM 2344  O   HOH B 771      -0.530  -9.718 -14.566  1.00  0.00           O  
HETATM 2345  H1  HOH B 771      -0.081 -10.532 -14.793  1.00  0.00           H  
HETATM 2346  H2  HOH B 771      -1.281  -9.686 -15.159  1.00  0.00           H  
HETATM 2347  O   HOH B 772       3.237  -1.630 -18.572  1.00  0.00           O  
HETATM 2348  H1  HOH B 772       3.524  -2.533 -18.442  1.00  0.00           H  
HETATM 2349  H2  HOH B 772       3.162  -1.536 -19.522  1.00  0.00           H  
HETATM 2350  O   HOH B 773       2.920  -2.243  -6.218  1.00  0.00           O  
HETATM 2351  H1  HOH B 773       2.997  -2.875  -6.932  1.00  0.00           H  
HETATM 2352  H2  HOH B 773       3.709  -1.706  -6.286  1.00  0.00           H  
HETATM 2353  O   HOH B 774       4.764 -12.216  -7.695  1.00  0.00           O  
HETATM 2354  H1  HOH B 774       4.434 -12.422  -6.821  1.00  0.00           H  
HETATM 2355  H2  HOH B 774       4.324 -12.841  -8.271  1.00  0.00           H  
HETATM 2356  O   HOH B 775      -7.209  -4.756  -7.410  1.00  0.00           O  
HETATM 2357  H1  HOH B 775      -7.353  -5.452  -8.053  1.00  0.00           H  
HETATM 2358  H2  HOH B 775      -7.458  -3.952  -7.865  1.00  0.00           H  
HETATM 2359  O   HOH B 776       1.282 -25.325 -22.805  1.00  0.00           O  
HETATM 2360  H1  HOH B 776       0.463 -24.832 -22.850  1.00  0.00           H  
HETATM 2361  H2  HOH B 776       1.045 -26.148 -22.376  1.00  0.00           H  
HETATM 2362  O   HOH B 777       3.604 -10.988 -20.118  1.00  0.00           O  
HETATM 2363  H1  HOH B 777       2.931 -11.021 -20.798  1.00  0.00           H  
HETATM 2364  H2  HOH B 777       3.993 -10.117 -20.207  1.00  0.00           H  
HETATM 2365  O   HOH B 778      -6.072 -16.018  -6.948  1.00  0.00           O  
HETATM 2366  H1  HOH B 778      -6.121 -15.777  -6.023  1.00  0.00           H  
HETATM 2367  H2  HOH B 778      -5.206 -15.721  -7.227  1.00  0.00           H  
HETATM 2368  O   HOH B 779     -12.439 -23.285  -9.613  1.00  0.00           O  
HETATM 2369  H1  HOH B 779     -13.176 -23.079  -9.037  1.00  0.00           H  
HETATM 2370  H2  HOH B 779     -11.737 -22.704  -9.321  1.00  0.00           H  
HETATM 2371  O   HOH B 780       0.394   2.247 -21.814  1.00  0.00           O  
HETATM 2372  H1  HOH B 780      -0.553   2.134 -21.738  1.00  0.00           H  
HETATM 2373  H2  HOH B 780       0.748   1.838 -21.024  1.00  0.00           H  
HETATM 2374  O   HOH B 781      -0.079   1.003 -16.408  1.00  0.00           O  
HETATM 2375  H1  HOH B 781       0.753   0.530 -16.393  1.00  0.00           H  
HETATM 2376  H2  HOH B 781      -0.710   0.390 -16.031  1.00  0.00           H  
HETATM 2377  O   HOH B 782       3.396   0.877 -17.493  1.00  0.00           O  
HETATM 2378  H1  HOH B 782       3.333  -0.075 -17.574  1.00  0.00           H  
HETATM 2379  H2  HOH B 782       3.321   1.042 -16.553  1.00  0.00           H  
HETATM 2380  O   HOH B 783       2.484  -4.229  -7.962  1.00  0.00           O  
HETATM 2381  H1  HOH B 783       2.813  -3.936  -8.812  1.00  0.00           H  
HETATM 2382  H2  HOH B 783       2.207  -5.133  -8.110  1.00  0.00           H  
HETATM 2383  O   HOH B 784       4.409  -4.049 -22.947  1.00  0.00           O  
HETATM 2384  H1  HOH B 784       5.313  -3.744 -22.879  1.00  0.00           H  
HETATM 2385  H2  HOH B 784       3.996  -3.442 -23.561  1.00  0.00           H  
HETATM 2386  O   HOH B 785      -6.132   1.868 -11.230  1.00  0.00           O  
HETATM 2387  H1  HOH B 785      -5.409   2.491 -11.162  1.00  0.00           H  
HETATM 2388  H2  HOH B 785      -5.713   1.037 -11.452  1.00  0.00           H  
HETATM 2389  O   HOH B 786     -23.351 -11.573  -4.083  1.00  0.00           O  
HETATM 2390  H1  HOH B 786     -23.214 -11.819  -3.168  1.00  0.00           H  
HETATM 2391  H2  HOH B 786     -24.191 -11.970  -4.315  1.00  0.00           H  
HETATM 2392  O   HOH B 787       5.478  -0.431  -6.927  1.00  0.00           O  
HETATM 2393  H1  HOH B 787       5.317   0.033  -7.749  1.00  0.00           H  
HETATM 2394  H2  HOH B 787       5.030   0.093  -6.264  1.00  0.00           H  
HETATM 2395  O   HOH B 788     -17.100  -3.836  -7.562  1.00  0.00           O  
HETATM 2396  H1  HOH B 788     -17.274  -3.024  -8.036  1.00  0.00           H  
HETATM 2397  H2  HOH B 788     -16.751  -4.432  -8.225  1.00  0.00           H  
HETATM 2398  O   HOH B 789     -19.421  -6.861  -4.745  1.00  0.00           O  
HETATM 2399  H1  HOH B 789     -19.335  -5.933  -4.527  1.00  0.00           H  
HETATM 2400  H2  HOH B 789     -19.347  -7.313  -3.905  1.00  0.00           H  
HETATM 2401  O   HOH B 790       1.069  -1.456 -13.306  1.00  0.00           O  
HETATM 2402  H1  HOH B 790       0.818  -1.869 -14.132  1.00  0.00           H  
HETATM 2403  H2  HOH B 790       0.443  -0.740 -13.196  1.00  0.00           H  
HETATM 2404  O   HOH B 791      -8.773  -4.004 -22.043  1.00  0.00           O  
HETATM 2405  H1  HOH B 791      -8.290  -4.186 -22.849  1.00  0.00           H  
HETATM 2406  H2  HOH B 791      -8.868  -4.859 -21.623  1.00  0.00           H  
HETATM 2407  O   HOH B 792     -10.723   0.453  -9.716  1.00  0.00           O  
HETATM 2408  H1  HOH B 792      -9.787   0.384  -9.529  1.00  0.00           H  
HETATM 2409  H2  HOH B 792     -10.970  -0.416 -10.032  1.00  0.00           H  
HETATM 2410  O   HOH B 793       0.933  -2.307 -23.268  1.00  0.00           O  
HETATM 2411  H1  HOH B 793       0.022  -2.598 -23.252  1.00  0.00           H  
HETATM 2412  H2  HOH B 793       1.154  -2.261 -24.198  1.00  0.00           H  
HETATM 2413  O   HOH B 794      -3.080  -0.300 -18.531  1.00  0.00           O  
HETATM 2414  H1  HOH B 794      -2.815  -0.527 -19.422  1.00  0.00           H  
HETATM 2415  H2  HOH B 794      -2.698   0.564 -18.379  1.00  0.00           H  
HETATM 2416  O   HOH B 795      -7.180  -0.605   3.126  1.00  0.00           O  
HETATM 2417  H1  HOH B 795      -7.841  -0.357   3.772  1.00  0.00           H  
HETATM 2418  H2  HOH B 795      -7.682  -0.972   2.398  1.00  0.00           H  
HETATM 2419  O   HOH B 796      -8.187 -22.902  -9.308  1.00  0.00           O  
HETATM 2420  H1  HOH B 796      -8.153 -22.956  -8.353  1.00  0.00           H  
HETATM 2421  H2  HOH B 796      -8.781 -22.172  -9.485  1.00  0.00           H  
HETATM 2422  O   HOH B 797     -21.354  -0.003 -12.812  1.00  0.00           O  
HETATM 2423  H1  HOH B 797     -22.210  -0.428 -12.864  1.00  0.00           H  
HETATM 2424  H2  HOH B 797     -20.966  -0.136 -13.676  1.00  0.00           H  
HETATM 2425  O   HOH B 798       4.458  -8.265 -21.217  1.00  0.00           O  
HETATM 2426  H1  HOH B 798       5.326  -8.643 -21.362  1.00  0.00           H  
HETATM 2427  H2  HOH B 798       3.928  -8.598 -21.941  1.00  0.00           H  
HETATM 2428  O   HOH B 799       3.086  -8.576 -23.537  1.00  0.00           O  
HETATM 2429  H1  HOH B 799       3.579  -8.291 -24.307  1.00  0.00           H  
HETATM 2430  H2  HOH B 799       3.113  -9.532 -23.575  1.00  0.00           H  
HETATM 2431  O   HOH B 800     -24.063  -1.594 -21.437  1.00  0.00           O  
HETATM 2432  H1  HOH B 800     -23.631  -2.136 -22.098  1.00  0.00           H  
HETATM 2433  H2  HOH B 800     -23.390  -0.973 -21.159  1.00  0.00           H  
HETATM 2434  O   HOH B 801      -2.327  -7.201 -16.793  1.00  0.00           O  
HETATM 2435  H1  HOH B 801      -2.442  -8.145 -16.690  1.00  0.00           H  
HETATM 2436  H2  HOH B 801      -1.822  -7.107 -17.600  1.00  0.00           H  
HETATM 2437  O   HOH B 802      -3.413  -1.684 -13.533  1.00  0.00           O  
HETATM 2438  H1  HOH B 802      -3.630  -1.521 -14.451  1.00  0.00           H  
HETATM 2439  H2  HOH B 802      -3.438  -0.820 -13.123  1.00  0.00           H  
HETATM 2440  O   HOH B 803       3.123 -26.287 -18.812  1.00  0.00           O  
HETATM 2441  H1  HOH B 803       3.397 -25.803 -19.592  1.00  0.00           H  
HETATM 2442  H2  HOH B 803       3.780 -26.975 -18.713  1.00  0.00           H  
HETATM 2443  O   HOH B 804      -5.741  -6.573 -13.739  1.00  0.00           O  
HETATM 2444  H1  HOH B 804      -5.944  -7.203 -14.430  1.00  0.00           H  
HETATM 2445  H2  HOH B 804      -6.363  -5.859 -13.874  1.00  0.00           H  
HETATM 2446  O   HOH B 805       3.359   1.457 -14.641  1.00  0.00           O  
HETATM 2447  H1  HOH B 805       3.218   1.905 -13.807  1.00  0.00           H  
HETATM 2448  H2  HOH B 805       4.268   1.161 -14.605  1.00  0.00           H  
HETATM 2449  O   HOH B 806     -14.336   0.858  -7.511  1.00  0.00           O  
HETATM 2450  H1  HOH B 806     -13.686   0.157  -7.558  1.00  0.00           H  
HETATM 2451  H2  HOH B 806     -15.173   0.421  -7.669  1.00  0.00           H  
HETATM 2452  O   HOH B 807     -23.611  -2.381  -5.253  1.00  0.00           O  
HETATM 2453  H1  HOH B 807     -22.683  -2.598  -5.166  1.00  0.00           H  
HETATM 2454  H2  HOH B 807     -23.643  -1.750  -5.971  1.00  0.00           H  
HETATM 2455  O   HOH B 808     -11.964 -11.041   3.697  1.00  0.00           O  
HETATM 2456  H1  HOH B 808     -11.283 -10.369   3.727  1.00  0.00           H  
HETATM 2457  H2  HOH B 808     -11.780 -11.534   2.897  1.00  0.00           H  
HETATM 2458  O   HOH B 809       5.271 -17.857 -21.140  1.00  0.00           O  
HETATM 2459  H1  HOH B 809       5.003 -18.025 -22.043  1.00  0.00           H  
HETATM 2460  H2  HOH B 809       6.105 -18.317 -21.047  1.00  0.00           H  
HETATM 2461  O   HOH B 810       0.706   1.086 -12.185  1.00  0.00           O  
HETATM 2462  H1  HOH B 810       1.434   0.600 -11.798  1.00  0.00           H  
HETATM 2463  H2  HOH B 810       1.116   1.846 -12.597  1.00  0.00           H  
HETATM 2464  O   HOH B 811       2.027  -6.890  -8.546  1.00  0.00           O  
HETATM 2465  H1  HOH B 811       1.726  -7.730  -8.892  1.00  0.00           H  
HETATM 2466  H2  HOH B 811       2.918  -7.062  -8.241  1.00  0.00           H  
HETATM 2467  O   HOH B 812     -23.313   2.493 -15.131  1.00  0.00           O  
HETATM 2468  H1  HOH B 812     -22.815   1.932 -15.727  1.00  0.00           H  
HETATM 2469  H2  HOH B 812     -24.156   2.617 -15.567  1.00  0.00           H  
HETATM 2470  O   HOH B 813     -24.105 -27.187 -18.935  1.00  0.00           O  
HETATM 2471  H1  HOH B 813     -24.100 -27.259 -19.890  1.00  0.00           H  
HETATM 2472  H2  HOH B 813     -23.560 -27.916 -18.637  1.00  0.00           H  
HETATM 2473  O   HOH B 814      -4.128  -1.152 -16.122  1.00  0.00           O  
HETATM 2474  H1  HOH B 814      -3.851  -1.097 -17.036  1.00  0.00           H  
HETATM 2475  H2  HOH B 814      -4.355  -0.253 -15.885  1.00  0.00           H  
HETATM 2476  O   HOH B 815      -6.431 -25.968 -23.064  1.00  0.00           O  
HETATM 2477  H1  HOH B 815      -6.416 -26.158 -22.126  1.00  0.00           H  
HETATM 2478  H2  HOH B 815      -6.238 -26.808 -23.482  1.00  0.00           H  
HETATM 2479  O   HOH B 816      -2.949  -6.025 -21.876  1.00  0.00           O  
HETATM 2480  H1  HOH B 816      -2.043  -5.864 -21.613  1.00  0.00           H  
HETATM 2481  H2  HOH B 816      -3.305  -5.155 -22.053  1.00  0.00           H  
HETATM 2482  O   HOH B 817       0.600  -9.331  -9.549  1.00  0.00           O  
HETATM 2483  H1  HOH B 817       0.884 -10.191  -9.241  1.00  0.00           H  
HETATM 2484  H2  HOH B 817       0.029  -9.004  -8.854  1.00  0.00           H  
HETATM 2485  O   HOH B 818       1.706  -4.389 -14.905  1.00  0.00           O  
HETATM 2486  H1  HOH B 818       0.807  -4.567 -14.630  1.00  0.00           H  
HETATM 2487  H2  HOH B 818       1.644  -3.587 -15.424  1.00  0.00           H  
HETATM 2488  O   HOH B 819     -16.388 -22.812   3.752  1.00  0.00           O  
HETATM 2489  H1  HOH B 819     -16.013 -22.727   4.628  1.00  0.00           H  
HETATM 2490  H2  HOH B 819     -16.871 -23.638   3.776  1.00  0.00           H  
HETATM 2491  O   HOH B 820     -23.683  -4.433 -16.693  1.00  0.00           O  
HETATM 2492  H1  HOH B 820     -24.048  -4.028 -17.479  1.00  0.00           H  
HETATM 2493  H2  HOH B 820     -24.377  -4.355 -16.038  1.00  0.00           H  
HETATM 2494  O   HOH B 821      -3.142 -24.619   2.639  1.00  0.00           O  
HETATM 2495  H1  HOH B 821      -2.605 -25.200   3.178  1.00  0.00           H  
HETATM 2496  H2  HOH B 821      -2.528 -23.963   2.308  1.00  0.00           H  
HETATM 2497  O   HOH B 822      -5.140  -2.210  -7.448  1.00  0.00           O  
HETATM 2498  H1  HOH B 822      -5.389  -1.945  -6.563  1.00  0.00           H  
HETATM 2499  H2  HOH B 822      -5.715  -2.949  -7.648  1.00  0.00           H  
HETATM 2500  O   HOH B 823      -4.445  -0.153  -1.786  1.00  0.00           O  
HETATM 2501  H1  HOH B 823      -3.695  -0.323  -2.356  1.00  0.00           H  
HETATM 2502  H2  HOH B 823      -4.631   0.779  -1.907  1.00  0.00           H  
HETATM 2503  O   HOH B 824       1.845   1.190 -19.752  1.00  0.00           O  
HETATM 2504  H1  HOH B 824       2.284   1.480 -18.952  1.00  0.00           H  
HETATM 2505  H2  HOH B 824       2.297   0.381 -19.993  1.00  0.00           H  
HETATM 2506  O   HOH B 825      -2.235   0.081 -24.061  1.00  0.00           O  
HETATM 2507  H1  HOH B 825      -1.310   0.146 -24.298  1.00  0.00           H  
HETATM 2508  H2  HOH B 825      -2.506  -0.777 -24.388  1.00  0.00           H  
HETATM 2509  O   HOH B 826      -6.621  -6.721 -21.855  1.00  0.00           O  
HETATM 2510  H1  HOH B 826      -6.819  -7.572 -22.247  1.00  0.00           H  
HETATM 2511  H2  HOH B 826      -6.461  -6.145 -22.602  1.00  0.00           H  
HETATM 2512  O   HOH B 827       4.469  -4.230  -4.770  1.00  0.00           O  
HETATM 2513  H1  HOH B 827       5.323  -3.829  -4.929  1.00  0.00           H  
HETATM 2514  H2  HOH B 827       3.848  -3.660  -5.225  1.00  0.00           H  
HETATM 2515  O   HOH B 828      -5.050  -5.074  -5.706  1.00  0.00           O  
HETATM 2516  H1  HOH B 828      -5.358  -5.414  -4.866  1.00  0.00           H  
HETATM 2517  H2  HOH B 828      -5.838  -5.019  -6.246  1.00  0.00           H  
HETATM 2518  O   HOH B 829       4.692  -8.111   4.034  1.00  0.00           O  
HETATM 2519  H1  HOH B 829       4.260  -8.436   3.244  1.00  0.00           H  
HETATM 2520  H2  HOH B 829       5.511  -8.603   4.080  1.00  0.00           H  
HETATM 2521  O   HOH B 830       5.099  -7.359 -15.468  1.00  0.00           O  
HETATM 2522  H1  HOH B 830       5.905  -6.958 -15.794  1.00  0.00           H  
HETATM 2523  H2  HOH B 830       4.479  -7.271 -16.192  1.00  0.00           H  
HETATM 2524  O   HOH B 831       5.505 -26.216  -2.352  1.00  0.00           O  
HETATM 2525  H1  HOH B 831       5.738 -26.868  -3.013  1.00  0.00           H  
HETATM 2526  H2  HOH B 831       4.563 -26.331  -2.223  1.00  0.00           H  
HETATM 2527  O   HOH B 832      -9.620  -3.156   3.789  1.00  0.00           O  
HETATM 2528  H1  HOH B 832     -10.478  -2.733   3.810  1.00  0.00           H  
HETATM 2529  H2  HOH B 832      -9.145  -2.702   3.093  1.00  0.00           H  
HETATM 2530  O   HOH B 833     -22.750  -6.953   1.042  1.00  0.00           O  
HETATM 2531  H1  HOH B 833     -22.243  -7.582   0.528  1.00  0.00           H  
HETATM 2532  H2  HOH B 833     -23.356  -6.562   0.412  1.00  0.00           H  
HETATM 2533  O   HOH B 834       2.167 -17.337   4.591  1.00  0.00           O  
HETATM 2534  H1  HOH B 834       2.147 -16.786   5.373  1.00  0.00           H  
HETATM 2535  H2  HOH B 834       2.019 -16.729   3.866  1.00  0.00           H  
HETATM 2536  O   HOH B 835       4.866  -1.034   0.907  1.00  0.00           O  
HETATM 2537  H1  HOH B 835       4.290  -0.980   1.669  1.00  0.00           H  
HETATM 2538  H2  HOH B 835       4.358  -1.519   0.256  1.00  0.00           H  
HETATM 2539  O   HOH B 836       2.394 -22.297   5.077  1.00  0.00           O  
HETATM 2540  H1  HOH B 836       1.570 -22.694   4.795  1.00  0.00           H  
HETATM 2541  H2  HOH B 836       2.389 -21.427   4.678  1.00  0.00           H  
HETATM 2542  O   HOH B 837     -21.391  -1.754  -1.930  1.00  0.00           O  
HETATM 2543  H1  HOH B 837     -20.465  -1.969  -2.045  1.00  0.00           H  
HETATM 2544  H2  HOH B 837     -21.386  -0.898  -1.501  1.00  0.00           H  
HETATM 2545  O   HOH B 838       3.833 -12.457  -4.888  1.00  0.00           O  
HETATM 2546  H1  HOH B 838       3.840 -11.522  -5.096  1.00  0.00           H  
HETATM 2547  H2  HOH B 838       2.955 -12.620  -4.545  1.00  0.00           H  
HETATM 2548  O   HOH B 839       1.830  -9.928   3.792  1.00  0.00           O  
HETATM 2549  H1  HOH B 839       2.520 -10.558   3.587  1.00  0.00           H  
HETATM 2550  H2  HOH B 839       2.191  -9.082   3.527  1.00  0.00           H  
HETATM 2551  O   HOH B 840       5.672   0.567  -3.213  1.00  0.00           O  
HETATM 2552  H1  HOH B 840       5.142   0.916  -2.496  1.00  0.00           H  
HETATM 2553  H2  HOH B 840       5.808  -0.353  -2.986  1.00  0.00           H  
HETATM 2554  O   HOH B 841       3.322  -4.165   3.376  1.00  0.00           O  
HETATM 2555  H1  HOH B 841       3.961  -3.665   3.883  1.00  0.00           H  
HETATM 2556  H2  HOH B 841       3.825  -4.529   2.648  1.00  0.00           H  
HETATM 2557  O   HOH B 842      -3.411  -7.027  -0.533  1.00  0.00           O  
HETATM 2558  H1  HOH B 842      -2.792  -6.300  -0.468  1.00  0.00           H  
HETATM 2559  H2  HOH B 842      -3.424  -7.248  -1.465  1.00  0.00           H  
HETATM 2560  O   HOH B 843       1.883 -26.790   1.460  1.00  0.00           O  
HETATM 2561  H1  HOH B 843       1.653 -27.378   0.742  1.00  0.00           H  
HETATM 2562  H2  HOH B 843       2.676 -27.169   1.838  1.00  0.00           H  
HETATM 2563  O   HOH B 844      -0.136 -15.210   4.306  1.00  0.00           O  
HETATM 2564  H1  HOH B 844      -0.529 -14.337   4.298  1.00  0.00           H  
HETATM 2565  H2  HOH B 844      -0.873 -15.803   4.456  1.00  0.00           H  
HETATM 2566  O   HOH B 845     -20.438 -24.826 -23.543  1.00  0.00           O  
HETATM 2567  H1  HOH B 845     -21.075 -24.368 -24.092  1.00  0.00           H  
HETATM 2568  H2  HOH B 845     -20.965 -25.412 -23.001  1.00  0.00           H  
HETATM 2569  O   HOH B 846      -4.837  -4.638   0.159  1.00  0.00           O  
HETATM 2570  H1  HOH B 846      -4.726  -5.360  -0.460  1.00  0.00           H  
HETATM 2571  H2  HOH B 846      -4.122  -4.746   0.785  1.00  0.00           H  
HETATM 2572  O   HOH B 847      -3.496 -23.564  -4.832  1.00  0.00           O  
HETATM 2573  H1  HOH B 847      -3.371 -23.514  -5.779  1.00  0.00           H  
HETATM 2574  H2  HOH B 847      -2.625 -23.413  -4.466  1.00  0.00           H  
HETATM 2575  O   HOH B 848       4.786   1.347  -0.746  1.00  0.00           O  
HETATM 2576  H1  HOH B 848       5.628   1.698  -0.454  1.00  0.00           H  
HETATM 2577  H2  HOH B 848       4.612   0.616  -0.153  1.00  0.00           H  
HETATM 2578  O   HOH B 849      -7.398 -26.256   2.011  1.00  0.00           O  
HETATM 2579  H1  HOH B 849      -6.758 -26.871   2.371  1.00  0.00           H  
HETATM 2580  H2  HOH B 849      -7.111 -25.399   2.326  1.00  0.00           H  
HETATM 2581  O   HOH B 850       1.924  -1.062 -21.170  1.00  0.00           O  
HETATM 2582  H1  HOH B 850       1.433  -0.253 -21.027  1.00  0.00           H  
HETATM 2583  H2  HOH B 850       1.576  -1.411 -21.990  1.00  0.00           H  
HETATM 2584  O   HOH B 851      -7.194   0.946  -0.261  1.00  0.00           O  
HETATM 2585  H1  HOH B 851      -6.653   1.040   0.523  1.00  0.00           H  
HETATM 2586  H2  HOH B 851      -7.059   0.040  -0.538  1.00  0.00           H  
HETATM 2587  O   HOH B 852      -2.981  -3.949  -4.291  1.00  0.00           O  
HETATM 2588  H1  HOH B 852      -3.716  -4.385  -4.722  1.00  0.00           H  
HETATM 2589  H2  HOH B 852      -3.378  -3.473  -3.562  1.00  0.00           H  
HETATM 2590  O   HOH B 853     -21.061   2.232  -1.214  1.00  0.00           O  
HETATM 2591  H1  HOH B 853     -21.339   2.034  -2.108  1.00  0.00           H  
HETATM 2592  H2  HOH B 853     -20.625   3.082  -1.280  1.00  0.00           H  
HETATM 2593  O   HOH B 854       0.188 -18.050  -4.963  1.00  0.00           O  
HETATM 2594  H1  HOH B 854       1.019 -17.835  -4.539  1.00  0.00           H  
HETATM 2595  H2  HOH B 854      -0.480 -17.709  -4.368  1.00  0.00           H  
HETATM 2596  O   HOH B 855     -21.530  -6.305 -24.544  1.00  0.00           O  
HETATM 2597  H1  HOH B 855     -22.371  -5.847 -24.535  1.00  0.00           H  
HETATM 2598  H2  HOH B 855     -21.344  -6.445 -25.473  1.00  0.00           H  
HETATM 2599  O   HOH B 856      -5.660  -0.893  -5.100  1.00  0.00           O  
HETATM 2600  H1  HOH B 856      -4.837  -0.460  -4.874  1.00  0.00           H  
HETATM 2601  H2  HOH B 856      -6.299  -0.528  -4.489  1.00  0.00           H  
HETATM 2602  O   HOH B 857      -0.276 -25.799  -1.717  1.00  0.00           O  
HETATM 2603  H1  HOH B 857      -1.150 -25.520  -1.442  1.00  0.00           H  
HETATM 2604  H2  HOH B 857      -0.233 -26.725  -1.478  1.00  0.00           H  
HETATM 2605  O   HOH B 858       4.572 -11.340   3.960  1.00  0.00           O  
HETATM 2606  H1  HOH B 858       5.181 -10.611   3.845  1.00  0.00           H  
HETATM 2607  H2  HOH B 858       5.133 -12.111   4.043  1.00  0.00           H  
HETATM 2608  O   HOH B 859      -0.641  -7.020 -18.976  1.00  0.00           O  
HETATM 2609  H1  HOH B 859       0.221  -7.419 -18.857  1.00  0.00           H  
HETATM 2610  H2  HOH B 859      -0.610  -6.636 -19.852  1.00  0.00           H  
HETATM 2611  O   HOH B 860      -3.215  -5.510  -7.733  1.00  0.00           O  
HETATM 2612  H1  HOH B 860      -3.593  -5.405  -6.859  1.00  0.00           H  
HETATM 2613  H2  HOH B 860      -2.777  -4.677  -7.907  1.00  0.00           H  
HETATM 2614  O   HOH B 861       5.124 -21.000  -3.337  1.00  0.00           O  
HETATM 2615  H1  HOH B 861       4.735 -21.295  -4.160  1.00  0.00           H  
HETATM 2616  H2  HOH B 861       4.792 -21.613  -2.681  1.00  0.00           H  
HETATM 2617  O   HOH B 862     -19.195  -7.206  -1.761  1.00  0.00           O  
HETATM 2618  H1  HOH B 862     -18.801  -6.660  -1.081  1.00  0.00           H  
HETATM 2619  H2  HOH B 862     -20.001  -7.538  -1.365  1.00  0.00           H  
HETATM 2620  O   HOH B 863       0.332   0.447   4.509  1.00  0.00           O  
HETATM 2621  H1  HOH B 863       0.694  -0.398   4.243  1.00  0.00           H  
HETATM 2622  H2  HOH B 863       0.948   0.777   5.163  1.00  0.00           H  
HETATM 2623  O   HOH B 864      -1.918 -26.863 -25.059  1.00  0.00           O  
HETATM 2624  H1  HOH B 864      -1.385 -27.140 -24.314  1.00  0.00           H  
HETATM 2625  H2  HOH B 864      -1.282 -26.649 -25.742  1.00  0.00           H  
HETATM 2626  O   HOH B 865     -22.170 -25.024  -5.439  1.00  0.00           O  
HETATM 2627  H1  HOH B 865     -22.198 -24.365  -6.133  1.00  0.00           H  
HETATM 2628  H2  HOH B 865     -22.842 -25.660  -5.684  1.00  0.00           H  
HETATM 2629  O   HOH B 866      -8.206   1.794  -6.489  1.00  0.00           O  
HETATM 2630  H1  HOH B 866      -9.143   1.707  -6.666  1.00  0.00           H  
HETATM 2631  H2  HOH B 866      -8.098   1.459  -5.599  1.00  0.00           H  
HETATM 2632  O   HOH B 867     -23.365 -21.249 -24.174  1.00  0.00           O  
HETATM 2633  H1  HOH B 867     -23.036 -20.795 -24.950  1.00  0.00           H  
HETATM 2634  H2  HOH B 867     -22.621 -21.268 -23.573  1.00  0.00           H  
HETATM 2635  O   HOH B 868     -19.671  -1.604   0.895  1.00  0.00           O  
HETATM 2636  H1  HOH B 868     -20.606  -1.438   1.012  1.00  0.00           H  
HETATM 2637  H2  HOH B 868     -19.533  -2.475   1.269  1.00  0.00           H  
HETATM 2638  O   HOH B 869     -14.233  -1.233  -3.110  1.00  0.00           O  
HETATM 2639  H1  HOH B 869     -13.406  -1.704  -3.005  1.00  0.00           H  
HETATM 2640  H2  HOH B 869     -13.973  -0.321  -3.246  1.00  0.00           H  
HETATM 2641  O   HOH B 870     -11.120   1.781  -6.975  1.00  0.00           O  
HETATM 2642  H1  HOH B 870     -10.813   1.192  -7.664  1.00  0.00           H  
HETATM 2643  H2  HOH B 870     -11.889   2.209  -7.351  1.00  0.00           H  
HETATM 2644  O   HOH B 871     -20.113 -13.791  18.682  1.00  0.00           O  
HETATM 2645  H1  HOH B 871     -20.213 -13.042  19.269  1.00  0.00           H  
HETATM 2646  H2  HOH B 871     -19.568 -14.408  19.170  1.00  0.00           H  
HETATM 2647  O   HOH B 872      -4.832 -10.462   8.383  1.00  0.00           O  
HETATM 2648  H1  HOH B 872      -4.927 -11.340   8.753  1.00  0.00           H  
HETATM 2649  H2  HOH B 872      -5.597 -10.357   7.818  1.00  0.00           H  
HETATM 2650  O   HOH B 873     -17.270  -0.192   9.054  1.00  0.00           O  
HETATM 2651  H1  HOH B 873     -17.975  -0.749   9.384  1.00  0.00           H  
HETATM 2652  H2  HOH B 873     -17.245   0.547   9.662  1.00  0.00           H  
HETATM 2653  O   HOH B 874     -12.349 -15.498  17.002  1.00  0.00           O  
HETATM 2654  H1  HOH B 874     -12.944 -16.221  17.201  1.00  0.00           H  
HETATM 2655  H2  HOH B 874     -11.477 -15.890  17.030  1.00  0.00           H  
HETATM 2656  O   HOH B 875     -18.355 -20.497  13.622  1.00  0.00           O  
HETATM 2657  H1  HOH B 875     -18.820 -21.294  13.369  1.00  0.00           H  
HETATM 2658  H2  HOH B 875     -18.331 -19.970  12.823  1.00  0.00           H  
HETATM 2659  O   HOH B 876      -9.129  -9.638  20.526  1.00  0.00           O  
HETATM 2660  H1  HOH B 876      -9.940  -9.820  20.051  1.00  0.00           H  
HETATM 2661  H2  HOH B 876      -8.444  -9.694  19.859  1.00  0.00           H  
HETATM 2662  O   HOH B 877     -23.598 -13.393  13.457  1.00  0.00           O  
HETATM 2663  H1  HOH B 877     -24.421 -13.073  13.085  1.00  0.00           H  
HETATM 2664  H2  HOH B 877     -23.325 -14.094  12.866  1.00  0.00           H  
HETATM 2665  O   HOH B 878      -5.378  -8.853  14.205  1.00  0.00           O  
HETATM 2666  H1  HOH B 878      -5.765  -9.294  14.962  1.00  0.00           H  
HETATM 2667  H2  HOH B 878      -6.085  -8.310  13.857  1.00  0.00           H  
HETATM 2668  O   HOH B 879     -15.170 -18.784  22.747  1.00  0.00           O  
HETATM 2669  H1  HOH B 879     -15.776 -19.217  23.349  1.00  0.00           H  
HETATM 2670  H2  HOH B 879     -14.840 -19.490  22.191  1.00  0.00           H  
HETATM 2671  O   HOH B 880     -13.008 -16.118  10.625  1.00  0.00           O  
HETATM 2672  H1  HOH B 880     -13.592 -15.668  11.235  1.00  0.00           H  
HETATM 2673  H2  HOH B 880     -12.555 -16.769  11.161  1.00  0.00           H  
HETATM 2674  O   HOH B 881      -6.767 -12.239  22.829  1.00  0.00           O  
HETATM 2675  H1  HOH B 881      -6.286 -12.322  23.653  1.00  0.00           H  
HETATM 2676  H2  HOH B 881      -6.102 -12.358  22.151  1.00  0.00           H  
HETATM 2677  O   HOH B 882      -2.154 -17.962  11.257  1.00  0.00           O  
HETATM 2678  H1  HOH B 882      -2.243 -17.728  10.333  1.00  0.00           H  
HETATM 2679  H2  HOH B 882      -1.495 -17.355  11.595  1.00  0.00           H  
HETATM 2680  O   HOH B 883     -18.619 -13.780  13.871  1.00  0.00           O  
HETATM 2681  H1  HOH B 883     -18.469 -13.749  14.816  1.00  0.00           H  
HETATM 2682  H2  HOH B 883     -19.480 -13.380  13.751  1.00  0.00           H  
HETATM 2683  O   HOH B 884       5.074  -8.506  20.123  1.00  0.00           O  
HETATM 2684  H1  HOH B 884       5.414  -7.933  20.811  1.00  0.00           H  
HETATM 2685  H2  HOH B 884       5.664  -8.368  19.382  1.00  0.00           H  
HETATM 2686  O   HOH B 885     -11.303  -1.914  19.119  1.00  0.00           O  
HETATM 2687  H1  HOH B 885     -10.370  -2.106  19.030  1.00  0.00           H  
HETATM 2688  H2  HOH B 885     -11.710  -2.345  18.368  1.00  0.00           H  
HETATM 2689  O   HOH B 886       3.803 -21.903  10.470  1.00  0.00           O  
HETATM 2690  H1  HOH B 886       2.863 -21.783  10.334  1.00  0.00           H  
HETATM 2691  H2  HOH B 886       3.982 -22.787  10.151  1.00  0.00           H  
HETATM 2692  O   HOH B 887      -5.871  -6.107   5.602  1.00  0.00           O  
HETATM 2693  H1  HOH B 887      -6.525  -5.417   5.488  1.00  0.00           H  
HETATM 2694  H2  HOH B 887      -5.955  -6.649   4.818  1.00  0.00           H  
HETATM 2695  O   HOH B 888     -13.549 -11.482  11.586  1.00  0.00           O  
HETATM 2696  H1  HOH B 888     -13.100 -10.641  11.670  1.00  0.00           H  
HETATM 2697  H2  HOH B 888     -14.357 -11.373  12.088  1.00  0.00           H  
HETATM 2698  O   HOH B 889       4.566 -17.527  20.694  1.00  0.00           O  
HETATM 2699  H1  HOH B 889       3.627 -17.466  20.520  1.00  0.00           H  
HETATM 2700  H2  HOH B 889       4.623 -17.870  21.586  1.00  0.00           H  
HETATM 2701  O   HOH B 890     -21.845  -6.696   8.767  1.00  0.00           O  
HETATM 2702  H1  HOH B 890     -21.052  -6.160   8.768  1.00  0.00           H  
HETATM 2703  H2  HOH B 890     -21.561  -7.546   9.103  1.00  0.00           H  
HETATM 2704  O   HOH B 891      -6.256 -13.010  15.586  1.00  0.00           O  
HETATM 2705  H1  HOH B 891      -6.982 -13.102  14.969  1.00  0.00           H  
HETATM 2706  H2  HOH B 891      -6.530 -13.510  16.355  1.00  0.00           H  
HETATM 2707  O   HOH B 892     -10.704 -12.788   5.456  1.00  0.00           O  
HETATM 2708  H1  HOH B 892     -11.333 -13.489   5.627  1.00  0.00           H  
HETATM 2709  H2  HOH B 892     -11.156 -12.203   4.848  1.00  0.00           H  
HETATM 2710  O   HOH B 893      -7.301  -5.438  18.288  1.00  0.00           O  
HETATM 2711  H1  HOH B 893      -6.956  -4.562  18.119  1.00  0.00           H  
HETATM 2712  H2  HOH B 893      -6.571  -6.026  18.094  1.00  0.00           H  
HETATM 2713  O   HOH B 894     -12.474  -4.348  13.464  1.00  0.00           O  
HETATM 2714  H1  HOH B 894     -12.544  -3.584  12.893  1.00  0.00           H  
HETATM 2715  H2  HOH B 894     -12.158  -5.048  12.892  1.00  0.00           H  
HETATM 2716  O   HOH B 895      -9.703  -1.417   6.812  1.00  0.00           O  
HETATM 2717  H1  HOH B 895      -9.079  -1.423   6.086  1.00  0.00           H  
HETATM 2718  H2  HOH B 895      -9.262  -1.902   7.510  1.00  0.00           H  
HETATM 2719  O   HOH B 896     -22.645 -19.598  10.059  1.00  0.00           O  
HETATM 2720  H1  HOH B 896     -22.321 -20.386   9.624  1.00  0.00           H  
HETATM 2721  H2  HOH B 896     -21.859 -19.172  10.402  1.00  0.00           H  
HETATM 2722  O   HOH B 897     -19.856 -25.771  21.559  1.00  0.00           O  
HETATM 2723  H1  HOH B 897     -20.787 -25.634  21.385  1.00  0.00           H  
HETATM 2724  H2  HOH B 897     -19.466 -25.895  20.694  1.00  0.00           H  
HETATM 2725  O   HOH B 898     -13.215 -25.285  23.067  1.00  0.00           O  
HETATM 2726  H1  HOH B 898     -13.477 -24.364  23.060  1.00  0.00           H  
HETATM 2727  H2  HOH B 898     -12.542 -25.338  23.745  1.00  0.00           H  
HETATM 2728  O   HOH B 899      -9.079 -26.786  13.793  1.00  0.00           O  
HETATM 2729  H1  HOH B 899      -9.469 -26.038  13.341  1.00  0.00           H  
HETATM 2730  H2  HOH B 899      -9.144 -27.506  13.166  1.00  0.00           H  
HETATM 2731  O   HOH B 900      -8.815 -13.431  18.016  1.00  0.00           O  
HETATM 2732  H1  HOH B 900      -9.424 -13.485  18.753  1.00  0.00           H  
HETATM 2733  H2  HOH B 900      -9.366 -13.210  17.265  1.00  0.00           H  
HETATM 2734  O   HOH B 901     -17.359  -0.540  14.679  1.00  0.00           O  
HETATM 2735  H1  HOH B 901     -17.142   0.343  14.977  1.00  0.00           H  
HETATM 2736  H2  HOH B 901     -17.217  -0.516  13.733  1.00  0.00           H  
HETATM 2737  O   HOH B 902       4.301 -11.895  12.564  1.00  0.00           O  
HETATM 2738  H1  HOH B 902       4.215 -11.317  11.806  1.00  0.00           H  
HETATM 2739  H2  HOH B 902       3.954 -11.385  13.296  1.00  0.00           H  
HETATM 2740  O   HOH B 903     -15.880 -21.082   8.423  1.00  0.00           O  
HETATM 2741  H1  HOH B 903     -15.216 -20.560   7.973  1.00  0.00           H  
HETATM 2742  H2  HOH B 903     -16.246 -20.489   9.080  1.00  0.00           H  
HETATM 2743  O   HOH B 904       0.151 -18.055  22.286  1.00  0.00           O  
HETATM 2744  H1  HOH B 904       0.487 -18.948  22.216  1.00  0.00           H  
HETATM 2745  H2  HOH B 904       0.057 -17.907  23.227  1.00  0.00           H  
HETATM 2746  O   HOH B 905     -16.440 -13.696  12.013  1.00  0.00           O  
HETATM 2747  H1  HOH B 905     -17.075 -13.957  12.680  1.00  0.00           H  
HETATM 2748  H2  HOH B 905     -15.869 -14.458  11.914  1.00  0.00           H  
HETATM 2749  O   HOH B 906     -15.148 -24.659  17.222  1.00  0.00           O  
HETATM 2750  H1  HOH B 906     -14.968 -24.203  16.400  1.00  0.00           H  
HETATM 2751  H2  HOH B 906     -14.461 -24.360  17.819  1.00  0.00           H  
HETATM 2752  O   HOH B 907      -8.383 -13.473  13.932  1.00  0.00           O  
HETATM 2753  H1  HOH B 907      -9.069 -12.900  13.590  1.00  0.00           H  
HETATM 2754  H2  HOH B 907      -8.832 -14.295  14.129  1.00  0.00           H  
HETATM 2755  O   HOH B 908     -16.585 -10.165  17.423  1.00  0.00           O  
HETATM 2756  H1  HOH B 908     -17.101  -9.572  17.970  1.00  0.00           H  
HETATM 2757  H2  HOH B 908     -16.620 -11.005  17.881  1.00  0.00           H  
HETATM 2758  O   HOH B 909      -1.779 -23.861   7.585  1.00  0.00           O  
HETATM 2759  H1  HOH B 909      -2.552 -23.892   7.021  1.00  0.00           H  
HETATM 2760  H2  HOH B 909      -1.436 -22.974   7.474  1.00  0.00           H  
HETATM 2761  O   HOH B 910      -3.005  -6.965  19.868  1.00  0.00           O  
HETATM 2762  H1  HOH B 910      -3.358  -6.428  20.578  1.00  0.00           H  
HETATM 2763  H2  HOH B 910      -2.286  -6.445  19.508  1.00  0.00           H  
HETATM 2764  O   HOH B 911     -13.042  -1.169   6.479  1.00  0.00           O  
HETATM 2765  H1  HOH B 911     -12.983  -0.219   6.581  1.00  0.00           H  
HETATM 2766  H2  HOH B 911     -12.595  -1.521   7.248  1.00  0.00           H  
HETATM 2767  O   HOH B 912     -19.547 -23.855  17.268  1.00  0.00           O  
HETATM 2768  H1  HOH B 912     -20.400 -23.516  16.994  1.00  0.00           H  
HETATM 2769  H2  HOH B 912     -19.003 -23.075  17.375  1.00  0.00           H  
HETATM 2770  O   HOH B 913     -12.868  -6.649  17.901  1.00  0.00           O  
HETATM 2771  H1  HOH B 913     -12.889  -5.880  17.330  1.00  0.00           H  
HETATM 2772  H2  HOH B 913     -11.947  -6.908  17.920  1.00  0.00           H  
HETATM 2773  O   HOH B 914      -9.701  -7.940  12.728  1.00  0.00           O  
HETATM 2774  H1  HOH B 914     -10.213  -8.505  13.306  1.00  0.00           H  
HETATM 2775  H2  HOH B 914     -10.327  -7.286  12.416  1.00  0.00           H  
HETATM 2776  O   HOH B 915     -19.317 -13.386  10.975  1.00  0.00           O  
HETATM 2777  H1  HOH B 915     -18.991 -14.185  11.390  1.00  0.00           H  
HETATM 2778  H2  HOH B 915     -19.838 -12.958  11.654  1.00  0.00           H  
HETATM 2779  O   HOH B 916     -12.292 -22.535  23.352  1.00  0.00           O  
HETATM 2780  H1  HOH B 916     -11.423 -22.149  23.245  1.00  0.00           H  
HETATM 2781  H2  HOH B 916     -12.468 -22.474  24.291  1.00  0.00           H  
HETATM 2782  O   HOH B 917     -21.234  -3.745   9.914  1.00  0.00           O  
HETATM 2783  H1  HOH B 917     -21.674  -4.335  10.526  1.00  0.00           H  
HETATM 2784  H2  HOH B 917     -20.443  -4.216   9.652  1.00  0.00           H  
HETATM 2785  O   HOH B 918     -14.843 -21.468  18.481  1.00  0.00           O  
HETATM 2786  H1  HOH B 918     -15.766 -21.645  18.662  1.00  0.00           H  
HETATM 2787  H2  HOH B 918     -14.689 -21.856  17.620  1.00  0.00           H  
HETATM 2788  O   HOH B 919     -17.775  -8.419  19.132  1.00  0.00           O  
HETATM 2789  H1  HOH B 919     -18.437  -8.510  19.817  1.00  0.00           H  
HETATM 2790  H2  HOH B 919     -17.144  -7.795  19.490  1.00  0.00           H  
HETATM 2791  O   HOH B 920     -11.507 -22.724  17.956  1.00  0.00           O  
HETATM 2792  H1  HOH B 920     -10.678 -23.191  17.844  1.00  0.00           H  
HETATM 2793  H2  HOH B 920     -11.864 -23.065  18.777  1.00  0.00           H  
HETATM 2794  O   HOH B 921     -13.315 -11.951  16.822  1.00  0.00           O  
HETATM 2795  H1  HOH B 921     -14.163 -12.358  16.646  1.00  0.00           H  
HETATM 2796  H2  HOH B 921     -13.505 -11.014  16.877  1.00  0.00           H  
HETATM 2797  O   HOH B 922     -12.956 -18.814  14.271  1.00  0.00           O  
HETATM 2798  H1  HOH B 922     -12.893 -19.523  14.912  1.00  0.00           H  
HETATM 2799  H2  HOH B 922     -13.561 -18.187  14.665  1.00  0.00           H  
HETATM 2800  O   HOH B 923     -16.857   1.346   6.601  1.00  0.00           O  
HETATM 2801  H1  HOH B 923     -17.553   0.821   6.206  1.00  0.00           H  
HETATM 2802  H2  HOH B 923     -16.947   1.194   7.542  1.00  0.00           H  
HETATM 2803  O   HOH B 924      -8.544  -8.859   9.470  1.00  0.00           O  
HETATM 2804  H1  HOH B 924      -8.367  -8.863   8.530  1.00  0.00           H  
HETATM 2805  H2  HOH B 924      -7.986  -9.553   9.822  1.00  0.00           H  
HETATM 2806  O   HOH B 925     -18.227 -26.586   9.384  1.00  0.00           O  
HETATM 2807  H1  HOH B 925     -17.378 -26.995   9.215  1.00  0.00           H  
HETATM 2808  H2  HOH B 925     -18.073 -25.651   9.252  1.00  0.00           H  
HETATM 2809  O   HOH B 926     -14.822 -18.745  11.485  1.00  0.00           O  
HETATM 2810  H1  HOH B 926     -14.333 -19.011  12.264  1.00  0.00           H  
HETATM 2811  H2  HOH B 926     -14.215 -18.184  11.002  1.00  0.00           H  
HETATM 2812  O   HOH B 927     -13.266  -9.070  20.887  1.00  0.00           O  
HETATM 2813  H1  HOH B 927     -12.631  -9.583  20.387  1.00  0.00           H  
HETATM 2814  H2  HOH B 927     -14.095  -9.533  20.770  1.00  0.00           H  
HETATM 2815  O   HOH B 928     -15.161 -17.385  14.900  1.00  0.00           O  
HETATM 2816  H1  HOH B 928     -14.925 -17.145  15.796  1.00  0.00           H  
HETATM 2817  H2  HOH B 928     -16.094 -17.596  14.946  1.00  0.00           H  
HETATM 2818  O   HOH B 929     -15.571  -4.381  10.648  1.00  0.00           O  
HETATM 2819  H1  HOH B 929     -15.070  -4.763  11.369  1.00  0.00           H  
HETATM 2820  H2  HOH B 929     -14.929  -4.256   9.949  1.00  0.00           H  
HETATM 2821  O   HOH B 930     -12.043 -24.439  11.570  1.00  0.00           O  
HETATM 2822  H1  HOH B 930     -11.651 -23.959  12.300  1.00  0.00           H  
HETATM 2823  H2  HOH B 930     -11.408 -25.127  11.365  1.00  0.00           H  
HETATM 2824  O   HOH B 931     -21.470 -17.145  20.860  1.00  0.00           O  
HETATM 2825  H1  HOH B 931     -22.036 -16.673  20.249  1.00  0.00           H  
HETATM 2826  H2  HOH B 931     -22.076 -17.598  21.447  1.00  0.00           H  
HETATM 2827  O   HOH B 932     -20.441 -21.537  23.467  1.00  0.00           O  
HETATM 2828  H1  HOH B 932     -19.698 -22.072  23.189  1.00  0.00           H  
HETATM 2829  H2  HOH B 932     -21.192 -21.912  23.006  1.00  0.00           H  
HETATM 2830  O   HOH B 933     -16.969 -21.979  15.691  1.00  0.00           O  
HETATM 2831  H1  HOH B 933     -17.584 -21.401  15.239  1.00  0.00           H  
HETATM 2832  H2  HOH B 933     -16.593 -22.520  14.997  1.00  0.00           H  
HETATM 2833  O   HOH B 934     -19.744 -23.151  13.532  1.00  0.00           O  
HETATM 2834  H1  HOH B 934     -20.415 -23.789  13.772  1.00  0.00           H  
HETATM 2835  H2  HOH B 934     -19.482 -23.399  12.646  1.00  0.00           H  
HETATM 2836  O   HOH B 935      -6.028 -16.269  16.013  1.00  0.00           O  
HETATM 2837  H1  HOH B 935      -5.444 -16.308  15.256  1.00  0.00           H  
HETATM 2838  H2  HOH B 935      -6.905 -16.372  15.646  1.00  0.00           H  
HETATM 2839  O   HOH B 936     -11.618 -24.724   7.567  1.00  0.00           O  
HETATM 2840  H1  HOH B 936     -11.986 -24.354   6.765  1.00  0.00           H  
HETATM 2841  H2  HOH B 936     -10.959 -24.087   7.845  1.00  0.00           H  
HETATM 2842  O   HOH B 937     -20.238 -17.434  24.157  1.00  0.00           O  
HETATM 2843  H1  HOH B 937     -19.528 -17.977  23.813  1.00  0.00           H  
HETATM 2844  H2  HOH B 937     -20.098 -16.575  23.758  1.00  0.00           H  
HETATM 2845  O   HOH B 938     -10.629 -17.773   8.089  1.00  0.00           O  
HETATM 2846  H1  HOH B 938     -10.152 -18.520   8.449  1.00  0.00           H  
HETATM 2847  H2  HOH B 938     -10.013 -17.042   8.152  1.00  0.00           H  
HETATM 2848  O   HOH B 939     -13.553 -16.181   5.396  1.00  0.00           O  
HETATM 2849  H1  HOH B 939     -13.271 -15.501   4.784  1.00  0.00           H  
HETATM 2850  H2  HOH B 939     -13.640 -15.727   6.235  1.00  0.00           H  
HETATM 2851  O   HOH B 940     -18.036   1.320  12.313  1.00  0.00           O  
HETATM 2852  H1  HOH B 940     -18.611   1.856  12.858  1.00  0.00           H  
HETATM 2853  H2  HOH B 940     -17.295   1.891  12.110  1.00  0.00           H  
HETATM 2854  O   HOH B 941      -8.595 -20.854  13.908  1.00  0.00           O  
HETATM 2855  H1  HOH B 941      -8.614 -20.854  14.865  1.00  0.00           H  
HETATM 2856  H2  HOH B 941      -7.693 -20.620  13.687  1.00  0.00           H  
HETATM 2857  O   HOH B 942      -8.071  -7.138  14.762  1.00  0.00           O  
HETATM 2858  H1  HOH B 942      -8.337  -7.362  13.871  1.00  0.00           H  
HETATM 2859  H2  HOH B 942      -8.439  -7.835  15.305  1.00  0.00           H  
HETATM 2860  O   HOH B 943      -5.397  -7.777  18.610  1.00  0.00           O  
HETATM 2861  H1  HOH B 943      -4.581  -7.658  19.095  1.00  0.00           H  
HETATM 2862  H2  HOH B 943      -5.191  -7.495  17.719  1.00  0.00           H  
HETATM 2863  O   HOH B 944     -16.877 -12.518  19.027  1.00  0.00           O  
HETATM 2864  H1  HOH B 944     -17.493 -12.805  19.701  1.00  0.00           H  
HETATM 2865  H2  HOH B 944     -16.522 -13.331  18.666  1.00  0.00           H  
HETATM 2866  O   HOH B 945      -2.075 -15.485  13.615  1.00  0.00           O  
HETATM 2867  H1  HOH B 945      -2.031 -14.534  13.523  1.00  0.00           H  
HETATM 2868  H2  HOH B 945      -1.416 -15.817  13.005  1.00  0.00           H  
HETATM 2869  O   HOH B 946     -22.658 -25.630  17.300  1.00  0.00           O  
HETATM 2870  H1  HOH B 946     -22.564 -26.068  16.455  1.00  0.00           H  
HETATM 2871  H2  HOH B 946     -22.453 -24.712  17.119  1.00  0.00           H  
HETATM 2872  O   HOH B 947     -11.603 -14.320  19.255  1.00  0.00           O  
HETATM 2873  H1  HOH B 947     -11.971 -14.128  18.392  1.00  0.00           H  
HETATM 2874  H2  HOH B 947     -11.252 -15.207  19.174  1.00  0.00           H  
HETATM 2875  O   HOH B 948     -14.091 -18.922   7.867  1.00  0.00           O  
HETATM 2876  H1  HOH B 948     -13.434 -18.861   7.174  1.00  0.00           H  
HETATM 2877  H2  HOH B 948     -13.640 -18.613   8.653  1.00  0.00           H  
HETATM 2878  O   HOH B 949     -21.319 -11.011  19.284  1.00  0.00           O  
HETATM 2879  H1  HOH B 949     -20.706 -10.361  19.626  1.00  0.00           H  
HETATM 2880  H2  HOH B 949     -21.989 -11.091  19.963  1.00  0.00           H  
HETATM 2881  O   HOH B 950     -14.261 -25.845  14.087  1.00  0.00           O  
HETATM 2882  H1  HOH B 950     -13.348 -25.682  13.850  1.00  0.00           H  
HETATM 2883  H2  HOH B 950     -14.218 -26.211  14.970  1.00  0.00           H  
HETATM 2884  O   HOH B 951     -11.718 -18.074  11.965  1.00  0.00           O  
HETATM 2885  H1  HOH B 951     -11.310 -18.511  11.216  1.00  0.00           H  
HETATM 2886  H2  HOH B 951     -11.616 -18.694  12.688  1.00  0.00           H  
HETATM 2887  O   HOH B 952      -3.552 -12.911  15.779  1.00  0.00           O  
HETATM 2888  H1  HOH B 952      -3.764 -12.494  16.614  1.00  0.00           H  
HETATM 2889  H2  HOH B 952      -4.403 -13.110  15.388  1.00  0.00           H  
HETATM 2890  O   HOH B 953     -19.168 -15.268  23.066  1.00  0.00           O  
HETATM 2891  H1  HOH B 953     -18.402 -15.750  22.754  1.00  0.00           H  
HETATM 2892  H2  HOH B 953     -19.545 -14.880  22.276  1.00  0.00           H  
HETATM 2893  O   HOH B 954      -6.900 -26.151  22.293  1.00  0.00           O  
HETATM 2894  H1  HOH B 954      -7.088 -25.301  22.691  1.00  0.00           H  
HETATM 2895  H2  HOH B 954      -7.642 -26.702  22.541  1.00  0.00           H  
HETATM 2896  O   HOH B 955     -19.877  -2.817  18.054  1.00  0.00           O  
HETATM 2897  H1  HOH B 955     -19.052  -2.385  17.831  1.00  0.00           H  
HETATM 2898  H2  HOH B 955     -20.360  -2.166  18.562  1.00  0.00           H  
HETATM 2899  O   HOH B 956     -18.148 -12.608  16.364  1.00  0.00           O  
HETATM 2900  H1  HOH B 956     -18.767 -12.089  15.851  1.00  0.00           H  
HETATM 2901  H2  HOH B 956     -18.238 -12.274  17.257  1.00  0.00           H  
HETATM 2902  O   HOH B 957     -10.793 -11.293  13.425  1.00  0.00           O  
HETATM 2903  H1  HOH B 957     -10.855 -11.525  12.499  1.00  0.00           H  
HETATM 2904  H2  HOH B 957     -11.454 -10.612  13.547  1.00  0.00           H  
HETATM 2905  O   HOH B 958     -15.732 -23.328  13.533  1.00  0.00           O  
HETATM 2906  H1  HOH B 958     -15.371 -23.012  12.705  1.00  0.00           H  
HETATM 2907  H2  HOH B 958     -15.253 -24.138  13.710  1.00  0.00           H  
HETATM 2908  O   HOH B 959     -15.012   2.492  24.475  1.00  0.00           O  
HETATM 2909  H1  HOH B 959     -15.113   1.853  23.770  1.00  0.00           H  
HETATM 2910  H2  HOH B 959     -14.461   3.179  24.099  1.00  0.00           H  
HETATM 2911  O   HOH B 960     -18.336  -1.293  20.705  1.00  0.00           O  
HETATM 2912  H1  HOH B 960     -19.257  -1.065  20.580  1.00  0.00           H  
HETATM 2913  H2  HOH B 960     -17.978  -1.339  19.819  1.00  0.00           H  
HETATM 2914  O   HOH B 961     -20.062 -19.426  11.479  1.00  0.00           O  
HETATM 2915  H1  HOH B 961     -20.634 -19.135  12.189  1.00  0.00           H  
HETATM 2916  H2  HOH B 961     -19.911 -18.640  10.954  1.00  0.00           H  
HETATM 2917  O   HOH B 962      -3.303 -19.344  22.774  1.00  0.00           O  
HETATM 2918  H1  HOH B 962      -3.744 -19.026  23.562  1.00  0.00           H  
HETATM 2919  H2  HOH B 962      -2.938 -18.557  22.369  1.00  0.00           H  
HETATM 2920  O   HOH B 963     -20.687   1.729  19.309  1.00  0.00           O  
HETATM 2921  H1  HOH B 963     -20.781   1.265  18.477  1.00  0.00           H  
HETATM 2922  H2  HOH B 963     -20.156   2.497  19.097  1.00  0.00           H  
HETATM 2923  O   HOH B 964     -16.588 -11.877   5.482  1.00  0.00           O  
HETATM 2924  H1  HOH B 964     -16.096 -12.560   5.937  1.00  0.00           H  
HETATM 2925  H2  HOH B 964     -16.084 -11.077   5.632  1.00  0.00           H  
HETATM 2926  O   HOH B 965     -14.462 -24.582  10.562  1.00  0.00           O  
HETATM 2927  H1  HOH B 965     -13.613 -24.732  10.980  1.00  0.00           H  
HETATM 2928  H2  HOH B 965     -14.434 -25.111   9.765  1.00  0.00           H  
HETATM 2929  O   HOH B 966     -15.208 -11.067  20.531  1.00  0.00           O  
HETATM 2930  H1  HOH B 966     -15.505 -11.456  21.353  1.00  0.00           H  
HETATM 2931  H2  HOH B 966     -15.831 -11.385  19.877  1.00  0.00           H  
HETATM 2932  O   HOH B 967      -4.458 -10.445  11.714  1.00  0.00           O  
HETATM 2933  H1  HOH B 967      -4.608  -9.670  11.174  1.00  0.00           H  
HETATM 2934  H2  HOH B 967      -5.104 -10.377  12.417  1.00  0.00           H  
HETATM 2935  O   HOH B 968       0.693 -12.146  14.508  1.00  0.00           O  
HETATM 2936  H1  HOH B 968       1.082 -12.879  14.986  1.00  0.00           H  
HETATM 2937  H2  HOH B 968       1.094 -12.185  13.640  1.00  0.00           H  
HETATM 2938  O   HOH B 969     -18.492 -15.916  17.207  1.00  0.00           O  
HETATM 2939  H1  HOH B 969     -18.724 -15.697  18.110  1.00  0.00           H  
HETATM 2940  H2  HOH B 969     -17.649 -15.486  17.066  1.00  0.00           H  
HETATM 2941  O   HOH B 970       4.837 -25.098  18.501  1.00  0.00           O  
HETATM 2942  H1  HOH B 970       4.956 -24.743  19.382  1.00  0.00           H  
HETATM 2943  H2  HOH B 970       5.726 -25.239  18.176  1.00  0.00           H  
HETATM 2944  O   HOH B 971      -8.887 -19.604  18.491  1.00  0.00           O  
HETATM 2945  H1  HOH B 971      -8.728 -20.325  17.881  1.00  0.00           H  
HETATM 2946  H2  HOH B 971      -8.014 -19.338  18.780  1.00  0.00           H  
HETATM 2947  O   HOH B 972     -10.292   0.281  16.126  1.00  0.00           O  
HETATM 2948  H1  HOH B 972     -10.622   0.171  17.018  1.00  0.00           H  
HETATM 2949  H2  HOH B 972     -11.021   0.677  15.648  1.00  0.00           H  
HETATM 2950  O   HOH B 973     -21.758 -14.033  16.438  1.00  0.00           O  
HETATM 2951  H1  HOH B 973     -21.267 -14.148  17.252  1.00  0.00           H  
HETATM 2952  H2  HOH B 973     -21.841 -13.084  16.341  1.00  0.00           H  
HETATM 2953  O   HOH B 974     -20.153 -16.494  15.112  1.00  0.00           O  
HETATM 2954  H1  HOH B 974     -20.876 -15.883  15.249  1.00  0.00           H  
HETATM 2955  H2  HOH B 974     -19.547 -16.314  15.832  1.00  0.00           H  
HETATM 2956  O   HOH B 975     -21.764 -25.197  14.407  1.00  0.00           O  
HETATM 2957  H1  HOH B 975     -22.313 -24.459  14.140  1.00  0.00           H  
HETATM 2958  H2  HOH B 975     -22.352 -25.952  14.388  1.00  0.00           H  
HETATM 2959  O   HOH B 976     -21.214 -11.376  16.517  1.00  0.00           O  
HETATM 2960  H1  HOH B 976     -21.259 -11.306  17.471  1.00  0.00           H  
HETATM 2961  H2  HOH B 976     -21.125 -10.472  16.214  1.00  0.00           H  
HETATM 2962  O   HOH B 977     -11.660 -13.275  21.662  1.00  0.00           O  
HETATM 2963  H1  HOH B 977     -11.546 -13.721  20.822  1.00  0.00           H  
HETATM 2964  H2  HOH B 977     -10.841 -12.797  21.793  1.00  0.00           H  
HETATM 2965  O   HOH B 978     -14.739 -11.535   8.795  1.00  0.00           O  
HETATM 2966  H1  HOH B 978     -14.468 -11.667   9.704  1.00  0.00           H  
HETATM 2967  H2  HOH B 978     -14.328 -10.709   8.540  1.00  0.00           H  
HETATM 2968  O   HOH B 979     -16.189  -9.182  22.191  1.00  0.00           O  
HETATM 2969  H1  HOH B 979     -16.421  -9.889  22.793  1.00  0.00           H  
HETATM 2970  H2  HOH B 979     -15.992  -9.625  21.366  1.00  0.00           H  
HETATM 2971  O   HOH B 980     -16.214 -26.415  18.984  1.00  0.00           O  
HETATM 2972  H1  HOH B 980     -16.047 -25.662  18.417  1.00  0.00           H  
HETATM 2973  H2  HOH B 980     -15.649 -26.272  19.745  1.00  0.00           H  
HETATM 2974  O   HOH B 981     -11.904  -4.027   8.953  1.00  0.00           O  
HETATM 2975  H1  HOH B 981     -12.663  -4.543   8.682  1.00  0.00           H  
HETATM 2976  H2  HOH B 981     -11.159  -4.460   8.537  1.00  0.00           H  
HETATM 2977  O   HOH B 982     -20.378   0.801  11.031  1.00  0.00           O  
HETATM 2978  H1  HOH B 982     -20.701   1.656  10.746  1.00  0.00           H  
HETATM 2979  H2  HOH B 982     -19.494   0.973  11.353  1.00  0.00           H  
HETATM 2980  O   HOH B 983     -22.111  -5.335  22.781  1.00  0.00           O  
HETATM 2981  H1  HOH B 983     -21.392  -5.657  22.239  1.00  0.00           H  
HETATM 2982  H2  HOH B 983     -21.927  -4.403  22.896  1.00  0.00           H  
HETATM 2983  O   HOH B 984      -5.243 -19.119  10.890  1.00  0.00           O  
HETATM 2984  H1  HOH B 984      -4.325 -19.088  11.161  1.00  0.00           H  
HETATM 2985  H2  HOH B 984      -5.389 -20.031  10.641  1.00  0.00           H  
HETATM 2986  O   HOH B 985     -18.431 -11.388   9.233  1.00  0.00           O  
HETATM 2987  H1  HOH B 985     -17.639 -11.824   8.919  1.00  0.00           H  
HETATM 2988  H2  HOH B 985     -18.616 -11.805  10.075  1.00  0.00           H  
HETATM 2989  O   HOH B 986      -8.599 -15.815   8.644  1.00  0.00           O  
HETATM 2990  H1  HOH B 986      -7.779 -16.292   8.767  1.00  0.00           H  
HETATM 2991  H2  HOH B 986      -8.770 -15.407   9.494  1.00  0.00           H  
HETATM 2992  O   HOH B 987     -10.613 -12.408  16.177  1.00  0.00           O  
HETATM 2993  H1  HOH B 987     -11.398 -12.096  16.627  1.00  0.00           H  
HETATM 2994  H2  HOH B 987     -10.733 -12.135  15.268  1.00  0.00           H  
HETATM 2995  O   HOH B 988     -17.499 -17.057  21.833  1.00  0.00           O  
HETATM 2996  H1  HOH B 988     -16.563 -17.254  21.795  1.00  0.00           H  
HETATM 2997  H2  HOH B 988     -17.903 -17.868  22.142  1.00  0.00           H  
HETATM 2998  O   HOH B 989     -15.346  -7.050   6.520  1.00  0.00           O  
HETATM 2999  H1  HOH B 989     -15.951  -7.688   6.898  1.00  0.00           H  
HETATM 3000  H2  HOH B 989     -15.462  -6.264   7.054  1.00  0.00           H  
HETATM 3001  O   HOH B 990     -10.790 -26.902  10.046  1.00  0.00           O  
HETATM 3002  H1  HOH B 990      -9.973 -26.923  10.543  1.00  0.00           H  
HETATM 3003  H2  HOH B 990     -10.516 -26.956   9.130  1.00  0.00           H  
HETATM 3004  O   HOH B 991     -16.103 -10.144  14.605  1.00  0.00           O  
HETATM 3005  H1  HOH B 991     -16.122  -9.226  14.332  1.00  0.00           H  
HETATM 3006  H2  HOH B 991     -16.237 -10.115  15.552  1.00  0.00           H  
HETATM 3007  O   HOH B 992     -12.373 -18.595   5.739  1.00  0.00           O  
HETATM 3008  H1  HOH B 992     -12.761 -17.764   5.467  1.00  0.00           H  
HETATM 3009  H2  HOH B 992     -11.429 -18.440   5.713  1.00  0.00           H  
HETATM 3010  O   HOH B 993     -15.452 -12.639  15.433  1.00  0.00           O  
HETATM 3011  H1  HOH B 993     -16.335 -12.794  15.770  1.00  0.00           H  
HETATM 3012  H2  HOH B 993     -15.504 -11.780  15.013  1.00  0.00           H  
HETATM 3013  O   HOH B 994       1.542 -11.889  20.516  1.00  0.00           O  
HETATM 3014  H1  HOH B 994       2.361 -12.014  20.037  1.00  0.00           H  
HETATM 3015  H2  HOH B 994       1.597 -12.502  21.249  1.00  0.00           H  
HETATM 3016  O   HOH B 995      -9.502 -22.436  11.657  1.00  0.00           O  
HETATM 3017  H1  HOH B 995      -8.946 -23.212  11.588  1.00  0.00           H  
HETATM 3018  H2  HOH B 995      -8.966 -21.797  12.127  1.00  0.00           H  
HETATM 3019  O   HOH B 996      -9.432 -11.973  21.782  1.00  0.00           O  
HETATM 3020  H1  HOH B 996      -9.321 -11.165  21.281  1.00  0.00           H  
HETATM 3021  H2  HOH B 996      -8.561 -12.160  22.132  1.00  0.00           H  
HETATM 3022  O   HOH B 997       3.219 -14.985  17.572  1.00  0.00           O  
HETATM 3023  H1  HOH B 997       2.734 -15.805  17.659  1.00  0.00           H  
HETATM 3024  H2  HOH B 997       4.082 -15.249  17.253  1.00  0.00           H  
HETATM 3025  O   HOH B 998      -4.430 -16.513  13.740  1.00  0.00           O  
HETATM 3026  H1  HOH B 998      -3.527 -16.204  13.662  1.00  0.00           H  
HETATM 3027  H2  HOH B 998      -4.945 -15.877  13.243  1.00  0.00           H  
HETATM 3028  O   HOH B 999     -10.558 -15.426  13.232  1.00  0.00           O  
HETATM 3029  H1  HOH B 999     -11.276 -15.019  13.718  1.00  0.00           H  
HETATM 3030  H2  HOH B 999     -10.843 -16.329  13.095  1.00  0.00           H  
HETATM 3031  O   HOH B1000     -19.802 -27.496  14.073  1.00  0.00           O  
HETATM 3032  H1  HOH B1000     -19.280 -27.137  14.790  1.00  0.00           H  
HETATM 3033  H2  HOH B1000     -20.526 -26.878  13.970  1.00  0.00           H  
HETATM 3034  O   HOH B1001     -21.036 -12.179  12.916  1.00  0.00           O  
HETATM 3035  H1  HOH B1001     -21.634 -12.052  12.180  1.00  0.00           H  
HETATM 3036  H2  HOH B1001     -21.508 -12.759  13.512  1.00  0.00           H  
HETATM 3037  O   HOH B1002     -10.742 -17.218  20.342  1.00  0.00           O  
HETATM 3038  H1  HOH B1002     -10.116 -16.504  20.462  1.00  0.00           H  
HETATM 3039  H2  HOH B1002     -10.223 -17.931  19.967  1.00  0.00           H  
HETATM 3040  O   HOH B1003       4.568 -20.714  20.038  1.00  0.00           O  
HETATM 3041  H1  HOH B1003       4.361 -21.126  19.200  1.00  0.00           H  
HETATM 3042  H2  HOH B1003       3.744 -20.315  20.319  1.00  0.00           H  
HETATM 3043  O   HOH B1004     -22.040 -25.033  19.941  1.00  0.00           O  
HETATM 3044  H1  HOH B1004     -22.248 -25.451  19.105  1.00  0.00           H  
HETATM 3045  H2  HOH B1004     -21.475 -24.296  19.706  1.00  0.00           H  
HETATM 3046  O   HOH B1005      -3.880 -26.274  19.315  1.00  0.00           O  
HETATM 3047  H1  HOH B1005      -2.989 -26.401  18.989  1.00  0.00           H  
HETATM 3048  H2  HOH B1005      -3.906 -25.357  19.590  1.00  0.00           H  
HETATM 3049  O   HOH B1006     -11.281  -9.275   9.632  1.00  0.00           O  
HETATM 3050  H1  HOH B1006     -11.408  -8.988  10.536  1.00  0.00           H  
HETATM 3051  H2  HOH B1006     -10.348  -9.139   9.466  1.00  0.00           H  
HETATM 3052  O   HOH B1007     -13.026 -14.235  14.552  1.00  0.00           O  
HETATM 3053  H1  HOH B1007     -12.741 -14.280  15.464  1.00  0.00           H  
HETATM 3054  H2  HOH B1007     -13.765 -13.627  14.561  1.00  0.00           H  
HETATM 3055  O   HOH B1008     -18.945 -10.869   6.165  1.00  0.00           O  
HETATM 3056  H1  HOH B1008     -18.036 -11.065   6.394  1.00  0.00           H  
HETATM 3057  H2  HOH B1008     -19.139 -11.455   5.434  1.00  0.00           H  
HETATM 3058  O   HOH B1009     -18.273 -26.170  15.760  1.00  0.00           O  
HETATM 3059  H1  HOH B1009     -17.525 -25.575  15.804  1.00  0.00           H  
HETATM 3060  H2  HOH B1009     -19.032 -25.616  15.944  1.00  0.00           H  
HETATM 3061  O   HOH B1010     -10.197 -18.164  14.953  1.00  0.00           O  
HETATM 3062  H1  HOH B1010     -11.148 -18.238  14.871  1.00  0.00           H  
HETATM 3063  H2  HOH B1010      -9.857 -18.947  14.519  1.00  0.00           H  
HETATM 3064  O   HOH B1011      -6.308 -13.571  19.061  1.00  0.00           O  
HETATM 3065  H1  HOH B1011      -7.261 -13.551  19.141  1.00  0.00           H  
HETATM 3066  H2  HOH B1011      -5.989 -13.322  19.929  1.00  0.00           H  
HETATM 3067  O   HOH B1012      -6.270 -22.688   5.255  1.00  0.00           O  
HETATM 3068  H1  HOH B1012      -7.182 -22.420   5.371  1.00  0.00           H  
HETATM 3069  H2  HOH B1012      -6.036 -23.107   6.084  1.00  0.00           H  
HETATM 3070  O   HOH B1013     -18.152 -15.710   8.047  1.00  0.00           O  
HETATM 3071  H1  HOH B1013     -18.972 -15.217   8.010  1.00  0.00           H  
HETATM 3072  H2  HOH B1013     -17.514 -15.088   8.396  1.00  0.00           H  
HETATM 3073  O   HOH B1014      -3.449 -15.506  22.522  1.00  0.00           O  
HETATM 3074  H1  HOH B1014      -2.903 -16.219  22.191  1.00  0.00           H  
HETATM 3075  H2  HOH B1014      -3.323 -14.795  21.893  1.00  0.00           H  
HETATM 3076  O   HOH B1015      -8.138 -16.719  14.503  1.00  0.00           O  
HETATM 3077  H1  HOH B1015      -8.927 -17.108  14.880  1.00  0.00           H  
HETATM 3078  H2  HOH B1015      -7.901 -17.304  13.784  1.00  0.00           H  
HETATM 3079  O   HOH B1016     -12.354 -15.525   8.061  1.00  0.00           O  
HETATM 3080  H1  HOH B1016     -12.638 -15.503   8.974  1.00  0.00           H  
HETATM 3081  H2  HOH B1016     -11.950 -16.386   7.955  1.00  0.00           H  
HETATM 3082  O   HOH B1017     -13.631  -9.289  17.239  1.00  0.00           O  
HETATM 3083  H1  HOH B1017     -14.563  -9.452  17.382  1.00  0.00           H  
HETATM 3084  H2  HOH B1017     -13.550  -8.335  17.244  1.00  0.00           H  
HETATM 3085  O   HOH B1018      -7.432  -6.899  20.890  1.00  0.00           O  
HETATM 3086  H1  HOH B1018      -6.693  -7.493  20.759  1.00  0.00           H  
HETATM 3087  H2  HOH B1018      -7.514  -6.430  20.059  1.00  0.00           H  
HETATM 3088  O   HOH B1019     -17.852 -23.588  11.199  1.00  0.00           O  
HETATM 3089  H1  HOH B1019     -17.410 -23.305  11.999  1.00  0.00           H  
HETATM 3090  H2  HOH B1019     -17.457 -23.058  10.506  1.00  0.00           H  
HETATM 3091  O   HOH B1020      -3.241 -10.649   6.407  1.00  0.00           O  
HETATM 3092  H1  HOH B1020      -2.884  -9.775   6.248  1.00  0.00           H  
HETATM 3093  H2  HOH B1020      -3.829 -10.536   7.153  1.00  0.00           H  
HETATM 3094  O   HOH B1021       2.919 -14.379  21.451  1.00  0.00           O  
HETATM 3095  H1  HOH B1021       3.267 -14.965  22.123  1.00  0.00           H  
HETATM 3096  H2  HOH B1021       2.237 -14.891  21.016  1.00  0.00           H  
HETATM 3097  O   HOH B1022       4.248 -16.531  14.562  1.00  0.00           O  
HETATM 3098  H1  HOH B1022       4.662 -16.291  15.391  1.00  0.00           H  
HETATM 3099  H2  HOH B1022       4.668 -15.968  13.912  1.00  0.00           H  
HETATM 3100  O   HOH B1023      -9.335  -0.897  13.788  1.00  0.00           O  
HETATM 3101  H1  HOH B1023      -9.398  -0.641  14.709  1.00  0.00           H  
HETATM 3102  H2  HOH B1023      -9.387  -1.853  13.801  1.00  0.00           H  
HETATM 3103  O   HOH B1024     -17.802 -18.225  14.589  1.00  0.00           O  
HETATM 3104  H1  HOH B1024     -18.580 -17.670  14.532  1.00  0.00           H  
HETATM 3105  H2  HOH B1024     -18.041 -19.023  14.117  1.00  0.00           H  
HETATM 3106  O   HOH B1025      -6.260 -17.270   9.261  1.00  0.00           O  
HETATM 3107  H1  HOH B1025      -5.670 -16.526   9.386  1.00  0.00           H  
HETATM 3108  H2  HOH B1025      -6.008 -17.893   9.942  1.00  0.00           H  
HETATM 3109  O   HOH B1026      -9.670 -16.134  17.426  1.00  0.00           O  
HETATM 3110  H1  HOH B1026      -8.921 -15.544  17.337  1.00  0.00           H  
HETATM 3111  H2  HOH B1026      -9.392 -16.941  16.992  1.00  0.00           H  
HETATM 3112  O   HOH B1027     -18.339  -8.117  15.418  1.00  0.00           O  
HETATM 3113  H1  HOH B1027     -19.002  -7.872  16.063  1.00  0.00           H  
HETATM 3114  H2  HOH B1027     -18.811  -8.653  14.781  1.00  0.00           H  
HETATM 3115  O   HOH B1028     -13.701 -22.629  16.006  1.00  0.00           O  
HETATM 3116  H1  HOH B1028     -13.787 -21.958  15.328  1.00  0.00           H  
HETATM 3117  H2  HOH B1028     -12.854 -22.451  16.414  1.00  0.00           H  
HETATM 3118  O   HOH B1029     -15.861  -4.002  18.107  1.00  0.00           O  
HETATM 3119  H1  HOH B1029     -15.070  -3.532  17.843  1.00  0.00           H  
HETATM 3120  H2  HOH B1029     -16.580  -3.468  17.770  1.00  0.00           H  
HETATM 3121  O   HOH B1030     -16.232 -13.665   9.208  1.00  0.00           O  
HETATM 3122  H1  HOH B1030     -15.550 -13.051   8.937  1.00  0.00           H  
HETATM 3123  H2  HOH B1030     -16.308 -13.538  10.154  1.00  0.00           H  
HETATM 3124  O   HOH B1031     -15.642  -7.458  16.578  1.00  0.00           O  
HETATM 3125  H1  HOH B1031     -16.542  -7.783  16.543  1.00  0.00           H  
HETATM 3126  H2  HOH B1031     -15.733  -6.511  16.686  1.00  0.00           H  
HETATM 3127  O   HOH B1032     -15.728   2.084   9.641  1.00  0.00           O  
HETATM 3128  H1  HOH B1032     -14.974   2.350   9.114  1.00  0.00           H  
HETATM 3129  H2  HOH B1032     -15.572   2.480  10.498  1.00  0.00           H  
HETATM 3130  O   HOH B1033     -20.196  -0.210  14.874  1.00  0.00           O  
HETATM 3131  H1  HOH B1033     -19.261  -0.418  14.876  1.00  0.00           H  
HETATM 3132  H2  HOH B1033     -20.234   0.721  14.656  1.00  0.00           H  
HETATM 3133  O   HOH B1034      -6.377 -21.669  11.241  1.00  0.00           O  
HETATM 3134  H1  HOH B1034      -5.460 -21.855  11.039  1.00  0.00           H  
HETATM 3135  H2  HOH B1034      -6.866 -22.059  10.517  1.00  0.00           H  
HETATM 3136  O   HOH B1035       0.587 -20.036  13.531  1.00  0.00           O  
HETATM 3137  H1  HOH B1035       0.697 -20.735  12.886  1.00  0.00           H  
HETATM 3138  H2  HOH B1035       1.265 -19.398  13.311  1.00  0.00           H  
HETATM 3139  O   HOH B1036     -14.584 -15.624  12.797  1.00  0.00           O  
HETATM 3140  H1  HOH B1036     -13.830 -15.188  13.194  1.00  0.00           H  
HETATM 3141  H2  HOH B1036     -14.956 -16.152  13.503  1.00  0.00           H  
HETATM 3142  O   HOH B1037      -7.827 -23.837  23.969  1.00  0.00           O  
HETATM 3143  H1  HOH B1037      -7.124 -23.187  23.966  1.00  0.00           H  
HETATM 3144  H2  HOH B1037      -8.037 -23.959  24.895  1.00  0.00           H  
HETATM 3145  O   HOH B1038      -5.895 -18.830  21.937  1.00  0.00           O  
HETATM 3146  H1  HOH B1038      -6.039 -18.015  22.418  1.00  0.00           H  
HETATM 3147  H2  HOH B1038      -4.979 -19.050  22.106  1.00  0.00           H  
HETATM 3148  O   HOH B1039     -16.410 -17.761   6.823  1.00  0.00           O  
HETATM 3149  H1  HOH B1039     -15.535 -18.072   7.055  1.00  0.00           H  
HETATM 3150  H2  HOH B1039     -16.864 -17.672   7.661  1.00  0.00           H  
HETATM 3151  O   HOH B1040     -10.746 -19.106  22.703  1.00  0.00           O  
HETATM 3152  H1  HOH B1040     -11.662 -18.993  22.959  1.00  0.00           H  
HETATM 3153  H2  HOH B1040     -10.516 -18.286  22.266  1.00  0.00           H  
HETATM 3154  O   HOH B1041       2.899 -13.976  11.497  1.00  0.00           O  
HETATM 3155  H1  HOH B1041       1.979 -13.742  11.375  1.00  0.00           H  
HETATM 3156  H2  HOH B1041       3.297 -13.192  11.875  1.00  0.00           H  
HETATM 3157  O   HOH B1042     -18.858 -21.615   9.461  1.00  0.00           O  
HETATM 3158  H1  HOH B1042     -18.296 -20.873   9.238  1.00  0.00           H  
HETATM 3159  H2  HOH B1042     -19.107 -21.462  10.373  1.00  0.00           H  
HETATM 3160  O   HOH B1043      -0.647 -16.191   8.262  1.00  0.00           O  
HETATM 3161  H1  HOH B1043      -1.539 -15.844   8.244  1.00  0.00           H  
HETATM 3162  H2  HOH B1043      -0.122 -15.522   7.821  1.00  0.00           H  
HETATM 3163  O   HOH B1044      -4.107 -10.052  22.178  1.00  0.00           O  
HETATM 3164  H1  HOH B1044      -3.377  -9.449  22.039  1.00  0.00           H  
HETATM 3165  H2  HOH B1044      -3.969 -10.397  23.060  1.00  0.00           H  
HETATM 3166  O   HOH B1045      -6.511 -18.451  19.452  1.00  0.00           O  
HETATM 3167  H1  HOH B1045      -6.026 -17.627  19.454  1.00  0.00           H  
HETATM 3168  H2  HOH B1045      -6.471 -18.755  20.359  1.00  0.00           H  
HETATM 3169  O   HOH B1046      -7.175 -23.175   8.615  1.00  0.00           O  
HETATM 3170  H1  HOH B1046      -6.911 -24.038   8.934  1.00  0.00           H  
HETATM 3171  H2  HOH B1046      -7.901 -23.354   8.016  1.00  0.00           H  
HETATM 3172  O   HOH B1047     -14.934 -22.718  21.600  1.00  0.00           O  
HETATM 3173  H1  HOH B1047     -15.756 -22.701  21.110  1.00  0.00           H  
HETATM 3174  H2  HOH B1047     -15.203 -22.756  22.518  1.00  0.00           H  
HETATM 3175  O   HOH B1048     -13.949 -17.579  17.519  1.00  0.00           O  
HETATM 3176  H1  HOH B1048     -13.393 -18.351  17.411  1.00  0.00           H  
HETATM 3177  H2  HOH B1048     -14.051 -17.488  18.467  1.00  0.00           H  
HETATM 3178  O   HOH B1049       4.597 -20.194   7.209  1.00  0.00           O  
HETATM 3179  H1  HOH B1049       4.636 -20.488   8.119  1.00  0.00           H  
HETATM 3180  H2  HOH B1049       5.306 -20.670   6.774  1.00  0.00           H  
HETATM 3181  O   HOH B1050      -6.397 -21.666  23.273  1.00  0.00           O  
HETATM 3182  H1  HOH B1050      -5.494 -21.846  23.010  1.00  0.00           H  
HETATM 3183  H2  HOH B1050      -6.448 -20.710  23.316  1.00  0.00           H  
HETATM 3184  O   HOH B1051     -11.924  -9.628  23.396  1.00  0.00           O  
HETATM 3185  H1  HOH B1051     -12.634  -9.679  22.756  1.00  0.00           H  
HETATM 3186  H2  HOH B1051     -11.274  -9.056  22.988  1.00  0.00           H  
HETATM 3187  O   HOH B1052      -2.657 -17.373  18.479  1.00  0.00           O  
HETATM 3188  H1  HOH B1052      -3.432 -16.951  18.850  1.00  0.00           H  
HETATM 3189  H2  HOH B1052      -2.534 -16.947  17.631  1.00  0.00           H  
HETATM 3190  O   HOH B1053     -18.560  -3.846   5.003  1.00  0.00           O  
HETATM 3191  H1  HOH B1053     -18.139  -3.597   5.826  1.00  0.00           H  
HETATM 3192  H2  HOH B1053     -17.850  -4.202   4.469  1.00  0.00           H  
HETATM 3193  O   HOH B1054     -21.206  -9.198   6.354  1.00  0.00           O  
HETATM 3194  H1  HOH B1054     -21.077  -8.250   6.383  1.00  0.00           H  
HETATM 3195  H2  HOH B1054     -20.361  -9.547   6.073  1.00  0.00           H  
HETATM 3196  O   HOH B1055     -18.570 -19.291  23.173  1.00  0.00           O  
HETATM 3197  H1  HOH B1055     -17.971 -19.587  23.859  1.00  0.00           H  
HETATM 3198  H2  HOH B1055     -19.045 -20.081  22.913  1.00  0.00           H  
HETATM 3199  O   HOH B1056     -20.679 -14.684   8.196  1.00  0.00           O  
HETATM 3200  H1  HOH B1056     -21.512 -15.052   8.493  1.00  0.00           H  
HETATM 3201  H2  HOH B1056     -20.772 -13.741   8.332  1.00  0.00           H  
HETATM 3202  O   HOH B1057      -4.118 -23.629  19.948  1.00  0.00           O  
HETATM 3203  H1  HOH B1057      -3.626 -22.965  19.465  1.00  0.00           H  
HETATM 3204  H2  HOH B1057      -4.970 -23.660  19.513  1.00  0.00           H  
HETATM 3205  O   HOH B1058     -21.598 -18.278  17.576  1.00  0.00           O  
HETATM 3206  H1  HOH B1058     -22.109 -17.657  18.094  1.00  0.00           H  
HETATM 3207  H2  HOH B1058     -22.250 -18.859  17.186  1.00  0.00           H  
HETATM 3208  O   HOH B1059     -14.114 -25.703   8.333  1.00  0.00           O  
HETATM 3209  H1  HOH B1059     -14.664 -25.632   7.552  1.00  0.00           H  
HETATM 3210  H2  HOH B1059     -13.260 -25.372   8.055  1.00  0.00           H  
HETATM 3211  O   HOH B1060       0.534 -21.396  22.067  1.00  0.00           O  
HETATM 3212  H1  HOH B1060      -0.405 -21.436  21.885  1.00  0.00           H  
HETATM 3213  H2  HOH B1060       0.948 -21.725  21.269  1.00  0.00           H  
HETATM 3214  O   HOH B1061     -19.077 -15.997  20.039  1.00  0.00           O  
HETATM 3215  H1  HOH B1061     -19.841 -16.417  20.433  1.00  0.00           H  
HETATM 3216  H2  HOH B1061     -18.327 -16.443  20.434  1.00  0.00           H  
HETATM 3217  O   HOH B1062      -7.929  -9.620  23.571  1.00  0.00           O  
HETATM 3218  H1  HOH B1062      -7.764  -8.932  22.925  1.00  0.00           H  
HETATM 3219  H2  HOH B1062      -7.567 -10.412  23.175  1.00  0.00           H  
HETATM 3220  O   HOH B1063     -16.432 -10.922  11.985  1.00  0.00           O  
HETATM 3221  H1  HOH B1063     -16.619 -11.852  12.110  1.00  0.00           H  
HETATM 3222  H2  HOH B1063     -16.401 -10.561  12.871  1.00  0.00           H  
HETATM 3223  O   HOH B1064     -11.503 -15.252  23.879  1.00  0.00           O  
HETATM 3224  H1  HOH B1064     -12.005 -16.042  23.682  1.00  0.00           H  
HETATM 3225  H2  HOH B1064     -11.582 -14.715  23.090  1.00  0.00           H  
HETATM 3226  O   HOH B1065     -11.200 -13.064   8.162  1.00  0.00           O  
HETATM 3227  H1  HOH B1065     -10.804 -12.789   7.336  1.00  0.00           H  
HETATM 3228  H2  HOH B1065     -11.632 -13.893   7.957  1.00  0.00           H  
HETATM 3229  O   HOH B1066     -17.023 -19.460  10.307  1.00  0.00           O  
HETATM 3230  H1  HOH B1066     -17.592 -18.708  10.472  1.00  0.00           H  
HETATM 3231  H2  HOH B1066     -16.265 -19.317  10.873  1.00  0.00           H  
HETATM 3232  O   HOH B1067       5.882 -19.301  16.343  1.00  0.00           O  
HETATM 3233  H1  HOH B1067       5.959 -20.215  16.068  1.00  0.00           H  
HETATM 3234  H2  HOH B1067       5.060 -19.002  15.955  1.00  0.00           H  
HETATM 3235  O   HOH B1068      -3.169 -17.826   6.935  1.00  0.00           O  
HETATM 3236  H1  HOH B1068      -2.701 -18.450   7.490  1.00  0.00           H  
HETATM 3237  H2  HOH B1068      -2.689 -17.835   6.106  1.00  0.00           H  
HETATM 3238  O   HOH B1069     -19.339  -8.613  11.412  1.00  0.00           O  
HETATM 3239  H1  HOH B1069     -18.942  -7.768  11.625  1.00  0.00           H  
HETATM 3240  H2  HOH B1069     -18.825  -8.940  10.674  1.00  0.00           H  
HETATM 3241  O   HOH B1070     -23.356   1.667   6.138  1.00  0.00           O  
HETATM 3242  H1  HOH B1070     -23.056   2.179   5.387  1.00  0.00           H  
HETATM 3243  H2  HOH B1070     -23.196   0.757   5.888  1.00  0.00           H  
HETATM 3244  O   HOH B1071     -17.325 -22.896  20.392  1.00  0.00           O  
HETATM 3245  H1  HOH B1071     -17.807 -22.344  19.777  1.00  0.00           H  
HETATM 3246  H2  HOH B1071     -17.952 -23.081  21.091  1.00  0.00           H  
HETATM 3247  O   HOH B1072      -8.082 -10.631  11.834  1.00  0.00           O  
HETATM 3248  H1  HOH B1072      -8.787 -10.925  11.256  1.00  0.00           H  
HETATM 3249  H2  HOH B1072      -8.524 -10.389  12.648  1.00  0.00           H  
HETATM 3250  O   HOH B1073      -8.791 -27.305  18.150  1.00  0.00           O  
HETATM 3251  H1  HOH B1073      -8.126 -27.956  18.379  1.00  0.00           H  
HETATM 3252  H2  HOH B1073      -8.646 -26.586  18.764  1.00  0.00           H  
HETATM 3253  O   HOH B1074      -9.838  -9.271  15.661  1.00  0.00           O  
HETATM 3254  H1  HOH B1074      -9.863  -9.323  16.616  1.00  0.00           H  
HETATM 3255  H2  HOH B1074      -9.947 -10.177  15.369  1.00  0.00           H  
HETATM 3256  O   HOH B1075      -9.601  -4.324  15.087  1.00  0.00           O  
HETATM 3257  H1  HOH B1075      -9.413  -3.859  14.271  1.00  0.00           H  
HETATM 3258  H2  HOH B1075      -9.478  -5.247  14.870  1.00  0.00           H  
HETATM 3259  O   HOH B1076      -8.918 -15.411  21.255  1.00  0.00           O  
HETATM 3260  H1  HOH B1076      -9.299 -14.653  21.699  1.00  0.00           H  
HETATM 3261  H2  HOH B1076      -8.061 -15.524  21.666  1.00  0.00           H  
HETATM 3262  O   HOH B1077     -14.518 -10.202   5.565  1.00  0.00           O  
HETATM 3263  H1  HOH B1077     -13.753 -10.577   5.129  1.00  0.00           H  
HETATM 3264  H2  HOH B1077     -14.156  -9.705   6.299  1.00  0.00           H  
HETATM 3265  O   HOH B1078     -12.869 -17.537  23.676  1.00  0.00           O  
HETATM 3266  H1  HOH B1078     -13.483 -18.194  23.351  1.00  0.00           H  
HETATM 3267  H2  HOH B1078     -13.021 -17.511  24.621  1.00  0.00           H  
HETATM 3268  O   HOH B1079      -9.847  -6.531   5.972  1.00  0.00           O  
HETATM 3269  H1  HOH B1079     -10.717  -6.246   5.693  1.00  0.00           H  
HETATM 3270  H2  HOH B1079      -9.385  -6.725   5.157  1.00  0.00           H  
HETATM 3271  O   HOH B1080     -13.457 -17.499  20.276  1.00  0.00           O  
HETATM 3272  H1  HOH B1080     -12.524 -17.306  20.182  1.00  0.00           H  
HETATM 3273  H2  HOH B1080     -13.487 -18.277  20.832  1.00  0.00           H  
HETATM 3274  O   HOH B1081      -4.406 -11.717  18.008  1.00  0.00           O  
HETATM 3275  H1  HOH B1081      -3.647 -11.765  18.589  1.00  0.00           H  
HETATM 3276  H2  HOH B1081      -4.940 -12.475  18.247  1.00  0.00           H  
HETATM 3277  O   HOH B1082       4.199 -26.149  22.693  1.00  0.00           O  
HETATM 3278  H1  HOH B1082       4.142 -27.073  22.937  1.00  0.00           H  
HETATM 3279  H2  HOH B1082       4.145 -25.678  23.525  1.00  0.00           H  
HETATM 3280  O   HOH B1083       2.696 -15.558   6.782  1.00  0.00           O  
HETATM 3281  H1  HOH B1083       2.687 -14.983   7.548  1.00  0.00           H  
HETATM 3282  H2  HOH B1083       3.400 -16.182   6.957  1.00  0.00           H  
HETATM 3283  O   HOH B1084      -8.400 -24.155   6.414  1.00  0.00           O  
HETATM 3284  H1  HOH B1084      -7.841 -24.931   6.376  1.00  0.00           H  
HETATM 3285  H2  HOH B1084      -8.745 -24.064   5.526  1.00  0.00           H  
HETATM 3286  O   HOH B1085     -10.341  -7.746  22.171  1.00  0.00           O  
HETATM 3287  H1  HOH B1085     -10.414  -6.941  21.658  1.00  0.00           H  
HETATM 3288  H2  HOH B1085      -9.529  -8.152  21.866  1.00  0.00           H  
HETATM 3289  O   HOH B1086     -13.715 -20.288  20.848  1.00  0.00           O  
HETATM 3290  H1  HOH B1086     -13.690 -21.142  21.280  1.00  0.00           H  
HETATM 3291  H2  HOH B1086     -14.093 -20.466  19.987  1.00  0.00           H  
HETATM 3292  O   HOH B1087     -16.287 -20.369  24.657  1.00  0.00           O  
HETATM 3293  H1  HOH B1087     -16.310 -21.325  24.630  1.00  0.00           H  
HETATM 3294  H2  HOH B1087     -15.447 -20.160  25.067  1.00  0.00           H  
HETATM 3295  O   HOH B1088      -7.335   2.478  10.599  1.00  0.00           O  
HETATM 3296  H1  HOH B1088      -7.484   1.743  11.195  1.00  0.00           H  
HETATM 3297  H2  HOH B1088      -7.618   2.154   9.744  1.00  0.00           H  
HETATM 3298  O   HOH B1089     -14.404  -0.237  10.322  1.00  0.00           O  
HETATM 3299  H1  HOH B1089     -15.301  -0.019  10.068  1.00  0.00           H  
HETATM 3300  H2  HOH B1089     -13.866   0.077   9.595  1.00  0.00           H  
HETATM 3301  O   HOH B1090     -23.112 -21.412  14.562  1.00  0.00           O  
HETATM 3302  H1  HOH B1090     -23.585 -21.145  13.774  1.00  0.00           H  
HETATM 3303  H2  HOH B1090     -22.313 -20.885  14.553  1.00  0.00           H  
HETATM 3304  O   HOH B1091     -13.147  -1.759  12.246  1.00  0.00           O  
HETATM 3305  H1  HOH B1091     -13.340  -1.277  13.049  1.00  0.00           H  
HETATM 3306  H2  HOH B1091     -13.474  -1.196  11.544  1.00  0.00           H  
HETATM 3307  O   HOH B1092     -21.559  -8.683  15.897  1.00  0.00           O  
HETATM 3308  H1  HOH B1092     -21.050  -8.136  16.495  1.00  0.00           H  
HETATM 3309  H2  HOH B1092     -21.179  -8.513  15.035  1.00  0.00           H  
HETATM 3310  O   HOH B1093     -10.267 -11.934  10.712  1.00  0.00           O  
HETATM 3311  H1  HOH B1093     -10.116 -12.872  10.598  1.00  0.00           H  
HETATM 3312  H2  HOH B1093     -10.851 -11.696   9.992  1.00  0.00           H  
HETATM 3313  O   HOH B1094     -22.066 -22.789  17.011  1.00  0.00           O  
HETATM 3314  H1  HOH B1094     -22.542 -22.448  16.254  1.00  0.00           H  
HETATM 3315  H2  HOH B1094     -22.390 -22.275  17.750  1.00  0.00           H  
HETATM 3316  O   HOH B1095     -14.512   0.604  13.537  1.00  0.00           O  
HETATM 3317  H1  HOH B1095     -14.812   0.596  12.629  1.00  0.00           H  
HETATM 3318  H2  HOH B1095     -15.087   1.232  13.974  1.00  0.00           H  
HETATM 3319  O   HOH B1096       3.819  -1.576  17.126  1.00  0.00           O  
HETATM 3320  H1  HOH B1096       4.015  -0.735  17.539  1.00  0.00           H  
HETATM 3321  H2  HOH B1096       2.865  -1.588  17.046  1.00  0.00           H  
HETATM 3322  O   HOH B1097     -10.374 -20.727   7.391  1.00  0.00           O  
HETATM 3323  H1  HOH B1097     -11.166 -20.264   7.115  1.00  0.00           H  
HETATM 3324  H2  HOH B1097     -10.683 -21.372   8.027  1.00  0.00           H  
HETATM 3325  O   HOH B1098     -19.234   2.054  23.165  1.00  0.00           O  
HETATM 3326  H1  HOH B1098     -19.100   2.203  24.101  1.00  0.00           H  
HETATM 3327  H2  HOH B1098     -19.619   2.870  22.845  1.00  0.00           H  
HETATM 3328  O   HOH B1099     -13.728  -7.599  11.031  1.00  0.00           O  
HETATM 3329  H1  HOH B1099     -14.378  -7.952  10.424  1.00  0.00           H  
HETATM 3330  H2  HOH B1099     -14.239  -7.088  11.659  1.00  0.00           H  
HETATM 3331  O   HOH B1100     -11.143 -22.340   9.585  1.00  0.00           O  
HETATM 3332  H1  HOH B1100     -10.551 -22.349  10.337  1.00  0.00           H  
HETATM 3333  H2  HOH B1100     -11.836 -22.958   9.818  1.00  0.00           H  
HETATM 3334  O   HOH B1101     -20.907  -2.861  24.289  1.00  0.00           O  
HETATM 3335  H1  HOH B1101     -20.028  -3.237  24.244  1.00  0.00           H  
HETATM 3336  H2  HOH B1101     -20.817  -1.993  23.896  1.00  0.00           H  
HETATM 3337  O   HOH B1102     -24.196  -5.988   9.620  1.00  0.00           O  
HETATM 3338  H1  HOH B1102     -23.303  -6.311   9.504  1.00  0.00           H  
HETATM 3339  H2  HOH B1102     -24.744  -6.629   9.166  1.00  0.00           H  
HETATM 3340  O   HOH B1103      -8.473  -1.584   9.667  1.00  0.00           O  
HETATM 3341  H1  HOH B1103      -8.593  -2.366   9.127  1.00  0.00           H  
HETATM 3342  H2  HOH B1103      -9.314  -1.467  10.110  1.00  0.00           H  
HETATM 3343  O   HOH B1104     -10.016  -7.137  18.112  1.00  0.00           O  
HETATM 3344  H1  HOH B1104      -9.773  -6.250  17.846  1.00  0.00           H  
HETATM 3345  H2  HOH B1104      -9.189  -7.547  18.366  1.00  0.00           H  
HETATM 3346  O   HOH B1105     -19.556  -4.976  21.506  1.00  0.00           O  
HETATM 3347  H1  HOH B1105     -18.957  -4.230  21.537  1.00  0.00           H  
HETATM 3348  H2  HOH B1105     -19.023  -5.722  21.782  1.00  0.00           H  
HETATM 3349  O   HOH B1106     -18.436  -6.069  11.686  1.00  0.00           O  
HETATM 3350  H1  HOH B1106     -17.780  -5.686  12.268  1.00  0.00           H  
HETATM 3351  H2  HOH B1106     -19.252  -6.031  12.185  1.00  0.00           H  
HETATM 3352  O   HOH B1107      -6.749   0.206  12.661  1.00  0.00           O  
HETATM 3353  H1  HOH B1107      -7.595  -0.177  12.891  1.00  0.00           H  
HETATM 3354  H2  HOH B1107      -6.362  -0.417  12.046  1.00  0.00           H  
HETATM 3355  O   HOH B1108     -21.924  -8.679  10.445  1.00  0.00           O  
HETATM 3356  H1  HOH B1108     -22.571  -8.840  11.133  1.00  0.00           H  
HETATM 3357  H2  HOH B1108     -21.079  -8.814  10.874  1.00  0.00           H  
HETATM 3358  O   HOH B1109      -9.928   1.316  12.293  1.00  0.00           O  
HETATM 3359  H1  HOH B1109      -9.478   0.681  12.849  1.00  0.00           H  
HETATM 3360  H2  HOH B1109     -10.267   0.798  11.563  1.00  0.00           H  
HETATM 3361  O   HOH B1110       0.085  -2.750  19.027  1.00  0.00           O  
HETATM 3362  H1  HOH B1110       0.663  -3.483  18.819  1.00  0.00           H  
HETATM 3363  H2  HOH B1110       0.315  -2.074  18.389  1.00  0.00           H  
HETATM 3364  O   HOH B1111     -17.738  -8.562   7.301  1.00  0.00           O  
HETATM 3365  H1  HOH B1111     -18.330  -7.947   6.868  1.00  0.00           H  
HETATM 3366  H2  HOH B1111     -18.237  -9.377   7.356  1.00  0.00           H  
HETATM 3367  O   HOH B1112     -16.969  -4.377   8.313  1.00  0.00           O  
HETATM 3368  H1  HOH B1112     -16.661  -3.614   7.825  1.00  0.00           H  
HETATM 3369  H2  HOH B1112     -16.588  -4.274   9.185  1.00  0.00           H  
HETATM 3370  O   HOH B1113     -13.858  -3.988  22.039  1.00  0.00           O  
HETATM 3371  H1  HOH B1113     -14.606  -4.259  22.571  1.00  0.00           H  
HETATM 3372  H2  HOH B1113     -13.720  -4.715  21.431  1.00  0.00           H  
HETATM 3373  O   HOH B1114      -8.789  -2.365  18.935  1.00  0.00           O  
HETATM 3374  H1  HOH B1114      -7.988  -2.255  18.423  1.00  0.00           H  
HETATM 3375  H2  HOH B1114      -9.153  -3.198  18.635  1.00  0.00           H  
HETATM 3376  O   HOH B1115     -15.067 -22.028  10.669  1.00  0.00           O  
HETATM 3377  H1  HOH B1115     -15.383 -21.795   9.796  1.00  0.00           H  
HETATM 3378  H2  HOH B1115     -14.815 -22.948  10.596  1.00  0.00           H  
HETATM 3379  O   HOH B1116     -19.961  -7.319  17.490  1.00  0.00           O  
HETATM 3380  H1  HOH B1116     -20.390  -6.510  17.767  1.00  0.00           H  
HETATM 3381  H2  HOH B1116     -19.200  -7.396  18.066  1.00  0.00           H  
HETATM 3382  O   HOH B1117     -20.987 -11.982   8.131  1.00  0.00           O  
HETATM 3383  H1  HOH B1117     -20.598 -11.324   7.555  1.00  0.00           H  
HETATM 3384  H2  HOH B1117     -20.434 -11.974   8.912  1.00  0.00           H  
HETATM 3385  O   HOH B1118     -20.055  -9.685  13.850  1.00  0.00           O  
HETATM 3386  H1  HOH B1118     -20.003  -9.304  12.974  1.00  0.00           H  
HETATM 3387  H2  HOH B1118     -20.642 -10.434  13.752  1.00  0.00           H  
HETATM 3388  O   HOH B1119     -13.070   1.897  19.020  1.00  0.00           O  
HETATM 3389  H1  HOH B1119     -12.274   1.556  19.428  1.00  0.00           H  
HETATM 3390  H2  HOH B1119     -13.405   2.540  19.646  1.00  0.00           H  
HETATM 3391  O   HOH B1120     -12.963   1.958   5.675  1.00  0.00           O  
HETATM 3392  H1  HOH B1120     -13.090   1.635   4.783  1.00  0.00           H  
HETATM 3393  H2  HOH B1120     -13.508   2.744   5.725  1.00  0.00           H  
HETATM 3394  O   HOH B1121     -14.070 -13.130  22.854  1.00  0.00           O  
HETATM 3395  H1  HOH B1121     -14.528 -13.967  22.774  1.00  0.00           H  
HETATM 3396  H2  HOH B1121     -13.297 -13.225  22.298  1.00  0.00           H  
HETATM 3397  O   HOH B1122     -17.529  -2.599  11.945  1.00  0.00           O  
HETATM 3398  H1  HOH B1122     -16.920  -3.082  11.387  1.00  0.00           H  
HETATM 3399  H2  HOH B1122     -18.182  -2.247  11.340  1.00  0.00           H  
HETATM 3400  O   HOH B1123     -23.453  -9.688   7.991  1.00  0.00           O  
HETATM 3401  H1  HOH B1123     -22.859  -9.633   8.740  1.00  0.00           H  
HETATM 3402  H2  HOH B1123     -22.928  -9.397   7.246  1.00  0.00           H  
HETATM 3403  O   HOH B1124     -17.321  -1.410  17.938  1.00  0.00           O  
HETATM 3404  H1  HOH B1124     -17.473  -0.474  18.066  1.00  0.00           H  
HETATM 3405  H2  HOH B1124     -16.373  -1.512  18.022  1.00  0.00           H  
HETATM 3406  O   HOH B1125     -14.265  -1.961  16.436  1.00  0.00           O  
HETATM 3407  H1  HOH B1125     -14.173  -1.262  17.084  1.00  0.00           H  
HETATM 3408  H2  HOH B1125     -14.703  -1.543  15.694  1.00  0.00           H  
HETATM 3409  O   HOH B1126     -11.378 -25.414  14.529  1.00  0.00           O  
HETATM 3410  H1  HOH B1126     -10.600 -25.910  14.785  1.00  0.00           H  
HETATM 3411  H2  HOH B1126     -11.595 -24.892  15.301  1.00  0.00           H  
HETATM 3412  O   HOH B1127     -13.328  -5.194   6.866  1.00  0.00           O  
HETATM 3413  H1  HOH B1127     -13.363  -6.078   6.500  1.00  0.00           H  
HETATM 3414  H2  HOH B1127     -13.800  -4.653   6.233  1.00  0.00           H  
HETATM 3415  O   HOH B1128     -23.619 -12.723   7.354  1.00  0.00           O  
HETATM 3416  H1  HOH B1128     -24.248 -12.012   7.473  1.00  0.00           H  
HETATM 3417  H2  HOH B1128     -22.768 -12.323   7.531  1.00  0.00           H  
HETATM 3418  O   HOH B1129      -8.381  -3.583  12.860  1.00  0.00           O  
HETATM 3419  H1  HOH B1129      -8.320  -3.693  11.911  1.00  0.00           H  
HETATM 3420  H2  HOH B1129      -7.477  -3.456  13.146  1.00  0.00           H  
HETATM 3421  O   HOH B1130     -16.556 -11.829  23.148  1.00  0.00           O  
HETATM 3422  H1  HOH B1130     -16.853 -11.860  24.057  1.00  0.00           H  
HETATM 3423  H2  HOH B1130     -15.779 -12.388  23.129  1.00  0.00           H  
HETATM 3424  O   HOH B1131     -19.869  -4.904  15.826  1.00  0.00           O  
HETATM 3425  H1  HOH B1131     -20.408  -4.454  16.477  1.00  0.00           H  
HETATM 3426  H2  HOH B1131     -19.178  -4.277  15.612  1.00  0.00           H  
HETATM 3427  O   HOH B1132     -12.604  -4.207  16.146  1.00  0.00           O  
HETATM 3428  H1  HOH B1132     -12.320  -4.213  15.232  1.00  0.00           H  
HETATM 3429  H2  HOH B1132     -13.284  -3.534  16.182  1.00  0.00           H  
HETATM 3430  O   HOH B1133     -20.926  -5.117  19.095  1.00  0.00           O  
HETATM 3431  H1  HOH B1133     -20.589  -4.361  18.614  1.00  0.00           H  
HETATM 3432  H2  HOH B1133     -20.416  -5.134  19.905  1.00  0.00           H  
HETATM 3433  O   HOH B1134      -4.148 -24.434   6.339  1.00  0.00           O  
HETATM 3434  H1  HOH B1134      -3.801 -25.118   5.766  1.00  0.00           H  
HETATM 3435  H2  HOH B1134      -5.009 -24.758   6.604  1.00  0.00           H  
HETATM 3436  O   HOH B1135      -5.013   1.436  14.228  1.00  0.00           O  
HETATM 3437  H1  HOH B1135      -5.552   1.824  14.917  1.00  0.00           H  
HETATM 3438  H2  HOH B1135      -5.636   1.196  13.542  1.00  0.00           H  
HETATM 3439  O   HOH B1136     -23.452 -10.779  20.838  1.00  0.00           O  
HETATM 3440  H1  HOH B1136     -24.056 -11.213  21.441  1.00  0.00           H  
HETATM 3441  H2  HOH B1136     -23.927 -10.004  20.539  1.00  0.00           H  
HETATM 3442  O   HOH B1137     -17.495  -3.288  14.906  1.00  0.00           O  
HETATM 3443  H1  HOH B1137     -17.395  -2.380  15.191  1.00  0.00           H  
HETATM 3444  H2  HOH B1137     -17.365  -3.258  13.958  1.00  0.00           H  
HETATM 3445  O   HOH B1138     -13.801 -26.022  20.643  1.00  0.00           O  
HETATM 3446  H1  HOH B1138     -13.635 -25.994  21.586  1.00  0.00           H  
HETATM 3447  H2  HOH B1138     -13.526 -25.162  20.326  1.00  0.00           H  
HETATM 3448  O   HOH B1139     -20.903  -8.093  23.122  1.00  0.00           O  
HETATM 3449  H1  HOH B1139     -21.792  -7.900  23.421  1.00  0.00           H  
HETATM 3450  H2  HOH B1139     -20.339  -7.789  23.832  1.00  0.00           H  
HETATM 3451  O   HOH B1140       2.104 -18.945  19.628  1.00  0.00           O  
HETATM 3452  H1  HOH B1140       1.698 -18.078  19.648  1.00  0.00           H  
HETATM 3453  H2  HOH B1140       1.366 -19.555  19.621  1.00  0.00           H  
HETATM 3454  O   HOH B1141     -21.128  -5.520  13.101  1.00  0.00           O  
HETATM 3455  H1  HOH B1141     -20.815  -4.763  13.597  1.00  0.00           H  
HETATM 3456  H2  HOH B1141     -22.082  -5.443  13.122  1.00  0.00           H  
HETATM 3457  O   HOH B1142     -17.172  -6.016  14.198  1.00  0.00           O  
HETATM 3458  H1  HOH B1142     -16.971  -5.254  14.742  1.00  0.00           H  
HETATM 3459  H2  HOH B1142     -17.685  -6.589  14.768  1.00  0.00           H  
HETATM 3460  O   HOH B1143     -12.168   1.421  14.625  1.00  0.00           O  
HETATM 3461  H1  HOH B1143     -13.006   1.073  14.319  1.00  0.00           H  
HETATM 3462  H2  HOH B1143     -11.713   1.687  13.826  1.00  0.00           H  
HETATM 3463  O   HOH B1144     -12.964  -1.371  21.447  1.00  0.00           O  
HETATM 3464  H1  HOH B1144     -12.340  -1.441  20.725  1.00  0.00           H  
HETATM 3465  H2  HOH B1144     -12.964  -2.240  21.850  1.00  0.00           H  
HETATM 3466  O   HOH B1145     -13.368  -8.994   7.685  1.00  0.00           O  
HETATM 3467  H1  HOH B1145     -13.562  -8.062   7.790  1.00  0.00           H  
HETATM 3468  H2  HOH B1145     -12.672  -9.167   8.320  1.00  0.00           H  
HETATM 3469  O   HOH B1146     -10.590 -27.023   6.768  1.00  0.00           O  
HETATM 3470  H1  HOH B1146     -11.371 -27.246   6.262  1.00  0.00           H  
HETATM 3471  H2  HOH B1146     -10.585 -26.066   6.794  1.00  0.00           H  
HETATM 3472  O   HOH B1147     -21.060 -26.883   9.495  1.00  0.00           O  
HETATM 3473  H1  HOH B1147     -20.105 -26.816   9.489  1.00  0.00           H  
HETATM 3474  H2  HOH B1147     -21.356 -26.058   9.879  1.00  0.00           H  
HETATM 3475  O   HOH B1148     -14.813  -6.011  12.895  1.00  0.00           O  
HETATM 3476  H1  HOH B1148     -15.417  -5.984  13.637  1.00  0.00           H  
HETATM 3477  H2  HOH B1148     -14.023  -5.574  13.213  1.00  0.00           H  
HETATM 3478  O   HOH B1149       4.621  -3.553  15.383  1.00  0.00           O  
HETATM 3479  H1  HOH B1149       3.899  -4.176  15.293  1.00  0.00           H  
HETATM 3480  H2  HOH B1149       4.312  -2.919  16.030  1.00  0.00           H  
HETATM 3481  O   HOH B1150     -16.240  -6.144  19.581  1.00  0.00           O  
HETATM 3482  H1  HOH B1150     -15.342  -6.134  19.912  1.00  0.00           H  
HETATM 3483  H2  HOH B1150     -16.256  -5.464  18.908  1.00  0.00           H  
HETATM 3484  O   HOH B1151       1.230  -2.295  13.504  1.00  0.00           O  
HETATM 3485  H1  HOH B1151       0.343  -2.047  13.245  1.00  0.00           H  
HETATM 3486  H2  HOH B1151       1.667  -2.516  12.681  1.00  0.00           H  
HETATM 3487  O   HOH B1152       0.242  -6.638  23.945  1.00  0.00           O  
HETATM 3488  H1  HOH B1152       1.086  -6.374  23.578  1.00  0.00           H  
HETATM 3489  H2  HOH B1152       0.468  -7.230  24.663  1.00  0.00           H  
HETATM 3490  O   HOH B1153     -11.283 -26.161  17.456  1.00  0.00           O  
HETATM 3491  H1  HOH B1153     -10.660 -26.861  17.653  1.00  0.00           H  
HETATM 3492  H2  HOH B1153     -12.127 -26.502  17.751  1.00  0.00           H  
HETATM 3493  O   HOH B1154       5.609  -0.570  13.870  1.00  0.00           O  
HETATM 3494  H1  HOH B1154       5.003  -1.268  13.617  1.00  0.00           H  
HETATM 3495  H2  HOH B1154       6.198  -0.982  14.502  1.00  0.00           H  
HETATM 3496  O   HOH B1155     -10.960  -1.445  10.485  1.00  0.00           O  
HETATM 3497  H1  HOH B1155     -11.156  -1.611  11.407  1.00  0.00           H  
HETATM 3498  H2  HOH B1155     -11.721  -1.782  10.013  1.00  0.00           H  
HETATM 3499  O   HOH B1156     -10.266  -4.270  17.672  1.00  0.00           O  
HETATM 3500  H1  HOH B1156     -11.173  -4.348  17.374  1.00  0.00           H  
HETATM 3501  H2  HOH B1156      -9.759  -4.154  16.869  1.00  0.00           H  
HETATM 3502  O   HOH B1157       4.585   1.497  24.469  1.00  0.00           O  
HETATM 3503  H1  HOH B1157       5.116   1.332  25.248  1.00  0.00           H  
HETATM 3504  H2  HOH B1157       3.683   1.373  24.763  1.00  0.00           H  
HETATM 3505  O   HOH B1158     -17.034 -25.281  24.718  1.00  0.00           O  
HETATM 3506  H1  HOH B1158     -16.482 -26.047  24.561  1.00  0.00           H  
HETATM 3507  H2  HOH B1158     -17.785 -25.622  25.205  1.00  0.00           H  
HETATM 3508  O   HOH B1159      -7.568 -15.183   6.118  1.00  0.00           O  
HETATM 3509  H1  HOH B1159      -8.090 -14.428   5.845  1.00  0.00           H  
HETATM 3510  H2  HOH B1159      -8.002 -15.501   6.910  1.00  0.00           H  
HETATM 3511  O   HOH B1160      -9.733 -14.614  10.793  1.00  0.00           O  
HETATM 3512  H1  HOH B1160      -9.861 -14.792  11.725  1.00  0.00           H  
HETATM 3513  H2  HOH B1160     -10.616 -14.625  10.423  1.00  0.00           H  
HETATM 3514  O   HOH B1161     -13.338  -7.716  14.858  1.00  0.00           O  
HETATM 3515  H1  HOH B1161     -14.130  -7.659  15.392  1.00  0.00           H  
HETATM 3516  H2  HOH B1161     -12.624  -7.533  15.469  1.00  0.00           H  
HETATM 3517  O   HOH B1162      -5.208 -12.768  10.527  1.00  0.00           O  
HETATM 3518  H1  HOH B1162      -5.055 -11.925  10.953  1.00  0.00           H  
HETATM 3519  H2  HOH B1162      -5.412 -13.366  11.246  1.00  0.00           H  
HETATM 3520  O   HOH B1163     -17.465   1.007  19.154  1.00  0.00           O  
HETATM 3521  H1  HOH B1163     -16.874   1.740  19.328  1.00  0.00           H  
HETATM 3522  H2  HOH B1163     -18.270   1.232  19.620  1.00  0.00           H  
HETATM 3523  O   HOH B1164       3.119 -27.156  17.754  1.00  0.00           O  
HETATM 3524  H1  HOH B1164       3.276 -27.794  18.451  1.00  0.00           H  
HETATM 3525  H2  HOH B1164       3.703 -26.426  17.960  1.00  0.00           H  
HETATM 3526  O   HOH B1165     -12.121  -9.117  12.658  1.00  0.00           O  
HETATM 3527  H1  HOH B1165     -12.489  -8.889  13.512  1.00  0.00           H  
HETATM 3528  H2  HOH B1165     -12.669  -8.648  12.028  1.00  0.00           H  
HETATM 3529  O   HOH B1166       0.429  -7.891  17.406  1.00  0.00           O  
HETATM 3530  H1  HOH B1166       0.671  -8.600  18.001  1.00  0.00           H  
HETATM 3531  H2  HOH B1166      -0.043  -8.325  16.695  1.00  0.00           H  
HETATM 3532  O   HOH B1167     -22.780   2.245  20.814  1.00  0.00           O  
HETATM 3533  H1  HOH B1167     -22.801   3.196  20.925  1.00  0.00           H  
HETATM 3534  H2  HOH B1167     -21.949   2.074  20.371  1.00  0.00           H  
HETATM 3535  O   HOH B1168     -17.401  -6.924  22.811  1.00  0.00           O  
HETATM 3536  H1  HOH B1168     -16.783  -7.621  22.592  1.00  0.00           H  
HETATM 3537  H2  HOH B1168     -17.959  -7.302  23.491  1.00  0.00           H  
HETATM 3538  O   HOH B1169       0.986 -12.600   6.274  1.00  0.00           O  
HETATM 3539  H1  HOH B1169       1.084 -13.380   5.727  1.00  0.00           H  
HETATM 3540  H2  HOH B1169       0.203 -12.165   5.933  1.00  0.00           H  
HETATM 3541  O   HOH B1170      -5.366   0.144   8.270  1.00  0.00           O  
HETATM 3542  H1  HOH B1170      -4.507  -0.138   8.583  1.00  0.00           H  
HETATM 3543  H2  HOH B1170      -5.981  -0.189   8.923  1.00  0.00           H  
HETATM 3544  O   HOH B1171     -15.876 -23.288   6.781  1.00  0.00           O  
HETATM 3545  H1  HOH B1171     -15.785 -22.645   7.484  1.00  0.00           H  
HETATM 3546  H2  HOH B1171     -16.697 -23.742   6.975  1.00  0.00           H  
HETATM 3547  O   HOH B1172     -13.032   1.297   8.390  1.00  0.00           O  
HETATM 3548  H1  HOH B1172     -13.022   2.128   8.866  1.00  0.00           H  
HETATM 3549  H2  HOH B1172     -12.629   1.500   7.545  1.00  0.00           H  
HETATM 3550  O   HOH B1173     -14.023   0.968  16.883  1.00  0.00           O  
HETATM 3551  H1  HOH B1173     -13.226   0.830  16.371  1.00  0.00           H  
HETATM 3552  H2  HOH B1173     -13.711   1.138  17.772  1.00  0.00           H  
HETATM 3553  O   HOH B1174     -22.553   0.984  12.503  1.00  0.00           O  
HETATM 3554  H1  HOH B1174     -21.884   0.475  12.047  1.00  0.00           H  
HETATM 3555  H2  HOH B1174     -23.338   0.438  12.465  1.00  0.00           H  
HETATM 3556  O   HOH B1175       1.690  -4.705  18.125  1.00  0.00           O  
HETATM 3557  H1  HOH B1175       1.494  -4.722  17.188  1.00  0.00           H  
HETATM 3558  H2  HOH B1175       1.848  -5.620  18.355  1.00  0.00           H  
HETATM 3559  O   HOH B1176      -4.924  -0.789  18.953  1.00  0.00           O  
HETATM 3560  H1  HOH B1176      -4.623  -0.591  19.840  1.00  0.00           H  
HETATM 3561  H2  HOH B1176      -4.872  -1.743  18.889  1.00  0.00           H  
HETATM 3562  O   HOH B1177     -20.880  -2.757  13.987  1.00  0.00           O  
HETATM 3563  H1  HOH B1177     -20.478  -1.921  14.222  1.00  0.00           H  
HETATM 3564  H2  HOH B1177     -21.716  -2.517  13.586  1.00  0.00           H  
HETATM 3565  O   HOH B1178     -22.821  -0.711   5.317  1.00  0.00           O  
HETATM 3566  H1  HOH B1178     -22.045  -0.398   4.852  1.00  0.00           H  
HETATM 3567  H2  HOH B1178     -22.999  -1.570   4.935  1.00  0.00           H  
HETATM 3568  O   HOH B1179       5.375   0.402  20.244  1.00  0.00           O  
HETATM 3569  H1  HOH B1179       5.871  -0.332  19.880  1.00  0.00           H  
HETATM 3570  H2  HOH B1179       6.031   1.081  20.402  1.00  0.00           H  
HETATM 3571  O   HOH B1180      -1.868 -12.836  13.609  1.00  0.00           O  
HETATM 3572  H1  HOH B1180      -2.494 -12.800  14.332  1.00  0.00           H  
HETATM 3573  H2  HOH B1180      -1.096 -12.374  13.937  1.00  0.00           H  
HETATM 3574  O   HOH B1181     -22.722  -8.406  18.527  1.00  0.00           O  
HETATM 3575  H1  HOH B1181     -23.412  -8.021  17.987  1.00  0.00           H  
HETATM 3576  H2  HOH B1181     -22.229  -8.963  17.924  1.00  0.00           H  
HETATM 3577  O   HOH B1182     -20.289  -0.599  23.067  1.00  0.00           O  
HETATM 3578  H1  HOH B1182     -20.471  -0.646  22.129  1.00  0.00           H  
HETATM 3579  H2  HOH B1182     -19.781   0.206  23.172  1.00  0.00           H  
HETATM 3580  O   HOH B1183     -10.954  -5.414  20.533  1.00  0.00           O  
HETATM 3581  H1  HOH B1183     -11.906  -5.507  20.558  1.00  0.00           H  
HETATM 3582  H2  HOH B1183     -10.714  -5.640  19.635  1.00  0.00           H  
HETATM 3583  O   HOH B1184     -11.278  -6.100  11.285  1.00  0.00           O  
HETATM 3584  H1  HOH B1184     -10.748  -5.660  10.620  1.00  0.00           H  
HETATM 3585  H2  HOH B1184     -11.831  -6.705  10.790  1.00  0.00           H  
HETATM 3586  O   HOH B1185     -20.793 -21.285   6.826  1.00  0.00           O  
HETATM 3587  H1  HOH B1185     -20.231 -20.618   6.431  1.00  0.00           H  
HETATM 3588  H2  HOH B1185     -20.258 -21.667   7.522  1.00  0.00           H  
HETATM 3589  O   HOH B1186      -7.222  -3.868   5.020  1.00  0.00           O  
HETATM 3590  H1  HOH B1186      -6.767  -3.098   5.361  1.00  0.00           H  
HETATM 3591  H2  HOH B1186      -8.093  -3.548   4.784  1.00  0.00           H  
HETATM 3592  O   HOH B1187      -5.975 -14.868  12.357  1.00  0.00           O  
HETATM 3593  H1  HOH B1187      -6.527 -15.496  11.891  1.00  0.00           H  
HETATM 3594  H2  HOH B1187      -6.575 -14.416  12.950  1.00  0.00           H  
HETATM 3595  O   HOH B1188     -24.097 -23.907  10.758  1.00  0.00           O  
HETATM 3596  H1  HOH B1188     -24.242 -24.822  10.516  1.00  0.00           H  
HETATM 3597  H2  HOH B1188     -24.161 -23.899  11.713  1.00  0.00           H  
HETATM 3598  O   HOH B1189     -19.486  -1.036   7.002  1.00  0.00           O  
HETATM 3599  H1  HOH B1189     -19.403  -1.757   7.626  1.00  0.00           H  
HETATM 3600  H2  HOH B1189     -20.306  -0.605   7.240  1.00  0.00           H  
HETATM 3601  O   HOH B1190     -14.958  -1.003  19.624  1.00  0.00           O  
HETATM 3602  H1  HOH B1190     -14.503  -1.209  20.440  1.00  0.00           H  
HETATM 3603  H2  HOH B1190     -15.125  -0.061  19.673  1.00  0.00           H  
HETATM 3604  O   HOH B1191      -0.862   1.888  21.892  1.00  0.00           O  
HETATM 3605  H1  HOH B1191      -0.926   0.933  21.907  1.00  0.00           H  
HETATM 3606  H2  HOH B1191      -1.239   2.140  21.050  1.00  0.00           H  
HETATM 3607  O   HOH B1192      -7.823   0.465  20.961  1.00  0.00           O  
HETATM 3608  H1  HOH B1192      -7.441   0.987  21.665  1.00  0.00           H  
HETATM 3609  H2  HOH B1192      -7.252   0.622  20.208  1.00  0.00           H  
HETATM 3610  O   HOH B1193     -18.716  -6.603   5.555  1.00  0.00           O  
HETATM 3611  H1  HOH B1193     -19.621  -6.563   5.245  1.00  0.00           H  
HETATM 3612  H2  HOH B1193     -18.365  -5.729   5.381  1.00  0.00           H  
HETATM 3613  O   HOH B1194      -9.536  -1.682  24.564  1.00  0.00           O  
HETATM 3614  H1  HOH B1194      -9.406  -1.672  23.615  1.00  0.00           H  
HETATM 3615  H2  HOH B1194      -9.597  -2.610  24.788  1.00  0.00           H  
HETATM 3616  O   HOH B1195     -13.597  -6.391  20.669  1.00  0.00           O  
HETATM 3617  H1  HOH B1195     -13.183  -7.140  21.097  1.00  0.00           H  
HETATM 3618  H2  HOH B1195     -13.345  -6.470  19.749  1.00  0.00           H  
HETATM 3619  O   HOH B1196      -7.851  -2.438  21.444  1.00  0.00           O  
HETATM 3620  H1  HOH B1196      -8.253  -2.487  20.577  1.00  0.00           H  
HETATM 3621  H2  HOH B1196      -7.540  -1.536  21.514  1.00  0.00           H  
HETATM 3622  O   HOH B1197     -15.501  -2.180   7.705  1.00  0.00           O  
HETATM 3623  H1  HOH B1197     -14.781  -2.110   7.079  1.00  0.00           H  
HETATM 3624  H2  HOH B1197     -15.941  -1.331   7.660  1.00  0.00           H  
HETATM 3625  O   HOH B1198     -15.750 -14.809  17.696  1.00  0.00           O  
HETATM 3626  H1  HOH B1198     -15.476 -14.255  16.966  1.00  0.00           H  
HETATM 3627  H2  HOH B1198     -14.985 -15.353  17.885  1.00  0.00           H  
HETATM 3628  O   HOH B1199     -19.365  -5.460   9.414  1.00  0.00           O  
HETATM 3629  H1  HOH B1199     -18.750  -5.129   8.759  1.00  0.00           H  
HETATM 3630  H2  HOH B1199     -18.846  -5.531  10.216  1.00  0.00           H  
HETATM 3631  O   HOH B1200     -23.050  -3.598   7.203  1.00  0.00           O  
HETATM 3632  H1  HOH B1200     -22.530  -4.094   6.571  1.00  0.00           H  
HETATM 3633  H2  HOH B1200     -22.612  -3.744   8.041  1.00  0.00           H  
HETATM 3634  O   HOH B1201      -2.588  -1.608  24.169  1.00  0.00           O  
HETATM 3635  H1  HOH B1201      -2.350  -1.977  23.319  1.00  0.00           H  
HETATM 3636  H2  HOH B1201      -3.096  -2.299  24.596  1.00  0.00           H  
HETATM 3637  O   HOH B1202       2.267  -4.056   8.811  1.00  0.00           O  
HETATM 3638  H1  HOH B1202       3.034  -4.170   8.250  1.00  0.00           H  
HETATM 3639  H2  HOH B1202       1.919  -3.198   8.570  1.00  0.00           H  
HETATM 3640  O   HOH B1203     -15.339  -5.795  24.778  1.00  0.00           O  
HETATM 3641  H1  HOH B1203     -16.003  -5.875  24.093  1.00  0.00           H  
HETATM 3642  H2  HOH B1203     -15.248  -6.681  25.129  1.00  0.00           H  
HETATM 3643  O   HOH B1204     -11.169 -25.912  24.921  1.00  0.00           O  
HETATM 3644  H1  HOH B1204     -10.269 -25.862  25.244  1.00  0.00           H  
HETATM 3645  H2  HOH B1204     -11.294 -26.835  24.701  1.00  0.00           H  
HETATM 3646  O   HOH B1205      -5.747 -19.438   6.528  1.00  0.00           O  
HETATM 3647  H1  HOH B1205      -5.034 -19.084   7.059  1.00  0.00           H  
HETATM 3648  H2  HOH B1205      -6.183 -18.666   6.166  1.00  0.00           H  
HETATM 3649  O   HOH B1206      -9.781  -6.556   8.699  1.00  0.00           O  
HETATM 3650  H1  HOH B1206      -9.866  -6.699   7.756  1.00  0.00           H  
HETATM 3651  H2  HOH B1206      -9.211  -7.264   8.998  1.00  0.00           H  
HETATM 3652  O   HOH B1207     -17.094   0.081  22.605  1.00  0.00           O  
HETATM 3653  H1  HOH B1207     -17.405  -0.190  21.741  1.00  0.00           H  
HETATM 3654  H2  HOH B1207     -17.693   0.780  22.867  1.00  0.00           H  
HETATM 3655  O   HOH B1208      -8.436   1.257   8.174  1.00  0.00           O  
HETATM 3656  H1  HOH B1208      -8.572   0.331   7.974  1.00  0.00           H  
HETATM 3657  H2  HOH B1208      -9.104   1.714   7.663  1.00  0.00           H  
HETATM 3658  O   HOH B1209     -15.148 -26.290   6.096  1.00  0.00           O  
HETATM 3659  H1  HOH B1209     -15.832 -26.960   6.072  1.00  0.00           H  
HETATM 3660  H2  HOH B1209     -15.561 -25.512   5.723  1.00  0.00           H  
HETATM 3661  O   HOH B1210     -16.201   1.702  15.458  1.00  0.00           O  
HETATM 3662  H1  HOH B1210     -15.622   1.380  16.148  1.00  0.00           H  
HETATM 3663  H2  HOH B1210     -16.723   2.383  15.882  1.00  0.00           H  
HETATM 3664  O   HOH B1211     -11.401 -10.605  18.786  1.00  0.00           O  
HETATM 3665  H1  HOH B1211     -11.769 -11.485  18.858  1.00  0.00           H  
HETATM 3666  H2  HOH B1211     -12.040 -10.120  18.263  1.00  0.00           H  
HETATM 3667  O   HOH B1212      -9.563 -19.670  10.276  1.00  0.00           O  
HETATM 3668  H1  HOH B1212      -8.871 -19.791   9.626  1.00  0.00           H  
HETATM 3669  H2  HOH B1212      -9.834 -20.559  10.505  1.00  0.00           H  
HETATM 3670  O   HOH B1213     -11.991 -21.120  12.798  1.00  0.00           O  
HETATM 3671  H1  HOH B1213     -11.170 -21.547  12.555  1.00  0.00           H  
HETATM 3672  H2  HOH B1213     -12.657 -21.564  12.273  1.00  0.00           H  
HETATM 3673  O   HOH B1214       0.727 -12.349  11.336  1.00  0.00           O  
HETATM 3674  H1  HOH B1214      -0.162 -12.122  11.062  1.00  0.00           H  
HETATM 3675  H2  HOH B1214       1.258 -11.596  11.078  1.00  0.00           H  
HETATM 3676  O   HOH B1215      -4.857 -19.920  17.713  1.00  0.00           O  
HETATM 3677  H1  HOH B1215      -4.670 -19.488  16.880  1.00  0.00           H  
HETATM 3678  H2  HOH B1215      -5.254 -19.238  18.255  1.00  0.00           H  
HETATM 3679  O   HOH B1216      -0.797 -19.366  19.521  1.00  0.00           O  
HETATM 3680  H1  HOH B1216      -1.171 -18.998  18.720  1.00  0.00           H  
HETATM 3681  H2  HOH B1216      -1.163 -20.249  19.573  1.00  0.00           H  
HETATM 3682  O   HOH B1217       3.245 -23.472  15.574  1.00  0.00           O  
HETATM 3683  H1  HOH B1217       3.103 -23.172  14.677  1.00  0.00           H  
HETATM 3684  H2  HOH B1217       3.480 -24.396  15.485  1.00  0.00           H  
HETATM 3685  O   HOH B1218      -0.392 -19.555  16.054  1.00  0.00           O  
HETATM 3686  H1  HOH B1218      -0.969 -18.981  15.551  1.00  0.00           H  
HETATM 3687  H2  HOH B1218       0.269 -19.842  15.424  1.00  0.00           H  
HETATM 3688  O   HOH B1219      -0.094 -26.116  15.863  1.00  0.00           O  
HETATM 3689  H1  HOH B1219      -1.010 -25.997  16.113  1.00  0.00           H  
HETATM 3690  H2  HOH B1219      -0.124 -26.724  15.125  1.00  0.00           H  
HETATM 3691  O   HOH B1220     -24.173 -20.738  22.504  1.00  0.00           O  
HETATM 3692  H1  HOH B1220     -23.455 -20.134  22.693  1.00  0.00           H  
HETATM 3693  H2  HOH B1220     -24.516 -20.445  21.660  1.00  0.00           H  
HETATM 3694  O   HOH B1221      -4.846 -15.442   6.629  1.00  0.00           O  
HETATM 3695  H1  HOH B1221      -5.789 -15.347   6.494  1.00  0.00           H  
HETATM 3696  H2  HOH B1221      -4.673 -16.369   6.462  1.00  0.00           H  
HETATM 3697  O   HOH B1222      -5.611 -22.576  17.429  1.00  0.00           O  
HETATM 3698  H1  HOH B1222      -5.041 -22.983  16.776  1.00  0.00           H  
HETATM 3699  H2  HOH B1222      -5.237 -21.706  17.565  1.00  0.00           H  
HETATM 3700  O   HOH B1223       3.987  -4.143  19.789  1.00  0.00           O  
HETATM 3701  H1  HOH B1223       3.330  -4.013  19.106  1.00  0.00           H  
HETATM 3702  H2  HOH B1223       4.802  -4.301  19.311  1.00  0.00           H  
HETATM 3703  O   HOH B1224       3.527 -24.681   8.870  1.00  0.00           O  
HETATM 3704  H1  HOH B1224       3.982 -25.448   8.522  1.00  0.00           H  
HETATM 3705  H2  HOH B1224       2.807 -24.532   8.258  1.00  0.00           H  
HETATM 3706  O   HOH B1225      -8.364 -20.449   5.581  1.00  0.00           O  
HETATM 3707  H1  HOH B1225      -9.031 -20.614   6.248  1.00  0.00           H  
HETATM 3708  H2  HOH B1225      -7.777 -19.809   5.982  1.00  0.00           H  
HETATM 3709  O   HOH B1226       1.706 -22.030  19.689  1.00  0.00           O  
HETATM 3710  H1  HOH B1226       1.925 -21.627  18.849  1.00  0.00           H  
HETATM 3711  H2  HOH B1226       1.529 -22.947  19.477  1.00  0.00           H  
HETATM 3712  O   HOH B1227       1.217 -20.496  10.420  1.00  0.00           O  
HETATM 3713  H1  HOH B1227       0.652 -21.259  10.299  1.00  0.00           H  
HETATM 3714  H2  HOH B1227       1.530 -20.287   9.539  1.00  0.00           H  
HETATM 3715  O   HOH B1228     -23.771  -4.575  18.179  1.00  0.00           O  
HETATM 3716  H1  HOH B1228     -24.021  -5.483  18.009  1.00  0.00           H  
HETATM 3717  H2  HOH B1228     -22.874  -4.630  18.508  1.00  0.00           H  
HETATM 3718  O   HOH B1229      -5.768  -3.662  14.109  1.00  0.00           O  
HETATM 3719  H1  HOH B1229      -5.396  -2.850  13.767  1.00  0.00           H  
HETATM 3720  H2  HOH B1229      -5.319  -4.355  13.625  1.00  0.00           H  
HETATM 3721  O   HOH B1230      -7.526 -20.460   8.807  1.00  0.00           O  
HETATM 3722  H1  HOH B1230      -7.037 -19.951   8.160  1.00  0.00           H  
HETATM 3723  H2  HOH B1230      -7.449 -21.366   8.507  1.00  0.00           H  
HETATM 3724  O   HOH B1231     -18.618 -23.550  22.883  1.00  0.00           O  
HETATM 3725  H1  HOH B1231     -18.104 -24.051  23.515  1.00  0.00           H  
HETATM 3726  H2  HOH B1231     -19.124 -24.210  22.408  1.00  0.00           H  
HETATM 3727  O   HOH B1232       1.063 -21.849  24.660  1.00  0.00           O  
HETATM 3728  H1  HOH B1232       1.938 -22.184  24.464  1.00  0.00           H  
HETATM 3729  H2  HOH B1232       0.688 -21.642  23.804  1.00  0.00           H  
HETATM 3730  O   HOH B1233     -18.803 -18.541  18.267  1.00  0.00           O  
HETATM 3731  H1  HOH B1233     -19.689 -18.622  18.619  1.00  0.00           H  
HETATM 3732  H2  HOH B1233     -18.827 -17.743  17.738  1.00  0.00           H  
HETATM 3733  O   HOH B1234       5.299 -26.767   8.297  1.00  0.00           O  
HETATM 3734  H1  HOH B1234       5.962 -26.703   7.610  1.00  0.00           H  
HETATM 3735  H2  HOH B1234       4.909 -27.632   8.175  1.00  0.00           H  
HETATM 3736  O   HOH B1235      -5.113 -16.145  18.757  1.00  0.00           O  
HETATM 3737  H1  HOH B1235      -5.503 -16.067  17.886  1.00  0.00           H  
HETATM 3738  H2  HOH B1235      -5.471 -15.406  19.248  1.00  0.00           H  
HETATM 3739  O   HOH B1236      -0.783 -10.852  22.841  1.00  0.00           O  
HETATM 3740  H1  HOH B1236      -1.224 -10.220  22.273  1.00  0.00           H  
HETATM 3741  H2  HOH B1236      -1.391 -10.986  23.568  1.00  0.00           H  
HETATM 3742  O   HOH B1237     -22.991  -2.084  16.010  1.00  0.00           O  
HETATM 3743  H1  HOH B1237     -22.350  -2.667  15.603  1.00  0.00           H  
HETATM 3744  H2  HOH B1237     -23.793  -2.604  16.058  1.00  0.00           H  
HETATM 3745  O   HOH B1238     -23.675 -24.029   7.027  1.00  0.00           O  
HETATM 3746  H1  HOH B1238     -23.330 -23.524   6.291  1.00  0.00           H  
HETATM 3747  H2  HOH B1238     -24.614 -24.096   6.853  1.00  0.00           H  
HETATM 3748  O   HOH B1239       1.219  -4.465  11.268  1.00  0.00           O  
HETATM 3749  H1  HOH B1239       1.930  -4.874  11.762  1.00  0.00           H  
HETATM 3750  H2  HOH B1239       1.592  -4.301  10.402  1.00  0.00           H  
HETATM 3751  O   HOH B1240      -4.405 -15.304   9.761  1.00  0.00           O  
HETATM 3752  H1  HOH B1240      -3.946 -15.144  10.585  1.00  0.00           H  
HETATM 3753  H2  HOH B1240      -4.679 -14.436   9.466  1.00  0.00           H  
HETATM 3754  O   HOH B1241       1.327 -16.334  20.396  1.00  0.00           O  
HETATM 3755  H1  HOH B1241       0.885 -16.869  21.055  1.00  0.00           H  
HETATM 3756  H2  HOH B1241       0.625 -15.824  19.991  1.00  0.00           H  
HETATM 3757  O   HOH B1242     -22.538 -12.903  10.575  1.00  0.00           O  
HETATM 3758  H1  HOH B1242     -23.160 -12.953   9.848  1.00  0.00           H  
HETATM 3759  H2  HOH B1242     -22.472 -13.802  10.896  1.00  0.00           H  
HETATM 3760  O   HOH B1243       2.509 -23.852  22.783  1.00  0.00           O  
HETATM 3761  H1  HOH B1243       2.232 -23.383  21.996  1.00  0.00           H  
HETATM 3762  H2  HOH B1243       1.813 -24.489  22.941  1.00  0.00           H  
HETATM 3763  O   HOH B1244      -2.608  -7.979   6.124  1.00  0.00           O  
HETATM 3764  H1  HOH B1244      -1.830  -8.383   6.507  1.00  0.00           H  
HETATM 3765  H2  HOH B1244      -2.848  -7.287   6.740  1.00  0.00           H  
HETATM 3766  O   HOH B1245       4.984  -3.700  10.759  1.00  0.00           O  
HETATM 3767  H1  HOH B1245       5.132  -3.147   9.992  1.00  0.00           H  
HETATM 3768  H2  HOH B1245       5.197  -4.585  10.462  1.00  0.00           H  
HETATM 3769  O   HOH B1246      -2.967 -26.710  13.504  1.00  0.00           O  
HETATM 3770  H1  HOH B1246      -2.834 -26.366  14.387  1.00  0.00           H  
HETATM 3771  H2  HOH B1246      -3.642 -27.381  13.608  1.00  0.00           H  
HETATM 3772  O   HOH B1247       2.821  -7.115  18.454  1.00  0.00           O  
HETATM 3773  H1  HOH B1247       1.972  -7.400  18.117  1.00  0.00           H  
HETATM 3774  H2  HOH B1247       3.199  -7.901  18.848  1.00  0.00           H  
HETATM 3775  O   HOH B1248      -0.871 -22.421  16.736  1.00  0.00           O  
HETATM 3776  H1  HOH B1248      -0.469 -21.585  16.498  1.00  0.00           H  
HETATM 3777  H2  HOH B1248      -0.130 -23.001  16.914  1.00  0.00           H  
HETATM 3778  O   HOH B1249      -1.702  -3.553  21.190  1.00  0.00           O  
HETATM 3779  H1  HOH B1249      -0.914  -3.640  21.726  1.00  0.00           H  
HETATM 3780  H2  HOH B1249      -1.375  -3.399  20.304  1.00  0.00           H  
HETATM 3781  O   HOH B1250     -24.060 -15.633  16.527  1.00  0.00           O  
HETATM 3782  H1  HOH B1250     -23.793 -15.861  17.417  1.00  0.00           H  
HETATM 3783  H2  HOH B1250     -23.334 -15.113  16.184  1.00  0.00           H  
HETATM 3784  O   HOH B1251       1.503  -8.320  13.101  1.00  0.00           O  
HETATM 3785  H1  HOH B1251       0.616  -8.338  13.460  1.00  0.00           H  
HETATM 3786  H2  HOH B1251       1.953  -9.042  13.538  1.00  0.00           H  
HETATM 3787  O   HOH B1252      -7.580 -17.897  12.021  1.00  0.00           O  
HETATM 3788  H1  HOH B1252      -7.948 -18.364  11.270  1.00  0.00           H  
HETATM 3789  H2  HOH B1252      -6.676 -18.205  12.076  1.00  0.00           H  
HETATM 3790  O   HOH B1253      -5.891  -1.719  10.964  1.00  0.00           O  
HETATM 3791  H1  HOH B1253      -5.368  -2.466  10.672  1.00  0.00           H  
HETATM 3792  H2  HOH B1253      -6.637  -1.700  10.365  1.00  0.00           H  
HETATM 3793  O   HOH B1254     -19.441  -1.653  10.169  1.00  0.00           O  
HETATM 3794  H1  HOH B1254     -19.881  -0.829  10.381  1.00  0.00           H  
HETATM 3795  H2  HOH B1254     -20.154  -2.271  10.009  1.00  0.00           H  
HETATM 3796  O   HOH B1255      -0.992  -4.300  15.413  1.00  0.00           O  
HETATM 3797  H1  HOH B1255      -1.263  -3.741  14.684  1.00  0.00           H  
HETATM 3798  H2  HOH B1255      -1.683  -4.959  15.478  1.00  0.00           H  
HETATM 3799  O   HOH B1256       1.504  -0.952  20.921  1.00  0.00           O  
HETATM 3800  H1  HOH B1256       1.306  -1.847  20.647  1.00  0.00           H  
HETATM 3801  H2  HOH B1256       0.652  -0.573  21.137  1.00  0.00           H  
HETATM 3802  O   HOH B1257     -24.203 -21.131  12.210  1.00  0.00           O  
HETATM 3803  H1  HOH B1257     -24.781 -21.572  11.586  1.00  0.00           H  
HETATM 3804  H2  HOH B1257     -23.525 -20.729  11.666  1.00  0.00           H  
HETATM 3805  O   HOH B1258     -18.823 -25.828  19.022  1.00  0.00           O  
HETATM 3806  H1  HOH B1258     -17.881 -25.920  18.875  1.00  0.00           H  
HETATM 3807  H2  HOH B1258     -19.114 -25.221  18.341  1.00  0.00           H  
HETATM 3808  O   HOH B1259     -12.193 -23.677   5.230  1.00  0.00           O  
HETATM 3809  H1  HOH B1259     -12.785 -22.954   5.023  1.00  0.00           H  
HETATM 3810  H2  HOH B1259     -11.518 -23.636   4.552  1.00  0.00           H  
HETATM 3811  O   HOH B1260       0.226 -25.380  22.487  1.00  0.00           O  
HETATM 3812  H1  HOH B1260       0.464 -25.282  21.565  1.00  0.00           H  
HETATM 3813  H2  HOH B1260      -0.314 -26.169  22.514  1.00  0.00           H  
HETATM 3814  O   HOH B1261     -15.684 -23.067  24.349  1.00  0.00           O  
HETATM 3815  H1  HOH B1261     -15.077 -23.370  25.025  1.00  0.00           H  
HETATM 3816  H2  HOH B1261     -16.419 -23.679  24.396  1.00  0.00           H  
HETATM 3817  O   HOH B1262      -3.000 -25.736  15.971  1.00  0.00           O  
HETATM 3818  H1  HOH B1262      -3.177 -25.718  16.911  1.00  0.00           H  
HETATM 3819  H2  HOH B1262      -3.136 -24.833  15.684  1.00  0.00           H  
HETATM 3820  O   HOH B1263      -2.117 -21.242  21.382  1.00  0.00           O  
HETATM 3821  H1  HOH B1263      -2.658 -20.648  21.902  1.00  0.00           H  
HETATM 3822  H2  HOH B1263      -2.553 -21.282  20.531  1.00  0.00           H  
HETATM 3823  O   HOH B1264       3.761 -25.922  14.217  1.00  0.00           O  
HETATM 3824  H1  HOH B1264       3.435 -26.692  14.682  1.00  0.00           H  
HETATM 3825  H2  HOH B1264       3.352 -25.972  13.353  1.00  0.00           H  
HETATM 3826  O   HOH B1265     -20.049  -8.205  20.483  1.00  0.00           O  
HETATM 3827  H1  HOH B1265     -20.959  -8.007  20.262  1.00  0.00           H  
HETATM 3828  H2  HOH B1265     -19.997  -8.073  21.429  1.00  0.00           H  
HETATM 3829  O   HOH B1266      -2.662 -11.378  24.382  1.00  0.00           O  
HETATM 3830  H1  HOH B1266      -2.975 -10.911  25.156  1.00  0.00           H  
HETATM 3831  H2  HOH B1266      -2.206 -12.144  24.731  1.00  0.00           H  
HETATM 3832  O   HOH B1267       0.355 -14.662  22.980  1.00  0.00           O  
HETATM 3833  H1  HOH B1267       1.097 -15.174  22.657  1.00  0.00           H  
HETATM 3834  H2  HOH B1267       0.755 -13.947  23.476  1.00  0.00           H  
HETATM 3835  O   HOH B1268      -1.262   2.305  11.601  1.00  0.00           O  
HETATM 3836  H1  HOH B1268      -1.916   2.642  12.213  1.00  0.00           H  
HETATM 3837  H2  HOH B1268      -0.590   1.913  12.160  1.00  0.00           H  
HETATM 3838  O   HOH B1269       5.798 -18.110  12.268  1.00  0.00           O  
HETATM 3839  H1  HOH B1269       4.862 -18.212  12.440  1.00  0.00           H  
HETATM 3840  H2  HOH B1269       5.938 -18.555  11.433  1.00  0.00           H  
HETATM 3841  O   HOH B1270     -12.094 -20.010  17.143  1.00  0.00           O  
HETATM 3842  H1  HOH B1270     -11.154 -20.035  16.964  1.00  0.00           H  
HETATM 3843  H2  HOH B1270     -12.267 -20.816  17.629  1.00  0.00           H  
HETATM 3844  O   HOH B1271      -1.977 -15.104  16.404  1.00  0.00           O  
HETATM 3845  H1  HOH B1271      -2.482 -14.312  16.220  1.00  0.00           H  
HETATM 3846  H2  HOH B1271      -2.026 -15.613  15.595  1.00  0.00           H  
HETATM 3847  O   HOH B1272       3.760 -18.531  23.634  1.00  0.00           O  
HETATM 3848  H1  HOH B1272       4.651 -18.679  23.953  1.00  0.00           H  
HETATM 3849  H2  HOH B1272       3.208 -19.058  24.212  1.00  0.00           H  
HETATM 3850  O   HOH B1273     -21.597 -18.539  13.555  1.00  0.00           O  
HETATM 3851  H1  HOH B1273     -21.174 -18.337  14.390  1.00  0.00           H  
HETATM 3852  H2  HOH B1273     -22.463 -18.138  13.622  1.00  0.00           H  
HETATM 3853  O   HOH B1274     -22.267 -19.214  23.348  1.00  0.00           O  
HETATM 3854  H1  HOH B1274     -21.416 -18.810  23.516  1.00  0.00           H  
HETATM 3855  H2  HOH B1274     -22.825 -18.904  24.061  1.00  0.00           H  
HETATM 3856  O   HOH B1275       3.270 -21.508  17.597  1.00  0.00           O  
HETATM 3857  H1  HOH B1275       3.401 -22.333  17.129  1.00  0.00           H  
HETATM 3858  H2  HOH B1275       3.199 -20.849  16.906  1.00  0.00           H  
HETATM 3859  O   HOH B1276     -18.168 -23.961   8.256  1.00  0.00           O  
HETATM 3860  H1  HOH B1276     -18.521 -23.097   8.470  1.00  0.00           H  
HETATM 3861  H2  HOH B1276     -18.858 -24.380   7.741  1.00  0.00           H  
HETATM 3862  O   HOH B1277      -4.071 -24.217  12.095  1.00  0.00           O  
HETATM 3863  H1  HOH B1277      -3.445 -24.783  12.548  1.00  0.00           H  
HETATM 3864  H2  HOH B1277      -4.805 -24.136  12.703  1.00  0.00           H  
HETATM 3865  O   HOH B1278      -7.386   2.196  15.541  1.00  0.00           O  
HETATM 3866  H1  HOH B1278      -7.913   1.610  16.084  1.00  0.00           H  
HETATM 3867  H2  HOH B1278      -7.955   2.419  14.805  1.00  0.00           H  
HETATM 3868  O   HOH B1279     -18.347 -17.185  10.285  1.00  0.00           O  
HETATM 3869  H1  HOH B1279     -18.598 -16.629  11.023  1.00  0.00           H  
HETATM 3870  H2  HOH B1279     -18.361 -16.600   9.528  1.00  0.00           H  
HETATM 3871  O   HOH B1280      -8.282 -11.521   5.596  1.00  0.00           O  
HETATM 3872  H1  HOH B1280      -9.164 -11.859   5.749  1.00  0.00           H  
HETATM 3873  H2  HOH B1280      -7.843 -12.213   5.101  1.00  0.00           H  
HETATM 3874  O   HOH B1281      -2.069 -19.698  13.556  1.00  0.00           O  
HETATM 3875  H1  HOH B1281      -1.155 -19.982  13.524  1.00  0.00           H  
HETATM 3876  H2  HOH B1281      -2.106 -18.942  12.970  1.00  0.00           H  
HETATM 3877  O   HOH B1282       0.153 -16.568  12.159  1.00  0.00           O  
HETATM 3878  H1  HOH B1282       0.461 -16.121  12.947  1.00  0.00           H  
HETATM 3879  H2  HOH B1282       0.865 -16.460  11.528  1.00  0.00           H  
HETATM 3880  O   HOH B1283      -3.767   0.132  21.423  1.00  0.00           O  
HETATM 3881  H1  HOH B1283      -4.219   0.942  21.661  1.00  0.00           H  
HETATM 3882  H2  HOH B1283      -4.321  -0.565  21.773  1.00  0.00           H  
HETATM 3883  O   HOH B1284      -7.054  -2.980  16.515  1.00  0.00           O  
HETATM 3884  H1  HOH B1284      -7.100  -3.374  15.644  1.00  0.00           H  
HETATM 3885  H2  HOH B1284      -6.357  -2.327  16.447  1.00  0.00           H  
HETATM 3886  O   HOH B1285       2.877 -19.543  15.680  1.00  0.00           O  
HETATM 3887  H1  HOH B1285       2.436 -18.806  16.103  1.00  0.00           H  
HETATM 3888  H2  HOH B1285       3.052 -19.238  14.789  1.00  0.00           H  
HETATM 3889  O   HOH B1286       0.197 -19.233   5.087  1.00  0.00           O  
HETATM 3890  H1  HOH B1286       0.766 -18.633   4.605  1.00  0.00           H  
HETATM 3891  H2  HOH B1286       0.716 -19.497   5.847  1.00  0.00           H  
HETATM 3892  O   HOH B1287      -3.788 -21.741  10.872  1.00  0.00           O  
HETATM 3893  H1  HOH B1287      -3.544 -22.527  11.360  1.00  0.00           H  
HETATM 3894  H2  HOH B1287      -2.953 -21.366  10.589  1.00  0.00           H  
HETATM 3895  O   HOH B1288      -1.193  -1.767  12.669  1.00  0.00           O  
HETATM 3896  H1  HOH B1288      -2.017  -1.351  12.416  1.00  0.00           H  
HETATM 3897  H2  HOH B1288      -1.175  -2.586  12.174  1.00  0.00           H  
HETATM 3898  O   HOH B1289      -9.163 -24.356  16.894  1.00  0.00           O  
HETATM 3899  H1  HOH B1289      -8.303 -24.764  16.791  1.00  0.00           H  
HETATM 3900  H2  HOH B1289      -9.657 -24.970  17.438  1.00  0.00           H  
HETATM 3901  O   HOH B1290     -22.979 -20.655  19.084  1.00  0.00           O  
HETATM 3902  H1  HOH B1290     -23.867 -20.728  19.431  1.00  0.00           H  
HETATM 3903  H2  HOH B1290     -22.686 -19.785  19.354  1.00  0.00           H  
HETATM 3904  O   HOH B1291     -23.030  -9.134  13.080  1.00  0.00           O  
HETATM 3905  H1  HOH B1291     -22.447  -9.006  13.829  1.00  0.00           H  
HETATM 3906  H2  HOH B1291     -23.820  -9.524  13.454  1.00  0.00           H  
HETATM 3907  O   HOH B1292       1.095 -13.963  16.502  1.00  0.00           O  
HETATM 3908  H1  HOH B1292       0.799 -13.235  17.048  1.00  0.00           H  
HETATM 3909  H2  HOH B1292       1.885 -14.283  16.938  1.00  0.00           H  
HETATM 3910  O   HOH B1293       2.878   0.390  19.221  1.00  0.00           O  
HETATM 3911  H1  HOH B1293       2.396  -0.117  19.874  1.00  0.00           H  
HETATM 3912  H2  HOH B1293       3.776   0.415  19.551  1.00  0.00           H  
HETATM 3913  O   HOH B1294       0.554 -25.351  10.820  1.00  0.00           O  
HETATM 3914  H1  HOH B1294      -0.050 -26.094  10.833  1.00  0.00           H  
HETATM 3915  H2  HOH B1294       1.424 -25.750  10.825  1.00  0.00           H  
HETATM 3916  O   HOH B1295      -4.816 -12.298  21.014  1.00  0.00           O  
HETATM 3917  H1  HOH B1295      -4.001 -12.793  20.927  1.00  0.00           H  
HETATM 3918  H2  HOH B1295      -4.534 -11.412  21.242  1.00  0.00           H  
HETATM 3919  O   HOH B1296       3.532 -13.867   8.768  1.00  0.00           O  
HETATM 3920  H1  HOH B1296       3.505 -13.624   9.693  1.00  0.00           H  
HETATM 3921  H2  HOH B1296       3.667 -13.039   8.306  1.00  0.00           H  
HETATM 3922  O   HOH B1297     -19.065 -12.947  21.299  1.00  0.00           O  
HETATM 3923  H1  HOH B1297     -18.393 -13.029  21.975  1.00  0.00           H  
HETATM 3924  H2  HOH B1297     -19.814 -12.558  21.750  1.00  0.00           H  
HETATM 3925  O   HOH B1298       0.271 -23.680  13.258  1.00  0.00           O  
HETATM 3926  H1  HOH B1298       0.432 -24.340  12.584  1.00  0.00           H  
HETATM 3927  H2  HOH B1298       1.135 -23.503  13.632  1.00  0.00           H  
HETATM 3928  O   HOH B1299       3.658 -11.506   6.735  1.00  0.00           O  
HETATM 3929  H1  HOH B1299       2.829 -11.971   6.616  1.00  0.00           H  
HETATM 3930  H2  HOH B1299       4.036 -11.462   5.857  1.00  0.00           H  
HETATM 3931  O   HOH B1300      -2.813 -21.507  18.647  1.00  0.00           O  
HETATM 3932  H1  HOH B1300      -3.489 -21.012  18.184  1.00  0.00           H  
HETATM 3933  H2  HOH B1300      -2.195 -21.766  17.963  1.00  0.00           H  
HETATM 3934  O   HOH B1301     -19.828 -16.596   5.969  1.00  0.00           O  
HETATM 3935  H1  HOH B1301     -20.534 -16.023   6.268  1.00  0.00           H  
HETATM 3936  H2  HOH B1301     -19.110 -16.432   6.581  1.00  0.00           H  
HETATM 3937  O   HOH B1302      -6.285 -10.291  16.217  1.00  0.00           O  
HETATM 3938  H1  HOH B1302      -6.328 -11.227  16.020  1.00  0.00           H  
HETATM 3939  H2  HOH B1302      -5.416 -10.168  16.601  1.00  0.00           H  
HETATM 3940  O   HOH B1303       1.247 -15.502  14.327  1.00  0.00           O  
HETATM 3941  H1  HOH B1303       0.886 -14.954  15.024  1.00  0.00           H  
HETATM 3942  H2  HOH B1303       2.046 -15.872  14.702  1.00  0.00           H  
HETATM 3943  O   HOH B1304       3.004 -22.496  12.982  1.00  0.00           O  
HETATM 3944  H1  HOH B1304       3.157 -21.575  13.195  1.00  0.00           H  
HETATM 3945  H2  HOH B1304       3.327 -22.591  12.086  1.00  0.00           H  
HETATM 3946  O   HOH B1305      -7.448  -9.045   6.602  1.00  0.00           O  
HETATM 3947  H1  HOH B1305      -7.512  -9.936   6.258  1.00  0.00           H  
HETATM 3948  H2  HOH B1305      -6.821  -8.610   6.025  1.00  0.00           H  
HETATM 3949  O   HOH B1306      -1.385 -13.894  24.881  1.00  0.00           O  
HETATM 3950  H1  HOH B1306      -0.673 -14.195  24.316  1.00  0.00           H  
HETATM 3951  H2  HOH B1306      -2.127 -14.453  24.650  1.00  0.00           H  
HETATM 3952  O   HOH B1307      -0.975 -26.997  19.146  1.00  0.00           O  
HETATM 3953  H1  HOH B1307      -0.530 -27.704  18.679  1.00  0.00           H  
HETATM 3954  H2  HOH B1307      -0.285 -26.361  19.333  1.00  0.00           H  
HETATM 3955  O   HOH B1308     -15.720  -8.541   9.615  1.00  0.00           O  
HETATM 3956  H1  HOH B1308     -15.789  -9.471   9.831  1.00  0.00           H  
HETATM 3957  H2  HOH B1308     -16.360  -8.409   8.916  1.00  0.00           H  
HETATM 3958  O   HOH B1309     -23.319 -15.268   8.434  1.00  0.00           O  
HETATM 3959  H1  HOH B1309     -23.467 -14.606   7.759  1.00  0.00           H  
HETATM 3960  H2  HOH B1309     -23.989 -15.932   8.270  1.00  0.00           H  
HETATM 3961  O   HOH B1310      -7.972 -21.803  16.726  1.00  0.00           O  
HETATM 3962  H1  HOH B1310      -7.078 -22.113  16.866  1.00  0.00           H  
HETATM 3963  H2  HOH B1310      -8.507 -22.596  16.747  1.00  0.00           H  
HETATM 3964  O   HOH B1311       1.027 -24.944  20.071  1.00  0.00           O  
HETATM 3965  H1  HOH B1311       1.926 -25.268  20.135  1.00  0.00           H  
HETATM 3966  H2  HOH B1311       0.879 -24.831  19.132  1.00  0.00           H  
HETATM 3967  O   HOH B1312       1.803 -17.697  17.342  1.00  0.00           O  
HETATM 3968  H1  HOH B1312       2.119 -18.364  17.951  1.00  0.00           H  
HETATM 3969  H2  HOH B1312       0.866 -17.628  17.526  1.00  0.00           H  
HETATM 3970  O   HOH B1313      -1.213 -19.032   8.426  1.00  0.00           O  
HETATM 3971  H1  HOH B1313      -1.019 -18.096   8.371  1.00  0.00           H  
HETATM 3972  H2  HOH B1313      -0.796 -19.316   9.240  1.00  0.00           H  
HETATM 3973  O   HOH B1314      -5.837 -25.700   9.428  1.00  0.00           O  
HETATM 3974  H1  HOH B1314      -6.062 -26.434   9.998  1.00  0.00           H  
HETATM 3975  H2  HOH B1314      -4.881 -25.660   9.455  1.00  0.00           H  
HETATM 3976  O   HOH B1315       5.174  -7.001  17.404  1.00  0.00           O  
HETATM 3977  H1  HOH B1315       4.282  -6.993  17.751  1.00  0.00           H  
HETATM 3978  H2  HOH B1315       5.062  -7.015  16.454  1.00  0.00           H  
HETATM 3979  O   HOH B1316      -4.324 -19.099  14.987  1.00  0.00           O  
HETATM 3980  H1  HOH B1316      -4.324 -18.215  14.620  1.00  0.00           H  
HETATM 3981  H2  HOH B1316      -3.620 -19.551  14.524  1.00  0.00           H  
HETATM 3982  O   HOH B1317      -1.891  -9.643  18.649  1.00  0.00           O  
HETATM 3983  H1  HOH B1317      -1.755  -8.909  19.247  1.00  0.00           H  
HETATM 3984  H2  HOH B1317      -2.738  -9.466  18.239  1.00  0.00           H  
HETATM 3985  O   HOH B1318     -23.255 -15.682  11.387  1.00  0.00           O  
HETATM 3986  H1  HOH B1318     -23.428 -15.897  10.470  1.00  0.00           H  
HETATM 3987  H2  HOH B1318     -23.396 -16.504  11.857  1.00  0.00           H  
HETATM 3988  O   HOH B1319      -5.689 -21.231  13.867  1.00  0.00           O  
HETATM 3989  H1  HOH B1319      -5.547 -21.161  12.923  1.00  0.00           H  
HETATM 3990  H2  HOH B1319      -5.375 -20.399  14.220  1.00  0.00           H  
HETATM 3991  O   HOH B1320      -6.651 -25.349  16.620  1.00  0.00           O  
HETATM 3992  H1  HOH B1320      -6.698 -25.541  17.557  1.00  0.00           H  
HETATM 3993  H2  HOH B1320      -6.792 -26.194  16.195  1.00  0.00           H  
HETATM 3994  O   HOH B1321      -1.146 -21.421   7.207  1.00  0.00           O  
HETATM 3995  H1  HOH B1321      -1.116 -20.503   7.476  1.00  0.00           H  
HETATM 3996  H2  HOH B1321      -1.657 -21.418   6.398  1.00  0.00           H  
HETATM 3997  O   HOH B1322      -4.804   1.552   5.790  1.00  0.00           O  
HETATM 3998  H1  HOH B1322      -3.847   1.544   5.784  1.00  0.00           H  
HETATM 3999  H2  HOH B1322      -5.044   1.032   6.557  1.00  0.00           H  
HETATM 4000  O   HOH B1323       5.169  -6.163  21.724  1.00  0.00           O  
HETATM 4001  H1  HOH B1323       4.885  -5.351  21.304  1.00  0.00           H  
HETATM 4002  H2  HOH B1323       6.058  -5.978  22.026  1.00  0.00           H  
HETATM 4003  O   HOH B1324       5.766 -24.154  13.656  1.00  0.00           O  
HETATM 4004  H1  HOH B1324       5.054 -24.779  13.793  1.00  0.00           H  
HETATM 4005  H2  HOH B1324       5.390 -23.306  13.890  1.00  0.00           H  
HETATM 4006  O   HOH B1325     -16.311 -26.537  11.982  1.00  0.00           O  
HETATM 4007  H1  HOH B1325     -15.848 -26.062  12.672  1.00  0.00           H  
HETATM 4008  H2  HOH B1325     -16.622 -25.854  11.388  1.00  0.00           H  
HETATM 4009  O   HOH B1326       1.829 -21.264   7.794  1.00  0.00           O  
HETATM 4010  H1  HOH B1326       2.542 -20.990   7.217  1.00  0.00           H  
HETATM 4011  H2  HOH B1326       1.242 -21.765   7.228  1.00  0.00           H  
HETATM 4012  O   HOH B1327       1.178  -6.651   6.453  1.00  0.00           O  
HETATM 4013  H1  HOH B1327       1.266  -6.466   5.518  1.00  0.00           H  
HETATM 4014  H2  HOH B1327       1.990  -7.101   6.686  1.00  0.00           H  
HETATM 4015  O   HOH B1328       4.132 -21.999  24.222  1.00  0.00           O  
HETATM 4016  H1  HOH B1328       4.570 -21.473  23.553  1.00  0.00           H  
HETATM 4017  H2  HOH B1328       3.826 -22.776  23.754  1.00  0.00           H  
HETATM 4018  O   HOH B1329      -3.292 -23.082  22.676  1.00  0.00           O  
HETATM 4019  H1  HOH B1329      -3.652 -23.560  21.929  1.00  0.00           H  
HETATM 4020  H2  HOH B1329      -2.710 -22.430  22.285  1.00  0.00           H  
HETATM 4021  O   HOH B1330       5.171 -17.689   6.137  1.00  0.00           O  
HETATM 4022  H1  HOH B1330       5.549 -17.849   5.273  1.00  0.00           H  
HETATM 4023  H2  HOH B1330       4.654 -18.474   6.322  1.00  0.00           H  
HETATM 4024  O   HOH B1331       3.282 -15.817  23.748  1.00  0.00           O  
HETATM 4025  H1  HOH B1331       3.351 -16.770  23.688  1.00  0.00           H  
HETATM 4026  H2  HOH B1331       3.371 -15.628  24.682  1.00  0.00           H  
HETATM 4027  O   HOH B1332      -2.470 -14.105   7.305  1.00  0.00           O  
HETATM 4028  H1  HOH B1332      -2.460 -13.759   6.413  1.00  0.00           H  
HETATM 4029  H2  HOH B1332      -3.278 -14.616   7.355  1.00  0.00           H  
HETATM 4030  O   HOH B1333       3.797  -1.696   5.122  1.00  0.00           O  
HETATM 4031  H1  HOH B1333       3.418  -1.082   4.492  1.00  0.00           H  
HETATM 4032  H2  HOH B1333       4.557  -1.235   5.477  1.00  0.00           H  
HETATM 4033  O   HOH B1334       4.526   0.718   7.969  1.00  0.00           O  
HETATM 4034  H1  HOH B1334       4.642  -0.181   8.277  1.00  0.00           H  
HETATM 4035  H2  HOH B1334       5.244   0.856   7.352  1.00  0.00           H  
HETATM 4036  O   HOH B1335      -1.801  -2.995   5.740  1.00  0.00           O  
HETATM 4037  H1  HOH B1335      -2.577  -3.067   6.296  1.00  0.00           H  
HETATM 4038  H2  HOH B1335      -1.728  -3.851   5.318  1.00  0.00           H  
HETATM 4039  O   HOH B1336      -4.677  -8.207   9.713  1.00  0.00           O  
HETATM 4040  H1  HOH B1336      -4.406  -8.965   9.196  1.00  0.00           H  
HETATM 4041  H2  HOH B1336      -4.662  -7.477   9.094  1.00  0.00           H  
HETATM 4042  O   HOH B1337       2.706 -16.895  10.469  1.00  0.00           O  
HETATM 4043  H1  HOH B1337       3.063 -16.030  10.667  1.00  0.00           H  
HETATM 4044  H2  HOH B1337       3.309 -17.261   9.821  1.00  0.00           H  
HETATM 4045  O   HOH B1338      -1.179  -0.644  20.877  1.00  0.00           O  
HETATM 4046  H1  HOH B1338      -2.116  -0.646  21.071  1.00  0.00           H  
HETATM 4047  H2  HOH B1338      -1.056  -1.384  20.282  1.00  0.00           H  
HETATM 4048  O   HOH B1339     -22.520 -22.718   9.148  1.00  0.00           O  
HETATM 4049  H1  HOH B1339     -22.841 -23.135   8.348  1.00  0.00           H  
HETATM 4050  H2  HOH B1339     -23.148 -22.977   9.822  1.00  0.00           H  
HETATM 4051  O   HOH B1340       2.478   1.428   6.145  1.00  0.00           O  
HETATM 4052  H1  HOH B1340       3.298   1.077   6.492  1.00  0.00           H  
HETATM 4053  H2  HOH B1340       2.098   1.917   6.875  1.00  0.00           H  
HETATM 4054  O   HOH B1341       0.022  -3.923  23.289  1.00  0.00           O  
HETATM 4055  H1  HOH B1341       0.042  -4.709  23.836  1.00  0.00           H  
HETATM 4056  H2  HOH B1341       0.915  -3.842  22.953  1.00  0.00           H  
HETATM 4057  O   HOH B1342      -0.058  -8.957   6.687  1.00  0.00           O  
HETATM 4058  H1  HOH B1342       0.300  -8.092   6.486  1.00  0.00           H  
HETATM 4059  H2  HOH B1342       0.594  -9.359   7.262  1.00  0.00           H  
HETATM 4060  O   HOH B1343       1.011 -12.330  24.160  1.00  0.00           O  
HETATM 4061  H1  HOH B1343       0.447 -12.126  24.907  1.00  0.00           H  
HETATM 4062  H2  HOH B1343       0.794 -11.665  23.507  1.00  0.00           H  
HETATM 4063  O   HOH B1344       3.655 -24.527   5.710  1.00  0.00           O  
HETATM 4064  H1  HOH B1344       2.905 -25.100   5.871  1.00  0.00           H  
HETATM 4065  H2  HOH B1344       3.337 -23.651   5.921  1.00  0.00           H  
HETATM 4066  O   HOH B1345       5.180 -24.300  20.993  1.00  0.00           O  
HETATM 4067  H1  HOH B1345       5.003 -25.081  21.518  1.00  0.00           H  
HETATM 4068  H2  HOH B1345       4.673 -23.607  21.417  1.00  0.00           H  
HETATM 4069  O   HOH B1346      -0.233 -22.759   9.992  1.00  0.00           O  
HETATM 4070  H1  HOH B1346      -0.349 -22.943   9.060  1.00  0.00           H  
HETATM 4071  H2  HOH B1346       0.014 -23.602  10.374  1.00  0.00           H  
HETATM 4072  O   HOH B1347     -14.344 -15.660  22.100  1.00  0.00           O  
HETATM 4073  H1  HOH B1347     -14.033 -16.242  22.793  1.00  0.00           H  
HETATM 4074  H2  HOH B1347     -14.111 -16.110  21.287  1.00  0.00           H  
HETATM 4075  O   HOH B1348      -0.628 -14.745  19.114  1.00  0.00           O  
HETATM 4076  H1  HOH B1348      -0.927 -14.838  18.210  1.00  0.00           H  
HETATM 4077  H2  HOH B1348      -0.368 -13.827  19.188  1.00  0.00           H  
HETATM 4078  O   HOH B1349      -2.951 -23.253  15.158  1.00  0.00           O  
HETATM 4079  H1  HOH B1349      -2.063 -23.035  15.441  1.00  0.00           H  
HETATM 4080  H2  HOH B1349      -3.277 -22.449  14.752  1.00  0.00           H  
HETATM 4081  O   HOH B1350     -18.956 -15.910  12.469  1.00  0.00           O  
HETATM 4082  H1  HOH B1350     -19.389 -16.543  13.043  1.00  0.00           H  
HETATM 4083  H2  HOH B1350     -18.659 -15.217  13.058  1.00  0.00           H  
HETATM 4084  O   HOH B1351     -18.182 -21.427  17.911  1.00  0.00           O  
HETATM 4085  H1  HOH B1351     -17.472 -21.540  17.279  1.00  0.00           H  
HETATM 4086  H2  HOH B1351     -18.254 -20.480  18.025  1.00  0.00           H  
HETATM 4087  O   HOH B1352     -23.725 -17.700  18.819  1.00  0.00           O  
HETATM 4088  H1  HOH B1352     -24.407 -17.685  19.491  1.00  0.00           H  
HETATM 4089  H2  HOH B1352     -24.009 -18.377  18.204  1.00  0.00           H  
HETATM 4090  O   HOH B1353      -2.227 -13.519  21.039  1.00  0.00           O  
HETATM 4091  H1  HOH B1353      -1.586 -14.087  20.611  1.00  0.00           H  
HETATM 4092  H2  HOH B1353      -1.744 -13.115  21.760  1.00  0.00           H  
HETATM 4093  O   HOH B1354     -21.097 -11.557  22.363  1.00  0.00           O  
HETATM 4094  H1  HOH B1354     -20.946 -10.730  22.820  1.00  0.00           H  
HETATM 4095  H2  HOH B1354     -21.910 -11.418  21.877  1.00  0.00           H  
HETATM 4096  O   HOH B1355     -10.492 -21.013  20.560  1.00  0.00           O  
HETATM 4097  H1  HOH B1355      -9.989 -20.618  19.848  1.00  0.00           H  
HETATM 4098  H2  HOH B1355     -10.806 -20.268  21.073  1.00  0.00           H  
HETATM 4099  O   HOH B1356      -4.881 -18.371  24.886  1.00  0.00           O  
HETATM 4100  H1  HOH B1356      -5.264 -17.569  25.239  1.00  0.00           H  
HETATM 4101  H2  HOH B1356      -5.122 -19.050  25.517  1.00  0.00           H  
HETATM 4102  O   HOH B1357      -7.018 -25.224  19.184  1.00  0.00           O  
HETATM 4103  H1  HOH B1357      -6.777 -25.782  19.924  1.00  0.00           H  
HETATM 4104  H2  HOH B1357      -7.238 -24.381  19.581  1.00  0.00           H  
HETATM 4105  O   HOH B1358       3.240 -19.170  12.298  1.00  0.00           O  
HETATM 4106  H1  HOH B1358       2.845 -18.410  11.870  1.00  0.00           H  
HETATM 4107  H2  HOH B1358       3.219 -19.857  11.632  1.00  0.00           H  
HETATM 4108  O   HOH B1359     -19.595 -19.260   5.282  1.00  0.00           O  
HETATM 4109  H1  HOH B1359     -19.684 -18.324   5.461  1.00  0.00           H  
HETATM 4110  H2  HOH B1359     -18.654 -19.426   5.337  1.00  0.00           H  
HETATM 4111  O   HOH B1360     -20.655 -22.172  19.644  1.00  0.00           O  
HETATM 4112  H1  HOH B1360     -19.947 -21.719  19.185  1.00  0.00           H  
HETATM 4113  H2  HOH B1360     -21.387 -21.555  19.625  1.00  0.00           H  
HETATM 4114  O   HOH B1361     -22.524 -22.907  22.283  1.00  0.00           O  
HETATM 4115  H1  HOH B1361     -22.966 -23.353  21.560  1.00  0.00           H  
HETATM 4116  H2  HOH B1361     -23.153 -22.249  22.579  1.00  0.00           H  
HETATM 4117  O   HOH B1362     -20.448 -24.327  10.462  1.00  0.00           O  
HETATM 4118  H1  HOH B1362     -19.494 -24.250  10.495  1.00  0.00           H  
HETATM 4119  H2  HOH B1362     -20.731 -23.582   9.932  1.00  0.00           H  
HETATM 4120  O   HOH B1363      -5.718  -1.765   5.638  1.00  0.00           O  
HETATM 4121  H1  HOH B1363      -5.621  -0.863   5.944  1.00  0.00           H  
HETATM 4122  H2  HOH B1363      -5.037  -1.866   4.972  1.00  0.00           H  
HETATM 4123  O   HOH B1364       0.086 -12.148  18.354  1.00  0.00           O  
HETATM 4124  H1  HOH B1364      -0.496 -11.419  18.141  1.00  0.00           H  
HETATM 4125  H2  HOH B1364       0.648 -11.810  19.052  1.00  0.00           H  
HETATM 4126  O   HOH B1365      -1.687 -11.889   9.209  1.00  0.00           O  
HETATM 4127  H1  HOH B1365      -2.345 -11.378   8.737  1.00  0.00           H  
HETATM 4128  H2  HOH B1365      -1.744 -12.765   8.828  1.00  0.00           H  
HETATM 4129  O   HOH B1366      -4.680 -27.407  22.158  1.00  0.00           O  
HETATM 4130  H1  HOH B1366      -4.382 -27.117  21.296  1.00  0.00           H  
HETATM 4131  H2  HOH B1366      -5.554 -27.029  22.250  1.00  0.00           H  
HETATM 4132  O   HOH B1367       0.344  -1.282  24.689  1.00  0.00           O  
HETATM 4133  H1  HOH B1367       1.078  -1.732  24.270  1.00  0.00           H  
HETATM 4134  H2  HOH B1367      -0.432  -1.623  24.243  1.00  0.00           H  
HETATM 4135  O   HOH B1368      -2.263   2.265   9.211  1.00  0.00           O  
HETATM 4136  H1  HOH B1368      -2.742   3.087   9.307  1.00  0.00           H  
HETATM 4137  H2  HOH B1368      -1.941   2.070  10.091  1.00  0.00           H  
HETATM 4138  O   HOH B1369      -4.456  -3.468  18.481  1.00  0.00           O  
HETATM 4139  H1  HOH B1369      -3.956  -3.325  17.677  1.00  0.00           H  
HETATM 4140  H2  HOH B1369      -3.854  -3.939  19.057  1.00  0.00           H  
HETATM 4141  O   HOH B1370      -7.997 -24.873  11.957  1.00  0.00           O  
HETATM 4142  H1  HOH B1370      -7.736 -25.749  11.674  1.00  0.00           H  
HETATM 4143  H2  HOH B1370      -7.177 -24.446  12.203  1.00  0.00           H  
HETATM 4144  O   HOH B1371      -6.379 -23.817  13.744  1.00  0.00           O  
HETATM 4145  H1  HOH B1371      -6.212 -22.887  13.900  1.00  0.00           H  
HETATM 4146  H2  HOH B1371      -6.539 -24.183  14.614  1.00  0.00           H  
HETATM 4147  O   HOH B1372      -3.905  -3.358   7.745  1.00  0.00           O  
HETATM 4148  H1  HOH B1372      -4.629  -2.869   7.356  1.00  0.00           H  
HETATM 4149  H2  HOH B1372      -3.984  -3.196   8.685  1.00  0.00           H  
HETATM 4150  O   HOH B1373       2.915  -6.051  13.047  1.00  0.00           O  
HETATM 4151  H1  HOH B1373       2.783  -5.467  13.794  1.00  0.00           H  
HETATM 4152  H2  HOH B1373       2.132  -6.601  13.030  1.00  0.00           H  
HETATM 4153  O   HOH B1374      -3.120 -25.355   9.660  1.00  0.00           O  
HETATM 4154  H1  HOH B1374      -3.123 -24.806  10.445  1.00  0.00           H  
HETATM 4155  H2  HOH B1374      -2.673 -24.826   8.999  1.00  0.00           H  
HETATM 4156  O   HOH B1375      -2.226 -17.326  21.141  1.00  0.00           O  
HETATM 4157  H1  HOH B1375      -2.251 -17.147  20.200  1.00  0.00           H  
HETATM 4158  H2  HOH B1375      -1.346 -17.671  21.296  1.00  0.00           H  
HETATM 4159  O   HOH B1376      -7.625  -9.375  18.276  1.00  0.00           O  
HETATM 4160  H1  HOH B1376      -7.505  -9.965  17.532  1.00  0.00           H  
HETATM 4161  H2  HOH B1376      -6.787  -8.922  18.360  1.00  0.00           H  
HETATM 4162  O   HOH B1377       3.630 -10.034  14.282  1.00  0.00           O  
HETATM 4163  H1  HOH B1377       3.513 -10.168  15.222  1.00  0.00           H  
HETATM 4164  H2  HOH B1377       4.074  -9.188  14.214  1.00  0.00           H  
HETATM 4165  O   HOH B1378     -23.201  -1.862  18.892  1.00  0.00           O  
HETATM 4166  H1  HOH B1378     -24.025  -2.226  19.214  1.00  0.00           H  
HETATM 4167  H2  HOH B1378     -23.003  -2.374  18.108  1.00  0.00           H  
HETATM 4168  O   HOH B1379     -22.300   2.222  23.563  1.00  0.00           O  
HETATM 4169  H1  HOH B1379     -21.987   1.318  23.576  1.00  0.00           H  
HETATM 4170  H2  HOH B1379     -22.723   2.317  22.709  1.00  0.00           H  
HETATM 4171  O   HOH B1380     -22.154   0.868   8.429  1.00  0.00           O  
HETATM 4172  H1  HOH B1380     -22.586   1.309   7.698  1.00  0.00           H  
HETATM 4173  H2  HOH B1380     -21.767   1.578   8.942  1.00  0.00           H  
HETATM 4174  O   HOH B1381      -6.775  -7.851  11.854  1.00  0.00           O  
HETATM 4175  H1  HOH B1381      -7.663  -8.196  11.948  1.00  0.00           H  
HETATM 4176  H2  HOH B1381      -6.513  -8.102  10.968  1.00  0.00           H  
HETATM 4177  O   HOH B1382       2.441  -9.902  18.480  1.00  0.00           O  
HETATM 4178  H1  HOH B1382       2.045  -9.682  19.324  1.00  0.00           H  
HETATM 4179  H2  HOH B1382       2.578 -10.849  18.520  1.00  0.00           H  
HETATM 4180  O   HOH B1383      -4.302  -3.920  10.373  1.00  0.00           O  
HETATM 4181  H1  HOH B1383      -4.775  -4.751  10.390  1.00  0.00           H  
HETATM 4182  H2  HOH B1383      -3.388  -4.160  10.524  1.00  0.00           H  
HETATM 4183  O   HOH B1384      -1.190  -5.840  18.412  1.00  0.00           O  
HETATM 4184  H1  HOH B1384      -1.665  -5.856  17.581  1.00  0.00           H  
HETATM 4185  H2  HOH B1384      -0.282  -6.026  18.173  1.00  0.00           H  
HETATM 4186  O   HOH B1385      -2.708  -0.442   8.855  1.00  0.00           O  
HETATM 4187  H1  HOH B1385      -2.401  -0.763   8.007  1.00  0.00           H  
HETATM 4188  H2  HOH B1385      -2.433   0.475   8.878  1.00  0.00           H  
HETATM 4189  O   HOH B1386      -1.668  -4.283  11.170  1.00  0.00           O  
HETATM 4190  H1  HOH B1386      -1.720  -5.067  11.717  1.00  0.00           H  
HETATM 4191  H2  HOH B1386      -0.750  -4.236  10.903  1.00  0.00           H  
HETATM 4192  O   HOH B1387       0.995 -24.219  17.331  1.00  0.00           O  
HETATM 4193  H1  HOH B1387       0.622 -24.826  16.692  1.00  0.00           H  
HETATM 4194  H2  HOH B1387       1.851 -23.987  16.971  1.00  0.00           H  
HETATM 4195  O   HOH B1388     -21.181  -0.698  20.493  1.00  0.00           O  
HETATM 4196  H1  HOH B1388     -21.822  -1.172  19.964  1.00  0.00           H  
HETATM 4197  H2  HOH B1388     -21.118   0.163  20.080  1.00  0.00           H  
HETATM 4198  O   HOH B1389      -0.122  -5.640   8.656  1.00  0.00           O  
HETATM 4199  H1  HOH B1389       0.523  -5.017   8.990  1.00  0.00           H  
HETATM 4200  H2  HOH B1389       0.203  -5.881   7.789  1.00  0.00           H  
HETATM 4201  O   HOH B1390       1.089 -10.946   8.651  1.00  0.00           O  
HETATM 4202  H1  HOH B1390       1.196 -11.602   7.962  1.00  0.00           H  
HETATM 4203  H2  HOH B1390       0.255 -11.168   9.066  1.00  0.00           H  
HETATM 4204  O   HOH B1391       3.838 -12.423  19.046  1.00  0.00           O  
HETATM 4205  H1  HOH B1391       4.094 -13.312  18.802  1.00  0.00           H  
HETATM 4206  H2  HOH B1391       4.472 -11.860  18.600  1.00  0.00           H  
HETATM 4207  O   HOH B1392      -2.737  -9.789  13.912  1.00  0.00           O  
HETATM 4208  H1  HOH B1392      -3.547  -9.501  14.333  1.00  0.00           H  
HETATM 4209  H2  HOH B1392      -3.027 -10.296  13.154  1.00  0.00           H  
HETATM 4210  O   HOH B1393      -2.925  -6.168  15.828  1.00  0.00           O  
HETATM 4211  H1  HOH B1393      -3.862  -6.085  16.005  1.00  0.00           H  
HETATM 4212  H2  HOH B1393      -2.878  -6.544  14.949  1.00  0.00           H  
HETATM 4213  O   HOH B1394      -1.466  -8.154  22.300  1.00  0.00           O  
HETATM 4214  H1  HOH B1394      -1.933  -7.403  21.932  1.00  0.00           H  
HETATM 4215  H2  HOH B1394      -0.808  -7.767  22.878  1.00  0.00           H  
HETATM 4216  O   HOH B1395      -4.521  -5.926  12.512  1.00  0.00           O  
HETATM 4217  H1  HOH B1395      -5.116  -6.594  12.171  1.00  0.00           H  
HETATM 4218  H2  HOH B1395      -3.723  -6.406  12.731  1.00  0.00           H  
HETATM 4219  O   HOH B1396      -0.530  -9.718  15.434  1.00  0.00           O  
HETATM 4220  H1  HOH B1396      -0.081 -10.532  15.207  1.00  0.00           H  
HETATM 4221  H2  HOH B1396      -1.281  -9.686  14.841  1.00  0.00           H  
HETATM 4222  O   HOH B1397       3.237  -1.630  11.428  1.00  0.00           O  
HETATM 4223  H1  HOH B1397       3.524  -2.533  11.558  1.00  0.00           H  
HETATM 4224  H2  HOH B1397       3.162  -1.536  10.478  1.00  0.00           H  
HETATM 4225  O   HOH B1398       4.764 -12.216  22.305  1.00  0.00           O  
HETATM 4226  H1  HOH B1398       4.434 -12.422  23.179  1.00  0.00           H  
HETATM 4227  H2  HOH B1398       4.324 -12.841  21.729  1.00  0.00           H  
HETATM 4228  O   HOH B1399      -7.209  -4.756  22.590  1.00  0.00           O  
HETATM 4229  H1  HOH B1399      -7.353  -5.452  21.947  1.00  0.00           H  
HETATM 4230  H2  HOH B1399      -7.458  -3.952  22.135  1.00  0.00           H  
HETATM 4231  O   HOH B1400       1.282 -25.325   7.195  1.00  0.00           O  
HETATM 4232  H1  HOH B1400       0.463 -24.832   7.150  1.00  0.00           H  
HETATM 4233  H2  HOH B1400       1.045 -26.148   7.624  1.00  0.00           H  
HETATM 4234  O   HOH B1401       3.604 -10.988   9.882  1.00  0.00           O  
HETATM 4235  H1  HOH B1401       2.931 -11.021   9.202  1.00  0.00           H  
HETATM 4236  H2  HOH B1401       3.993 -10.117   9.793  1.00  0.00           H  
HETATM 4237  O   HOH B1402      -6.072 -16.018  23.052  1.00  0.00           O  
HETATM 4238  H1  HOH B1402      -6.121 -15.777  23.977  1.00  0.00           H  
HETATM 4239  H2  HOH B1402      -5.206 -15.721  22.773  1.00  0.00           H  
HETATM 4240  O   HOH B1403     -12.439 -23.285  20.387  1.00  0.00           O  
HETATM 4241  H1  HOH B1403     -13.176 -23.079  20.963  1.00  0.00           H  
HETATM 4242  H2  HOH B1403     -11.737 -22.704  20.679  1.00  0.00           H  
HETATM 4243  O   HOH B1404       0.394   2.247   8.186  1.00  0.00           O  
HETATM 4244  H1  HOH B1404      -0.553   2.134   8.262  1.00  0.00           H  
HETATM 4245  H2  HOH B1404       0.748   1.838   8.976  1.00  0.00           H  
HETATM 4246  O   HOH B1405      -0.079   1.003  13.592  1.00  0.00           O  
HETATM 4247  H1  HOH B1405       0.753   0.530  13.607  1.00  0.00           H  
HETATM 4248  H2  HOH B1405      -0.710   0.390  13.969  1.00  0.00           H  
HETATM 4249  O   HOH B1406       3.396   0.877  12.507  1.00  0.00           O  
HETATM 4250  H1  HOH B1406       3.333  -0.075  12.426  1.00  0.00           H  
HETATM 4251  H2  HOH B1406       3.321   1.042  13.447  1.00  0.00           H  
HETATM 4252  O   HOH B1407       2.484  -4.229  22.038  1.00  0.00           O  
HETATM 4253  H1  HOH B1407       2.813  -3.936  21.188  1.00  0.00           H  
HETATM 4254  H2  HOH B1407       2.207  -5.133  21.890  1.00  0.00           H  
HETATM 4255  O   HOH B1408       4.409  -4.049   7.053  1.00  0.00           O  
HETATM 4256  H1  HOH B1408       5.313  -3.744   7.121  1.00  0.00           H  
HETATM 4257  H2  HOH B1408       3.996  -3.442   6.439  1.00  0.00           H  
HETATM 4258  O   HOH B1409      -6.132   1.868  18.770  1.00  0.00           O  
HETATM 4259  H1  HOH B1409      -5.409   2.491  18.838  1.00  0.00           H  
HETATM 4260  H2  HOH B1409      -5.713   1.037  18.548  1.00  0.00           H  
HETATM 4261  O   HOH B1410       5.478  -0.431  23.073  1.00  0.00           O  
HETATM 4262  H1  HOH B1410       5.317   0.033  22.251  1.00  0.00           H  
HETATM 4263  H2  HOH B1410       5.030   0.093  23.736  1.00  0.00           H  
HETATM 4264  O   HOH B1411     -17.100  -3.836  22.438  1.00  0.00           O  
HETATM 4265  H1  HOH B1411     -17.274  -3.024  21.964  1.00  0.00           H  
HETATM 4266  H2  HOH B1411     -16.751  -4.432  21.775  1.00  0.00           H  
HETATM 4267  O   HOH B1412       1.069  -1.456  16.694  1.00  0.00           O  
HETATM 4268  H1  HOH B1412       0.818  -1.869  15.868  1.00  0.00           H  
HETATM 4269  H2  HOH B1412       0.443  -0.740  16.804  1.00  0.00           H  
HETATM 4270  O   HOH B1413      -8.773  -4.004   7.957  1.00  0.00           O  
HETATM 4271  H1  HOH B1413      -8.290  -4.186   7.151  1.00  0.00           H  
HETATM 4272  H2  HOH B1413      -8.868  -4.859   8.377  1.00  0.00           H  
HETATM 4273  O   HOH B1414     -10.723   0.453  20.284  1.00  0.00           O  
HETATM 4274  H1  HOH B1414      -9.787   0.384  20.471  1.00  0.00           H  
HETATM 4275  H2  HOH B1414     -10.970  -0.416  19.968  1.00  0.00           H  
HETATM 4276  O   HOH B1415       0.933  -2.307   6.732  1.00  0.00           O  
HETATM 4277  H1  HOH B1415       0.022  -2.598   6.748  1.00  0.00           H  
HETATM 4278  H2  HOH B1415       1.154  -2.261   5.802  1.00  0.00           H  
HETATM 4279  O   HOH B1416      -3.080  -0.300  11.469  1.00  0.00           O  
HETATM 4280  H1  HOH B1416      -2.815  -0.527  10.578  1.00  0.00           H  
HETATM 4281  H2  HOH B1416      -2.698   0.564  11.621  1.00  0.00           H  
HETATM 4282  O   HOH B1417      -8.187 -22.902  20.692  1.00  0.00           O  
HETATM 4283  H1  HOH B1417      -8.153 -22.956  21.647  1.00  0.00           H  
HETATM 4284  H2  HOH B1417      -8.781 -22.172  20.515  1.00  0.00           H  
HETATM 4285  O   HOH B1418     -21.354  -0.003  17.188  1.00  0.00           O  
HETATM 4286  H1  HOH B1418     -22.210  -0.428  17.136  1.00  0.00           H  
HETATM 4287  H2  HOH B1418     -20.966  -0.136  16.324  1.00  0.00           H  
HETATM 4288  O   HOH B1419       4.458  -8.265   8.783  1.00  0.00           O  
HETATM 4289  H1  HOH B1419       5.326  -8.643   8.638  1.00  0.00           H  
HETATM 4290  H2  HOH B1419       3.928  -8.598   8.059  1.00  0.00           H  
HETATM 4291  O   HOH B1420       3.086  -8.576   6.463  1.00  0.00           O  
HETATM 4292  H1  HOH B1420       3.579  -8.291   5.693  1.00  0.00           H  
HETATM 4293  H2  HOH B1420       3.113  -9.532   6.425  1.00  0.00           H  
HETATM 4294  O   HOH B1421     -24.063  -1.594   8.563  1.00  0.00           O  
HETATM 4295  H1  HOH B1421     -23.631  -2.136   7.902  1.00  0.00           H  
HETATM 4296  H2  HOH B1421     -23.390  -0.973   8.841  1.00  0.00           H  
HETATM 4297  O   HOH B1422      -2.327  -7.201  13.207  1.00  0.00           O  
HETATM 4298  H1  HOH B1422      -2.442  -8.145  13.310  1.00  0.00           H  
HETATM 4299  H2  HOH B1422      -1.822  -7.107  12.400  1.00  0.00           H  
HETATM 4300  O   HOH B1423      -3.413  -1.684  16.467  1.00  0.00           O  
HETATM 4301  H1  HOH B1423      -3.630  -1.521  15.549  1.00  0.00           H  
HETATM 4302  H2  HOH B1423      -3.438  -0.820  16.877  1.00  0.00           H  
HETATM 4303  O   HOH B1424       3.123 -26.287  11.188  1.00  0.00           O  
HETATM 4304  H1  HOH B1424       3.397 -25.803  10.408  1.00  0.00           H  
HETATM 4305  H2  HOH B1424       3.780 -26.975  11.287  1.00  0.00           H  
HETATM 4306  O   HOH B1425      -5.741  -6.573  16.261  1.00  0.00           O  
HETATM 4307  H1  HOH B1425      -5.944  -7.203  15.570  1.00  0.00           H  
HETATM 4308  H2  HOH B1425      -6.363  -5.859  16.126  1.00  0.00           H  
HETATM 4309  O   HOH B1426       3.359   1.457  15.359  1.00  0.00           O  
HETATM 4310  H1  HOH B1426       3.218   1.905  16.193  1.00  0.00           H  
HETATM 4311  H2  HOH B1426       4.268   1.161  15.395  1.00  0.00           H  
HETATM 4312  O   HOH B1427     -14.336   0.858  22.489  1.00  0.00           O  
HETATM 4313  H1  HOH B1427     -13.686   0.157  22.442  1.00  0.00           H  
HETATM 4314  H2  HOH B1427     -15.173   0.421  22.331  1.00  0.00           H  
HETATM 4315  O   HOH B1428     -23.611  -2.381  24.747  1.00  0.00           O  
HETATM 4316  H1  HOH B1428     -22.683  -2.598  24.834  1.00  0.00           H  
HETATM 4317  H2  HOH B1428     -23.643  -1.750  24.029  1.00  0.00           H  
HETATM 4318  O   HOH B1429       5.271 -17.857   8.860  1.00  0.00           O  
HETATM 4319  H1  HOH B1429       5.003 -18.025   7.957  1.00  0.00           H  
HETATM 4320  H2  HOH B1429       6.105 -18.317   8.953  1.00  0.00           H  
HETATM 4321  O   HOH B1430       0.706   1.086  17.815  1.00  0.00           O  
HETATM 4322  H1  HOH B1430       1.434   0.600  18.202  1.00  0.00           H  
HETATM 4323  H2  HOH B1430       1.116   1.846  17.403  1.00  0.00           H  
HETATM 4324  O   HOH B1431       2.027  -6.890  21.454  1.00  0.00           O  
HETATM 4325  H1  HOH B1431       1.726  -7.730  21.108  1.00  0.00           H  
HETATM 4326  H2  HOH B1431       2.918  -7.062  21.759  1.00  0.00           H  
HETATM 4327  O   HOH B1432     -23.313   2.493  14.869  1.00  0.00           O  
HETATM 4328  H1  HOH B1432     -22.815   1.932  14.273  1.00  0.00           H  
HETATM 4329  H2  HOH B1432     -24.156   2.617  14.433  1.00  0.00           H  
HETATM 4330  O   HOH B1433     -24.105 -27.187  11.065  1.00  0.00           O  
HETATM 4331  H1  HOH B1433     -24.100 -27.259  10.110  1.00  0.00           H  
HETATM 4332  H2  HOH B1433     -23.560 -27.916  11.363  1.00  0.00           H  
HETATM 4333  O   HOH B1434      -4.128  -1.152  13.878  1.00  0.00           O  
HETATM 4334  H1  HOH B1434      -3.851  -1.097  12.964  1.00  0.00           H  
HETATM 4335  H2  HOH B1434      -4.355  -0.253  14.115  1.00  0.00           H  
HETATM 4336  O   HOH B1435      -6.431 -25.968   6.936  1.00  0.00           O  
HETATM 4337  H1  HOH B1435      -6.416 -26.158   7.874  1.00  0.00           H  
HETATM 4338  H2  HOH B1435      -6.238 -26.808   6.518  1.00  0.00           H  
HETATM 4339  O   HOH B1436      -2.949  -6.025   8.124  1.00  0.00           O  
HETATM 4340  H1  HOH B1436      -2.043  -5.864   8.387  1.00  0.00           H  
HETATM 4341  H2  HOH B1436      -3.305  -5.155   7.947  1.00  0.00           H  
HETATM 4342  O   HOH B1437       0.600  -9.331  20.451  1.00  0.00           O  
HETATM 4343  H1  HOH B1437       0.884 -10.191  20.759  1.00  0.00           H  
HETATM 4344  H2  HOH B1437       0.029  -9.004  21.146  1.00  0.00           H  
HETATM 4345  O   HOH B1438       1.706  -4.389  15.095  1.00  0.00           O  
HETATM 4346  H1  HOH B1438       0.807  -4.567  15.370  1.00  0.00           H  
HETATM 4347  H2  HOH B1438       1.644  -3.587  14.576  1.00  0.00           H  
HETATM 4348  O   HOH B1439     -23.683  -4.433  13.307  1.00  0.00           O  
HETATM 4349  H1  HOH B1439     -24.048  -4.028  12.521  1.00  0.00           H  
HETATM 4350  H2  HOH B1439     -24.377  -4.355  13.962  1.00  0.00           H  
HETATM 4351  O   HOH B1440      -5.140  -2.210  22.552  1.00  0.00           O  
HETATM 4352  H1  HOH B1440      -5.389  -1.945  23.437  1.00  0.00           H  
HETATM 4353  H2  HOH B1440      -5.715  -2.949  22.352  1.00  0.00           H  
HETATM 4354  O   HOH B1441       1.845   1.190  10.248  1.00  0.00           O  
HETATM 4355  H1  HOH B1441       2.284   1.480  11.048  1.00  0.00           H  
HETATM 4356  H2  HOH B1441       2.297   0.381  10.007  1.00  0.00           H  
HETATM 4357  O   HOH B1442      -2.235   0.081   5.939  1.00  0.00           O  
HETATM 4358  H1  HOH B1442      -1.310   0.146   5.702  1.00  0.00           H  
HETATM 4359  H2  HOH B1442      -2.506  -0.777   5.612  1.00  0.00           H  
HETATM 4360  O   HOH B1443      -6.621  -6.721   8.145  1.00  0.00           O  
HETATM 4361  H1  HOH B1443      -6.819  -7.572   7.753  1.00  0.00           H  
HETATM 4362  H2  HOH B1443      -6.461  -6.145   7.398  1.00  0.00           H  
HETATM 4363  O   HOH B1444      -5.050  -5.074  24.294  1.00  0.00           O  
HETATM 4364  H1  HOH B1444      -5.358  -5.414  25.134  1.00  0.00           H  
HETATM 4365  H2  HOH B1444      -5.838  -5.019  23.754  1.00  0.00           H  
HETATM 4366  O   HOH B1445       5.099  -7.359  14.532  1.00  0.00           O  
HETATM 4367  H1  HOH B1445       5.905  -6.958  14.206  1.00  0.00           H  
HETATM 4368  H2  HOH B1445       4.479  -7.271  13.808  1.00  0.00           H  
HETATM 4369  O   HOH B1446     -20.438 -24.826   6.457  1.00  0.00           O  
HETATM 4370  H1  HOH B1446     -21.075 -24.368   5.908  1.00  0.00           H  
HETATM 4371  H2  HOH B1446     -20.965 -25.412   6.999  1.00  0.00           H  
HETATM 4372  O   HOH B1447       1.924  -1.062   8.830  1.00  0.00           O  
HETATM 4373  H1  HOH B1447       1.433  -0.253   8.973  1.00  0.00           H  
HETATM 4374  H2  HOH B1447       1.576  -1.411   8.010  1.00  0.00           H  
HETATM 4375  O   HOH B1448     -21.530  -6.305   5.456  1.00  0.00           O  
HETATM 4376  H1  HOH B1448     -22.371  -5.847   5.465  1.00  0.00           H  
HETATM 4377  H2  HOH B1448     -21.344  -6.445   4.527  1.00  0.00           H  
HETATM 4378  O   HOH B1449      -0.641  -7.020  11.024  1.00  0.00           O  
HETATM 4379  H1  HOH B1449       0.221  -7.419  11.143  1.00  0.00           H  
HETATM 4380  H2  HOH B1449      -0.610  -6.636  10.148  1.00  0.00           H  
HETATM 4381  O   HOH B1450      -3.215  -5.510  22.267  1.00  0.00           O  
HETATM 4382  H1  HOH B1450      -3.593  -5.405  23.141  1.00  0.00           H  
HETATM 4383  H2  HOH B1450      -2.777  -4.677  22.093  1.00  0.00           H  
HETATM 4384  O   HOH B1451      -1.918 -26.863   4.941  1.00  0.00           O  
HETATM 4385  H1  HOH B1451      -1.385 -27.140   5.686  1.00  0.00           H  
HETATM 4386  H2  HOH B1451      -1.282 -26.649   4.258  1.00  0.00           H  
HETATM 4387  O   HOH B1452     -22.170 -25.024  24.561  1.00  0.00           O  
HETATM 4388  H1  HOH B1452     -22.198 -24.365  23.867  1.00  0.00           H  
HETATM 4389  H2  HOH B1452     -22.842 -25.660  24.316  1.00  0.00           H  
HETATM 4390  O   HOH B1453      -8.206   1.794  23.511  1.00  0.00           O  
HETATM 4391  H1  HOH B1453      -9.143   1.707  23.334  1.00  0.00           H  
HETATM 4392  H2  HOH B1453      -8.098   1.459  24.401  1.00  0.00           H  
HETATM 4393  O   HOH B1454     -23.365 -21.249   5.826  1.00  0.00           O  
HETATM 4394  H1  HOH B1454     -23.036 -20.795   5.050  1.00  0.00           H  
HETATM 4395  H2  HOH B1454     -22.621 -21.268   6.427  1.00  0.00           H  
HETATM 4396  O   HOH B1455     -11.120   1.781  23.025  1.00  0.00           O  
HETATM 4397  H1  HOH B1455     -10.813   1.192  22.336  1.00  0.00           H  
HETATM 4398  H2  HOH B1455     -11.889   2.209  22.649  1.00  0.00           H  
HETATM 4399  O   HOH B1456     -20.113  16.209 -11.318  1.00  0.00           O  
HETATM 4400  H1  HOH B1456     -20.213  16.958 -10.731  1.00  0.00           H  
HETATM 4401  H2  HOH B1456     -19.568  15.592 -10.830  1.00  0.00           H  
HETATM 4402  O   HOH B1457      -4.832  19.538 -21.617  1.00  0.00           O  
HETATM 4403  H1  HOH B1457      -4.927  18.660 -21.247  1.00  0.00           H  
HETATM 4404  H2  HOH B1457      -5.597  19.643 -22.182  1.00  0.00           H  
HETATM 4405  O   HOH B1458      -2.946   7.797   4.852  1.00  0.00           O  
HETATM 4406  H1  HOH B1458      -3.693   7.488   5.365  1.00  0.00           H  
HETATM 4407  H2  HOH B1458      -3.314   8.460   4.268  1.00  0.00           H  
HETATM 4408  O   HOH B1459      -3.109   3.683  -3.344  1.00  0.00           O  
HETATM 4409  H1  HOH B1459      -3.269   2.834  -3.756  1.00  0.00           H  
HETATM 4410  H2  HOH B1459      -2.599   4.172  -3.990  1.00  0.00           H  
HETATM 4411  O   HOH B1460     -17.523  21.243  -3.609  1.00  0.00           O  
HETATM 4412  H1  HOH B1460     -17.850  21.898  -2.991  1.00  0.00           H  
HETATM 4413  H2  HOH B1460     -16.581  21.406  -3.654  1.00  0.00           H  
HETATM 4414  O   HOH B1461     -12.349  14.502 -12.998  1.00  0.00           O  
HETATM 4415  H1  HOH B1461     -12.944  13.779 -12.799  1.00  0.00           H  
HETATM 4416  H2  HOH B1461     -11.477  14.110 -12.970  1.00  0.00           H  
HETATM 4417  O   HOH B1462     -18.355   9.503 -16.378  1.00  0.00           O  
HETATM 4418  H1  HOH B1462     -18.820   8.706 -16.631  1.00  0.00           H  
HETATM 4419  H2  HOH B1462     -18.331  10.030 -17.177  1.00  0.00           H  
HETATM 4420  O   HOH B1463      -9.129  20.361  -9.474  1.00  0.00           O  
HETATM 4421  H1  HOH B1463      -9.940  20.179  -9.949  1.00  0.00           H  
HETATM 4422  H2  HOH B1463      -8.444  20.305 -10.141  1.00  0.00           H  
HETATM 4423  O   HOH B1464     -23.598  16.607 -16.543  1.00  0.00           O  
HETATM 4424  H1  HOH B1464     -24.421  16.927 -16.915  1.00  0.00           H  
HETATM 4425  H2  HOH B1464     -23.325  15.906 -17.134  1.00  0.00           H  
HETATM 4426  O   HOH B1465      -5.378  21.147 -15.795  1.00  0.00           O  
HETATM 4427  H1  HOH B1465      -5.765  20.706 -15.038  1.00  0.00           H  
HETATM 4428  H2  HOH B1465      -6.085  21.690 -16.143  1.00  0.00           H  
HETATM 4429  O   HOH B1466     -15.170  11.216  -7.253  1.00  0.00           O  
HETATM 4430  H1  HOH B1466     -15.776  10.782  -6.651  1.00  0.00           H  
HETATM 4431  H2  HOH B1466     -14.840  10.510  -7.809  1.00  0.00           H  
HETATM 4432  O   HOH B1467     -13.008  13.882 -19.375  1.00  0.00           O  
HETATM 4433  H1  HOH B1467     -13.592  14.332 -18.765  1.00  0.00           H  
HETATM 4434  H2  HOH B1467     -12.555  13.231 -18.839  1.00  0.00           H  
HETATM 4435  O   HOH B1468      -6.767  17.761  -7.171  1.00  0.00           O  
HETATM 4436  H1  HOH B1468      -6.286  17.678  -6.347  1.00  0.00           H  
HETATM 4437  H2  HOH B1468      -6.102  17.642  -7.849  1.00  0.00           H  
HETATM 4438  O   HOH B1469      -2.154  12.038 -18.743  1.00  0.00           O  
HETATM 4439  H1  HOH B1469      -2.243  12.272 -19.667  1.00  0.00           H  
HETATM 4440  H2  HOH B1469      -1.495  12.645 -18.405  1.00  0.00           H  
HETATM 4441  O   HOH B1470     -18.619  16.219 -16.129  1.00  0.00           O  
HETATM 4442  H1  HOH B1470     -18.469  16.251 -15.184  1.00  0.00           H  
HETATM 4443  H2  HOH B1470     -19.480  16.619 -16.249  1.00  0.00           H  
HETATM 4444  O   HOH B1471       5.074  21.494  -9.877  1.00  0.00           O  
HETATM 4445  H1  HOH B1471       5.414  22.066  -9.189  1.00  0.00           H  
HETATM 4446  H2  HOH B1471       5.664  21.631 -10.618  1.00  0.00           H  
HETATM 4447  O   HOH B1472     -21.701   9.697   3.768  1.00  0.00           O  
HETATM 4448  H1  HOH B1472     -20.960  10.108   4.214  1.00  0.00           H  
HETATM 4449  H2  HOH B1472     -21.371   9.494   2.893  1.00  0.00           H  
HETATM 4450  O   HOH B1473       3.803   8.097 -19.530  1.00  0.00           O  
HETATM 4451  H1  HOH B1473       2.863   8.217 -19.666  1.00  0.00           H  
HETATM 4452  H2  HOH B1473       3.982   7.213 -19.849  1.00  0.00           H  
HETATM 4453  O   HOH B1474     -13.549  18.517 -18.414  1.00  0.00           O  
HETATM 4454  H1  HOH B1474     -13.100  19.358 -18.330  1.00  0.00           H  
HETATM 4455  H2  HOH B1474     -14.357  18.627 -17.912  1.00  0.00           H  
HETATM 4456  O   HOH B1475      -5.802   7.391  -0.033  1.00  0.00           O  
HETATM 4457  H1  HOH B1475      -6.119   7.048   0.802  1.00  0.00           H  
HETATM 4458  H2  HOH B1475      -5.862   6.650  -0.636  1.00  0.00           H  
HETATM 4459  O   HOH B1476       4.566  12.473  -9.306  1.00  0.00           O  
HETATM 4460  H1  HOH B1476       3.627  12.534  -9.480  1.00  0.00           H  
HETATM 4461  H2  HOH B1476       4.623  12.130  -8.414  1.00  0.00           H  
HETATM 4462  O   HOH B1477      -6.256  16.989 -14.414  1.00  0.00           O  
HETATM 4463  H1  HOH B1477      -6.982  16.897 -15.031  1.00  0.00           H  
HETATM 4464  H2  HOH B1477      -6.530  16.489 -13.645  1.00  0.00           H  
HETATM 4465  O   HOH B1478     -10.704  17.212 -24.544  1.00  0.00           O  
HETATM 4466  H1  HOH B1478     -11.333  16.511 -24.373  1.00  0.00           H  
HETATM 4467  H2  HOH B1478     -11.156  17.797 -25.152  1.00  0.00           H  
HETATM 4468  O   HOH B1479     -22.645  10.402 -19.941  1.00  0.00           O  
HETATM 4469  H1  HOH B1479     -22.321   9.614 -20.376  1.00  0.00           H  
HETATM 4470  H2  HOH B1479     -21.859  10.828 -19.598  1.00  0.00           H  
HETATM 4471  O   HOH B1480     -19.856   4.229  -8.441  1.00  0.00           O  
HETATM 4472  H1  HOH B1480     -20.787   4.366  -8.615  1.00  0.00           H  
HETATM 4473  H2  HOH B1480     -19.466   4.105  -9.306  1.00  0.00           H  
HETATM 4474  O   HOH B1481      -7.256  16.915   3.306  1.00  0.00           O  
HETATM 4475  H1  HOH B1481      -6.414  16.517   3.527  1.00  0.00           H  
HETATM 4476  H2  HOH B1481      -7.093  17.380   2.485  1.00  0.00           H  
HETATM 4477  O   HOH B1482     -13.215   4.715  -6.933  1.00  0.00           O  
HETATM 4478  H1  HOH B1482     -13.477   5.636  -6.940  1.00  0.00           H  
HETATM 4479  H2  HOH B1482     -12.542   4.662  -6.255  1.00  0.00           H  
HETATM 4480  O   HOH B1483      -9.079   3.214 -16.207  1.00  0.00           O  
HETATM 4481  H1  HOH B1483      -9.469   3.962 -16.659  1.00  0.00           H  
HETATM 4482  H2  HOH B1483      -9.144   2.494 -16.834  1.00  0.00           H  
HETATM 4483  O   HOH B1484      -8.815  16.569 -11.984  1.00  0.00           O  
HETATM 4484  H1  HOH B1484      -9.424  16.515 -11.247  1.00  0.00           H  
HETATM 4485  H2  HOH B1484      -9.366  16.790 -12.735  1.00  0.00           H  
HETATM 4486  O   HOH B1485     -11.957  11.610   1.881  1.00  0.00           O  
HETATM 4487  H1  HOH B1485     -12.358  12.361   1.445  1.00  0.00           H  
HETATM 4488  H2  HOH B1485     -11.248  11.986   2.403  1.00  0.00           H  
HETATM 4489  O   HOH B1486       4.301  18.105 -17.436  1.00  0.00           O  
HETATM 4490  H1  HOH B1486       4.215  18.683 -18.194  1.00  0.00           H  
HETATM 4491  H2  HOH B1486       3.954  18.615 -16.704  1.00  0.00           H  
HETATM 4492  O   HOH B1487     -15.880   8.918 -21.577  1.00  0.00           O  
HETATM 4493  H1  HOH B1487     -15.216   9.440 -22.027  1.00  0.00           H  
HETATM 4494  H2  HOH B1487     -16.246   9.511 -20.920  1.00  0.00           H  
HETATM 4495  O   HOH B1488       0.151  11.945  -7.714  1.00  0.00           O  
HETATM 4496  H1  HOH B1488       0.487  11.052  -7.784  1.00  0.00           H  
HETATM 4497  H2  HOH B1488       0.057  12.093  -6.773  1.00  0.00           H  
HETATM 4498  O   HOH B1489     -16.440  16.303 -17.987  1.00  0.00           O  
HETATM 4499  H1  HOH B1489     -17.075  16.043 -17.320  1.00  0.00           H  
HETATM 4500  H2  HOH B1489     -15.869  15.542 -18.086  1.00  0.00           H  
HETATM 4501  O   HOH B1490     -15.148   5.341 -12.778  1.00  0.00           O  
HETATM 4502  H1  HOH B1490     -14.968   5.797 -13.600  1.00  0.00           H  
HETATM 4503  H2  HOH B1490     -14.461   5.640 -12.181  1.00  0.00           H  
HETATM 4504  O   HOH B1491      -8.383  16.527 -16.068  1.00  0.00           O  
HETATM 4505  H1  HOH B1491      -9.069  17.099 -16.410  1.00  0.00           H  
HETATM 4506  H2  HOH B1491      -8.832  15.705 -15.871  1.00  0.00           H  
HETATM 4507  O   HOH B1492     -16.585  19.835 -12.577  1.00  0.00           O  
HETATM 4508  H1  HOH B1492     -17.101  20.428 -12.030  1.00  0.00           H  
HETATM 4509  H2  HOH B1492     -16.620  18.995 -12.119  1.00  0.00           H  
HETATM 4510  O   HOH B1493      -1.779   6.139 -22.415  1.00  0.00           O  
HETATM 4511  H1  HOH B1493      -2.552   6.109 -22.979  1.00  0.00           H  
HETATM 4512  H2  HOH B1493      -1.436   7.026 -22.526  1.00  0.00           H  
HETATM 4513  O   HOH B1494     -17.026  10.737   4.773  1.00  0.00           O  
HETATM 4514  H1  HOH B1494     -16.874  11.276   5.549  1.00  0.00           H  
HETATM 4515  H2  HOH B1494     -16.169  10.675   4.352  1.00  0.00           H  
HETATM 4516  O   HOH B1495     -19.547   6.145 -12.732  1.00  0.00           O  
HETATM 4517  H1  HOH B1495     -20.400   6.484 -13.006  1.00  0.00           H  
HETATM 4518  H2  HOH B1495     -19.003   6.925 -12.625  1.00  0.00           H  
HETATM 4519  O   HOH B1496     -11.087  14.853   1.979  1.00  0.00           O  
HETATM 4520  H1  HOH B1496     -10.660  14.581   1.166  1.00  0.00           H  
HETATM 4521  H2  HOH B1496     -10.372  14.938   2.609  1.00  0.00           H  
HETATM 4522  O   HOH B1497      -8.663   7.036  -1.871  1.00  0.00           O  
HETATM 4523  H1  HOH B1497      -8.111   7.677  -2.319  1.00  0.00           H  
HETATM 4524  H2  HOH B1497      -8.967   6.453  -2.566  1.00  0.00           H  
HETATM 4525  O   HOH B1498     -19.317  16.614 -19.025  1.00  0.00           O  
HETATM 4526  H1  HOH B1498     -18.991  15.815 -18.610  1.00  0.00           H  
HETATM 4527  H2  HOH B1498     -19.838  17.042 -18.346  1.00  0.00           H  
HETATM 4528  O   HOH B1499     -12.292   7.465  -6.648  1.00  0.00           O  
HETATM 4529  H1  HOH B1499     -11.423   7.851  -6.755  1.00  0.00           H  
HETATM 4530  H2  HOH B1499     -12.468   7.526  -5.709  1.00  0.00           H  
HETATM 4531  O   HOH B1500     -14.843   8.532 -11.519  1.00  0.00           O  
HETATM 4532  H1  HOH B1500     -15.766   8.355 -11.338  1.00  0.00           H  
HETATM 4533  H2  HOH B1500     -14.689   8.144 -12.380  1.00  0.00           H  
HETATM 4534  O   HOH B1501     -17.775  21.581 -10.868  1.00  0.00           O  
HETATM 4535  H1  HOH B1501     -18.437  21.489 -10.183  1.00  0.00           H  
HETATM 4536  H2  HOH B1501     -17.144  22.205 -10.510  1.00  0.00           H  
HETATM 4537  O   HOH B1502     -11.507   7.276 -12.044  1.00  0.00           O  
HETATM 4538  H1  HOH B1502     -10.678   6.810 -12.156  1.00  0.00           H  
HETATM 4539  H2  HOH B1502     -11.864   6.935 -11.223  1.00  0.00           H  
HETATM 4540  O   HOH B1503     -13.315  18.048 -13.178  1.00  0.00           O  
HETATM 4541  H1  HOH B1503     -14.163  17.642 -13.354  1.00  0.00           H  
HETATM 4542  H2  HOH B1503     -13.505  18.985 -13.123  1.00  0.00           H  
HETATM 4543  O   HOH B1504     -12.956  11.186 -15.729  1.00  0.00           O  
HETATM 4544  H1  HOH B1504     -12.893  10.477 -15.088  1.00  0.00           H  
HETATM 4545  H2  HOH B1504     -13.561  11.813 -15.335  1.00  0.00           H  
HETATM 4546  O   HOH B1505      -8.544  21.141 -20.530  1.00  0.00           O  
HETATM 4547  H1  HOH B1505      -8.367  21.137 -21.470  1.00  0.00           H  
HETATM 4548  H2  HOH B1505      -7.986  20.447 -20.178  1.00  0.00           H  
HETATM 4549  O   HOH B1506     -18.227   3.414 -20.616  1.00  0.00           O  
HETATM 4550  H1  HOH B1506     -17.378   3.005 -20.785  1.00  0.00           H  
HETATM 4551  H2  HOH B1506     -18.073   4.349 -20.748  1.00  0.00           H  
HETATM 4552  O   HOH B1507     -14.822  11.255 -18.515  1.00  0.00           O  
HETATM 4553  H1  HOH B1507     -14.333  10.989 -17.736  1.00  0.00           H  
HETATM 4554  H2  HOH B1507     -14.215  11.816 -18.998  1.00  0.00           H  
HETATM 4555  O   HOH B1508     -13.266  20.930  -9.113  1.00  0.00           O  
HETATM 4556  H1  HOH B1508     -12.631  20.417  -9.613  1.00  0.00           H  
HETATM 4557  H2  HOH B1508     -14.095  20.467  -9.230  1.00  0.00           H  
HETATM 4558  O   HOH B1509     -15.161  12.614 -15.100  1.00  0.00           O  
HETATM 4559  H1  HOH B1509     -14.925  12.854 -14.204  1.00  0.00           H  
HETATM 4560  H2  HOH B1509     -16.094  12.403 -15.054  1.00  0.00           H  
HETATM 4561  O   HOH B1510     -12.043   5.561 -18.430  1.00  0.00           O  
HETATM 4562  H1  HOH B1510     -11.651   6.041 -17.700  1.00  0.00           H  
HETATM 4563  H2  HOH B1510     -11.408   4.874 -18.635  1.00  0.00           H  
HETATM 4564  O   HOH B1511     -21.470  12.854  -9.140  1.00  0.00           O  
HETATM 4565  H1  HOH B1511     -22.036  13.326  -9.751  1.00  0.00           H  
HETATM 4566  H2  HOH B1511     -22.076  12.402  -8.553  1.00  0.00           H  
HETATM 4567  O   HOH B1512     -20.441   8.463  -6.533  1.00  0.00           O  
HETATM 4568  H1  HOH B1512     -19.698   7.928  -6.811  1.00  0.00           H  
HETATM 4569  H2  HOH B1512     -21.192   8.088  -6.994  1.00  0.00           H  
HETATM 4570  O   HOH B1513     -16.969   8.021 -14.309  1.00  0.00           O  
HETATM 4571  H1  HOH B1513     -17.584   8.599 -14.761  1.00  0.00           H  
HETATM 4572  H2  HOH B1513     -16.593   7.480 -15.003  1.00  0.00           H  
HETATM 4573  O   HOH B1514     -19.744   6.849 -16.468  1.00  0.00           O  
HETATM 4574  H1  HOH B1514     -20.415   6.211 -16.228  1.00  0.00           H  
HETATM 4575  H2  HOH B1514     -19.482   6.601 -17.354  1.00  0.00           H  
HETATM 4576  O   HOH B1515      -6.028  13.730 -13.987  1.00  0.00           O  
HETATM 4577  H1  HOH B1515      -5.444  13.692 -14.744  1.00  0.00           H  
HETATM 4578  H2  HOH B1515      -6.905  13.627 -14.354  1.00  0.00           H  
HETATM 4579  O   HOH B1516     -11.618   5.276 -22.433  1.00  0.00           O  
HETATM 4580  H1  HOH B1516     -11.986   5.646 -23.235  1.00  0.00           H  
HETATM 4581  H2  HOH B1516     -10.959   5.913 -22.155  1.00  0.00           H  
HETATM 4582  O   HOH B1517      -0.555  21.784   0.544  1.00  0.00           O  
HETATM 4583  H1  HOH B1517      -1.289  21.479   1.076  1.00  0.00           H  
HETATM 4584  H2  HOH B1517      -0.159  22.486   1.061  1.00  0.00           H  
HETATM 4585  O   HOH B1518     -20.238  12.566  -5.843  1.00  0.00           O  
HETATM 4586  H1  HOH B1518     -19.528  12.023  -6.187  1.00  0.00           H  
HETATM 4587  H2  HOH B1518     -20.098  13.425  -6.242  1.00  0.00           H  
HETATM 4588  O   HOH B1519     -10.629  12.227 -21.911  1.00  0.00           O  
HETATM 4589  H1  HOH B1519     -10.152  11.480 -21.551  1.00  0.00           H  
HETATM 4590  H2  HOH B1519     -10.013  12.958 -21.848  1.00  0.00           H  
HETATM 4591  O   HOH B1520     -13.553  13.818 -24.604  1.00  0.00           O  
HETATM 4592  H1  HOH B1520     -13.271  14.499 -25.216  1.00  0.00           H  
HETATM 4593  H2  HOH B1520     -13.640  14.273 -23.765  1.00  0.00           H  
HETATM 4594  O   HOH B1521      -8.595   9.146 -16.092  1.00  0.00           O  
HETATM 4595  H1  HOH B1521      -8.614   9.146 -15.135  1.00  0.00           H  
HETATM 4596  H2  HOH B1521      -7.693   9.380 -16.313  1.00  0.00           H  
HETATM 4597  O   HOH B1522      -5.397  22.223 -11.390  1.00  0.00           O  
HETATM 4598  H1  HOH B1522      -4.581  22.342 -10.905  1.00  0.00           H  
HETATM 4599  H2  HOH B1522      -5.191  22.505 -12.281  1.00  0.00           H  
HETATM 4600  O   HOH B1523     -16.877  17.482 -10.973  1.00  0.00           O  
HETATM 4601  H1  HOH B1523     -17.493  17.195 -10.299  1.00  0.00           H  
HETATM 4602  H2  HOH B1523     -16.522  16.669 -11.334  1.00  0.00           H  
HETATM 4603  O   HOH B1524      -2.075  14.515 -16.385  1.00  0.00           O  
HETATM 4604  H1  HOH B1524      -2.031  15.466 -16.477  1.00  0.00           H  
HETATM 4605  H2  HOH B1524      -1.416  14.183 -16.995  1.00  0.00           H  
HETATM 4606  O   HOH B1525     -22.658   4.371 -12.700  1.00  0.00           O  
HETATM 4607  H1  HOH B1525     -22.564   3.932 -13.545  1.00  0.00           H  
HETATM 4608  H2  HOH B1525     -22.453   5.288 -12.881  1.00  0.00           H  
HETATM 4609  O   HOH B1526     -14.436  16.097  -4.377  1.00  0.00           O  
HETATM 4610  H1  HOH B1526     -14.322  15.147  -4.389  1.00  0.00           H  
HETATM 4611  H2  HOH B1526     -14.009  16.400  -5.179  1.00  0.00           H  
HETATM 4612  O   HOH B1527     -18.356  13.668   3.274  1.00  0.00           O  
HETATM 4613  H1  HOH B1527     -17.549  13.743   3.782  1.00  0.00           H  
HETATM 4614  H2  HOH B1527     -19.038  13.510   3.927  1.00  0.00           H  
HETATM 4615  O   HOH B1528     -11.603  15.680 -10.745  1.00  0.00           O  
HETATM 4616  H1  HOH B1528     -11.971  15.872 -11.608  1.00  0.00           H  
HETATM 4617  H2  HOH B1528     -11.252  14.793 -10.826  1.00  0.00           H  
HETATM 4618  O   HOH B1529     -14.091  11.078 -22.133  1.00  0.00           O  
HETATM 4619  H1  HOH B1529     -13.434  11.139 -22.826  1.00  0.00           H  
HETATM 4620  H2  HOH B1529     -13.640  11.387 -21.347  1.00  0.00           H  
HETATM 4621  O   HOH B1530     -19.527  17.953  -1.951  1.00  0.00           O  
HETATM 4622  H1  HOH B1530     -19.670  18.433  -2.767  1.00  0.00           H  
HETATM 4623  H2  HOH B1530     -19.263  18.624  -1.322  1.00  0.00           H  
HETATM 4624  O   HOH B1531     -21.319  18.989 -10.716  1.00  0.00           O  
HETATM 4625  H1  HOH B1531     -20.706  19.639 -10.374  1.00  0.00           H  
HETATM 4626  H2  HOH B1531     -21.989  18.909 -10.037  1.00  0.00           H  
HETATM 4627  O   HOH B1532     -14.261   4.155 -15.913  1.00  0.00           O  
HETATM 4628  H1  HOH B1532     -13.348   4.318 -16.150  1.00  0.00           H  
HETATM 4629  H2  HOH B1532     -14.218   3.789 -15.030  1.00  0.00           H  
HETATM 4630  O   HOH B1533     -11.718  11.926 -18.035  1.00  0.00           O  
HETATM 4631  H1  HOH B1533     -11.310  11.490 -18.784  1.00  0.00           H  
HETATM 4632  H2  HOH B1533     -11.616  11.307 -17.312  1.00  0.00           H  
HETATM 4633  O   HOH B1534      -3.552  17.088 -14.221  1.00  0.00           O  
HETATM 4634  H1  HOH B1534      -3.764  17.506 -13.386  1.00  0.00           H  
HETATM 4635  H2  HOH B1534      -4.403  16.889 -14.612  1.00  0.00           H  
HETATM 4636  O   HOH B1535      -5.983  13.346   2.518  1.00  0.00           O  
HETATM 4637  H1  HOH B1535      -6.294  13.406   1.615  1.00  0.00           H  
HETATM 4638  H2  HOH B1535      -5.035  13.460   2.454  1.00  0.00           H  
HETATM 4639  O   HOH B1536     -19.168  14.732  -6.934  1.00  0.00           O  
HETATM 4640  H1  HOH B1536     -18.402  14.250  -7.246  1.00  0.00           H  
HETATM 4641  H2  HOH B1536     -19.545  15.120  -7.724  1.00  0.00           H  
HETATM 4642  O   HOH B1537     -19.764   9.525  -3.984  1.00  0.00           O  
HETATM 4643  H1  HOH B1537     -19.858   9.251  -4.897  1.00  0.00           H  
HETATM 4644  H2  HOH B1537     -19.774  10.481  -4.018  1.00  0.00           H  
HETATM 4645  O   HOH B1538      -7.435  11.371  -3.166  1.00  0.00           O  
HETATM 4646  H1  HOH B1538      -8.108  10.797  -3.532  1.00  0.00           H  
HETATM 4647  H2  HOH B1538      -6.850  10.782  -2.690  1.00  0.00           H  
HETATM 4648  O   HOH B1539      -6.900   3.849  -7.707  1.00  0.00           O  
HETATM 4649  H1  HOH B1539      -7.088   4.699  -7.309  1.00  0.00           H  
HETATM 4650  H2  HOH B1539      -7.642   3.298  -7.459  1.00  0.00           H  
HETATM 4651  O   HOH B1540     -18.148  17.392 -13.636  1.00  0.00           O  
HETATM 4652  H1  HOH B1540     -18.767  17.911 -14.149  1.00  0.00           H  
HETATM 4653  H2  HOH B1540     -18.238  17.726 -12.743  1.00  0.00           H  
HETATM 4654  O   HOH B1541     -10.793  18.707 -16.575  1.00  0.00           O  
HETATM 4655  H1  HOH B1541     -10.855  18.475 -17.501  1.00  0.00           H  
HETATM 4656  H2  HOH B1541     -11.454  19.388 -16.453  1.00  0.00           H  
HETATM 4657  O   HOH B1542     -15.732   6.672 -16.467  1.00  0.00           O  
HETATM 4658  H1  HOH B1542     -15.371   6.988 -17.295  1.00  0.00           H  
HETATM 4659  H2  HOH B1542     -15.253   5.862 -16.290  1.00  0.00           H  
HETATM 4660  O   HOH B1543     -20.062  10.574 -18.521  1.00  0.00           O  
HETATM 4661  H1  HOH B1543     -20.634  10.865 -17.811  1.00  0.00           H  
HETATM 4662  H2  HOH B1543     -19.911  11.360 -19.046  1.00  0.00           H  
HETATM 4663  O   HOH B1544      -3.303  10.655  -7.226  1.00  0.00           O  
HETATM 4664  H1  HOH B1544      -3.744  10.974  -6.438  1.00  0.00           H  
HETATM 4665  H2  HOH B1544      -2.938  11.443  -7.631  1.00  0.00           H  
HETATM 4666  O   HOH B1545     -16.588  18.123 -24.518  1.00  0.00           O  
HETATM 4667  H1  HOH B1545     -16.096  17.440 -24.063  1.00  0.00           H  
HETATM 4668  H2  HOH B1545     -16.084  18.923 -24.368  1.00  0.00           H  
HETATM 4669  O   HOH B1546     -14.462   5.418 -19.438  1.00  0.00           O  
HETATM 4670  H1  HOH B1546     -13.613   5.269 -19.020  1.00  0.00           H  
HETATM 4671  H2  HOH B1546     -14.434   4.889 -20.235  1.00  0.00           H  
HETATM 4672  O   HOH B1547     -15.208  18.933  -9.469  1.00  0.00           O  
HETATM 4673  H1  HOH B1547     -15.505  18.544  -8.647  1.00  0.00           H  
HETATM 4674  H2  HOH B1547     -15.831  18.615 -10.123  1.00  0.00           H  
HETATM 4675  O   HOH B1548       0.711  13.243  -2.645  1.00  0.00           O  
HETATM 4676  H1  HOH B1548       0.172  12.674  -2.096  1.00  0.00           H  
HETATM 4677  H2  HOH B1548       0.114  13.933  -2.936  1.00  0.00           H  
HETATM 4678  O   HOH B1549     -11.242   8.613  -4.174  1.00  0.00           O  
HETATM 4679  H1  HOH B1549     -10.967   9.527  -4.245  1.00  0.00           H  
HETATM 4680  H2  HOH B1549     -10.779   8.282  -3.404  1.00  0.00           H  
HETATM 4681  O   HOH B1550     -10.242  12.553   4.017  1.00  0.00           O  
HETATM 4682  H1  HOH B1550      -9.515  11.993   4.289  1.00  0.00           H  
HETATM 4683  H2  HOH B1550      -9.880  13.088   3.310  1.00  0.00           H  
HETATM 4684  O   HOH B1551      -9.227   9.651   2.969  1.00  0.00           O  
HETATM 4685  H1  HOH B1551      -9.002   9.576   3.896  1.00  0.00           H  
HETATM 4686  H2  HOH B1551     -10.084   9.231   2.895  1.00  0.00           H  
HETATM 4687  O   HOH B1552      -4.458  19.554 -18.286  1.00  0.00           O  
HETATM 4688  H1  HOH B1552      -4.608  20.330 -18.826  1.00  0.00           H  
HETATM 4689  H2  HOH B1552      -5.104  19.622 -17.583  1.00  0.00           H  
HETATM 4690  O   HOH B1553       0.693  17.854 -15.492  1.00  0.00           O  
HETATM 4691  H1  HOH B1553       1.082  17.121 -15.014  1.00  0.00           H  
HETATM 4692  H2  HOH B1553       1.094  17.815 -16.360  1.00  0.00           H  
HETATM 4693  O   HOH B1554     -18.492  14.084 -12.793  1.00  0.00           O  
HETATM 4694  H1  HOH B1554     -18.724  14.303 -11.890  1.00  0.00           H  
HETATM 4695  H2  HOH B1554     -17.649  14.514 -12.934  1.00  0.00           H  
HETATM 4696  O   HOH B1555       4.837   4.902 -11.499  1.00  0.00           O  
HETATM 4697  H1  HOH B1555       4.956   5.257 -10.618  1.00  0.00           H  
HETATM 4698  H2  HOH B1555       5.726   4.761 -11.824  1.00  0.00           H  
HETATM 4699  O   HOH B1556      -8.887  10.396 -11.509  1.00  0.00           O  
HETATM 4700  H1  HOH B1556      -8.728   9.676 -12.119  1.00  0.00           H  
HETATM 4701  H2  HOH B1556      -8.014  10.662 -11.220  1.00  0.00           H  
HETATM 4702  O   HOH B1557     -23.034  20.346   4.370  1.00  0.00           O  
HETATM 4703  H1  HOH B1557     -22.329  20.632   4.950  1.00  0.00           H  
HETATM 4704  H2  HOH B1557     -22.587  19.904   3.649  1.00  0.00           H  
HETATM 4705  O   HOH B1558     -21.758  15.967 -13.562  1.00  0.00           O  
HETATM 4706  H1  HOH B1558     -21.267  15.852 -12.748  1.00  0.00           H  
HETATM 4707  H2  HOH B1558     -21.841  16.916 -13.659  1.00  0.00           H  
HETATM 4708  O   HOH B1559     -20.153  13.505 -14.888  1.00  0.00           O  
HETATM 4709  H1  HOH B1559     -20.876  14.117 -14.751  1.00  0.00           H  
HETATM 4710  H2  HOH B1559     -19.547  13.686 -14.168  1.00  0.00           H  
HETATM 4711  O   HOH B1560     -21.764   4.803 -15.593  1.00  0.00           O  
HETATM 4712  H1  HOH B1560     -22.313   5.541 -15.860  1.00  0.00           H  
HETATM 4713  H2  HOH B1560     -22.352   4.048 -15.612  1.00  0.00           H  
HETATM 4714  O   HOH B1561     -21.214  18.623 -13.483  1.00  0.00           O  
HETATM 4715  H1  HOH B1561     -21.259  18.694 -12.529  1.00  0.00           H  
HETATM 4716  H2  HOH B1561     -21.125  19.528 -13.786  1.00  0.00           H  
HETATM 4717  O   HOH B1562     -11.660  16.725  -8.338  1.00  0.00           O  
HETATM 4718  H1  HOH B1562     -11.546  16.279  -9.178  1.00  0.00           H  
HETATM 4719  H2  HOH B1562     -10.841  17.203  -8.207  1.00  0.00           H  
HETATM 4720  O   HOH B1563      -8.523  14.596   2.946  1.00  0.00           O  
HETATM 4721  H1  HOH B1563      -7.686  14.137   3.019  1.00  0.00           H  
HETATM 4722  H2  HOH B1563      -8.321  15.501   3.188  1.00  0.00           H  
HETATM 4723  O   HOH B1564     -14.739  18.465 -21.205  1.00  0.00           O  
HETATM 4724  H1  HOH B1564     -14.468  18.333 -20.296  1.00  0.00           H  
HETATM 4725  H2  HOH B1564     -14.328  19.291 -21.460  1.00  0.00           H  
HETATM 4726  O   HOH B1565     -16.189  20.818  -7.809  1.00  0.00           O  
HETATM 4727  H1  HOH B1565     -16.421  20.111  -7.207  1.00  0.00           H  
HETATM 4728  H2  HOH B1565     -15.992  20.375  -8.634  1.00  0.00           H  
HETATM 4729  O   HOH B1566     -16.214   3.585 -11.016  1.00  0.00           O  
HETATM 4730  H1  HOH B1566     -16.047   4.338 -11.583  1.00  0.00           H  
HETATM 4731  H2  HOH B1566     -15.649   3.728 -10.255  1.00  0.00           H  
HETATM 4732  O   HOH B1567      -5.243  10.881 -19.110  1.00  0.00           O  
HETATM 4733  H1  HOH B1567      -4.325  10.912 -18.839  1.00  0.00           H  
HETATM 4734  H2  HOH B1567      -5.389   9.969 -19.359  1.00  0.00           H  
HETATM 4735  O   HOH B1568     -18.431  18.612 -20.767  1.00  0.00           O  
HETATM 4736  H1  HOH B1568     -17.639  18.176 -21.081  1.00  0.00           H  
HETATM 4737  H2  HOH B1568     -18.616  18.195 -19.925  1.00  0.00           H  
HETATM 4738  O   HOH B1569      -8.599  14.184 -21.356  1.00  0.00           O  
HETATM 4739  H1  HOH B1569      -7.779  13.707 -21.233  1.00  0.00           H  
HETATM 4740  H2  HOH B1569      -8.770  14.593 -20.506  1.00  0.00           H  
HETATM 4741  O   HOH B1570     -10.613  17.591 -13.823  1.00  0.00           O  
HETATM 4742  H1  HOH B1570     -11.398  17.903 -13.373  1.00  0.00           H  
HETATM 4743  H2  HOH B1570     -10.733  17.864 -14.732  1.00  0.00           H  
HETATM 4744  O   HOH B1571     -17.499  12.942  -8.167  1.00  0.00           O  
HETATM 4745  H1  HOH B1571     -16.563  12.745  -8.205  1.00  0.00           H  
HETATM 4746  H2  HOH B1571     -17.903  12.131  -7.858  1.00  0.00           H  
HETATM 4747  O   HOH B1572     -15.132  22.263  -2.979  1.00  0.00           O  
HETATM 4748  H1  HOH B1572     -14.367  21.929  -3.449  1.00  0.00           H  
HETATM 4749  H2  HOH B1572     -14.887  23.154  -2.724  1.00  0.00           H  
HETATM 4750  O   HOH B1573     -10.790   3.098 -19.954  1.00  0.00           O  
HETATM 4751  H1  HOH B1573      -9.973   3.077 -19.457  1.00  0.00           H  
HETATM 4752  H2  HOH B1573     -10.516   3.044 -20.870  1.00  0.00           H  
HETATM 4753  O   HOH B1574     -16.103  19.855 -15.395  1.00  0.00           O  
HETATM 4754  H1  HOH B1574     -16.122  20.773 -15.668  1.00  0.00           H  
HETATM 4755  H2  HOH B1574     -16.237  19.884 -14.448  1.00  0.00           H  
HETATM 4756  O   HOH B1575     -12.373  11.405 -24.261  1.00  0.00           O  
HETATM 4757  H1  HOH B1575     -12.761  12.236 -24.533  1.00  0.00           H  
HETATM 4758  H2  HOH B1575     -11.429  11.560 -24.287  1.00  0.00           H  
HETATM 4759  O   HOH B1576     -15.452  17.361 -14.567  1.00  0.00           O  
HETATM 4760  H1  HOH B1576     -16.335  17.206 -14.230  1.00  0.00           H  
HETATM 4761  H2  HOH B1576     -15.504  18.220 -14.987  1.00  0.00           H  
HETATM 4762  O   HOH B1577       1.542  18.110  -9.484  1.00  0.00           O  
HETATM 4763  H1  HOH B1577       2.361  17.986  -9.963  1.00  0.00           H  
HETATM 4764  H2  HOH B1577       1.597  17.498  -8.751  1.00  0.00           H  
HETATM 4765  O   HOH B1578      -9.502   7.564 -18.343  1.00  0.00           O  
HETATM 4766  H1  HOH B1578      -8.946   6.788 -18.412  1.00  0.00           H  
HETATM 4767  H2  HOH B1578      -8.966   8.203 -17.873  1.00  0.00           H  
HETATM 4768  O   HOH B1579      -9.493  20.907   3.763  1.00  0.00           O  
HETATM 4769  H1  HOH B1579      -9.210  21.782   3.494  1.00  0.00           H  
HETATM 4770  H2  HOH B1579      -8.973  20.716   4.543  1.00  0.00           H  
HETATM 4771  O   HOH B1580      -9.432  18.026  -8.218  1.00  0.00           O  
HETATM 4772  H1  HOH B1580      -9.321  18.834  -8.719  1.00  0.00           H  
HETATM 4773  H2  HOH B1580      -8.561  17.840  -7.868  1.00  0.00           H  
HETATM 4774  O   HOH B1581     -16.506  15.785   1.689  1.00  0.00           O  
HETATM 4775  H1  HOH B1581     -16.734  15.268   2.462  1.00  0.00           H  
HETATM 4776  H2  HOH B1581     -15.808  16.368   1.986  1.00  0.00           H  
HETATM 4777  O   HOH B1582      -5.428  21.179   4.463  1.00  0.00           O  
HETATM 4778  H1  HOH B1582      -5.060  20.297   4.412  1.00  0.00           H  
HETATM 4779  H2  HOH B1582      -4.736  21.748   4.126  1.00  0.00           H  
HETATM 4780  O   HOH B1583       3.219  15.015 -12.428  1.00  0.00           O  
HETATM 4781  H1  HOH B1583       2.734  14.195 -12.341  1.00  0.00           H  
HETATM 4782  H2  HOH B1583       4.082  14.751 -12.747  1.00  0.00           H  
HETATM 4783  O   HOH B1584      -4.430  13.486 -16.260  1.00  0.00           O  
HETATM 4784  H1  HOH B1584      -3.527  13.795 -16.338  1.00  0.00           H  
HETATM 4785  H2  HOH B1584      -4.945  14.123 -16.757  1.00  0.00           H  
HETATM 4786  O   HOH B1585     -10.558  14.573 -16.768  1.00  0.00           O  
HETATM 4787  H1  HOH B1585     -11.276  14.980 -16.282  1.00  0.00           H  
HETATM 4788  H2  HOH B1585     -10.843  13.670 -16.905  1.00  0.00           H  
HETATM 4789  O   HOH B1586     -19.802   2.504 -15.927  1.00  0.00           O  
HETATM 4790  H1  HOH B1586     -19.280   2.863 -15.210  1.00  0.00           H  
HETATM 4791  H2  HOH B1586     -20.526   3.122 -16.030  1.00  0.00           H  
HETATM 4792  O   HOH B1587     -21.036  17.820 -17.084  1.00  0.00           O  
HETATM 4793  H1  HOH B1587     -21.634  17.948 -17.820  1.00  0.00           H  
HETATM 4794  H2  HOH B1587     -21.508  17.240 -16.488  1.00  0.00           H  
HETATM 4795  O   HOH B1588     -10.742  12.781  -9.658  1.00  0.00           O  
HETATM 4796  H1  HOH B1588     -10.116  13.495  -9.538  1.00  0.00           H  
HETATM 4797  H2  HOH B1588     -10.223  12.069 -10.033  1.00  0.00           H  
HETATM 4798  O   HOH B1589       4.568   9.286  -9.962  1.00  0.00           O  
HETATM 4799  H1  HOH B1589       4.361   8.874 -10.800  1.00  0.00           H  
HETATM 4800  H2  HOH B1589       3.744   9.685  -9.681  1.00  0.00           H  
HETATM 4801  O   HOH B1590     -17.883  15.064  -4.277  1.00  0.00           O  
HETATM 4802  H1  HOH B1590     -18.470  15.170  -5.026  1.00  0.00           H  
HETATM 4803  H2  HOH B1590     -17.426  15.902  -4.210  1.00  0.00           H  
HETATM 4804  O   HOH B1591     -22.040   4.967 -10.059  1.00  0.00           O  
HETATM 4805  H1  HOH B1591     -22.248   4.549 -10.895  1.00  0.00           H  
HETATM 4806  H2  HOH B1591     -21.475   5.704 -10.294  1.00  0.00           H  
HETATM 4807  O   HOH B1592      -3.880   3.726 -10.685  1.00  0.00           O  
HETATM 4808  H1  HOH B1592      -2.989   3.599 -11.011  1.00  0.00           H  
HETATM 4809  H2  HOH B1592      -3.906   4.643 -10.410  1.00  0.00           H  
HETATM 4810  O   HOH B1593     -11.281  20.724 -20.368  1.00  0.00           O  
HETATM 4811  H1  HOH B1593     -11.408  21.012 -19.464  1.00  0.00           H  
HETATM 4812  H2  HOH B1593     -10.348  20.860 -20.534  1.00  0.00           H  
HETATM 4813  O   HOH B1594     -13.026  15.765 -15.448  1.00  0.00           O  
HETATM 4814  H1  HOH B1594     -12.741  15.720 -14.536  1.00  0.00           H  
HETATM 4815  H2  HOH B1594     -13.765  16.373 -15.439  1.00  0.00           H  
HETATM 4816  O   HOH B1595     -18.945  19.131 -23.835  1.00  0.00           O  
HETATM 4817  H1  HOH B1595     -18.036  18.935 -23.606  1.00  0.00           H  
HETATM 4818  H2  HOH B1595     -19.139  18.545 -24.566  1.00  0.00           H  
HETATM 4819  O   HOH B1596     -18.273   3.830 -14.240  1.00  0.00           O  
HETATM 4820  H1  HOH B1596     -17.525   4.425 -14.196  1.00  0.00           H  
HETATM 4821  H2  HOH B1596     -19.032   4.384 -14.056  1.00  0.00           H  
HETATM 4822  O   HOH B1597     -10.197  11.836 -15.047  1.00  0.00           O  
HETATM 4823  H1  HOH B1597     -11.148  11.762 -15.129  1.00  0.00           H  
HETATM 4824  H2  HOH B1597      -9.857  11.053 -15.481  1.00  0.00           H  
HETATM 4825  O   HOH B1598     -10.393  18.527  -5.164  1.00  0.00           O  
HETATM 4826  H1  HOH B1598     -10.851  18.140  -5.910  1.00  0.00           H  
HETATM 4827  H2  HOH B1598     -10.081  19.373  -5.488  1.00  0.00           H  
HETATM 4828  O   HOH B1599      -6.308  16.428 -10.939  1.00  0.00           O  
HETATM 4829  H1  HOH B1599      -7.261  16.449 -10.859  1.00  0.00           H  
HETATM 4830  H2  HOH B1599      -5.989  16.678 -10.071  1.00  0.00           H  
HETATM 4831  O   HOH B1600      -6.270   7.312 -24.745  1.00  0.00           O  
HETATM 4832  H1  HOH B1600      -7.182   7.580 -24.629  1.00  0.00           H  
HETATM 4833  H2  HOH B1600      -6.036   6.893 -23.916  1.00  0.00           H  
HETATM 4834  O   HOH B1601     -18.152  14.290 -21.953  1.00  0.00           O  
HETATM 4835  H1  HOH B1601     -18.972  14.783 -21.990  1.00  0.00           H  
HETATM 4836  H2  HOH B1601     -17.514  14.912 -21.604  1.00  0.00           H  
HETATM 4837  O   HOH B1602      -3.449  14.494  -7.478  1.00  0.00           O  
HETATM 4838  H1  HOH B1602      -2.903  13.781  -7.809  1.00  0.00           H  
HETATM 4839  H2  HOH B1602      -3.323  15.205  -8.107  1.00  0.00           H  
HETATM 4840  O   HOH B1603      -8.138  13.281 -15.497  1.00  0.00           O  
HETATM 4841  H1  HOH B1603      -8.927  12.892 -15.120  1.00  0.00           H  
HETATM 4842  H2  HOH B1603      -7.901  12.696 -16.216  1.00  0.00           H  
HETATM 4843  O   HOH B1604     -12.354  14.474 -21.939  1.00  0.00           O  
HETATM 4844  H1  HOH B1604     -12.638  14.496 -21.026  1.00  0.00           H  
HETATM 4845  H2  HOH B1604     -11.950  13.613 -22.045  1.00  0.00           H  
HETATM 4846  O   HOH B1605     -13.631  20.711 -12.761  1.00  0.00           O  
HETATM 4847  H1  HOH B1605     -14.563  20.548 -12.618  1.00  0.00           H  
HETATM 4848  H2  HOH B1605     -13.550  21.665 -12.756  1.00  0.00           H  
HETATM 4849  O   HOH B1606     -17.852   6.412 -18.801  1.00  0.00           O  
HETATM 4850  H1  HOH B1606     -17.410   6.695 -18.001  1.00  0.00           H  
HETATM 4851  H2  HOH B1606     -17.457   6.942 -19.494  1.00  0.00           H  
HETATM 4852  O   HOH B1607      -6.412  13.204  -0.365  1.00  0.00           O  
HETATM 4853  H1  HOH B1607      -7.183  12.742  -0.693  1.00  0.00           H  
HETATM 4854  H2  HOH B1607      -5.675  12.789  -0.811  1.00  0.00           H  
HETATM 4855  O   HOH B1608      -3.241  19.351 -23.593  1.00  0.00           O  
HETATM 4856  H1  HOH B1608      -2.884  20.224 -23.752  1.00  0.00           H  
HETATM 4857  H2  HOH B1608      -3.829  19.464 -22.847  1.00  0.00           H  
HETATM 4858  O   HOH B1609       2.919  15.621  -8.549  1.00  0.00           O  
HETATM 4859  H1  HOH B1609       3.267  15.035  -7.877  1.00  0.00           H  
HETATM 4860  H2  HOH B1609       2.237  15.109  -8.984  1.00  0.00           H  
HETATM 4861  O   HOH B1610       4.248  13.468 -15.438  1.00  0.00           O  
HETATM 4862  H1  HOH B1610       4.662  13.708 -14.609  1.00  0.00           H  
HETATM 4863  H2  HOH B1610       4.668  14.031 -16.088  1.00  0.00           H  
HETATM 4864  O   HOH B1611     -17.802  11.775 -15.411  1.00  0.00           O  
HETATM 4865  H1  HOH B1611     -18.580  12.330 -15.468  1.00  0.00           H  
HETATM 4866  H2  HOH B1611     -18.041  10.977 -15.883  1.00  0.00           H  
HETATM 4867  O   HOH B1612      -6.260  12.729 -20.739  1.00  0.00           O  
HETATM 4868  H1  HOH B1612      -5.670  13.474 -20.614  1.00  0.00           H  
HETATM 4869  H2  HOH B1612      -6.008  12.106 -20.058  1.00  0.00           H  
HETATM 4870  O   HOH B1613      -9.670  13.866 -12.574  1.00  0.00           O  
HETATM 4871  H1  HOH B1613      -8.921  14.456 -12.663  1.00  0.00           H  
HETATM 4872  H2  HOH B1613      -9.392  13.059 -13.008  1.00  0.00           H  
HETATM 4873  O   HOH B1614     -18.339  21.882 -14.582  1.00  0.00           O  
HETATM 4874  H1  HOH B1614     -19.002  22.127 -13.937  1.00  0.00           H  
HETATM 4875  H2  HOH B1614     -18.811  21.347 -15.219  1.00  0.00           H  
HETATM 4876  O   HOH B1615     -13.701   7.371 -13.994  1.00  0.00           O  
HETATM 4877  H1  HOH B1615     -13.787   8.042 -14.672  1.00  0.00           H  
HETATM 4878  H2  HOH B1615     -12.854   7.549 -13.586  1.00  0.00           H  
HETATM 4879  O   HOH B1616     -16.232  16.334 -20.792  1.00  0.00           O  
HETATM 4880  H1  HOH B1616     -15.550  16.949 -21.063  1.00  0.00           H  
HETATM 4881  H2  HOH B1616     -16.308  16.462 -19.846  1.00  0.00           H  
HETATM 4882  O   HOH B1617      -6.377   8.331 -18.759  1.00  0.00           O  
HETATM 4883  H1  HOH B1617      -5.460   8.145 -18.961  1.00  0.00           H  
HETATM 4884  H2  HOH B1617      -6.866   7.941 -19.483  1.00  0.00           H  
HETATM 4885  O   HOH B1618       0.587   9.964 -16.469  1.00  0.00           O  
HETATM 4886  H1  HOH B1618       0.697   9.265 -17.114  1.00  0.00           H  
HETATM 4887  H2  HOH B1618       1.265  10.602 -16.689  1.00  0.00           H  
HETATM 4888  O   HOH B1619     -14.584  14.375 -17.203  1.00  0.00           O  
HETATM 4889  H1  HOH B1619     -13.830  14.811 -16.806  1.00  0.00           H  
HETATM 4890  H2  HOH B1619     -14.956  13.848 -16.497  1.00  0.00           H  
HETATM 4891  O   HOH B1620      -6.393  13.867  -4.006  1.00  0.00           O  
HETATM 4892  H1  HOH B1620      -6.656  13.031  -3.622  1.00  0.00           H  
HETATM 4893  H2  HOH B1620      -7.210  14.357  -4.099  1.00  0.00           H  
HETATM 4894  O   HOH B1621      -7.827   6.163  -6.031  1.00  0.00           O  
HETATM 4895  H1  HOH B1621      -7.124   6.813  -6.034  1.00  0.00           H  
HETATM 4896  H2  HOH B1621      -8.037   6.041  -5.105  1.00  0.00           H  
HETATM 4897  O   HOH B1622     -12.589  10.661  -1.472  1.00  0.00           O  
HETATM 4898  H1  HOH B1622     -12.314  10.028  -0.808  1.00  0.00           H  
HETATM 4899  H2  HOH B1622     -12.303  11.507  -1.128  1.00  0.00           H  
HETATM 4900  O   HOH B1623      -5.895  11.170  -8.063  1.00  0.00           O  
HETATM 4901  H1  HOH B1623      -6.039  11.985  -7.582  1.00  0.00           H  
HETATM 4902  H2  HOH B1623      -4.979  10.950  -7.894  1.00  0.00           H  
HETATM 4903  O   HOH B1624     -16.410  12.239 -23.177  1.00  0.00           O  
HETATM 4904  H1  HOH B1624     -15.535  11.929 -22.945  1.00  0.00           H  
HETATM 4905  H2  HOH B1624     -16.864  12.328 -22.339  1.00  0.00           H  
HETATM 4906  O   HOH B1625     -16.767  12.088   1.410  1.00  0.00           O  
HETATM 4907  H1  HOH B1625     -17.155  12.685   2.050  1.00  0.00           H  
HETATM 4908  H2  HOH B1625     -16.365  12.662   0.759  1.00  0.00           H  
HETATM 4909  O   HOH B1626     -10.746  10.894  -7.297  1.00  0.00           O  
HETATM 4910  H1  HOH B1626     -11.662  11.007  -7.041  1.00  0.00           H  
HETATM 4911  H2  HOH B1626     -10.516  11.714  -7.734  1.00  0.00           H  
HETATM 4912  O   HOH B1627       2.899  16.024 -18.503  1.00  0.00           O  
HETATM 4913  H1  HOH B1627       1.979  16.258 -18.625  1.00  0.00           H  
HETATM 4914  H2  HOH B1627       3.297  16.808 -18.125  1.00  0.00           H  
HETATM 4915  O   HOH B1628     -18.842  12.370  -3.535  1.00  0.00           O  
HETATM 4916  H1  HOH B1628     -19.746  12.617  -3.341  1.00  0.00           H  
HETATM 4917  H2  HOH B1628     -18.352  13.191  -3.480  1.00  0.00           H  
HETATM 4918  O   HOH B1629      -8.535  16.180  -3.570  1.00  0.00           O  
HETATM 4919  H1  HOH B1629      -9.305  16.745  -3.626  1.00  0.00           H  
HETATM 4920  H2  HOH B1629      -8.489  15.928  -2.648  1.00  0.00           H  
HETATM 4921  O   HOH B1630     -18.858   8.385 -20.539  1.00  0.00           O  
HETATM 4922  H1  HOH B1630     -18.296   9.127 -20.762  1.00  0.00           H  
HETATM 4923  H2  HOH B1630     -19.107   8.538 -19.627  1.00  0.00           H  
HETATM 4924  O   HOH B1631      -8.035  15.318  -0.752  1.00  0.00           O  
HETATM 4925  H1  HOH B1631      -7.282  14.915  -0.320  1.00  0.00           H  
HETATM 4926  H2  HOH B1631      -8.726  14.657  -0.696  1.00  0.00           H  
HETATM 4927  O   HOH B1632      -3.926  15.216  -3.559  1.00  0.00           O  
HETATM 4928  H1  HOH B1632      -4.668  15.241  -2.956  1.00  0.00           H  
HETATM 4929  H2  HOH B1632      -4.200  15.757  -4.300  1.00  0.00           H  
HETATM 4930  O   HOH B1633      -0.647  13.810 -21.738  1.00  0.00           O  
HETATM 4931  H1  HOH B1633      -1.539  14.156 -21.756  1.00  0.00           H  
HETATM 4932  H2  HOH B1633      -0.122  14.478 -22.179  1.00  0.00           H  
HETATM 4933  O   HOH B1634      -5.817  17.305  -4.353  1.00  0.00           O  
HETATM 4934  H1  HOH B1634      -5.394  17.726  -3.604  1.00  0.00           H  
HETATM 4935  H2  HOH B1634      -6.709  17.126  -4.055  1.00  0.00           H  
HETATM 4936  O   HOH B1635      -9.258  17.698  -1.124  1.00  0.00           O  
HETATM 4937  H1  HOH B1635      -8.603  18.253  -1.549  1.00  0.00           H
[truncated: 588,425 more chars]
