# Supplementary material for: Intrinsic Conformational Dynamics of Glycine and Alanine in Polarizable Molecular Dynamics Force Fields: Comparison to Spectroscopic Data
Source: J Phys Chem B. 2024 Jun 15;128(25):6217–31. doi: 10.1021/acs.jpcb.4c02278 (PMC11215781; doi:10.1021/acs.jpcb.4c02278)
Supplement: Supplementary file 1 — jp4c02278_si_002.zip [file jp4c02278_si_002.zip › Simulation_Inputs/GAG_CHARMM_Drude_2019_SWM4-NDP_COO-/common/GAG_COO-.pdb]

REMARK    GENERATED BY TRJCONV
TITLE     Protein in water t=   0.00000 step= 0
REMARK    THIS IS A SIMULATION BOX
CRYST1   40.512   40.512   40.512  90.00  90.00  90.00 P 1           1
MODEL        1
ATOM      1  N   GLY     1      20.490  25.320  19.800  1.00  0.00            
ATOM      2  H1  GLY     1      20.050  26.000  19.150  1.00  0.00            
ATOM      3  H2  GLY     1      20.140  25.330  20.780  1.00  0.00            
ATOM      4  H3  GLY     1      21.530  25.380  19.750  1.00  0.00            
ATOM      5  CA  GLY     1      20.120  24.010  19.240  1.00  0.00            
ATOM      6  HA1 GLY     1      19.060  23.880  19.100  1.00  0.00            
ATOM      7  HA2 GLY     1      20.660  23.970  18.300  1.00  0.00            
ATOM      8  C   GLY     1      20.670  22.910  20.090  1.00  0.00            
ATOM      9  O   GLY     1      21.730  23.040  20.690  1.00  0.00            
ATOM     10  N   ALA     2      20.020  21.730  20.090  1.00  0.00            
ATOM     11  HN  ALA     2      19.090  21.590  19.760  1.00  0.00            
ATOM     12  CA  ALA     2      20.610  20.580  20.720  1.00  0.00            
ATOM     13  HA  ALA     2      21.670  20.790  20.780  1.00  0.00            
ATOM     14  CB  ALA     2      20.010  20.560  22.140  1.00  0.00            
ATOM     15  HB1 ALA     2      20.330  19.590  22.570  1.00  0.00            
ATOM     16  HB2 ALA     2      20.350  21.480  22.660  1.00  0.00            
ATOM     17  HB3 ALA     2      18.900  20.600  22.190  1.00  0.00            
ATOM     18  C   ALA     2      20.310  19.320  19.970  1.00  0.00            
ATOM     19  O   ALA     2      19.690  19.320  18.910  1.00  0.00            
ATOM     20  N   GLY     3      20.860  18.200  20.460  1.00  0.00            
ATOM     21  HN  GLY     3      21.390  18.290  21.300  1.00  0.00            
ATOM     22  CA  GLY     3      20.730  16.890  19.880  1.00  0.00            
ATOM     23  HA1 GLY     3      20.600  16.180  20.690  1.00  0.00            
ATOM     24  HA2 GLY     3      19.930  16.830  19.150  1.00  0.00            
ATOM     25  C   GLY     3      21.990  16.480  19.150  1.00  0.00            
ATOM     26  O   GLY     3      23.060  16.210  19.670  1.00  0.00            
ATOM     27  OXT GLY     3      21.860  16.270  17.770  1.00  0.00            
TER
ENDMDL
