# Supplementary material for: Intrinsic Conformational Dynamics of Glycine and Alanine in Polarizable Molecular Dynamics Force Fields: Comparison to Spectroscopic Data
Source: J Phys Chem B. 2024 Jun 15;128(25):6217–31. doi: 10.1021/acs.jpcb.4c02278 (PMC11215781; doi:10.1021/acs.jpcb.4c02278)
Supplement: Supplementary file 1 — jp4c02278_si_002.zip [file jp4c02278_si_002.zip › Simulation_Inputs/GAG_CHARMM_Drude_2019_SWM4-NDP_COO-/openmm_setup.py]

#***********************************************************************************
#Setup script for preparation steps of an MD simulation in OpenMM.
#Options are provided and/or commented out such as:
#    - ff and water model are user inputs
#    - Different integrator options
#    -
#
#Usage: $ python3 openmm_setup.py $protein (assumed to be pdb) $force_field $water_model

#This method of simulation is still new to me so there are likely many comments
#that I left that are for myself or notes to remind the user of options

#Author: Brian Andrews
#Last Date Modified: 1/13/2022
#***********************************************************************************

from openmm import *
from openmm.app import *
from openmm.unit import *
from sys import stdout
import sys

#inputs
protein = sys.argv[1]

#import structure and create system
try:
    pdb = PDBFile(protein)
except ZeroDivisionError:
    print("If your pdb has a line like:\nCRYST1 0 0 0...\nat the top, delete it and run this script again.")

modeller = Modeller(pdb.topology, pdb.positions)
forcefield = ForceField('charmm_polar_2019.xml')
modeller.addExtraParticles(forcefield)
modeller.addSolvent(forcefield, boxSize=Vec3(5, 5, 5)*nanometers, neutralize=True, negativeIon='Cl-', positiveIon='Na+', model="swm4ndp")
modeller.addExtraParticles(forcefield)

system = forcefield.createSystem(modeller.topology, nonbondedMethod=PME,
        nonbondedCutoff=1*nanometer, constraints=HBonds)

#Add barostat for NPT instead of NVT simulation
system.addForce(MonteCarloBarostat(1*bar, 300*kelvin)) #this barostat is different than used in Gromacs

#Integrators assuming we want constant temperature
#Can use LangevinIntegrator and not specify a thermostat like below
integrator = DrudeLangevinIntegrator(300*kelvin, 1/picosecond, 1*kelvin, 10/picosecond, 0.001*picoseconds)

#NOTE: Andersen thermostat allowed the temperature to go up to roughly 350 K after heating up
#Or, you can specify the Verlet integrator and add a thermostat (like is standard for our Gromacs simulations)
#system.addForce(AndersenThermostat(300*kelvin, 1/picosecond)) #This termostat is different than the one used in Gromacs, though
#integrator = VerletIntegrator(0.0001*picoseconds)

#run simulation on single GPU
platform = Platform.getPlatformByName('CUDA')
#properties = {'DeviceIndex': '0', 'Precision': 'double'}

simulation = Simulation(modeller.topology, system, integrator, platform) #, properties)
simulation.context.setPositions(modeller.positions)

#Energy minimization
simulation.minimizeEnergy(tolerance=0.0000001*kilojoule/mole, maxIterations=200000000)

#output minimized state
positions = simulation.context.getState(getPositions=True).getPositions()
PDBFile.writeFile(simulation.topology, positions, open('minimization/minimized.pdb', 'w'))

simulation.reporters = []
simulation.reporters.append(DCDReporter('md-equilibration/traj.dcd', 2000))
simulation.reporters.append(StateDataReporter(stdout, 2000, step=True,
                                              temperature=True, elapsedTime=True))
simulation.reporters.append(StateDataReporter("md-equilibration/log.csv", 2000, time=True,
                                              potentialEnergy=True, totalEnergy=True, temperature=True, elapsedTime=True)) #2 ps sampling

simulation.reporters.append(CheckpointReporter("md-equilibration/1.chk", 1000))

simulation.step(600000000)

#output minimized state to load for production simulation
simulation.saveState('md-equilibration/state1.xml')
