# Supplementary material for: Intrinsic Conformational Dynamics of Glycine and Alanine in Polarizable Molecular Dynamics Force Fields: Comparison to Spectroscopic Data
Source: J Phys Chem B. 2024 Jun 15;128(25):6217–31. doi: 10.1021/acs.jpcb.4c02278 (PMC11215781; doi:10.1021/acs.jpcb.4c02278)
Supplement: Supplementary file 1 — jp4c02278_si_002.zip [file jp4c02278_si_002.zip › Simulation_Inputs/GAG_CHARMM_Drude_2019_SWM4-NDP_water/common/solvated.pdb]

REMARK   1 CREATED WITH OPENMM 7.6, 2022-12-02
CRYST1   50.000   50.000   50.000  90.00  90.00  90.00 P 1           1 
ATOM      1  N   GLY A   1      20.490  25.320  19.800  1.00  0.00           N  
ATOM      2  H   GLY A   1      20.050  26.000  19.150  1.00  0.00           H  
ATOM      3  H2  GLY A   1      20.140  25.330  20.780  1.00  0.00           H  
ATOM      4  H3  GLY A   1      21.530  25.380  19.750  1.00  0.00           H  
ATOM      5  CA  GLY A   1      20.120  24.010  19.240  1.00  0.00           C  
ATOM      6  HA3 GLY A   1      19.060  23.880  19.100  1.00  0.00           H  
ATOM      7  HA2 GLY A   1      20.660  23.970  18.300  1.00  0.00           H  
ATOM      8  C   GLY A   1      20.670  22.910  20.090  1.00  0.00           C  
ATOM      9  O   GLY A   1      21.730  23.040  20.690  1.00  0.00           O  
ATOM     10  N   ALA A   2      20.020  21.730  20.090  1.00  0.00           N  
ATOM     11  H   ALA A   2      19.090  21.590  19.760  1.00  0.00           H  
ATOM     12  CA  ALA A   2      20.610  20.580  20.720  1.00  0.00           C  
ATOM     13  HA  ALA A   2      21.670  20.790  20.780  1.00  0.00           H  
ATOM     14  CB  ALA A   2      20.010  20.560  22.140  1.00  0.00           C  
ATOM     15  HB1 ALA A   2      20.330  19.590  22.570  1.00  0.00           H  
ATOM     16  HB2 ALA A   2      20.350  21.480  22.660  1.00  0.00           H  
ATOM     17  HB3 ALA A   2      18.900  20.600  22.190  1.00  0.00           H  
ATOM     18  C   ALA A   2      20.310  19.320  19.970  1.00  0.00           C  
ATOM     19  O   ALA A   2      19.690  19.320  18.910  1.00  0.00           O  
ATOM     20  N   GLY A   3      20.860  18.200  20.460  1.00  0.00           N  
ATOM     21  H   GLY A   3      21.390  18.290  21.300  1.00  0.00           H  
ATOM     22  CA  GLY A   3      20.730  16.890  19.880  1.00  0.00           C  
ATOM     23  HA3 GLY A   3      20.600  16.180  20.690  1.00  0.00           H  
ATOM     24  HA2 GLY A   3      19.930  16.830  19.150  1.00  0.00           H  
ATOM     25  C   GLY A   3      21.990  16.480  19.150  1.00  0.00           C  
ATOM     26  O   GLY A   3      23.060  16.210  19.670  1.00  0.00           O  
ATOM     27  OXT GLY A   3      21.860  16.270  17.770  1.00  0.00           O  
ATOM     28  HXT GLY A   3      22.700  16.080  17.350  1.00  0.00           H  
TER      29      GLY A   3
HETATM   30  O   HOH B   1       0.105   9.719   8.766  1.00  0.00           O  
HETATM   31  H1  HOH B   1       0.005  10.468   9.353  1.00  0.00           H  
HETATM   32  H2  HOH B   1       0.650   9.102   9.254  1.00  0.00           H  
HETATM   33  O   HOH B   2      15.386  13.048  -1.533  1.00  0.00           O  
HETATM   34  H1  HOH B   2      15.291  12.170  -1.163  1.00  0.00           H  
HETATM   35  H2  HOH B   2      14.621  13.153  -2.098  1.00  0.00           H  
HETATM   36  O   HOH B   3      17.272   1.307  24.936  1.00  0.00           O  
HETATM   37  H1  HOH B   3      16.525   0.998  25.449  1.00  0.00           H  
HETATM   38  H2  HOH B   3      16.904   1.970  24.352  1.00  0.00           H  
HETATM   39  O   HOH B   4       2.948  23.318  -0.862  1.00  0.00           O  
HETATM   40  H1  HOH B   4       2.243  22.761  -0.532  1.00  0.00           H  
HETATM   41  H2  HOH B   4       2.973  24.057  -0.254  1.00  0.00           H  
HETATM   42  O   HOH B   5      17.109  -2.807  16.740  1.00  0.00           O  
HETATM   43  H1  HOH B   5      16.949  -3.656  16.328  1.00  0.00           H  
HETATM   44  H2  HOH B   5      17.619  -2.318  16.094  1.00  0.00           H  
HETATM   45  O   HOH B   6       2.695  14.754  16.475  1.00  0.00           O  
HETATM   46  H1  HOH B   6       2.368  15.409  17.093  1.00  0.00           H  
HETATM   47  H2  HOH B   6       3.637  14.917  16.430  1.00  0.00           H  
HETATM   48  O   HOH B   7       7.869   8.012   7.086  1.00  0.00           O  
HETATM   49  H1  HOH B   7       7.274   7.289   7.285  1.00  0.00           H  
HETATM   50  H2  HOH B   7       8.741   7.620   7.114  1.00  0.00           H  
HETATM   51  O   HOH B   8       1.863   3.013   3.706  1.00  0.00           O  
HETATM   52  H1  HOH B   8       1.398   2.216   3.453  1.00  0.00           H  
HETATM   53  H2  HOH B   8       1.887   3.540   2.907  1.00  0.00           H  
HETATM   54  O   HOH B   9      11.089  13.872  10.610  1.00  0.00           O  
HETATM   55  H1  HOH B   9      10.278  13.690  10.135  1.00  0.00           H  
HETATM   56  H2  HOH B   9      11.774  13.816   9.943  1.00  0.00           H  
HETATM   57  O   HOH B  10      -3.380  10.117   3.541  1.00  0.00           O  
HETATM   58  H1  HOH B  10      -4.203  10.437   3.169  1.00  0.00           H  
HETATM   59  H2  HOH B  10      -3.107   9.416   2.950  1.00  0.00           H  
HETATM   60  O   HOH B  11      14.840  14.657   4.289  1.00  0.00           O  
HETATM   61  H1  HOH B  11      14.453  14.216   5.046  1.00  0.00           H  
HETATM   62  H2  HOH B  11      14.133  15.200   3.941  1.00  0.00           H  
HETATM   63  O   HOH B  12       5.048   4.726  12.831  1.00  0.00           O  
HETATM   64  H1  HOH B  12       4.442   4.293  13.433  1.00  0.00           H  
HETATM   65  H2  HOH B  12       5.378   4.020  12.275  1.00  0.00           H  
HETATM   66  O   HOH B  13       7.210   7.392   0.709  1.00  0.00           O  
HETATM   67  H1  HOH B  13       6.626   7.842   1.319  1.00  0.00           H  
HETATM   68  H2  HOH B  13       7.663   6.741   1.245  1.00  0.00           H  
HETATM   69  O   HOH B  14      13.451  11.271  12.913  1.00  0.00           O  
HETATM   70  H1  HOH B  14      13.932  11.188  13.737  1.00  0.00           H  
HETATM   71  H2  HOH B  14      14.116  11.152  12.235  1.00  0.00           H  
HETATM   72  O   HOH B  15      18.064   5.548   1.341  1.00  0.00           O  
HETATM   73  H1  HOH B  15      17.975   5.782   0.417  1.00  0.00           H  
HETATM   74  H2  HOH B  15      18.723   6.155   1.679  1.00  0.00           H  
HETATM   75  O   HOH B  16       1.599   9.730   3.955  1.00  0.00           O  
HETATM   76  H1  HOH B  16       1.749   9.761   4.900  1.00  0.00           H  
HETATM   77  H2  HOH B  16       0.738  10.130   3.835  1.00  0.00           H  
HETATM   78  O   HOH B  17      25.292  15.004  10.207  1.00  0.00           O  
HETATM   79  H1  HOH B  17      25.632  15.577  10.895  1.00  0.00           H  
HETATM   80  H2  HOH B  17      25.882  15.142   9.466  1.00  0.00           H  
HETATM   81  O   HOH B  18      -1.483   3.207  23.852  1.00  0.00           O  
HETATM   82  H1  HOH B  18      -0.742   3.619  24.298  1.00  0.00           H  
HETATM   83  H2  HOH B  18      -1.153   3.004  22.977  1.00  0.00           H  
HETATM   84  O   HOH B  19       8.915  21.596   9.203  1.00  0.00           O  
HETATM   85  H1  HOH B  19       9.848  21.404   9.114  1.00  0.00           H  
HETATM   86  H2  HOH B  19       8.508  21.165   8.452  1.00  0.00           H  
HETATM   87  O   HOH B  20      24.021   1.607   0.554  1.00  0.00           O  
HETATM   88  H1  HOH B  20      23.081   1.727   0.418  1.00  0.00           H  
HETATM   89  H2  HOH B  20      24.200   0.723   0.235  1.00  0.00           H  
HETATM   90  O   HOH B  21      14.347  17.403  -4.314  1.00  0.00           O  
HETATM   91  H1  HOH B  21      13.693  18.093  -4.428  1.00  0.00           H  
HETATM   92  H2  HOH B  21      14.263  16.861  -5.098  1.00  0.00           H  
HETATM   93  O   HOH B  22       6.669  12.028   1.670  1.00  0.00           O  
HETATM   94  H1  HOH B  22       7.118  12.869   1.754  1.00  0.00           H  
HETATM   95  H2  HOH B  22       5.861  12.137   2.172  1.00  0.00           H  
HETATM   96  O   HOH B  23      14.416   0.901  20.051  1.00  0.00           O  
HETATM   97  H1  HOH B  23      14.099   0.558  20.886  1.00  0.00           H  
HETATM   98  H2  HOH B  23      14.356   0.160  19.448  1.00  0.00           H  
HETATM   99  O   HOH B  24      24.784   5.983  10.778  1.00  0.00           O  
HETATM  100  H1  HOH B  24      23.845   6.044  10.604  1.00  0.00           H  
HETATM  101  H2  HOH B  24      24.841   5.640  11.670  1.00  0.00           H  
HETATM  102  O   HOH B  25      -1.627  16.814  -1.149  1.00  0.00           O  
HETATM  103  H1  HOH B  25      -0.834  17.350  -1.148  1.00  0.00           H  
HETATM  104  H2  HOH B  25      -1.343  15.964  -0.813  1.00  0.00           H  
HETATM  105  O   HOH B  26      13.962  10.500   5.670  1.00  0.00           O  
HETATM  106  H1  HOH B  26      13.236  10.408   5.053  1.00  0.00           H  
HETATM  107  H2  HOH B  26      13.688  10.000   6.439  1.00  0.00           H  
HETATM  108  O   HOH B  27       5.639  20.047  25.191  1.00  0.00           O  
HETATM  109  H1  HOH B  27       5.032  20.638  24.746  1.00  0.00           H  
HETATM  110  H2  HOH B  27       6.507  20.391  24.980  1.00  0.00           H  
HETATM  111  O   HOH B  28       9.514  10.722  -4.460  1.00  0.00           O  
HETATM  112  H1  HOH B  28       8.885  10.021  -4.289  1.00  0.00           H  
HETATM  113  H2  HOH B  28       9.062  11.307  -5.068  1.00  0.00           H  
HETATM  114  O   HOH B  29      12.917  18.072   8.372  1.00  0.00           O  
HETATM  115  H1  HOH B  29      13.262  18.948   8.203  1.00  0.00           H  
HETATM  116  H2  HOH B  29      13.647  17.484   8.178  1.00  0.00           H  
HETATM  117  O   HOH B  30       0.416  24.830  21.239  1.00  0.00           O  
HETATM  118  H1  HOH B  30       0.882  24.153  20.748  1.00  0.00           H  
HETATM  119  H2  HOH B  30      -0.232  25.171  20.622  1.00  0.00           H  
HETATM  120  O   HOH B  31       7.744  19.162   3.548  1.00  0.00           O  
HETATM  121  H1  HOH B  31       7.674  19.926   2.977  1.00  0.00           H  
HETATM  122  H2  HOH B  31       8.060  18.462   2.976  1.00  0.00           H  
HETATM  123  O   HOH B  32      10.515  22.093  -3.104  1.00  0.00           O  
HETATM  124  H1  HOH B  32      11.139  22.087  -3.830  1.00  0.00           H  
HETATM  125  H2  HOH B  32      10.956  21.608  -2.406  1.00  0.00           H  
HETATM  126  O   HOH B  33      -2.427   3.912   0.143  1.00  0.00           O  
HETATM  127  H1  HOH B  33      -2.103   3.124  -0.292  1.00  0.00           H  
HETATM  128  H2  HOH B  33      -1.641   4.338   0.486  1.00  0.00           H  
HETATM  129  O   HOH B  34       0.362  -2.261  11.643  1.00  0.00           O  
HETATM  130  H1  HOH B  34      -0.569  -2.124  11.469  1.00  0.00           H  
HETATM  131  H2  HOH B  34       0.752  -2.385  10.778  1.00  0.00           H  
HETATM  132  O   HOH B  35      12.962  10.425  23.390  1.00  0.00           O  
HETATM  133  H1  HOH B  35      13.804  10.027  23.611  1.00  0.00           H  
HETATM  134  H2  HOH B  35      13.125  10.890  22.569  1.00  0.00           H  
HETATM  135  O   HOH B  36       7.003  -1.775  13.151  1.00  0.00           O  
HETATM  136  H1  HOH B  36       6.741  -0.854  13.144  1.00  0.00           H  
HETATM  137  H2  HOH B  36       7.676  -1.828  13.829  1.00  0.00           H  
HETATM  138  O   HOH B  37      11.139  -3.276   3.877  1.00  0.00           O  
HETATM  139  H1  HOH B  37      10.749  -2.528   3.425  1.00  0.00           H  
HETATM  140  H2  HOH B  37      11.074  -3.996   3.250  1.00  0.00           H  
HETATM  141  O   HOH B  38      11.403  10.079   8.100  1.00  0.00           O  
HETATM  142  H1  HOH B  38      10.794  10.025   8.837  1.00  0.00           H  
HETATM  143  H2  HOH B  38      10.852  10.300   7.349  1.00  0.00           H  
HETATM  144  O   HOH B  39       2.859  22.970   4.763  1.00  0.00           O  
HETATM  145  H1  HOH B  39       3.076  23.853   5.061  1.00  0.00           H  
HETATM  146  H2  HOH B  39       3.001  22.994   3.817  1.00  0.00           H  
HETATM  147  O   HOH B  40       8.261   5.120  21.965  1.00  0.00           O  
HETATM  148  H1  HOH B  40       7.860   5.871  21.529  1.00  0.00           H  
HETATM  149  H2  HOH B  40       8.970   5.496  22.487  1.00  0.00           H  
HETATM  150  O   HOH B  41      24.519  11.615   2.648  1.00  0.00           O  
HETATM  151  H1  HOH B  41      24.433  12.193   1.890  1.00  0.00           H  
HETATM  152  H2  HOH B  41      24.172  12.125   3.380  1.00  0.00           H  
HETATM  153  O   HOH B  42       4.338   2.428  -1.493  1.00  0.00           O  
HETATM  154  H1  HOH B  42       5.002   2.950  -1.943  1.00  0.00           H  
HETATM  155  H2  HOH B  42       3.972   3.021  -0.836  1.00  0.00           H  
HETATM  156  O   HOH B  43      20.369   5.455  12.370  1.00  0.00           O  
HETATM  157  H1  HOH B  43      20.705   4.562  12.300  1.00  0.00           H  
HETATM  158  H2  HOH B  43      20.275   5.603  13.311  1.00  0.00           H  
HETATM  159  O   HOH B  44       3.778   9.814   2.097  1.00  0.00           O  
HETATM  160  H1  HOH B  44       3.143   9.553   2.764  1.00  0.00           H  
HETATM  161  H2  HOH B  44       4.349   9.052   1.998  1.00  0.00           H  
HETATM  162  O   HOH B  45       5.070  -1.149   7.306  1.00  0.00           O  
HETATM  163  H1  HOH B  45       5.250  -0.693   6.484  1.00  0.00           H  
HETATM  164  H2  HOH B  45       5.757  -0.850   7.903  1.00  0.00           H  
HETATM  165  O   HOH B  46      11.835  10.037   4.016  1.00  0.00           O  
HETATM  166  H1  HOH B  46      11.149  10.610   3.674  1.00  0.00           H  
HETATM  167  H2  HOH B  46      11.386   9.215   4.213  1.00  0.00           H  
HETATM  168  O   HOH B  47       3.633  13.345   7.507  1.00  0.00           O  
HETATM  169  H1  HOH B  47       3.117  13.938   8.054  1.00  0.00           H  
HETATM  170  H2  HOH B  47       3.598  12.505   7.965  1.00  0.00           H  
HETATM  171  O   HOH B  48      18.439  -0.351  -2.331  1.00  0.00           O  
HETATM  172  H1  HOH B  48      17.666  -0.381  -2.895  1.00  0.00           H  
HETATM  173  H2  HOH B  48      18.782   0.536  -2.442  1.00  0.00           H  
HETATM  174  O   HOH B  49      17.213  16.545   9.952  1.00  0.00           O  
HETATM  175  H1  HOH B  49      16.860  17.082  10.662  1.00  0.00           H  
HETATM  176  H2  HOH B  49      17.932  17.065   9.592  1.00  0.00           H  
HETATM  177  O   HOH B  50       3.192   4.247  24.857  1.00  0.00           O  
HETATM  178  H1  HOH B  50       3.344   4.786  25.633  1.00  0.00           H  
HETATM  179  H2  HOH B  50       4.049   4.185  24.436  1.00  0.00           H  
HETATM  180  O   HOH B  51       6.394  21.928  21.800  1.00  0.00           O  
HETATM  181  H1  HOH B  51       6.386  22.327  20.930  1.00  0.00           H  
HETATM  182  H2  HOH B  51       5.600  22.257  22.222  1.00  0.00           H  
HETATM  183  O   HOH B  52       7.176  22.341  -3.437  1.00  0.00           O  
HETATM  184  H1  HOH B  52       7.235  23.291  -3.335  1.00  0.00           H  
HETATM  185  H2  HOH B  52       7.623  21.989  -2.668  1.00  0.00           H  
HETATM  186  O   HOH B  53       0.671  -0.345   7.352  1.00  0.00           O  
HETATM  187  H1  HOH B  53      -0.182  -0.006   7.078  1.00  0.00           H  
HETATM  188  H2  HOH B  53       1.215   0.435   7.459  1.00  0.00           H  
HETATM  189  O   HOH B  54       9.131   8.363  22.063  1.00  0.00           O  
HETATM  190  H1  HOH B  54       9.558   8.091  21.250  1.00  0.00           H  
HETATM  191  H2  HOH B  54       9.846   8.448  22.693  1.00  0.00           H  
HETATM  192  O   HOH B  55       7.350  16.861   7.985  1.00  0.00           O  
HETATM  193  H1  HOH B  55       7.329  17.630   7.414  1.00  0.00           H  
HETATM  194  H2  HOH B  55       8.271  16.602   8.004  1.00  0.00           H  
HETATM  195  O   HOH B  56      11.555   0.546  18.213  1.00  0.00           O  
HETATM  196  H1  HOH B  56      12.107   1.187  17.765  1.00  0.00           H  
HETATM  197  H2  HOH B  56      11.251  -0.037  17.518  1.00  0.00           H  
HETATM  198  O   HOH B  57      10.517  15.570   2.812  1.00  0.00           O  
HETATM  199  H1  HOH B  57      10.005  15.005   3.390  1.00  0.00           H  
HETATM  200  H2  HOH B  57       9.891  16.224   2.500  1.00  0.00           H  
HETATM  201  O   HOH B  58       0.901  10.124   1.059  1.00  0.00           O  
HETATM  202  H1  HOH B  58       1.227   9.325   1.474  1.00  0.00           H  
HETATM  203  H2  HOH B  58       0.380  10.552   1.738  1.00  0.00           H  
HETATM  204  O   HOH B  59       7.926   0.975  13.436  1.00  0.00           O  
HETATM  205  H1  HOH B  59       8.795   1.361  13.329  1.00  0.00           H  
HETATM  206  H2  HOH B  59       7.750   1.036  14.375  1.00  0.00           H  
HETATM  207  O   HOH B  60      -1.016  19.765  -0.002  1.00  0.00           O  
HETATM  208  H1  HOH B  60      -1.456  19.175   0.610  1.00  0.00           H  
HETATM  209  H2  HOH B  60      -0.225  19.294  -0.264  1.00  0.00           H  
HETATM  210  O   HOH B  61       5.375   2.042   8.565  1.00  0.00           O  
HETATM  211  H1  HOH B  61       4.452   1.865   8.746  1.00  0.00           H  
HETATM  212  H2  HOH B  61       5.529   1.654   7.704  1.00  0.00           H  
HETATM  213  O   HOH B  62       2.443  15.091   9.216  1.00  0.00           O  
HETATM  214  H1  HOH B  62       1.781  15.000   9.901  1.00  0.00           H  
HETATM  215  H2  HOH B  62       3.074  15.715   9.574  1.00  0.00           H  
HETATM  216  O   HOH B  63       8.711   0.786   8.040  1.00  0.00           O  
HETATM  217  H1  HOH B  63       9.540   0.320   7.928  1.00  0.00           H  
HETATM  218  H2  HOH B  63       8.354   0.445   8.861  1.00  0.00           H  
HETATM  219  O   HOH B  64       6.903  11.559   6.906  1.00  0.00           O  
HETATM  220  H1  HOH B  64       6.055  11.152   6.730  1.00  0.00           H  
HETATM  221  H2  HOH B  64       6.713  12.496   6.961  1.00  0.00           H  
HETATM  222  O   HOH B  65       7.262   4.696   4.355  1.00  0.00           O  
HETATM  223  H1  HOH B  65       7.325   3.987   4.996  1.00  0.00           H  
HETATM  224  H2  HOH B  65       6.657   5.323   4.749  1.00  0.00           H  
HETATM  225  O   HOH B  66       3.361  24.856  -3.315  1.00  0.00           O  
HETATM  226  H1  HOH B  66       2.665  24.331  -3.710  1.00  0.00           H  
HETATM  227  H2  HOH B  66       3.271  24.704  -2.374  1.00  0.00           H  
HETATM  228  O   HOH B  67      11.674  14.651  -0.446  1.00  0.00           O  
HETATM  229  H1  HOH B  67      11.851  14.647  -1.386  1.00  0.00           H  
HETATM  230  H2  HOH B  67      12.232  13.957  -0.094  1.00  0.00           H  
HETATM  231  O   HOH B  68       1.991  -3.076  -0.532  1.00  0.00           O  
HETATM  232  H1  HOH B  68       2.840  -3.485  -0.701  1.00  0.00           H  
HETATM  233  H2  HOH B  68       2.145  -2.141  -0.664  1.00  0.00           H  
HETATM  234  O   HOH B  69       5.396   4.765   1.569  1.00  0.00           O  
HETATM  235  H1  HOH B  69       5.885   4.499   2.348  1.00  0.00           H  
HETATM  236  H2  HOH B  69       6.003   5.326   1.086  1.00  0.00           H  
HETATM  237  O   HOH B  70       6.952  14.440  10.971  1.00  0.00           O  
HETATM  238  H1  HOH B  70       7.587  13.927  10.471  1.00  0.00           H  
HETATM  239  H2  HOH B  70       6.123  13.977  10.854  1.00  0.00           H  
HETATM  240  O   HOH B  71       5.057   6.125   4.984  1.00  0.00           O  
HETATM  241  H1  HOH B  71       5.293   6.365   5.880  1.00  0.00           H  
HETATM  242  H2  HOH B  71       4.124   5.914   5.030  1.00  0.00           H  
HETATM  243  O   HOH B  72       4.647  19.129   0.732  1.00  0.00           O  
HETATM  244  H1  HOH B  72       5.148  18.747   1.453  1.00  0.00           H  
HETATM  245  H2  HOH B  72       5.289  19.254   0.033  1.00  0.00           H  
HETATM  246  O   HOH B  73       8.175  -0.929   1.654  1.00  0.00           O  
HETATM  247  H1  HOH B  73       8.567  -0.449   2.384  1.00  0.00           H  
HETATM  248  H2  HOH B  73       8.810  -1.616   1.449  1.00  0.00           H  
HETATM  249  O   HOH B  74      -1.252   6.365  10.944  1.00  0.00           O  
HETATM  250  H1  HOH B  74      -1.818   6.837  10.333  1.00  0.00           H  
HETATM  251  H2  HOH B  74      -1.858   5.912  11.531  1.00  0.00           H  
HETATM  252  O   HOH B  75      -0.223   1.973  13.551  1.00  0.00           O  
HETATM  253  H1  HOH B  75       0.520   1.438  13.273  1.00  0.00           H  
HETATM  254  H2  HOH B  75      -0.974   1.598  13.090  1.00  0.00           H  
HETATM  255  O   HOH B  76       3.249   1.531   5.775  1.00  0.00           O  
HETATM  256  H1  HOH B  76       2.634   2.109   5.323  1.00  0.00           H  
HETATM  257  H2  HOH B  76       3.625   0.990   5.081  1.00  0.00           H  
HETATM  258  O   HOH B  77       0.474   0.359   3.616  1.00  0.00           O  
HETATM  259  H1  HOH B  77      -0.197  -0.279   3.856  1.00  0.00           H  
HETATM  260  H2  HOH B  77       0.736   0.111   2.730  1.00  0.00           H  
HETATM  261  O   HOH B  78      14.190   7.241   6.097  1.00  0.00           O  
HETATM  262  H1  HOH B  78      14.774   7.202   5.340  1.00  0.00           H  
HETATM  263  H2  HOH B  78      13.313   7.138   5.730  1.00  0.00           H  
HETATM  264  O   HOH B  79       8.600  -1.214  -2.349  1.00  0.00           O  
HETATM  265  H1  HOH B  79       8.232  -0.844  -3.151  1.00  0.00           H  
HETATM  266  H2  HOH B  79       9.259  -0.577  -2.071  1.00  0.00           H  
HETATM  267  O   HOH B  80      -0.020   6.076  14.241  1.00  0.00           O  
HETATM  268  H1  HOH B  80       0.690   5.533  13.897  1.00  0.00           H  
HETATM  269  H2  HOH B  80       0.120   6.935  13.842  1.00  0.00           H  
HETATM  270  O   HOH B  81       9.589   5.737  -1.827  1.00  0.00           O  
HETATM  271  H1  HOH B  81      10.066   4.990  -1.467  1.00  0.00           H  
HETATM  272  H2  HOH B  81      10.205   6.468  -1.764  1.00  0.00           H  
HETATM  273  O   HOH B  82       6.665   7.329  -4.520  1.00  0.00           O  
HETATM  274  H1  HOH B  82       6.947   8.009  -5.132  1.00  0.00           H  
HETATM  275  H2  HOH B  82       6.578   7.783  -3.681  1.00  0.00           H  
HETATM  276  O   HOH B  83       2.182  24.830   2.397  1.00  0.00           O  
HETATM  277  H1  HOH B  83       1.607  25.366   2.942  1.00  0.00           H  
HETATM  278  H2  HOH B  83       2.923  25.401   2.194  1.00  0.00           H  
HETATM  279  O   HOH B  84      11.623   2.656   3.992  1.00  0.00           O  
HETATM  280  H1  HOH B  84      11.604   2.656   4.949  1.00  0.00           H  
HETATM  281  H2  HOH B  84      12.525   2.890   3.771  1.00  0.00           H  
HETATM  282  O   HOH B  85      12.147  16.372   4.846  1.00  0.00           O  
HETATM  283  H1  HOH B  85      11.881  16.148   3.955  1.00  0.00           H  
HETATM  284  H2  HOH B  85      11.779  15.675   5.389  1.00  0.00           H  
HETATM  285  O   HOH B  86      14.821  15.733   8.694  1.00  0.00           O  
HETATM  286  H1  HOH B  86      15.637  15.852   9.179  1.00  0.00           H  
HETATM  287  H2  HOH B  86      15.027  16.015   7.803  1.00  0.00           H  
HETATM  288  O   HOH B  87       3.341  10.992   9.111  1.00  0.00           O  
HETATM  289  H1  HOH B  87       2.725  10.705   9.785  1.00  0.00           H  
HETATM  290  H2  HOH B  87       3.696  10.179   8.750  1.00  0.00           H  
HETATM  291  O   HOH B  88      18.143   8.025   3.699  1.00  0.00           O  
HETATM  292  H1  HOH B  88      18.187   8.976   3.607  1.00  0.00           H  
HETATM  293  H2  HOH B  88      18.802   7.693   3.089  1.00  0.00           H  
HETATM  294  O   HOH B  89      -2.440  -2.119   7.384  1.00  0.00           O  
HETATM  295  H1  HOH B  89      -2.346  -2.558   6.539  1.00  0.00           H  
HETATM  296  H2  HOH B  89      -2.235  -1.202   7.203  1.00  0.00           H  
HETATM  297  O   HOH B  90       5.782   9.607  15.707  1.00  0.00           O  
HETATM  298  H1  HOH B  90       5.896   8.657  15.695  1.00  0.00           H  
HETATM  299  H2  HOH B  90       6.209   9.910  14.905  1.00  0.00           H  
HETATM  300  O   HOH B  91       1.862   7.178  23.358  1.00  0.00           O  
HETATM  301  H1  HOH B  91       2.669   7.253  23.866  1.00  0.00           H  
HETATM  302  H2  HOH B  91       1.180   7.020  24.011  1.00  0.00           H  
HETATM  303  O   HOH B  92       8.615   9.190   9.339  1.00  0.00           O  
HETATM  304  H1  HOH B  92       8.247   9.382   8.476  1.00  0.00           H  
HETATM  305  H2  HOH B  92       8.966   8.303   9.258  1.00  0.00           H  
HETATM  306  O   HOH B  93       6.127   4.588  -2.049  1.00  0.00           O  
HETATM  307  H1  HOH B  93       6.784   4.649  -2.742  1.00  0.00           H  
HETATM  308  H2  HOH B  93       6.578   4.897  -1.263  1.00  0.00           H  
HETATM  309  O   HOH B  94       0.691  11.464  18.133  1.00  0.00           O  
HETATM  310  H1  HOH B  94       0.548  11.944  17.317  1.00  0.00           H  
HETATM  311  H2  HOH B  94       0.955  12.135  18.762  1.00  0.00           H  
HETATM  312  O   HOH B  95      -1.101  12.499   9.368  1.00  0.00           O  
HETATM  313  H1  HOH B  95      -0.488  13.149   9.710  1.00  0.00           H  
HETATM  314  H2  HOH B  95      -1.771  12.419  10.047  1.00  0.00           H  
HETATM  315  O   HOH B  96       5.957  -2.335   4.171  1.00  0.00           O  
HETATM  316  H1  HOH B  96       6.870  -2.172   3.934  1.00  0.00           H  
HETATM  317  H2  HOH B  96       6.000  -2.701   5.054  1.00  0.00           H  
HETATM  318  O   HOH B  97       8.500   5.436   2.049  1.00  0.00           O  
HETATM  319  H1  HOH B  97       8.908   5.000   1.300  1.00  0.00           H  
HETATM  320  H2  HOH B  97       8.602   4.817   2.772  1.00  0.00           H  
HETATM  321  O   HOH B  98      16.666  10.599   5.863  1.00  0.00           O  
HETATM  322  H1  HOH B  98      16.454  11.016   6.698  1.00  0.00           H  
HETATM  323  H2  HOH B  98      15.815  10.400   5.472  1.00  0.00           H  
HETATM  324  O   HOH B  99      14.235   6.857  22.602  1.00  0.00           O  
HETATM  325  H1  HOH B  99      13.924   6.917  21.699  1.00  0.00           H  
HETATM  326  H2  HOH B  99      15.183   6.971  22.538  1.00  0.00           H  
HETATM  327  O   HOH B 100       1.050   8.242  13.150  1.00  0.00           O  
HETATM  328  H1  HOH B 100       1.816   7.760  12.838  1.00  0.00           H  
HETATM  329  H2  HOH B 100       0.673   8.630  12.360  1.00  0.00           H  
HETATM  330  O   HOH B 101       0.454   3.035  16.100  1.00  0.00           O  
HETATM  331  H1  HOH B 101       0.360   2.761  15.187  1.00  0.00           H  
HETATM  332  H2  HOH B 101       0.444   3.991  16.066  1.00  0.00           H  
HETATM  333  O   HOH B 102      12.783   4.881  16.918  1.00  0.00           O  
HETATM  334  H1  HOH B 102      12.110   4.307  16.552  1.00  0.00           H  
HETATM  335  H2  HOH B 102      13.368   4.292  17.394  1.00  0.00           H  
HETATM  336  O   HOH B 103      13.318  -2.641  12.377  1.00  0.00           O  
HETATM  337  H1  HOH B 103      13.130  -1.791  12.775  1.00  0.00           H  
HETATM  338  H2  HOH B 103      12.576  -3.192  12.625  1.00  0.00           H  
HETATM  339  O   HOH B 104       0.341  20.693   8.138  1.00  0.00           O  
HETATM  340  H1  HOH B 104       1.166  21.125   7.915  1.00  0.00           H  
HETATM  341  H2  HOH B 104      -0.142  21.344   8.646  1.00  0.00           H  
HETATM  342  O   HOH B 105       2.070  10.902   6.448  1.00  0.00           O  
HETATM  343  H1  HOH B 105       1.451  11.421   5.935  1.00  0.00           H  
HETATM  344  H2  HOH B 105       1.980  11.236   7.341  1.00  0.00           H  
HETATM  345  O   HOH B 106       9.425  12.217   3.509  1.00  0.00           O  
HETATM  346  H1  HOH B 106       9.363  11.985   2.583  1.00  0.00           H  
HETATM  347  H2  HOH B 106       8.764  12.898   3.631  1.00  0.00           H  
HETATM  348  O   HOH B 107       4.486   0.182   3.617  1.00  0.00           O  
HETATM  349  H1  HOH B 107       4.847   0.498   2.789  1.00  0.00           H  
HETATM  350  H2  HOH B 107       4.965  -0.628   3.794  1.00  0.00           H  
HETATM  351  O   HOH B 108       5.206  26.002  14.559  1.00  0.00           O  
HETATM  352  H1  HOH B 108       5.105  25.363  13.854  1.00  0.00           H  
HETATM  353  H2  HOH B 108       5.757  26.689  14.183  1.00  0.00           H  
HETATM  354  O   HOH B 109       1.882  22.217  10.789  1.00  0.00           O  
HETATM  355  H1  HOH B 109       0.961  22.445  10.664  1.00  0.00           H  
HETATM  356  H2  HOH B 109       2.240  22.171   9.903  1.00  0.00           H  
HETATM  357  O   HOH B 110       0.156   4.084   1.563  1.00  0.00           O  
HETATM  358  H1  HOH B 110      -0.416   4.375   2.273  1.00  0.00           H  
HETATM  359  H2  HOH B 110       0.307   4.870   1.038  1.00  0.00           H  
HETATM  360  O   HOH B 111      16.915   4.166  12.858  1.00  0.00           O  
HETATM  361  H1  HOH B 111      16.474   4.484  13.646  1.00  0.00           H  
HETATM  362  H2  HOH B 111      17.280   4.953  12.453  1.00  0.00           H  
HETATM  363  O   HOH B 112      -0.469  25.239   9.393  1.00  0.00           O  
HETATM  364  H1  HOH B 112      -0.563  24.775   8.561  1.00  0.00           H  
HETATM  365  H2  HOH B 112       0.062  26.007   9.181  1.00  0.00           H  
HETATM  366  O   HOH B 113       3.630  11.633  -4.434  1.00  0.00           O  
HETATM  367  H1  HOH B 113       4.122  10.950  -3.979  1.00  0.00           H  
HETATM  368  H2  HOH B 113       4.134  12.433  -4.284  1.00  0.00           H  
HETATM  369  O   HOH B 114       5.756  -1.072   0.646  1.00  0.00           O  
HETATM  370  H1  HOH B 114       6.605  -1.221   1.064  1.00  0.00           H  
HETATM  371  H2  HOH B 114       5.784  -1.601  -0.151  1.00  0.00           H  
HETATM  372  O   HOH B 115       5.010  12.443  10.615  1.00  0.00           O  
HETATM  373  H1  HOH B 115       4.713  12.054  11.437  1.00  0.00           H  
HETATM  374  H2  HOH B 115       4.387  12.125   9.961  1.00  0.00           H  
HETATM  375  O   HOH B 116      20.929   6.753  17.439  1.00  0.00           O  
HETATM  376  H1  HOH B 116      20.390   6.184  17.988  1.00  0.00           H  
HETATM  377  H2  HOH B 116      20.332   7.443  17.148  1.00  0.00           H  
HETATM  378  O   HOH B 117       8.976   2.123  15.910  1.00  0.00           O  
HETATM  379  H1  HOH B 117       9.251   3.037  15.839  1.00  0.00           H  
HETATM  380  H2  HOH B 117       9.439   1.793  16.680  1.00  0.00           H  
HETATM  381  O   HOH B 118       9.976   6.063  24.101  1.00  0.00           O  
HETATM  382  H1  HOH B 118      10.703   5.503  24.373  1.00  0.00           H  
HETATM  383  H2  HOH B 118      10.338   6.598  23.394  1.00  0.00           H  
HETATM  384  O   HOH B 119      10.991   3.161  23.053  1.00  0.00           O  
HETATM  385  H1  HOH B 119      11.216   3.086  23.980  1.00  0.00           H  
HETATM  386  H2  HOH B 119      10.134   2.741  22.979  1.00  0.00           H  
HETATM  387  O   HOH B 120      15.760  13.065   1.798  1.00  0.00           O  
HETATM  388  H1  HOH B 120      15.610  13.840   1.258  1.00  0.00           H  
HETATM  389  H2  HOH B 120      15.114  13.133   2.501  1.00  0.00           H  
HETATM  390  O   HOH B 121      20.911  11.364   4.592  1.00  0.00           O  
HETATM  391  H1  HOH B 121      21.300  10.631   5.070  1.00  0.00           H  
HETATM  392  H2  HOH B 121      21.312  11.325   3.724  1.00  0.00           H  
HETATM  393  O   HOH B 122       1.726   7.594   7.291  1.00  0.00           O  
HETATM  394  H1  HOH B 122       1.494   7.813   8.194  1.00  0.00           H  
HETATM  395  H2  HOH B 122       2.569   8.024   7.150  1.00  0.00           H  
HETATM  396  O   HOH B 123      25.055  -1.588   8.585  1.00  0.00           O  
HETATM  397  H1  HOH B 123      25.174  -1.233   9.466  1.00  0.00           H  
HETATM  398  H2  HOH B 123      25.944  -1.729   8.260  1.00  0.00           H  
HETATM  399  O   HOH B 124      11.331   3.906   8.575  1.00  0.00           O  
HETATM  400  H1  HOH B 124      11.490   3.186   7.965  1.00  0.00           H  
HETATM  401  H2  HOH B 124      12.204   4.172   8.864  1.00  0.00           H  
HETATM  402  O   HOH B 125       9.926  23.791   6.210  1.00  0.00           O  
HETATM  403  H1  HOH B 125       9.596  23.681   7.102  1.00  0.00           H  
HETATM  404  H2  HOH B 125       9.197  24.187   5.732  1.00  0.00           H  
HETATM  405  O   HOH B 126      -2.816  13.856  24.454  1.00  0.00           O  
HETATM  406  H1  HOH B 126      -2.111  14.142  25.034  1.00  0.00           H  
HETATM  407  H2  HOH B 126      -2.369  13.414  23.733  1.00  0.00           H  
HETATM  408  O   HOH B 127      -1.540   9.477   6.522  1.00  0.00           O  
HETATM  409  H1  HOH B 127      -1.049   9.362   7.336  1.00  0.00           H  
HETATM  410  H2  HOH B 127      -1.623  10.426   6.425  1.00  0.00           H  
HETATM  411  O   HOH B 128       0.065   7.016   5.196  1.00  0.00           O  
HETATM  412  H1  HOH B 128      -0.658   7.627   5.333  1.00  0.00           H  
HETATM  413  H2  HOH B 128       0.671   7.196   5.916  1.00  0.00           H  
HETATM  414  O   HOH B 129      -1.546  -1.687   4.491  1.00  0.00           O  
HETATM  415  H1  HOH B 129      -2.095  -0.949   4.224  1.00  0.00           H  
HETATM  416  H2  HOH B 129      -2.134  -2.442   4.472  1.00  0.00           H  
HETATM  417  O   HOH B 130      -0.996  12.134   6.601  1.00  0.00           O  
HETATM  418  H1  HOH B 130      -1.041  12.204   7.555  1.00  0.00           H  
HETATM  419  H2  HOH B 130      -0.907  13.038   6.298  1.00  0.00           H  
HETATM  420  O   HOH B 131       8.558  10.235  11.746  1.00  0.00           O  
HETATM  421  H1  HOH B 131       8.672   9.789  10.906  1.00  0.00           H  
HETATM  422  H2  HOH B 131       9.377  10.713  11.877  1.00  0.00           H  
HETATM  423  O   HOH B 132      11.695   8.107  23.030  1.00  0.00           O  
HETATM  424  H1  HOH B 132      12.532   7.647  23.103  1.00  0.00           H  
HETATM  425  H2  HOH B 132      11.897   9.011  23.272  1.00  0.00           H  
HETATM  426  O   HOH B 133       5.479  11.975  -1.121  1.00  0.00           O  
HETATM  427  H1  HOH B 133       5.750  11.843  -0.212  1.00  0.00           H  
HETATM  428  H2  HOH B 133       5.890  12.801  -1.376  1.00  0.00           H  
HETATM  429  O   HOH B 134       4.029  14.328  12.275  1.00  0.00           O  
HETATM  430  H1  HOH B 134       3.797  13.621  12.877  1.00  0.00           H  
HETATM  431  H2  HOH B 134       4.226  13.885  11.450  1.00  0.00           H  
HETATM  432  O   HOH B 135       4.004  -2.905   9.068  1.00  0.00           O  
HETATM  433  H1  HOH B 135       4.171  -2.152   8.501  1.00  0.00           H  
HETATM  434  H2  HOH B 135       4.569  -2.762   9.829  1.00  0.00           H  
HETATM  435  O   HOH B 136       8.314  19.483  -0.963  1.00  0.00           O  
HETATM  436  H1  HOH B 136       7.555  18.967  -1.234  1.00  0.00           H  
HETATM  437  H2  HOH B 136       9.059  19.050  -1.379  1.00  0.00           H  
HETATM  438  O   HOH B 137      -0.160  24.311   1.115  1.00  0.00           O  
HETATM  439  H1  HOH B 137      -0.483  25.166   0.830  1.00  0.00           H  
HETATM  440  H2  HOH B 137       0.724  24.483   1.437  1.00  0.00           H  
HETATM  441  O   HOH B 138      -1.893  18.175  12.865  1.00  0.00           O  
HETATM  442  H1  HOH B 138      -1.174  17.853  12.323  1.00  0.00           H  
HETATM  443  H2  HOH B 138      -1.709  19.107  12.980  1.00  0.00           H  
HETATM  444  O   HOH B 139      14.975   4.391   0.974  1.00  0.00           O  
HETATM  445  H1  HOH B 139      15.893   4.422   1.245  1.00  0.00           H  
HETATM  446  H2  HOH B 139      14.829   3.479   0.725  1.00  0.00           H  
HETATM  447  O   HOH B 140       1.787  12.122  -0.683  1.00  0.00           O  
HETATM  448  H1  HOH B 140       2.579  11.686  -0.997  1.00  0.00           H  
HETATM  449  H2  HOH B 140       1.602  11.705   0.159  1.00  0.00           H  
HETATM  450  O   HOH B 141      11.619   7.695  -1.272  1.00  0.00           O  
HETATM  451  H1  HOH B 141      12.439   7.218  -1.149  1.00  0.00           H  
HETATM  452  H2  HOH B 141      11.448   8.103  -0.422  1.00  0.00           H  
HETATM  453  O   HOH B 142       9.605  11.102   6.261  1.00  0.00           O  
HETATM  454  H1  HOH B 142       8.820  11.414   6.711  1.00  0.00           H  
HETATM  455  H2  HOH B 142       9.485  11.375   5.352  1.00  0.00           H  
HETATM  456  O   HOH B 143       2.719   6.453  11.917  1.00  0.00           O  
HETATM  457  H1  HOH B 143       3.655   6.256  11.879  1.00  0.00           H  
HETATM  458  H2  HOH B 143       2.315   5.642  12.226  1.00  0.00           H  
HETATM  459  O   HOH B 144       5.086  15.774  17.105  1.00  0.00           O  
HETATM  460  H1  HOH B 144       5.851  15.440  16.635  1.00  0.00           H  
HETATM  461  H2  HOH B 144       5.331  16.664  17.360  1.00  0.00           H  
HETATM  462  O   HOH B 145       4.872  16.460  -3.396  1.00  0.00           O  
HETATM  463  H1  HOH B 145       4.267  15.822  -3.018  1.00  0.00           H  
HETATM  464  H2  HOH B 145       4.756  17.246  -2.862  1.00  0.00           H  
HETATM  465  O   HOH B 146       9.428  -3.392   0.130  1.00  0.00           O  
HETATM  466  H1  HOH B 146      10.245  -3.413   0.627  1.00  0.00           H  
HETATM  467  H2  HOH B 146       9.702  -3.446  -0.786  1.00  0.00           H  
HETATM  468  O   HOH B 147       4.115  13.366   4.689  1.00  0.00           O  
HETATM  469  H1  HOH B 147       4.096  14.284   4.416  1.00  0.00           H  
HETATM  470  H2  HOH B 147       3.981  13.395   5.636  1.00  0.00           H  
HETATM  471  O   HOH B 148       7.845   4.915  -4.177  1.00  0.00           O  
HETATM  472  H1  HOH B 148       7.457   5.746  -4.449  1.00  0.00           H  
HETATM  473  H2  HOH B 148       8.789   5.070  -4.203  1.00  0.00           H  
HETATM  474  O   HOH B 149      10.039  16.750  14.870  1.00  0.00           O  
HETATM  475  H1  HOH B 149       9.166  16.564  15.214  1.00  0.00           H  
HETATM  476  H2  HOH B 149      10.098  16.225  14.071  1.00  0.00           H  
HETATM  477  O   HOH B 150       4.766  10.871   5.517  1.00  0.00           O  
HETATM  478  H1  HOH B 150       3.883  10.716   5.854  1.00  0.00           H  
HETATM  479  H2  HOH B 150       4.714  11.730   5.097  1.00  0.00           H  
HETATM  480  O   HOH B 151      21.760  11.621  10.600  1.00  0.00           O  
HETATM  481  H1  HOH B 151      22.579  11.496  10.121  1.00  0.00           H  
HETATM  482  H2  HOH B 151      21.815  11.008  11.333  1.00  0.00           H  
HETATM  483  O   HOH B 152      10.716   1.074   1.741  1.00  0.00           O  
HETATM  484  H1  HOH B 152      11.272   0.298   1.672  1.00  0.00           H  
HETATM  485  H2  HOH B 152      11.252   1.713   2.211  1.00  0.00           H  
HETATM  486  O   HOH B 153      10.725  14.418  23.847  1.00  0.00           O  
HETATM  487  H1  HOH B 153      11.008  15.293  23.578  1.00  0.00           H  
HETATM  488  H2  HOH B 153      11.245  14.227  24.627  1.00  0.00           H  
HETATM  489  O   HOH B 154      10.786  11.537  11.866  1.00  0.00           O  
HETATM  490  H1  HOH B 154      10.897  12.345  11.365  1.00  0.00           H  
HETATM  491  H2  HOH B 154      11.657  11.350  12.216  1.00  0.00           H  
HETATM  492  O   HOH B 155       3.712   9.296  21.773  1.00  0.00           O  
HETATM  493  H1  HOH B 155       3.484   8.779  22.546  1.00  0.00           H  
HETATM  494  H2  HOH B 155       4.410   9.879  22.070  1.00  0.00           H  
HETATM  495  O   HOH B 156      14.790  14.689  24.547  1.00  0.00           O  
HETATM  496  H1  HOH B 156      15.158  13.807  24.496  1.00  0.00           H  
HETATM  497  H2  HOH B 156      15.482  15.258  24.210  1.00  0.00           H  
HETATM  498  O   HOH B 157      23.437   8.525   7.656  1.00  0.00           O  
HETATM  499  H1  HOH B 157      22.952   7.705   7.743  1.00  0.00           H  
HETATM  500  H2  HOH B 157      24.300   8.261   7.337  1.00  0.00           H  
HETATM  501  O   HOH B 158      15.788   6.997   3.824  1.00  0.00           O  
HETATM  502  H1  HOH B 158      16.691   7.306   3.746  1.00  0.00           H  
HETATM  503  H2  HOH B 158      15.273   7.633   3.327  1.00  0.00           H  
HETATM  504  O   HOH B 159       9.660   8.084   3.316  1.00  0.00           O  
HETATM  505  H1  HOH B 159       8.942   8.491   3.802  1.00  0.00           H  
HETATM  506  H2  HOH B 159       9.375   7.181   3.179  1.00  0.00           H  
HETATM  507  O   HOH B 160       0.416  -3.986   4.157  1.00  0.00           O  
HETATM  508  H1  HOH B 160       0.938  -3.627   4.874  1.00  0.00           H  
HETATM  509  H2  HOH B 160      -0.308  -3.368   4.054  1.00  0.00           H  
HETATM  510  O   HOH B 161      -0.818  11.331   3.000  1.00  0.00           O  
HETATM  511  H1  HOH B 161      -1.416  11.458   2.264  1.00  0.00           H  
HETATM  512  H2  HOH B 161      -1.290  10.751   3.596  1.00  0.00           H  
HETATM  513  O   HOH B 162       9.476   6.292  10.426  1.00  0.00           O  
HETATM  514  H1  HOH B 162      10.102   7.006  10.546  1.00  0.00           H  
HETATM  515  H2  HOH B 162       9.995   5.579  10.051  1.00  0.00           H  
HETATM  516  O   HOH B 163      24.786   2.796  10.122  1.00  0.00           O  
HETATM  517  H1  HOH B 163      24.579   2.384   9.284  1.00  0.00           H  
HETATM  518  H2  HOH B 163      23.962   3.195  10.403  1.00  0.00           H  
HETATM  519  O   HOH B 164       2.335   8.574  15.807  1.00  0.00           O  
HETATM  520  H1  HOH B 164       1.748   8.680  15.058  1.00  0.00           H  
HETATM  521  H2  HOH B 164       2.792   9.412  15.874  1.00  0.00           H  
HETATM  522  O   HOH B 165      -1.822  -1.523  10.025  1.00  0.00           O  
HETATM  523  H1  HOH B 165      -2.030  -1.941   9.189  1.00  0.00           H  
HETATM  524  H2  HOH B 165      -1.257  -0.786   9.790  1.00  0.00           H  
HETATM  525  O   HOH B 166      16.338  -2.764   9.399  1.00  0.00           O  
HETATM  526  H1  HOH B 166      17.229  -2.891   9.073  1.00  0.00           H  
HETATM  527  H2  HOH B 166      16.312  -1.847   9.674  1.00  0.00           H  
HETATM  528  O   HOH B 167       8.937  14.235  -0.284  1.00  0.00           O  
HETATM  529  H1  HOH B 167       8.810  14.522   0.620  1.00  0.00           H  
HETATM  530  H2  HOH B 167       9.870  14.371  -0.450  1.00  0.00           H  
HETATM  531  O   HOH B 168       7.192   9.275   4.636  1.00  0.00           O  
HETATM  532  H1  HOH B 168       7.477   9.230   5.548  1.00  0.00           H  
HETATM  533  H2  HOH B 168       6.453   9.883   4.645  1.00  0.00           H  
HETATM  534  O   HOH B 169       1.273  12.641  -3.751  1.00  0.00           O  
HETATM  535  H1  HOH B 169       2.182  12.445  -3.522  1.00  0.00           H  
HETATM  536  H2  HOH B 169       1.079  12.055  -4.482  1.00  0.00           H  
HETATM  537  O   HOH B 170       1.945  -2.660   5.844  1.00  0.00           O  
HETATM  538  H1  HOH B 170       2.693  -2.065   5.888  1.00  0.00           H  
HETATM  539  H2  HOH B 170       1.186  -2.106   6.028  1.00  0.00           H  
HETATM  540  O   HOH B 171      10.021   5.346   5.037  1.00  0.00           O  
HETATM  541  H1  HOH B 171       9.070   5.272   4.955  1.00  0.00           H  
HETATM  542  H2  HOH B 171      10.361   4.563   4.603  1.00  0.00           H  
HETATM  543  O   HOH B 172       9.825  12.037  14.920  1.00  0.00           O  
HETATM  544  H1  HOH B 172       9.367  11.650  14.174  1.00  0.00           H  
HETATM  545  H2  HOH B 172      10.137  12.883  14.596  1.00  0.00           H  
HETATM  546  O   HOH B 173      13.910   9.939   9.145  1.00  0.00           O  
HETATM  547  H1  HOH B 173      12.957   9.959   9.225  1.00  0.00           H  
HETATM  548  H2  HOH B 173      14.229  10.188  10.013  1.00  0.00           H  
HETATM  549  O   HOH B 174      13.948   0.822  -4.661  1.00  0.00           O  
HETATM  550  H1  HOH B 174      13.036   1.090  -4.545  1.00  0.00           H  
HETATM  551  H2  HOH B 174      14.182   0.403  -3.832  1.00  0.00           H  
HETATM  552  O   HOH B 175       2.066   7.800  -1.869  1.00  0.00           O  
HETATM  553  H1  HOH B 175       1.246   8.293  -1.906  1.00  0.00           H  
HETATM  554  H2  HOH B 175       2.704   8.422  -1.520  1.00  0.00           H  
HETATM  555  O   HOH B 176      16.769   8.004  12.606  1.00  0.00           O  
HETATM  556  H1  HOH B 176      17.315   7.291  12.275  1.00  0.00           H  
HETATM  557  H2  HOH B 176      16.895   8.715  11.977  1.00  0.00           H  
HETATM  558  O   HOH B 177      12.080   6.791   4.587  1.00  0.00           O  
HETATM  559  H1  HOH B 177      11.291   6.402   4.964  1.00  0.00           H  
HETATM  560  H2  HOH B 177      12.317   6.206   3.868  1.00  0.00           H  
HETATM  561  O   HOH B 178       7.864   7.985  -1.855  1.00  0.00           O  
HETATM  562  H1  HOH B 178       7.580   8.007  -0.942  1.00  0.00           H  
HETATM  563  H2  HOH B 178       8.268   7.124  -1.961  1.00  0.00           H  
HETATM  564  O   HOH B 179       6.587  14.221   7.323  1.00  0.00           O  
HETATM  565  H1  HOH B 179       5.655  14.058   7.466  1.00  0.00           H  
HETATM  566  H2  HOH B 179       6.668  15.175   7.328  1.00  0.00           H  
HETATM  567  O   HOH B 180      12.786  16.611  10.974  1.00  0.00           O  
HETATM  568  H1  HOH B 180      13.525  16.017  10.843  1.00  0.00           H  
HETATM  569  H2  HOH B 180      12.704  17.080  10.143  1.00  0.00           H  
HETATM  570  O   HOH B 181       2.366  -0.078   1.283  1.00  0.00           O  
HETATM  571  H1  HOH B 181       2.808   0.205   2.083  1.00  0.00           H  
HETATM  572  H2  HOH B 181       2.761   0.452   0.590  1.00  0.00           H  
HETATM  573  O   HOH B 182      13.806   6.715  19.719  1.00  0.00           O  
HETATM  574  H1  HOH B 182      13.035   6.252  19.391  1.00  0.00           H  
HETATM  575  H2  HOH B 182      14.543   6.299  19.273  1.00  0.00           H  
HETATM  576  O   HOH B 183      16.977  12.861  -3.509  1.00  0.00           O  
HETATM  577  H1  HOH B 183      17.334  13.735  -3.668  1.00  0.00           H  
HETATM  578  H2  HOH B 183      16.389  12.974  -2.763  1.00  0.00           H  
HETATM  579  O   HOH B 184      23.137   9.131  11.535  1.00  0.00           O  
HETATM  580  H1  HOH B 184      23.485   8.545  12.207  1.00  0.00           H  
HETATM  581  H2  HOH B 184      22.455   8.619  11.100  1.00  0.00           H  
HETATM  582  O   HOH B 185      24.466   6.979   4.646  1.00  0.00           O  
HETATM  583  H1  HOH B 185      24.880   7.219   5.475  1.00  0.00           H  
HETATM  584  H2  HOH B 185      24.886   7.542   3.996  1.00  0.00           H  
HETATM  585  O   HOH B 186      10.883  22.613   3.872  1.00  0.00           O  
HETATM  586  H1  HOH B 186      10.820  22.869   4.793  1.00  0.00           H  
HETATM  587  H2  HOH B 186      10.831  21.657   3.885  1.00  0.00           H  
HETATM  588  O   HOH B 187       2.416   5.285   4.673  1.00  0.00           O  
HETATM  589  H1  HOH B 187       1.638   5.840   4.616  1.00  0.00           H  
HETATM  590  H2  HOH B 187       2.177   4.487   4.201  1.00  0.00           H  
HETATM  591  O   HOH B 188      13.958   6.240  -0.655  1.00  0.00           O  
HETATM  592  H1  HOH B 188      14.548   6.984  -0.530  1.00  0.00           H  
HETATM  593  H2  HOH B 188      14.210   5.617   0.026  1.00  0.00           H  
HETATM  594  O   HOH B 189      10.548   7.376   7.510  1.00  0.00           O  
HETATM  595  H1  HOH B 189      11.297   7.966   7.421  1.00  0.00           H  
HETATM  596  H2  HOH B 189      10.826   6.569   7.076  1.00  0.00           H  
HETATM  597  O   HOH B 190       1.879  15.393   5.502  1.00  0.00           O  
HETATM  598  H1  HOH B 190       1.216  15.638   6.147  1.00  0.00           H  
HETATM  599  H2  HOH B 190       1.407  14.857   4.865  1.00  0.00           H  
HETATM  600  O   HOH B 191       6.517   0.881   6.090  1.00  0.00           O  
HETATM  601  H1  HOH B 191       6.431   1.552   5.412  1.00  0.00           H  
HETATM  602  H2  HOH B 191       7.364   1.059   6.498  1.00  0.00           H  
HETATM  603  O   HOH B 192       4.357  19.508   8.191  1.00  0.00           O  
HETATM  604  H1  HOH B 192       5.148  19.978   7.927  1.00  0.00           H  
HETATM  605  H2  HOH B 192       3.638  20.042   7.854  1.00  0.00           H  
HETATM  606  O   HOH B 193       3.986   9.845  -0.708  1.00  0.00           O  
HETATM  607  H1  HOH B 193       4.668  10.459  -0.979  1.00  0.00           H  
HETATM  608  H2  HOH B 193       3.910   9.972   0.238  1.00  0.00           H  
HETATM  609  O   HOH B 194       4.576  16.052   6.662  1.00  0.00           O  
HETATM  610  H1  HOH B 194       3.676  15.727   6.627  1.00  0.00           H  
HETATM  611  H2  HOH B 194       4.485  16.999   6.770  1.00  0.00           H  
HETATM  612  O   HOH B 195       4.490  25.594  -0.275  1.00  0.00           O  
HETATM  613  H1  HOH B 195       5.244  25.860  -0.802  1.00  0.00           H  
HETATM  614  H2  HOH B 195       4.646  25.990   0.582  1.00  0.00           H  
HETATM  615  O   HOH B 196       0.022  23.300   4.958  1.00  0.00           O  
HETATM  616  H1  HOH B 196       0.957  23.092   4.960  1.00  0.00           H  
HETATM  617  H2  HOH B 196      -0.016  24.231   4.740  1.00  0.00           H  
HETATM  618  O   HOH B 197      13.841   1.841   1.325  1.00  0.00           O  
HETATM  619  H1  HOH B 197      14.758   1.656   1.123  1.00  0.00           H  
HETATM  620  H2  HOH B 197      13.352   1.451   0.601  1.00  0.00           H  
HETATM  621  O   HOH B 198      20.805   3.474   3.615  1.00  0.00           O  
HETATM  622  H1  HOH B 198      20.915   2.775   2.970  1.00  0.00           H  
HETATM  623  H2  HOH B 198      21.483   4.112   3.395  1.00  0.00           H  
HETATM  624  O   HOH B 199       5.634   7.886   2.881  1.00  0.00           O  
HETATM  625  H1  HOH B 199       6.388   8.322   3.278  1.00  0.00           H  
HETATM  626  H2  HOH B 199       5.262   7.358   3.587  1.00  0.00           H  
HETATM  627  O   HOH B 200      13.825   7.377  16.078  1.00  0.00           O  
HETATM  628  H1  HOH B 200      13.562   6.541  16.462  1.00  0.00           H  
HETATM  629  H2  HOH B 200      13.008   7.867  15.985  1.00  0.00           H  
HETATM  630  O   HOH B 201      12.391  -0.327  14.053  1.00  0.00           O  
HETATM  631  H1  HOH B 201      13.094   0.323  14.050  1.00  0.00           H  
HETATM  632  H2  HOH B 201      12.181  -0.449  14.979  1.00  0.00           H  
HETATM  633  O   HOH B 202       7.629   4.171  18.612  1.00  0.00           O  
HETATM  634  H1  HOH B 202       7.904   3.538  19.276  1.00  0.00           H  
HETATM  635  H2  HOH B 202       7.915   5.017  18.956  1.00  0.00           H  
HETATM  636  O   HOH B 203      14.323   4.680  12.021  1.00  0.00           O  
HETATM  637  H1  HOH B 203      14.179   5.495  12.502  1.00  0.00           H  
HETATM  638  H2  HOH B 203      15.239   4.460  12.190  1.00  0.00           H  
HETATM  639  O   HOH B 204       3.808   5.749  -3.093  1.00  0.00           O  
HETATM  640  H1  HOH B 204       4.683   5.439  -2.861  1.00  0.00           H  
HETATM  641  H2  HOH B 204       3.354   5.838  -2.255  1.00  0.00           H  
HETATM  642  O   HOH B 205       3.451   5.598  21.494  1.00  0.00           O  
HETATM  643  H1  HOH B 205       3.063   6.195  22.134  1.00  0.00           H  
HETATM  644  H2  HOH B 205       3.853   6.172  20.843  1.00  0.00           H  
HETATM  645  O   HOH B 206       9.472   4.404  12.787  1.00  0.00           O  
HETATM  646  H1  HOH B 206       8.556   4.517  13.043  1.00  0.00           H  
HETATM  647  H2  HOH B 206       9.702   5.224  12.350  1.00  0.00           H  
HETATM  648  O   HOH B 207      23.117   9.534   1.581  1.00  0.00           O  
HETATM  649  H1  HOH B 207      22.197   9.768   1.459  1.00  0.00           H  
HETATM  650  H2  HOH B 207      23.515  10.318   1.959  1.00  0.00           H  
HETATM  651  O   HOH B 208       1.376   5.881  16.549  1.00  0.00           O  
HETATM  652  H1  HOH B 208       0.472   6.128  16.743  1.00  0.00           H  
HETATM  653  H2  HOH B 208       1.866   6.701  16.604  1.00  0.00           H  
HETATM  654  O   HOH B 209      11.683   9.690  16.514  1.00  0.00           O  
HETATM  655  H1  HOH B 209      10.913  10.256  16.458  1.00  0.00           H  
HETATM  656  H2  HOH B 209      11.729   9.438  17.436  1.00  0.00           H  
HETATM  657  O   HOH B 210       1.360   1.895  -0.455  1.00  0.00           O  
HETATM  658  H1  HOH B 210       1.922   2.637  -0.678  1.00  0.00           H  
HETATM  659  H2  HOH B 210       1.111   2.048   0.457  1.00  0.00           H  
HETATM  660  O   HOH B 211      17.484  16.935  16.668  1.00  0.00           O  
HETATM  661  H1  HOH B 211      17.514  17.889  16.594  1.00  0.00           H  
HETATM  662  H2  HOH B 211      17.201  16.637  15.804  1.00  0.00           H  
HETATM  663  O   HOH B 212      12.183   8.828  19.332  1.00  0.00           O  
HETATM  664  H1  HOH B 212      12.936   8.425  19.764  1.00  0.00           H  
HETATM  665  H2  HOH B 212      11.492   8.167  19.388  1.00  0.00           H  
HETATM  666  O   HOH B 213      16.292   8.726  16.525  1.00  0.00           O  
HETATM  667  H1  HOH B 213      15.550   8.751  17.128  1.00  0.00           H  
HETATM  668  H2  HOH B 213      16.018   9.267  15.784  1.00  0.00           H  
HETATM  669  O   HOH B 214      19.571   7.320  -1.654  1.00  0.00           O  
HETATM  670  H1  HOH B 214      18.679   7.666  -1.672  1.00  0.00           H  
HETATM  671  H2  HOH B 214      20.096   7.988  -2.095  1.00  0.00           H  
HETATM  672  O   HOH B 215       3.864  22.072  18.716  1.00  0.00           O  
HETATM  673  H1  HOH B 215       4.513  22.274  18.042  1.00  0.00           H  
HETATM  674  H2  HOH B 215       3.057  21.905  18.229  1.00  0.00           H  
HETATM  675  O   HOH B 216      14.401  10.815  15.731  1.00  0.00           O  
HETATM  676  H1  HOH B 216      14.824  11.236  16.480  1.00  0.00           H  
HETATM  677  H2  HOH B 216      13.509  10.636  16.029  1.00  0.00           H  
HETATM  678  O   HOH B 217      10.960  11.209  18.960  1.00  0.00           O  
HETATM  679  H1  HOH B 217      11.615  11.763  18.535  1.00  0.00           H  
HETATM  680  H2  HOH B 217      11.471  10.542  19.418  1.00  0.00           H  
HETATM  681  O   HOH B 218      16.111  13.458  12.262  1.00  0.00           O  
HETATM  682  H1  HOH B 218      16.841  14.061  12.123  1.00  0.00           H  
HETATM  683  H2  HOH B 218      16.249  13.113  13.144  1.00  0.00           H  
HETATM  684  O   HOH B 219      13.707   5.059   9.536  1.00  0.00           O  
HETATM  685  H1  HOH B 219      14.192   5.884   9.538  1.00  0.00           H  
HETATM  686  H2  HOH B 219      13.747   4.755  10.443  1.00  0.00           H  
HETATM  687  O   HOH B 220      13.043   0.335  -1.301  1.00  0.00           O  
HETATM  688  H1  HOH B 220      13.307  -0.528  -0.982  1.00  0.00           H  
HETATM  689  H2  HOH B 220      12.317   0.157  -1.900  1.00  0.00           H  
HETATM  690  O   HOH B 221       8.127   9.094  18.486  1.00  0.00           O  
HETATM  691  H1  HOH B 221       8.780   9.201  17.794  1.00  0.00           H  
HETATM  692  H2  HOH B 221       7.812   9.981  18.658  1.00  0.00           H  
HETATM  693  O   HOH B 222       5.284   0.793  11.684  1.00  0.00           O  
HETATM  694  H1  HOH B 222       4.462   0.810  11.194  1.00  0.00           H  
HETATM  695  H2  HOH B 222       5.015   0.754  12.602  1.00  0.00           H  
HETATM  696  O   HOH B 223       6.269   5.931   7.603  1.00  0.00           O  
HETATM  697  H1  HOH B 223       6.825   5.159   7.495  1.00  0.00           H  
HETATM  698  H2  HOH B 223       6.167   6.022   8.551  1.00  0.00           H  
HETATM  699  O   HOH B 224       7.504   6.699  19.638  1.00  0.00           O  
HETATM  700  H1  HOH B 224       7.759   7.532  19.240  1.00  0.00           H  
HETATM  701  H2  HOH B 224       6.738   6.419  19.137  1.00  0.00           H  
HETATM  702  O   HOH B 225      24.815   3.316  -2.707  1.00  0.00           O  
HETATM  703  H1  HOH B 225      24.854   3.022  -1.797  1.00  0.00           H  
HETATM  704  H2  HOH B 225      25.524   2.841  -3.142  1.00  0.00           H  
HETATM  705  O   HOH B 226       8.816   2.140  20.861  1.00  0.00           O  
HETATM  706  H1  HOH B 226       8.206   2.844  21.079  1.00  0.00           H  
HETATM  707  H2  HOH B 226       8.274   1.476  20.435  1.00  0.00           H  
HETATM  708  O   HOH B 227      18.058   5.431  24.489  1.00  0.00           O  
HETATM  709  H1  HOH B 227      18.944   5.071  24.436  1.00  0.00           H  
HETATM  710  H2  HOH B 227      17.484   4.676  24.364  1.00  0.00           H  
HETATM  711  O   HOH B 228      13.821   1.845  13.357  1.00  0.00           O  
HETATM  712  H1  HOH B 228      14.724   1.664  13.094  1.00  0.00           H  
HETATM  713  H2  HOH B 228      13.770   2.800  13.400  1.00  0.00           H  
HETATM  714  O   HOH B 229      11.880  15.451  19.871  1.00  0.00           O  
HETATM  715  H1  HOH B 229      11.572  14.882  20.576  1.00  0.00           H  
HETATM  716  H2  HOH B 229      12.834  15.434  19.948  1.00  0.00           H  
HETATM  717  O   HOH B 230       8.294  13.882  13.480  1.00  0.00           O  
HETATM  718  H1  HOH B 230       7.584  13.831  12.840  1.00  0.00           H  
HETATM  719  H2  HOH B 230       8.944  14.454  13.072  1.00  0.00           H  
HETATM  720  O   HOH B 231      17.561   6.137   8.563  1.00  0.00           O  
HETATM  721  H1  HOH B 231      16.786   6.559   8.934  1.00  0.00           H  
HETATM  722  H2  HOH B 231      17.684   6.563   7.715  1.00  0.00           H  
HETATM  723  O   HOH B 232      -0.973   8.917  20.614  1.00  0.00           O  
HETATM  724  H1  HOH B 232      -0.481   8.769  19.807  1.00  0.00           H  
HETATM  725  H2  HOH B 232      -1.284   8.048  20.869  1.00  0.00           H  
HETATM  726  O   HOH B 233      10.664  25.283  21.706  1.00  0.00           O  
HETATM  727  H1  HOH B 233      11.357  25.816  21.315  1.00  0.00           H  
HETATM  728  H2  HOH B 233      10.322  25.821  22.420  1.00  0.00           H  
HETATM  729  O   HOH B 234       1.658  19.664  -4.913  1.00  0.00           O  
HETATM  730  H1  HOH B 234       2.079  19.913  -4.090  1.00  0.00           H  
HETATM  731  H2  HOH B 234       2.368  19.309  -5.447  1.00  0.00           H  
HETATM  732  O   HOH B 235      -0.988  14.312  -3.562  1.00  0.00           O  
HETATM  733  H1  HOH B 235      -0.859  15.260  -3.533  1.00  0.00           H  
HETATM  734  H2  HOH B 235      -0.143  13.963  -3.843  1.00  0.00           H  
HETATM  735  O   HOH B 236       1.648   4.219  13.257  1.00  0.00           O  
HETATM  736  H1  HOH B 236       2.247   3.923  13.943  1.00  0.00           H  
HETATM  737  H2  HOH B 236       1.173   3.430  12.997  1.00  0.00           H  
HETATM  738  O   HOH B 237       1.895   2.308  18.181  1.00  0.00           O  
HETATM  739  H1  HOH B 237       1.848   1.352  18.166  1.00  0.00           H  
HETATM  740  H2  HOH B 237       1.242   2.591  17.542  1.00  0.00           H  
HETATM  741  O   HOH B 238      -0.461   8.826  -1.720  1.00  0.00           O  
HETATM  742  H1  HOH B 238      -1.294   8.458  -1.423  1.00  0.00           H  
HETATM  743  H2  HOH B 238      -0.554   9.769  -1.584  1.00  0.00           H  
HETATM  744  O   HOH B 239       8.064  -1.668  20.660  1.00  0.00           O  
HETATM  745  H1  HOH B 239       7.879  -1.614  21.597  1.00  0.00           H  
HETATM  746  H2  HOH B 239       7.659  -0.884  20.289  1.00  0.00           H  
HETATM  747  O   HOH B 240      -0.543   5.647  22.152  1.00  0.00           O  
HETATM  748  H1  HOH B 240      -0.307   4.761  21.878  1.00  0.00           H  
HETATM  749  H2  HOH B 240       0.082   5.859  22.845  1.00  0.00           H  
HETATM  750  O   HOH B 241      16.100  -0.119  10.032  1.00  0.00           O  
HETATM  751  H1  HOH B 241      16.592   0.545   9.549  1.00  0.00           H  
HETATM  752  H2  HOH B 241      15.248  -0.150   9.597  1.00  0.00           H  
HETATM  753  O   HOH B 242       5.134  25.733  17.509  1.00  0.00           O  
HETATM  754  H1  HOH B 242       5.919  26.278  17.559  1.00  0.00           H  
HETATM  755  H2  HOH B 242       5.152  25.366  16.625  1.00  0.00           H  
HETATM  756  O   HOH B 243       6.274  12.966  21.241  1.00  0.00           O  
HETATM  757  H1  HOH B 243       6.597  12.428  20.517  1.00  0.00           H  
HETATM  758  H2  HOH B 243       6.519  13.860  21.003  1.00  0.00           H  
HETATM  759  O   HOH B 244       1.680   2.605  22.970  1.00  0.00           O  
HETATM  760  H1  HOH B 244       2.257   2.828  22.240  1.00  0.00           H  
HETATM  761  H2  HOH B 244       2.214   2.751  23.751  1.00  0.00           H  
HETATM  762  O   HOH B 245       5.007   6.144  18.408  1.00  0.00           O  
HETATM  763  H1  HOH B 245       4.349   6.737  18.771  1.00  0.00           H  
HETATM  764  H2  HOH B 245       4.521   5.348  18.192  1.00  0.00           H  
HETATM  765  O   HOH B 246      -1.380   5.232   7.660  1.00  0.00           O  
HETATM  766  H1  HOH B 246      -1.891   5.853   8.178  1.00  0.00           H  
HETATM  767  H2  HOH B 246      -2.032   4.651   7.270  1.00  0.00           H  
HETATM  768  O   HOH B 247       6.104  -2.193  -1.583  1.00  0.00           O  
HETATM  769  H1  HOH B 247       5.554  -2.122  -2.364  1.00  0.00           H  
HETATM  770  H2  HOH B 247       6.958  -1.862  -1.861  1.00  0.00           H  
HETATM  771  O   HOH B 248      11.541  21.594  21.291  1.00  0.00           O  
HETATM  772  H1  HOH B 248      10.806  21.041  21.027  1.00  0.00           H  
HETATM  773  H2  HOH B 248      12.074  21.678  20.500  1.00  0.00           H  
HETATM  774  O   HOH B 249       3.139   3.184  20.546  1.00  0.00           O  
HETATM  775  H1  HOH B 249       2.658   3.070  19.727  1.00  0.00           H  
HETATM  776  H2  HOH B 249       3.258   4.130  20.625  1.00  0.00           H  
HETATM  777  O   HOH B 250      10.295   6.864  20.005  1.00  0.00           O  
HETATM  778  H1  HOH B 250       9.457   6.730  19.563  1.00  0.00           H  
HETATM  779  H2  HOH B 250      10.594   5.982  20.225  1.00  0.00           H  
HETATM  780  O   HOH B 251      20.752   2.114  12.151  1.00  0.00           O  
HETATM  781  H1  HOH B 251      19.813   2.074  11.969  1.00  0.00           H  
HETATM  782  H2  HOH B 251      21.166   1.785  11.353  1.00  0.00           H  
HETATM  783  O   HOH B 252       1.141   7.513  10.123  1.00  0.00           O  
HETATM  784  H1  HOH B 252       0.377   7.093  10.517  1.00  0.00           H  
HETATM  785  H2  HOH B 252       1.891   7.067  10.518  1.00  0.00           H  
HETATM  786  O   HOH B 253      12.289  13.890  13.655  1.00  0.00           O  
HETATM  787  H1  HOH B 253      12.454  14.578  13.009  1.00  0.00           H  
HETATM  788  H2  HOH B 253      12.651  13.098  13.259  1.00  0.00           H  
HETATM  789  O   HOH B 254       7.407  -2.542  17.369  1.00  0.00           O  
HETATM  790  H1  HOH B 254       7.782  -2.661  18.242  1.00  0.00           H  
HETATM  791  H2  HOH B 254       8.157  -2.336  16.811  1.00  0.00           H  
HETATM  792  O   HOH B 255       0.358  -1.921  17.597  1.00  0.00           O  
HETATM  793  H1  HOH B 255       1.029  -1.369  18.000  1.00  0.00           H  
HETATM  794  H2  HOH B 255      -0.262  -1.302  17.213  1.00  0.00           H  
HETATM  795  O   HOH B 256       3.786  12.588   2.069  1.00  0.00           O  
HETATM  796  H1  HOH B 256       3.599  11.658   2.194  1.00  0.00           H  
HETATM  797  H2  HOH B 256       3.817  12.949   2.955  1.00  0.00           H  
HETATM  798  O   HOH B 257       5.530  10.889  22.996  1.00  0.00           O  
HETATM  799  H1  HOH B 257       5.953  11.654  22.605  1.00  0.00           H  
HETATM  800  H2  HOH B 257       5.044  11.239  23.743  1.00  0.00           H  
HETATM  801  O   HOH B 258      -2.241  -3.330  23.941  1.00  0.00           O  
HETATM  802  H1  HOH B 258      -1.441  -2.884  24.219  1.00  0.00           H  
HETATM  803  H2  HOH B 258      -2.908  -2.643  23.933  1.00  0.00           H  
HETATM  804  O   HOH B 259       8.715   8.258  13.963  1.00  0.00           O  
HETATM  805  H1  HOH B 259       8.213   7.468  13.766  1.00  0.00           H  
HETATM  806  H2  HOH B 259       8.636   8.795  13.174  1.00  0.00           H  
HETATM  807  O   HOH B 260      -0.977  24.000  23.575  1.00  0.00           O  
HETATM  808  H1  HOH B 260      -0.750  23.806  22.665  1.00  0.00           H  
HETATM  809  H2  HOH B 260      -1.111  24.947  23.592  1.00  0.00           H  
HETATM  810  O   HOH B 261       4.807  15.323  23.878  1.00  0.00           O  
HETATM  811  H1  HOH B 261       5.044  14.809  24.650  1.00  0.00           H  
HETATM  812  H2  HOH B 261       4.212  15.995  24.210  1.00  0.00           H  
HETATM  813  O   HOH B 262       6.796   0.554  19.711  1.00  0.00           O  
HETATM  814  H1  HOH B 262       5.897   0.617  20.034  1.00  0.00           H  
HETATM  815  H2  HOH B 262       6.706   0.508  18.759  1.00  0.00           H  
HETATM  816  O   HOH B 263       4.143   7.452  24.522  1.00  0.00           O  
HETATM  817  H1  HOH B 263       5.091   7.582  24.530  1.00  0.00           H  
HETATM  818  H2  HOH B 263       3.974   6.866  25.260  1.00  0.00           H  
HETATM  819  O   HOH B 264       3.395   4.291  17.544  1.00  0.00           O  
HETATM  820  H1  HOH B 264       2.988   3.433  17.662  1.00  0.00           H  
HETATM  821  H2  HOH B 264       2.882   4.707  16.851  1.00  0.00           H  
HETATM  822  O   HOH B 265       1.943  -1.470  24.657  1.00  0.00           O  
HETATM  823  H1  HOH B 265       1.387  -1.542  25.432  1.00  0.00           H  
HETATM  824  H2  HOH B 265       1.459  -1.928  23.970  1.00  0.00           H  
HETATM  825  O   HOH B 266      24.918  -4.051  22.373  1.00  0.00           O  
HETATM  826  H1  HOH B 266      25.288  -3.307  22.848  1.00  0.00           H  
HETATM  827  H2  HOH B 266      25.443  -4.112  21.575  1.00  0.00           H  
HETATM  828  O   HOH B 267      14.811  -0.425  17.355  1.00  0.00           O  
HETATM  829  H1  HOH B 267      14.843  -1.339  17.639  1.00  0.00           H  
HETATM  830  H2  HOH B 267      15.321  -0.408  16.545  1.00  0.00           H  
HETATM  831  O   HOH B 268       9.018  10.446  -1.754  1.00  0.00           O  
HETATM  832  H1  HOH B 268       9.414  10.721  -2.580  1.00  0.00           H  
HETATM  833  H2  HOH B 268       8.586   9.617  -1.959  1.00  0.00           H  
HETATM  834  O   HOH B 269      10.642  -2.312  19.333  1.00  0.00           O  
HETATM  835  H1  HOH B 269      11.283  -2.405  20.038  1.00  0.00           H  
HETATM  836  H2  HOH B 269       9.875  -1.926  19.756  1.00  0.00           H  
HETATM  837  O   HOH B 270       5.204   6.876  15.806  1.00  0.00           O  
HETATM  838  H1  HOH B 270       4.280   7.033  15.612  1.00  0.00           H  
HETATM  839  H2  HOH B 270       5.212   6.588  16.719  1.00  0.00           H  
HETATM  840  O   HOH B 271       4.173  13.197  18.595  1.00  0.00           O  
HETATM  841  H1  HOH B 271       5.053  13.112  18.961  1.00  0.00           H  
HETATM  842  H2  HOH B 271       3.959  14.125  18.696  1.00  0.00           H  
HETATM  843  O   HOH B 272       3.195   4.050   0.391  1.00  0.00           O  
HETATM  844  H1  HOH B 272       2.626   4.802   0.556  1.00  0.00           H  
HETATM  845  H2  HOH B 272       3.953   4.193   0.957  1.00  0.00           H  
HETATM  846  O   HOH B 273      26.100   4.209   6.427  1.00  0.00           O  
HETATM  847  H1  HOH B 273      26.177   3.295   6.152  1.00  0.00           H  
HETATM  848  H2  HOH B 273      25.278   4.508   6.039  1.00  0.00           H  
HETATM  849  O   HOH B 274      17.049   5.684  -2.981  1.00  0.00           O  
HETATM  850  H1  HOH B 274      17.517   5.061  -2.426  1.00  0.00           H  
HETATM  851  H2  HOH B 274      17.529   5.675  -3.810  1.00  0.00           H  
HETATM  852  O   HOH B 275       0.879  14.897   1.496  1.00  0.00           O  
HETATM  853  H1  HOH B 275       1.276  15.742   1.709  1.00  0.00           H  
HETATM  854  H2  HOH B 275       1.393  14.570   0.758  1.00  0.00           H  
HETATM  855  O   HOH B 276      -3.138  25.177  -3.778  1.00  0.00           O  
HETATM  856  H1  HOH B 276      -2.838  25.689  -4.529  1.00  0.00           H  
HETATM  857  H2  HOH B 276      -2.978  24.267  -4.028  1.00  0.00           H  
HETATM  858  O   HOH B 277       2.893   0.614  10.476  1.00  0.00           O  
HETATM  859  H1  HOH B 277       2.411   1.166   9.861  1.00  0.00           H  
HETATM  860  H2  HOH B 277       2.266   0.429  11.175  1.00  0.00           H  
HETATM  861  O   HOH B 278      11.235   4.323  20.338  1.00  0.00           O  
HETATM  862  H1  HOH B 278      10.521   3.690  20.409  1.00  0.00           H  
HETATM  863  H2  HOH B 278      11.706   4.248  21.168  1.00  0.00           H  
HETATM  864  O   HOH B 279      12.136  12.879   1.918  1.00  0.00           O  
HETATM  865  H1  HOH B 279      11.431  12.585   1.340  1.00  0.00           H  
HETATM  866  H2  HOH B 279      11.694  13.121   2.732  1.00  0.00           H  
HETATM  867  O   HOH B 280      -2.399   5.705  20.211  1.00  0.00           O  
HETATM  868  H1  HOH B 280      -1.690   5.581  20.842  1.00  0.00           H  
HETATM  869  H2  HOH B 280      -1.963   6.012  19.417  1.00  0.00           H  
HETATM  870  O   HOH B 281      11.427  -3.795   8.234  1.00  0.00           O  
HETATM  871  H1  HOH B 281      12.092  -4.445   8.463  1.00  0.00           H  
HETATM  872  H2  HOH B 281      11.572  -3.076   8.848  1.00  0.00           H  
HETATM  873  O   HOH B 282      20.011  15.424  16.415  1.00  0.00           O  
HETATM  874  H1  HOH B 282      20.269  14.540  16.677  1.00  0.00           H  
HETATM  875  H2  HOH B 282      19.156  15.556  16.826  1.00  0.00           H  
HETATM  876  O   HOH B 283      10.380  14.239   5.745  1.00  0.00           O  
HETATM  877  H1  HOH B 283      10.355  14.187   6.700  1.00  0.00           H  
HETATM  878  H2  HOH B 283      10.271  13.333   5.453  1.00  0.00           H  
HETATM  879  O   HOH B 284       1.099   0.050  21.878  1.00  0.00           O  
HETATM  880  H1  HOH B 284       0.171   0.185  21.687  1.00  0.00           H  
HETATM  881  H2  HOH B 284       1.333   0.774  22.458  1.00  0.00           H  
HETATM  882  O   HOH B 285       0.552   8.805  18.350  1.00  0.00           O  
HETATM  883  H1  HOH B 285       0.511   9.751  18.492  1.00  0.00           H  
HETATM  884  H2  HOH B 285       0.868   8.712  17.451  1.00  0.00           H  
HETATM  885  O   HOH B 286      17.526  -1.677  19.311  1.00  0.00           O  
HETATM  886  H1  HOH B 286      17.179  -1.840  18.434  1.00  0.00           H  
HETATM  887  H2  HOH B 286      17.427  -2.512  19.768  1.00  0.00           H  
HETATM  888  O   HOH B 287      10.617  19.187   5.171  1.00  0.00           O  
HETATM  889  H1  HOH B 287      10.805  19.652   4.355  1.00  0.00           H  
HETATM  890  H2  HOH B 287      10.740  18.263   4.954  1.00  0.00           H  
HETATM  891  O   HOH B 288      11.300   8.099  11.339  1.00  0.00           O  
HETATM  892  H1  HOH B 288      10.919   8.857  11.783  1.00  0.00           H  
HETATM  893  H2  HOH B 288      12.157   7.986  11.750  1.00  0.00           H  
HETATM  894  O   HOH B 289      18.277  13.855  18.813  1.00  0.00           O  
HETATM  895  H1  HOH B 289      18.167  13.070  19.350  1.00  0.00           H  
HETATM  896  H2  HOH B 289      18.700  14.486  19.394  1.00  0.00           H  
HETATM  897  O   HOH B 290       5.700  13.308  -4.351  1.00  0.00           O  
HETATM  898  H1  HOH B 290       6.465  12.933  -4.787  1.00  0.00           H  
HETATM  899  H2  HOH B 290       6.062  13.805  -3.617  1.00  0.00           H  
HETATM  900  O   HOH B 291       5.627  23.871  19.977  1.00  0.00           O  
HETATM  901  H1  HOH B 291       5.441  23.621  19.072  1.00  0.00           H  
HETATM  902  H2  HOH B 291       6.374  24.466  19.913  1.00  0.00           H  
HETATM  903  O   HOH B 292       3.195   7.859  19.399  1.00  0.00           O  
HETATM  904  H1  HOH B 292       2.354   8.180  19.071  1.00  0.00           H  
HETATM  905  H2  HOH B 292       3.544   8.585  19.915  1.00  0.00           H  
HETATM  906  O   HOH B 293      -3.849   4.852  15.376  1.00  0.00           O  
HETATM  907  H1  HOH B 293      -4.133   4.049  15.812  1.00  0.00           H  
HETATM  908  H2  HOH B 293      -4.035   5.547  16.007  1.00  0.00           H  
HETATM  909  O   HOH B 294       7.349   5.974  13.760  1.00  0.00           O  
HETATM  910  H1  HOH B 294       6.735   5.316  13.435  1.00  0.00           H  
HETATM  911  H2  HOH B 294       7.197   5.999  14.705  1.00  0.00           H  
HETATM  912  O   HOH B 295      10.371  16.979  -3.944  1.00  0.00           O  
HETATM  913  H1  HOH B 295       9.501  17.264  -4.223  1.00  0.00           H  
HETATM  914  H2  HOH B 295      10.833  16.785  -4.759  1.00  0.00           H  
HETATM  915  O   HOH B 296       6.761   6.011  10.360  1.00  0.00           O  
HETATM  916  H1  HOH B 296       7.694   6.204  10.266  1.00  0.00           H  
HETATM  917  H2  HOH B 296       6.731   5.233  10.916  1.00  0.00           H  
HETATM  918  O   HOH B 297      -0.459   3.235  21.049  1.00  0.00           O  
HETATM  919  H1  HOH B 297       0.341   2.716  21.133  1.00  0.00           H  
HETATM  920  H2  HOH B 297      -0.605   3.299  20.105  1.00  0.00           H  
HETATM  921  O   HOH B 298      15.812  11.793   8.092  1.00  0.00           O  
HETATM  922  H1  HOH B 298      16.571  11.745   8.673  1.00  0.00           H  
HETATM  923  H2  HOH B 298      15.278  11.035   8.331  1.00  0.00           H  
HETATM  924  O   HOH B 299      -3.025  10.224  24.644  1.00  0.00           O  
HETATM  925  H1  HOH B 299      -2.477  10.988  24.462  1.00  0.00           H  
HETATM  926  H2  HOH B 299      -3.067  10.181  25.599  1.00  0.00           H  
HETATM  927  O   HOH B 300       7.330   9.238  23.889  1.00  0.00           O  
HETATM  928  H1  HOH B 300       6.690   9.785  23.434  1.00  0.00           H  
HETATM  929  H2  HOH B 300       7.888   8.891  23.193  1.00  0.00           H  
HETATM  930  O   HOH B 301      24.417  -2.639  12.777  1.00  0.00           O  
HETATM  931  H1  HOH B 301      24.360  -3.563  13.021  1.00  0.00           H  
HETATM  932  H2  HOH B 301      24.363  -2.168  13.609  1.00  0.00           H  
HETATM  933  O   HOH B 302      12.947  12.658  17.635  1.00  0.00           O  
HETATM  934  H1  HOH B 302      12.791  13.581  17.836  1.00  0.00           H  
HETATM  935  H2  HOH B 302      13.847  12.632  17.311  1.00  0.00           H  
HETATM  936  O   HOH B 303      22.914   7.952  -3.134  1.00  0.00           O  
HETATM  937  H1  HOH B 303      22.905   8.527  -2.368  1.00  0.00           H  
HETATM  938  H2  HOH B 303      23.618   7.328  -2.959  1.00  0.00           H  
HETATM  939  O   HOH B 304      11.818  -0.645  -3.502  1.00  0.00           O  
HETATM  940  H1  HOH B 304      12.377  -1.421  -3.540  1.00  0.00           H  
HETATM  941  H2  HOH B 304      11.473  -0.554  -4.390  1.00  0.00           H  
HETATM  942  O   HOH B 305      -3.141  -0.538  18.965  1.00  0.00           O  
HETATM  943  H1  HOH B 305      -3.460  -1.415  18.754  1.00  0.00           H  
HETATM  944  H2  HOH B 305      -2.378  -0.417  18.399  1.00  0.00           H  
HETATM  945  O   HOH B 306       9.877  15.764  12.255  1.00  0.00           O  
HETATM  946  H1  HOH B 306       9.804  16.569  11.742  1.00  0.00           H  
HETATM  947  H2  HOH B 306      10.689  15.358  11.950  1.00  0.00           H  
HETATM  948  O   HOH B 307       6.503   3.222  10.932  1.00  0.00           O  
HETATM  949  H1  HOH B 307       6.528   2.368  11.364  1.00  0.00           H  
HETATM  950  H2  HOH B 307       6.125   3.044  10.071  1.00  0.00           H  
HETATM  951  O   HOH B 308      11.895  23.689  15.935  1.00  0.00           O  
HETATM  952  H1  HOH B 308      11.445  22.991  15.459  1.00  0.00           H  
HETATM  953  H2  HOH B 308      11.282  23.943  16.624  1.00  0.00           H  
HETATM  954  O   HOH B 309      11.542   0.233  21.120  1.00  0.00           O  
HETATM  955  H1  HOH B 309      10.847   0.891  21.131  1.00  0.00           H  
HETATM  956  H2  HOH B 309      11.775   0.145  20.196  1.00  0.00           H  
HETATM  957  O   HOH B 310      13.621  26.118  17.656  1.00  0.00           O  
HETATM  958  H1  HOH B 310      13.412  25.418  17.038  1.00  0.00           H  
HETATM  959  H2  HOH B 310      13.292  25.801  18.497  1.00  0.00           H  
HETATM  960  O   HOH B 311       5.362   4.128  23.262  1.00  0.00           O  
HETATM  961  H1  HOH B 311       4.786   4.221  22.503  1.00  0.00           H  
HETATM  962  H2  HOH B 311       6.171   4.570  23.005  1.00  0.00           H  
HETATM  963  O   HOH B 312       3.931   3.141  14.741  1.00  0.00           O  
HETATM  964  H1  HOH B 312       3.908   2.185  14.714  1.00  0.00           H  
HETATM  965  H2  HOH B 312       4.771   3.350  15.151  1.00  0.00           H  
HETATM  966  O   HOH B 313      12.883  25.988   0.683  1.00  0.00           O  
HETATM  967  H1  HOH B 313      12.734  25.253   1.279  1.00  0.00           H  
HETATM  968  H2  HOH B 313      12.600  25.664  -0.172  1.00  0.00           H  
HETATM  969  O   HOH B 314       5.814  23.273   0.406  1.00  0.00           O  
HETATM  970  H1  HOH B 314       4.917  23.491   0.152  1.00  0.00           H  
HETATM  971  H2  HOH B 314       6.352  23.587  -0.321  1.00  0.00           H  
HETATM  972  O   HOH B 315      14.413  25.440  23.334  1.00  0.00           O  
HETATM  973  H1  HOH B 315      13.927  24.622  23.231  1.00  0.00           H  
HETATM  974  H2  HOH B 315      14.714  25.428  24.243  1.00  0.00           H  
HETATM  975  O   HOH B 316      -2.894   2.098   4.646  1.00  0.00           O  
HETATM  976  H1  HOH B 316      -3.367   2.365   3.858  1.00  0.00           H  
HETATM  977  H2  HOH B 316      -2.095   2.625   4.637  1.00  0.00           H  
HETATM  978  O   HOH B 317       7.136  18.951  15.788  1.00  0.00           O  
HETATM  979  H1  HOH B 317       7.169  18.003  15.911  1.00  0.00           H  
HETATM  980  H2  HOH B 317       6.505  19.079  15.079  1.00  0.00           H  
HETATM  981  O   HOH B 318       7.071  21.751   2.330  1.00  0.00           O  
HETATM  982  H1  HOH B 318       6.878  22.233   3.133  1.00  0.00           H  
HETATM  983  H2  HOH B 318       6.744  22.314   1.628  1.00  0.00           H  
HETATM  984  O   HOH B 319      -1.341  14.827   5.981  1.00  0.00           O  
HETATM  985  H1  HOH B 319      -0.832  15.374   6.579  1.00  0.00           H  
HETATM  986  H2  HOH B 319      -0.961  14.997   5.119  1.00  0.00           H  
HETATM  987  O   HOH B 320       9.951  11.576   0.796  1.00  0.00           O  
HETATM  988  H1  HOH B 320      10.102  10.638   0.682  1.00  0.00           H  
HETATM  989  H2  HOH B 320       9.367  11.814   0.076  1.00  0.00           H  
HETATM  990  O   HOH B 321      -1.848   0.721   7.095  1.00  0.00           O  
HETATM  991  H1  HOH B 321      -2.324   1.062   6.338  1.00  0.00           H  
HETATM  992  H2  HOH B 321      -2.172   1.235   7.834  1.00  0.00           H  
HETATM  993  O   HOH B 322       5.706  24.114   3.621  1.00  0.00           O  
HETATM  994  H1  HOH B 322       5.406  24.106   2.713  1.00  0.00           H  
HETATM  995  H2  HOH B 322       5.131  24.742   4.058  1.00  0.00           H  
HETATM  996  O   HOH B 323       7.712  16.432  16.276  1.00  0.00           O  
HETATM  997  H1  HOH B 323       7.605  15.559  15.899  1.00  0.00           H  
HETATM  998  H2  HOH B 323       8.326  16.307  17.001  1.00  0.00           H  
HETATM  999  O   HOH B 324      24.037  21.934   7.210  1.00  0.00           O  
HETATM 1000  H1  HOH B 324      24.233  22.775   7.623  1.00  0.00           H  
HETATM 1001  H2  HOH B 324      23.083  21.922   7.130  1.00  0.00           H  
HETATM 1002  O   HOH B 325       9.844   2.783  -2.525  1.00  0.00           O  
HETATM 1003  H1  HOH B 325       9.052   3.246  -2.801  1.00  0.00           H  
HETATM 1004  H2  HOH B 325       9.535   2.138  -1.889  1.00  0.00           H  
HETATM 1005  O   HOH B 326       0.984  25.564  13.249  1.00  0.00           O  
HETATM 1006  H1  HOH B 326       1.118  25.713  14.185  1.00  0.00           H  
HETATM 1007  H2  HOH B 326       0.599  26.380  12.929  1.00  0.00           H  
HETATM 1008  O   HOH B 327       6.490  15.911   1.115  1.00  0.00           O  
HETATM 1009  H1  HOH B 327       5.840  15.558   0.508  1.00  0.00           H  
HETATM 1010  H2  HOH B 327       5.979  16.422   1.743  1.00  0.00           H  
HETATM 1011  O   HOH B 328       9.075   1.170  -0.331  1.00  0.00           O  
HETATM 1012  H1  HOH B 328       9.667   1.161   0.421  1.00  0.00           H  
HETATM 1013  H2  HOH B 328       8.382   0.552  -0.098  1.00  0.00           H  
HETATM 1014  O   HOH B 329      -0.689  20.649  14.373  1.00  0.00           O  
HETATM 1015  H1  HOH B 329       0.190  20.273  14.328  1.00  0.00           H  
HETATM 1016  H2  HOH B 329      -0.599  21.517  13.980  1.00  0.00           H  
HETATM 1017  O   HOH B 330      -3.978  17.522  -0.296  1.00  0.00           O  
HETATM 1018  H1  HOH B 330      -3.085  17.199  -0.412  1.00  0.00           H  
HETATM 1019  H2  HOH B 330      -4.526  16.881  -0.750  1.00  0.00           H  
HETATM 1020  O   HOH B 331      11.745  21.926  -0.249  1.00  0.00           O  
HETATM 1021  H1  HOH B 331      11.625  21.144  -0.789  1.00  0.00           H  
HETATM 1022  H2  HOH B 331      10.904  22.043   0.194  1.00  0.00           H  
HETATM 1023  O   HOH B 332      10.202  16.373   8.196  1.00  0.00           O  
HETATM 1024  H1  HOH B 332      10.445  17.260   7.930  1.00  0.00           H  
HETATM 1025  H2  HOH B 332      11.029  15.963   8.450  1.00  0.00           H  
HETATM 1026  O   HOH B 333      13.592  17.516  16.455  1.00  0.00           O  
HETATM 1027  H1  HOH B 333      13.097  18.243  16.833  1.00  0.00           H  
HETATM 1028  H2  HOH B 333      13.189  16.732  16.828  1.00  0.00           H  
HETATM 1029  O   HOH B 334       8.827  21.017  16.908  1.00  0.00           O  
HETATM 1030  H1  HOH B 334       8.472  20.298  16.385  1.00  0.00           H  
HETATM 1031  H2  HOH B 334       9.311  21.553  16.280  1.00  0.00           H  
HETATM 1032  O   HOH B 335       0.662  18.534  11.590  1.00  0.00           O  
HETATM 1033  H1  HOH B 335       1.261  19.280  11.621  1.00  0.00           H  
HETATM 1034  H2  HOH B 335       1.195  17.788  11.866  1.00  0.00           H  
HETATM 1035  O   HOH B 336       1.782  17.441   1.770  1.00  0.00           O  
HETATM 1036  H1  HOH B 336       2.438  17.824   2.352  1.00  0.00           H  
HETATM 1037  H2  HOH B 336       0.966  17.479   2.269  1.00  0.00           H  
HETATM 1038  O   HOH B 337      25.993  17.986  24.861  1.00  0.00           O  
HETATM 1039  H1  HOH B 337      25.298  18.064  25.515  1.00  0.00           H  
HETATM 1040  H2  HOH B 337      25.928  17.085  24.547  1.00  0.00           H  
HETATM 1041  O   HOH B 338      13.469  23.716   2.745  1.00  0.00           O  
HETATM 1042  H1  HOH B 338      12.623  23.333   2.975  1.00  0.00           H  
HETATM 1043  H2  HOH B 338      13.856  23.093   2.130  1.00  0.00           H  
HETATM 1044  O   HOH B 339      -1.706  14.831   0.529  1.00  0.00           O  
HETATM 1045  H1  HOH B 339      -2.353  14.670   1.217  1.00  0.00           H  
HETATM 1046  H2  HOH B 339      -0.861  14.696   0.958  1.00  0.00           H  
HETATM 1047  O   HOH B 340      10.290  24.826   2.377  1.00  0.00           O  
HETATM 1048  H1  HOH B 340      10.740  24.191   2.933  1.00  0.00           H  
HETATM 1049  H2  HOH B 340       9.951  24.308   1.647  1.00  0.00           H  
HETATM 1050  O   HOH B 341      20.303  20.760   9.111  1.00  0.00           O  
HETATM 1051  H1  HOH B 341      20.881  20.027   8.903  1.00  0.00           H  
HETATM 1052  H2  HOH B 341      20.533  21.436   8.473  1.00  0.00           H  
HETATM 1053  O   HOH B 342       2.480  14.948  -2.615  1.00  0.00           O  
HETATM 1054  H1  HOH B 342       1.888  15.563  -3.048  1.00  0.00           H  
HETATM 1055  H2  HOH B 342       1.981  14.133  -2.560  1.00  0.00           H  
HETATM 1056  O   HOH B 343       1.836  23.432  24.944  1.00  0.00           O  
HETATM 1057  H1  HOH B 343       1.240  23.595  24.212  1.00  0.00           H  
HETATM 1058  H2  HOH B 343       1.346  22.853  25.528  1.00  0.00           H  
HETATM 1059  O   HOH B 344      12.421  15.111  16.248  1.00  0.00           O  
HETATM 1060  H1  HOH B 344      12.488  14.400  15.611  1.00  0.00           H  
HETATM 1061  H2  HOH B 344      11.678  15.634  15.947  1.00  0.00           H  
HETATM 1062  O   HOH B 345       3.249  19.133  -1.603  1.00  0.00           O  
HETATM 1063  H1  HOH B 345       3.557  19.896  -2.091  1.00  0.00           H  
HETATM 1064  H2  HOH B 345       3.630  19.236  -0.731  1.00  0.00           H  
HETATM 1065  O   HOH B 346       6.360  19.522  12.123  1.00  0.00           O  
HETATM 1066  H1  HOH B 346       5.612  19.251  12.655  1.00  0.00           H  
HETATM 1067  H2  HOH B 346       6.498  18.795  11.515  1.00  0.00           H  
HETATM 1068  O   HOH B 347      11.429  21.145   9.019  1.00  0.00           O  
HETATM 1069  H1  HOH B 347      12.230  21.255   8.507  1.00  0.00           H  
HETATM 1070  H2  HOH B 347      11.065  20.312   8.719  1.00  0.00           H  
HETATM 1071  O   HOH B 348       5.151   1.482   0.753  1.00  0.00           O  
HETATM 1072  H1  HOH B 348       4.835   1.715  -0.120  1.00  0.00           H  
HETATM 1073  H2  HOH B 348       5.403   0.562   0.680  1.00  0.00           H  
HETATM 1074  O   HOH B 349       0.257  16.191   7.574  1.00  0.00           O  
HETATM 1075  H1  HOH B 349      -0.172  17.000   7.851  1.00  0.00           H  
HETATM 1076  H2  HOH B 349       1.018  16.114   8.150  1.00  0.00           H  
HETATM 1077  O   HOH B 350      -0.769  11.528  -1.785  1.00  0.00           O  
HETATM 1078  H1  HOH B 350      -0.380  12.186  -2.361  1.00  0.00           H  
HETATM 1079  H2  HOH B 350      -0.216  11.536  -1.004  1.00  0.00           H  
HETATM 1080  O   HOH B 351       0.163  13.825   3.934  1.00  0.00           O  
HETATM 1081  H1  HOH B 351       0.215  14.206   3.058  1.00  0.00           H  
HETATM 1082  H2  HOH B 351      -0.424  13.076   3.836  1.00  0.00           H  
HETATM 1083  O   HOH B 352       7.148  25.407   9.104  1.00  0.00           O  
HETATM 1084  H1  HOH B 352       7.944  25.066   9.512  1.00  0.00           H  
HETATM 1085  H2  HOH B 352       6.813  26.050   9.730  1.00  0.00           H  
HETATM 1086  O   HOH B 353       7.255  25.468  -4.241  1.00  0.00           O  
HETATM 1087  H1  HOH B 353       7.128  25.145  -5.133  1.00  0.00           H  
HETATM 1088  H2  HOH B 353       6.710  26.254  -4.191  1.00  0.00           H  
HETATM 1089  O   HOH B 354       6.148  10.380  12.938  1.00  0.00           O  
HETATM 1090  H1  HOH B 354       5.690   9.543  12.858  1.00  0.00           H  
HETATM 1091  H2  HOH B 354       6.921  10.285  12.382  1.00  0.00           H  
HETATM 1092  O   HOH B 355       2.689  20.911   2.029  1.00  0.00           O  
HETATM 1093  H1  HOH B 355       3.298  20.428   1.471  1.00  0.00           H  
HETATM 1094  H2  HOH B 355       2.036  21.263   1.424  1.00  0.00           H  
HETATM 1095  O   HOH B 356      -3.235  13.822  -1.925  1.00  0.00           O  
HETATM 1096  H1  HOH B 356      -2.641  13.877  -1.176  1.00  0.00           H  
HETATM 1097  H2  HOH B 356      -2.710  14.113  -2.670  1.00  0.00           H  
HETATM 1098  O   HOH B 357       2.897  22.100   8.022  1.00  0.00           O  
HETATM 1099  H1  HOH B 357       2.745  23.036   8.150  1.00  0.00           H  
HETATM 1100  H2  HOH B 357       3.845  21.998   8.106  1.00  0.00           H  
HETATM 1101  O   HOH B 358       5.953  21.549   6.520  1.00  0.00           O  
HETATM 1102  H1  HOH B 358       6.045  22.248   7.168  1.00  0.00           H  
HETATM 1103  H2  HOH B 358       5.515  21.967   5.778  1.00  0.00           H  
HETATM 1104  O   HOH B 359       8.840  -1.904   4.613  1.00  0.00           O  
HETATM 1105  H1  HOH B 359       9.618  -2.400   4.869  1.00  0.00           H  
HETATM 1106  H2  HOH B 359       8.623  -1.382   5.385  1.00  0.00           H  
HETATM 1107  O   HOH B 360       6.890  18.316  -3.050  1.00  0.00           O  
HETATM 1108  H1  HOH B 360       6.855  17.432  -3.416  1.00  0.00           H  
HETATM 1109  H2  HOH B 360       6.418  18.857  -3.683  1.00  0.00           H  
HETATM 1110  O   HOH B 361      -3.401  10.787  -2.562  1.00  0.00           O  
HETATM 1111  H1  HOH B 361      -4.030  11.498  -2.443  1.00  0.00           H  
HETATM 1112  H2  HOH B 361      -2.550  11.187  -2.385  1.00  0.00           H  
HETATM 1113  O   HOH B 362      11.837  19.927   2.944  1.00  0.00           O  
HETATM 1114  H1  HOH B 362      11.898  19.817   1.995  1.00  0.00           H  
HETATM 1115  H2  HOH B 362      12.741  20.054   3.230  1.00  0.00           H  
HETATM 1116  O   HOH B 363       3.662  11.681  13.232  1.00  0.00           O  
HETATM 1117  H1  HOH B 363       3.365  11.650  14.141  1.00  0.00           H  
HETATM 1118  H2  HOH B 363       4.439  11.122  13.213  1.00  0.00           H  
HETATM 1119  O   HOH B 364       0.349  18.606   5.910  1.00  0.00           O  
HETATM 1120  H1  HOH B 364      -0.190  19.056   6.561  1.00  0.00           H  
HETATM 1121  H2  HOH B 364       1.040  19.233   5.696  1.00  0.00           H  
HETATM 1122  O   HOH B 365       7.614  19.303   6.230  1.00  0.00           O  
HETATM 1123  H1  HOH B 365       7.898  19.297   5.316  1.00  0.00           H  
HETATM 1124  H2  HOH B 365       6.934  19.976   6.266  1.00  0.00           H  
HETATM 1125  O   HOH B 366      -0.708  18.393   9.179  1.00  0.00           O  
HETATM 1126  H1  HOH B 366      -0.371  19.149   8.698  1.00  0.00           H  
HETATM 1127  H2  HOH B 366      -0.198  18.376   9.989  1.00  0.00           H  
HETATM 1128  O   HOH B 367      16.070  -0.924  -3.577  1.00  0.00           O  
HETATM 1129  H1  HOH B 367      16.417  -1.608  -4.150  1.00  0.00           H  
HETATM 1130  H2  HOH B 367      15.209  -1.248  -3.312  1.00  0.00           H  
HETATM 1131  O   HOH B 368      24.161  -1.534  15.156  1.00  0.00           O  
HETATM 1132  H1  HOH B 368      23.359  -1.747  15.634  1.00  0.00           H  
HETATM 1133  H2  HOH B 368      24.413  -0.670  15.481  1.00  0.00           H  
HETATM 1134  O   HOH B 369      15.205  24.946   4.312  1.00  0.00           O  
HETATM 1135  H1  HOH B 369      14.666  25.334   5.001  1.00  0.00           H  
HETATM 1136  H2  HOH B 369      14.582  24.706   3.626  1.00  0.00           H  
HETATM 1137  O   HOH B 370      -3.024  -3.961  20.742  1.00  0.00           O  
HETATM 1138  H1  HOH B 370      -2.239  -3.890  20.199  1.00  0.00           H  
HETATM 1139  H2  HOH B 370      -2.774  -3.567  21.578  1.00  0.00           H  
HETATM 1140  O   HOH B 371      -3.234  12.731  10.922  1.00  0.00           O  
HETATM 1141  H1  HOH B 371      -3.838  12.297  11.525  1.00  0.00           H  
HETATM 1142  H2  HOH B 371      -3.709  13.506  10.623  1.00  0.00           H  
HETATM 1143  O   HOH B 372       2.723  20.222   4.990  1.00  0.00           O  
HETATM 1144  H1  HOH B 372       2.823  21.130   5.275  1.00  0.00           H  
HETATM 1145  H2  HOH B 372       2.853  20.252   4.042  1.00  0.00           H  
HETATM 1146  O   HOH B 373       6.417  -2.512  10.727  1.00  0.00           O  
HETATM 1147  H1  HOH B 373       6.583  -2.484  11.670  1.00  0.00           H  
HETATM 1148  H2  HOH B 373       6.692  -1.652  10.410  1.00  0.00           H  
HETATM 1149  O   HOH B 374       7.293  15.264  20.345  1.00  0.00           O  
HETATM 1150  H1  HOH B 374       8.024  15.375  19.737  1.00  0.00           H  
HETATM 1151  H2  HOH B 374       7.464  15.896  21.043  1.00  0.00           H  
HETATM 1152  O   HOH B 375      -0.685  15.417  13.206  1.00  0.00           O  
HETATM 1153  H1  HOH B 375      -1.574  15.610  13.505  1.00  0.00           H  
HETATM 1154  H2  HOH B 375      -0.121  15.721  13.916  1.00  0.00           H  
HETATM 1155  O   HOH B 376      22.322   4.565   9.712  1.00  0.00           O  
HETATM 1156  H1  HOH B 376      21.916   5.432   9.732  1.00  0.00           H  
HETATM 1157  H2  HOH B 376      21.584   3.955   9.705  1.00  0.00           H  
HETATM 1158  O   HOH B 377      -0.910  17.990   3.185  1.00  0.00           O  
HETATM 1159  H1  HOH B 377      -0.597  18.747   3.681  1.00  0.00           H  
HETATM 1160  H2  HOH B 377      -1.864  18.067   3.206  1.00  0.00           H  
HETATM 1161  O   HOH B 378      11.421  19.298  15.014  1.00  0.00           O  
HETATM 1162  H1  HOH B 378      11.990  19.156  14.258  1.00  0.00           H  
HETATM 1163  H2  HOH B 378      10.985  18.457  15.148  1.00  0.00           H  
HETATM 1164  O   HOH B 379       3.046  17.494   4.282  1.00  0.00           O  
HETATM 1165  H1  HOH B 379       3.247  18.256   4.826  1.00  0.00           H  
HETATM 1166  H2  HOH B 379       2.533  16.921   4.852  1.00  0.00           H  
HETATM 1167  O   HOH B 380       8.468  22.064  24.239  1.00  0.00           O  
HETATM 1168  H1  HOH B 380       8.143  22.020  25.138  1.00  0.00           H  
HETATM 1169  H2  HOH B 380       7.685  22.206  23.707  1.00  0.00           H  
HETATM 1170  O   HOH B 381       8.050  24.931   4.709  1.00  0.00           O  
HETATM 1171  H1  HOH B 381       7.212  24.583   4.403  1.00  0.00           H  
HETATM 1172  H2  HOH B 381       8.505  25.197   3.910  1.00  0.00           H  
HETATM 1173  O   HOH B 382       7.254  22.139  11.531  1.00  0.00           O  
HETATM 1174  H1  HOH B 382       7.878  22.069  10.809  1.00  0.00           H  
HETATM 1175  H2  HOH B 382       7.254  21.270  11.934  1.00  0.00           H  
HETATM 1176  O   HOH B 383       6.850  14.516  -2.231  1.00  0.00           O  
HETATM 1177  H1  HOH B 383       6.656  15.448  -2.126  1.00  0.00           H  
HETATM 1178  H2  HOH B 383       7.546  14.343  -1.596  1.00  0.00           H  
HETATM 1179  O   HOH B 384       9.628  -3.513  -3.148  1.00  0.00           O  
HETATM 1180  H1  HOH B 384       8.847  -3.736  -3.654  1.00  0.00           H  
HETATM 1181  H2  HOH B 384       9.633  -2.556  -3.122  1.00  0.00           H  
HETATM 1182  O   HOH B 385      -0.842  -3.373  -0.421  1.00  0.00           O  
HETATM 1183  H1  HOH B 385       0.113  -3.306  -0.427  1.00  0.00           H  
HETATM 1184  H2  HOH B 385      -1.138  -2.548  -0.037  1.00  0.00           H  
HETATM 1185  O   HOH B 386       5.405  17.499   2.979  1.00  0.00           O  
HETATM 1186  H1  HOH B 386       4.801  17.526   3.721  1.00  0.00           H  
HETATM 1187  H2  HOH B 386       6.195  17.937   3.297  1.00  0.00           H  
HETATM 1188  O   HOH B 387      24.839  19.957   5.467  1.00  0.00           O  
HETATM 1189  H1  HOH B 387      24.117  19.334   5.377  1.00  0.00           H  
HETATM 1190  H2  HOH B 387      24.530  20.591   6.114  1.00  0.00           H  
HETATM 1191  O   HOH B 388       5.790  11.920  16.799  1.00  0.00           O  
HETATM 1192  H1  HOH B 388       4.880  12.195  16.907  1.00  0.00           H  
HETATM 1193  H2  HOH B 388       5.733  11.011  16.505  1.00  0.00           H  
HETATM 1194  O   HOH B 389       3.978  17.366   9.665  1.00  0.00           O  
HETATM 1195  H1  HOH B 389       4.876  17.376   9.996  1.00  0.00           H  
HETATM 1196  H2  HOH B 389       3.962  18.046   8.992  1.00  0.00           H  
HETATM 1197  O   HOH B 390      21.448  21.215   3.588  1.00  0.00           O  
HETATM 1198  H1  HOH B 390      20.561  21.463   3.329  1.00  0.00           H  
HETATM 1199  H2  HOH B 390      21.885  20.994   2.765  1.00  0.00           H  
HETATM 1200  O   HOH B 391      20.460  16.872  14.029  1.00  0.00           O  
HETATM 1201  H1  HOH B 391      21.304  17.136  13.662  1.00  0.00           H  
HETATM 1202  H2  HOH B 391      20.686  16.280  14.747  1.00  0.00           H  
HETATM 1203  O   HOH B 392       4.225  15.769  20.268  1.00  0.00           O  
HETATM 1204  H1  HOH B 392       4.032  15.229  21.035  1.00  0.00           H  
HETATM 1205  H2  HOH B 392       5.180  15.768  20.208  1.00  0.00           H  
HETATM 1206  O   HOH B 393       8.935  -2.651   7.540  1.00  0.00           O  
HETATM 1207  H1  HOH B 393       9.558  -3.351   7.737  1.00  0.00           H  
HETATM 1208  H2  HOH B 393       8.091  -2.992   7.835  1.00  0.00           H  
HETATM 1209  O   HOH B 394      25.827  22.940   3.954  1.00  0.00           O  
HETATM 1210  H1  HOH B 394      25.221  22.242   3.701  1.00  0.00           H  
HETATM 1211  H2  HOH B 394      26.416  22.528   4.586  1.00  0.00           H  
HETATM 1212  O   HOH B 395       9.258  22.065   0.569  1.00  0.00           O  
HETATM 1213  H1  HOH B 395       9.062  21.899   1.491  1.00  0.00           H  
HETATM 1214  H2  HOH B 395       8.497  21.728   0.097  1.00  0.00           H  
HETATM 1215  O   HOH B 396       9.952  19.240   7.756  1.00  0.00           O  
HETATM 1216  H1  HOH B 396       9.045  19.162   7.458  1.00  0.00           H  
HETATM 1217  H2  HOH B 396      10.459  19.356   6.953  1.00  0.00           H  
HETATM 1218  O   HOH B 397       3.950  19.245  19.605  1.00  0.00           O  
HETATM 1219  H1  HOH B 397       4.615  18.745  19.132  1.00  0.00           H  
HETATM 1220  H2  HOH B 397       3.939  20.099  19.171  1.00  0.00           H  
HETATM 1221  O   HOH B 398      24.803  25.007  14.553  1.00  0.00           O  
HETATM 1222  H1  HOH B 398      25.334  24.842  15.332  1.00  0.00           H  
HETATM 1223  H2  HOH B 398      23.901  24.883  14.847  1.00  0.00           H  
HETATM 1224  O   HOH B 399       3.184  -1.771  14.802  1.00  0.00           O  
HETATM 1225  H1  HOH B 399       3.736  -2.537  14.645  1.00  0.00           H  
HETATM 1226  H2  HOH B 399       2.433  -2.112  15.289  1.00  0.00           H  
HETATM 1227  O   HOH B 400      12.650   8.327  -3.798  1.00  0.00           O  
HETATM 1228  H1  HOH B 400      12.128   9.082  -4.071  1.00  0.00           H  
HETATM 1229  H2  HOH B 400      12.216   8.009  -3.006  1.00  0.00           H  
HETATM 1230  O   HOH B 401       7.428  11.908  18.949  1.00  0.00           O  
HETATM 1231  H1  HOH B 401       8.072  12.433  18.473  1.00  0.00           H  
HETATM 1232  H2  HOH B 401       6.770  11.682  18.292  1.00  0.00           H  
HETATM 1233  O   HOH B 402      10.485   8.896   0.877  1.00  0.00           O  
HETATM 1234  H1  HOH B 402      10.357   8.718   1.809  1.00  0.00           H  
HETATM 1235  H2  HOH B 402       9.602   8.885   0.507  1.00  0.00           H  
HETATM 1236  O   HOH B 403       6.880  15.794   4.942  1.00  0.00           O  
HETATM 1237  H1  HOH B 403       6.088  15.851   5.476  1.00  0.00           H  
HETATM 1238  H2  HOH B 403       7.594  15.977   5.553  1.00  0.00           H  
HETATM 1239  O   HOH B 404      15.010  10.742   0.611  1.00  0.00           O  
HETATM 1240  H1  HOH B 404      15.163  11.585   1.037  1.00  0.00           H  
HETATM 1241  H2  HOH B 404      14.806  10.144   1.330  1.00  0.00           H  
HETATM 1242  O   HOH B 405       2.753  24.517   9.238  1.00  0.00           O  
HETATM 1243  H1  HOH B 405       3.344  25.250   9.412  1.00  0.00           H  
HETATM 1244  H2  HOH B 405       1.948  24.742   9.704  1.00  0.00           H  
HETATM 1245  O   HOH B 406       5.754  18.645  21.685  1.00  0.00           O  
HETATM 1246  H1  HOH B 406       5.267  18.683  20.861  1.00  0.00           H  
HETATM 1247  H2  HOH B 406       5.717  19.538  22.027  1.00  0.00           H  
HETATM 1248  O   HOH B 407      23.337  -3.646   7.838  1.00  0.00           O  
HETATM 1249  H1  HOH B 407      23.494  -4.283   8.535  1.00  0.00           H  
HETATM 1250  H2  HOH B 407      23.921  -2.916   8.044  1.00  0.00           H  
HETATM 1251  O   HOH B 408       8.097  14.393   2.742  1.00  0.00           O  
HETATM 1252  H1  HOH B 408       7.729  14.621   3.596  1.00  0.00           H  
HETATM 1253  H2  HOH B 408       7.549  14.862   2.112  1.00  0.00           H  
HETATM 1254  O   HOH B 409      20.647  15.619   7.490  1.00  0.00           O  
HETATM 1255  H1  HOH B 409      20.889  14.910   8.085  1.00  0.00           H  
HETATM 1256  H2  HOH B 409      20.175  15.185   6.779  1.00  0.00           H  
HETATM 1257  O   HOH B 410      -2.562  25.755  10.898  1.00  0.00           O  
HETATM 1258  H1  HOH B 410      -2.583  26.706  11.009  1.00  0.00           H  
HETATM 1259  H2  HOH B 410      -1.731  25.584  10.455  1.00  0.00           H  
HETATM 1260  O   HOH B 411       2.817  16.586  12.895  1.00  0.00           O  
HETATM 1261  H1  HOH B 411       3.435  15.889  12.676  1.00  0.00           H  
HETATM 1262  H2  HOH B 411       2.259  16.208  13.575  1.00  0.00           H  
HETATM 1263  O   HOH B 412      21.204  10.910  -3.642  1.00  0.00           O  
HETATM 1264  H1  HOH B 412      21.302  10.130  -4.189  1.00  0.00           H  
HETATM 1265  H2  HOH B 412      20.421  11.345  -3.983  1.00  0.00           H  
HETATM 1266  O   HOH B 413      14.852  23.654  -1.646  1.00  0.00           O  
HETATM 1267  H1  HOH B 413      15.711  23.372  -1.333  1.00  0.00           H  
HETATM 1268  H2  HOH B 413      14.237  23.321  -0.993  1.00  0.00           H  
HETATM 1269  O   HOH B 414       4.342   0.222  -3.135  1.00  0.00           O  
HETATM 1270  H1  HOH B 414       4.433   0.865  -2.432  1.00  0.00           H  
HETATM 1271  H2  HOH B 414       3.521  -0.232  -2.941  1.00  0.00           H  
HETATM 1272  O   HOH B 415       7.186  24.807  -1.526  1.00  0.00           O  
HETATM 1273  H1  HOH B 415       7.196  25.638  -1.050  1.00  0.00           H  
HETATM 1274  H2  HOH B 415       7.589  25.010  -2.371  1.00  0.00           H  
HETATM 1275  O   HOH B 416       2.117  19.550  15.105  1.00  0.00           O  
HETATM 1276  H1  HOH B 416       2.311  19.333  14.193  1.00  0.00           H  
HETATM 1277  H2  HOH B 416       2.944  19.886  15.453  1.00  0.00           H  
HETATM 1278  O   HOH B 417       6.195  24.478   6.967  1.00  0.00           O  
HETATM 1279  H1  HOH B 417       6.992  24.340   6.455  1.00  0.00           H  
HETATM 1280  H2  HOH B 417       6.507  24.648   7.856  1.00  0.00           H  
HETATM 1281  O   HOH B 418      13.372  18.408  22.431  1.00  0.00           O  
HETATM 1282  H1  HOH B 418      13.623  18.917  23.202  1.00  0.00           H  
HETATM 1283  H2  HOH B 418      14.105  18.515  21.824  1.00  0.00           H  
HETATM 1284  O   HOH B 419      -2.335  24.494   2.587  1.00  0.00           O  
HETATM 1285  H1  HOH B 419      -1.666  23.985   2.131  1.00  0.00           H  
HETATM 1286  H2  HOH B 419      -3.120  23.948   2.549  1.00  0.00           H  
HETATM 1287  O   HOH B 420      21.908  18.805   8.209  1.00  0.00           O  
HETATM 1288  H1  HOH B 420      21.712  18.788   7.272  1.00  0.00           H  
HETATM 1289  H2  HOH B 420      22.066  17.890   8.439  1.00  0.00           H  
HETATM 1290  O   HOH B 421      15.294  22.721   9.037  1.00  0.00           O  
HETATM 1291  H1  HOH B 421      15.595  22.919   9.924  1.00  0.00           H  
HETATM 1292  H2  HOH B 421      15.346  21.767   8.973  1.00  0.00           H  
HETATM 1293  O   HOH B 422      -0.662  20.753   4.071  1.00  0.00           O  
HETATM 1294  H1  HOH B 422      -0.260  21.589   4.306  1.00  0.00           H  
HETATM 1295  H2  HOH B 422      -1.498  20.993   3.670  1.00  0.00           H  
HETATM 1296  O   HOH B 423      -2.603  22.799  -4.599  1.00  0.00           O  
HETATM 1297  H1  HOH B 423      -1.827  23.112  -5.064  1.00  0.00           H  
HETATM 1298  H2  HOH B 423      -2.781  21.940  -4.981  1.00  0.00           H  
HETATM 1299  O   HOH B 424      25.593  23.912  10.328  1.00  0.00           O  
HETATM 1300  H1  HOH B 424      26.089  23.178   9.964  1.00  0.00           H  
HETATM 1301  H2  HOH B 424      26.249  24.591  10.486  1.00  0.00           H  
HETATM 1302  O   HOH B 425      18.350  10.674   3.693  1.00  0.00           O  
HETATM 1303  H1  HOH B 425      17.724  10.710   4.416  1.00  0.00           H  
HETATM 1304  H2  HOH B 425      19.122  11.136   4.021  1.00  0.00           H  
HETATM 1305  O   HOH B 426      -2.504  15.104   8.611  1.00  0.00           O  
HETATM 1306  H1  HOH B 426      -3.194  15.489   8.071  1.00  0.00           H  
HETATM 1307  H2  HOH B 426      -2.011  14.547   8.008  1.00  0.00           H  
HETATM 1308  O   HOH B 427      -0.071  22.911  13.151  1.00  0.00           O  
HETATM 1309  H1  HOH B 427      -0.253  22.864  12.213  1.00  0.00           H  
HETATM 1310  H2  HOH B 427       0.437  23.716  13.256  1.00  0.00           H  
HETATM 1311  O   HOH B 428       9.264  18.096  10.617  1.00  0.00           O  
HETATM 1312  H1  HOH B 428       8.312  18.003  10.642  1.00  0.00           H  
HETATM 1313  H2  HOH B 428       9.504  17.870   9.719  1.00  0.00           H  
HETATM 1314  O   HOH B 429       8.940  17.410   1.369  1.00  0.00           O  
HETATM 1315  H1  HOH B 429       9.470  17.850   0.704  1.00  0.00           H  
HETATM 1316  H2  HOH B 429       8.387  16.805   0.874  1.00  0.00           H  
HETATM 1317  O   HOH B 430      -0.575   2.225  -3.090  1.00  0.00           O  
HETATM 1318  H1  HOH B 430      -0.013   2.892  -3.485  1.00  0.00           H  
HETATM 1319  H2  HOH B 430      -0.040   1.843  -2.394  1.00  0.00           H  
HETATM 1320  O   HOH B 431      12.996  19.642  -4.896  1.00  0.00           O  
HETATM 1321  H1  HOH B 431      13.451  20.412  -4.555  1.00  0.00           H  
HETATM 1322  H2  HOH B 431      12.125  19.962  -5.132  1.00  0.00           H  
HETATM 1323  O   HOH B 432       3.179  18.519  23.118  1.00  0.00           O  
HETATM 1324  H1  HOH B 432       2.592  18.409  22.370  1.00  0.00           H  
HETATM 1325  H2  HOH B 432       4.058  18.444  22.745  1.00  0.00           H  
HETATM 1326  O   HOH B 433      14.243   8.642   2.441  1.00  0.00           O  
HETATM 1327  H1  HOH B 433      13.691   8.014   1.975  1.00  0.00           H  
HETATM 1328  H2  HOH B 433      13.643   9.094   3.034  1.00  0.00           H  
HETATM 1329  O   HOH B 434      -3.879  -0.397   0.842  1.00  0.00           O  
HETATM 1330  H1  HOH B 434      -4.024  -1.311   0.600  1.00  0.00           H  
HETATM 1331  H2  HOH B 434      -3.943  -0.389   1.797  1.00  0.00           H  
HETATM 1332  O   HOH B 435      11.324  16.897  23.139  1.00  0.00           O  
HETATM 1333  H1  HOH B 435      10.692  17.573  22.897  1.00  0.00           H  
HETATM 1334  H2  HOH B 435      12.164  17.228  22.819  1.00  0.00           H  
HETATM 1335  O   HOH B 436      15.888  -3.665  21.320  1.00  0.00           O  
HETATM 1336  H1  HOH B 436      15.291  -3.903  22.029  1.00  0.00           H  
HETATM 1337  H2  HOH B 436      16.280  -2.839  21.603  1.00  0.00           H  
HETATM 1338  O   HOH B 437      22.360  19.192  17.152  1.00  0.00           O  
HETATM 1339  H1  HOH B 437      21.891  19.885  16.688  1.00  0.00           H  
HETATM 1340  H2  HOH B 437      23.226  19.174  16.745  1.00  0.00           H  
HETATM 1341  O   HOH B 438       4.680   0.980  21.224  1.00  0.00           O  
HETATM 1342  H1  HOH B 438       4.550   0.879  22.167  1.00  0.00           H  
HETATM 1343  H2  HOH B 438       3.951   1.531  20.938  1.00  0.00           H  
HETATM 1344  O   HOH B 439       1.039  -2.956  22.622  1.00  0.00           O  
HETATM 1345  H1  HOH B 439       1.221  -2.147  22.145  1.00  0.00           H  
HETATM 1346  H2  HOH B 439       0.908  -3.613  21.938  1.00  0.00           H  
HETATM 1347  O   HOH B 440       8.600  18.093  19.532  1.00  0.00           O  
HETATM 1348  H1  HOH B 440       8.697  17.814  20.443  1.00  0.00           H  
HETATM 1349  H2  HOH B 440       9.124  17.467  19.032  1.00  0.00           H  
HETATM 1350  O   HOH B 441       0.732  22.474  -2.914  1.00  0.00           O  
HETATM 1351  H1  HOH B 441       0.815  21.753  -2.290  1.00  0.00           H  
HETATM 1352  H2  HOH B 441      -0.088  22.905  -2.676  1.00  0.00           H  
HETATM 1353  O   HOH B 442       5.260  22.507   9.708  1.00  0.00           O  
HETATM 1354  H1  HOH B 442       5.715  22.301  10.524  1.00  0.00           H  
HETATM 1355  H2  HOH B 442       5.093  23.449   9.757  1.00  0.00           H  
HETATM 1356  O   HOH B 443      19.356  25.398  11.976  1.00  0.00           O  
HETATM 1357  H1  HOH B 443      19.292  24.443  11.991  1.00  0.00           H  
HETATM 1358  H2  HOH B 443      18.979  25.650  11.134  1.00  0.00           H  
HETATM 1359  O   HOH B 444      12.240  19.493  17.463  1.00  0.00           O  
HETATM 1360  H1  HOH B 444      11.889  19.597  16.579  1.00  0.00           H  
HETATM 1361  H2  HOH B 444      11.480  19.600  18.037  1.00  0.00           H  
HETATM 1362  O   HOH B 445       2.979  12.039  15.739  1.00  0.00           O  
HETATM 1363  H1  HOH B 445       2.405  11.781  16.461  1.00  0.00           H  
HETATM 1364  H2  HOH B 445       2.978  12.996  15.763  1.00  0.00           H  
HETATM 1365  O   HOH B 446      12.395  23.975  11.045  1.00  0.00           O  
HETATM 1366  H1  HOH B 446      12.777  24.497  11.749  1.00  0.00           H  
HETATM 1367  H2  HOH B 446      12.966  24.132  10.292  1.00  0.00           H  
HETATM 1368  O   HOH B 447      10.126  20.203  19.089  1.00  0.00           O  
HETATM 1369  H1  HOH B 447       9.615  19.422  19.299  1.00  0.00           H  
HETATM 1370  H2  HOH B 447       9.566  20.704  18.496  1.00  0.00           H  
HETATM 1371  O   HOH B 448       9.522  13.041  17.351  1.00  0.00           O  
HETATM 1372  H1  HOH B 448      10.085  12.431  17.828  1.00  0.00           H  
HETATM 1373  H2  HOH B 448       9.413  12.642  16.488  1.00  0.00           H  
HETATM 1374  O   HOH B 449       9.467  15.524  18.529  1.00  0.00           O  
HETATM 1375  H1  HOH B 449       9.586  14.715  18.031  1.00  0.00           H  
HETATM 1376  H2  HOH B 449      10.180  15.521  19.167  1.00  0.00           H  
HETATM 1377  O   HOH B 450       1.502  16.908  -4.361  1.00  0.00           O  
HETATM 1378  H1  HOH B 450       0.597  16.947  -4.671  1.00  0.00           H  
HETATM 1379  H2  HOH B 450       1.853  17.781  -4.535  1.00  0.00           H  
HETATM 1380  O   HOH B 451      -0.096  19.777  22.909  1.00  0.00           O  
HETATM 1381  H1  HOH B 451      -0.241  18.841  22.769  1.00  0.00           H  
HETATM 1382  H2  HOH B 451       0.591  19.817  23.574  1.00  0.00           H  
HETATM 1383  O   HOH B 452      17.084  23.241  21.283  1.00  0.00           O  
HETATM 1384  H1  HOH B 452      16.736  23.383  20.403  1.00  0.00           H  
HETATM 1385  H2  HOH B 452      17.334  24.114  21.586  1.00  0.00           H  
HETATM 1386  O   HOH B 453      10.682  21.828  14.648  1.00  0.00           O  
HETATM 1387  H1  HOH B 453      10.812  21.838  13.699  1.00  0.00           H  
HETATM 1388  H2  HOH B 453      10.621  20.900  14.872  1.00  0.00           H  
HETATM 1389  O   HOH B 454       7.642  25.532  20.128  1.00  0.00           O  
HETATM 1390  H1  HOH B 454       7.504  26.320  20.654  1.00  0.00           H  
HETATM 1391  H2  HOH B 454       8.578  25.349  20.211  1.00  0.00           H  
HETATM 1392  O   HOH B 455       1.611  21.576  17.072  1.00  0.00           O  
HETATM 1393  H1  HOH B 455       2.119  21.971  16.363  1.00  0.00           H  
HETATM 1394  H2  HOH B 455       1.251  20.775  16.692  1.00  0.00           H  
HETATM 1395  O   HOH B 456       4.444  -1.402  19.934  1.00  0.00           O  
HETATM 1396  H1  HOH B 456       4.076  -2.144  20.413  1.00  0.00           H  
HETATM 1397  H2  HOH B 456       4.453  -0.687  20.570  1.00  0.00           H  
HETATM 1398  O   HOH B 457      -0.446  17.017  22.936  1.00  0.00           O  
HETATM 1399  H1  HOH B 457      -1.320  16.904  22.563  1.00  0.00           H  
HETATM 1400  H2  HOH B 457       0.148  16.705  22.255  1.00  0.00           H  
HETATM 1401  O   HOH B 458      20.505  13.045  17.394  1.00  0.00           O  
HETATM 1402  H1  HOH B 458      21.105  12.351  17.667  1.00  0.00           H  
HETATM 1403  H2  HOH B 458      19.677  12.831  17.823  1.00  0.00           H  
HETATM 1404  O   HOH B 459       7.682  16.123  24.778  1.00  0.00           O  
HETATM 1405  H1  HOH B 459       6.794  15.943  24.469  1.00  0.00           H  
HETATM 1406  H2  HOH B 459       7.993  15.285  25.118  1.00  0.00           H  
HETATM 1407  O   HOH B 460       6.621  17.119  10.753  1.00  0.00           O  
HETATM 1408  H1  HOH B 460       7.035  16.370  11.181  1.00  0.00           H  
HETATM 1409  H2  HOH B 460       6.873  17.040   9.833  1.00  0.00           H  
HETATM 1410  O   HOH B 461       3.785  13.651  21.971  1.00  0.00           O  
HETATM 1411  H1  HOH B 461       3.935  14.137  22.782  1.00  0.00           H  
HETATM 1412  H2  HOH B 461       4.655  13.357  21.702  1.00  0.00           H  
HETATM 1413  O   HOH B 462      10.678  23.645  24.459  1.00  0.00           O  
HETATM 1414  H1  HOH B 462       9.780  23.405  24.686  1.00  0.00           H  
HETATM 1415  H2  HOH B 462      10.587  24.237  23.712  1.00  0.00           H  
HETATM 1416  O   HOH B 463      10.586  24.848  18.515  1.00  0.00           O  
HETATM 1417  H1  HOH B 463      11.133  24.407  19.166  1.00  0.00           H  
HETATM 1418  H2  HOH B 463      10.633  25.774  18.750  1.00  0.00           H  
HETATM 1419  O   HOH B 464       3.996  21.657  24.114  1.00  0.00           O  
HETATM 1420  H1  HOH B 464       3.331  22.042  24.685  1.00  0.00           H  
HETATM 1421  H2  HOH B 464       3.553  21.540  23.274  1.00  0.00           H  
HETATM 1422  O   HOH B 465      13.220  21.884  19.235  1.00  0.00           O  
HETATM 1423  H1  HOH B 465      13.976  21.801  18.654  1.00  0.00           H  
HETATM 1424  H2  HOH B 465      12.628  21.184  18.960  1.00  0.00           H  
HETATM 1425  O   HOH B 466      12.367  21.072  11.528  1.00  0.00           O  
HETATM 1426  H1  HOH B 466      11.965  21.023  10.661  1.00  0.00           H  
HETATM 1427  H2  HOH B 466      12.678  21.974  11.598  1.00  0.00           H  
HETATM 1428  O   HOH B 467      -4.118  21.736  17.960  1.00  0.00           O  
HETATM 1429  H1  HOH B 467      -4.231  20.940  18.479  1.00  0.00           H  
HETATM 1430  H2  HOH B 467      -3.178  21.776  17.783  1.00  0.00           H  
HETATM 1431  O   HOH B 468       4.717  21.330  -2.211  1.00  0.00           O  
HETATM 1432  H1  HOH B 468       5.437  21.400  -2.837  1.00  0.00           H  
HETATM 1433  H2  HOH B 468       4.277  22.179  -2.256  1.00  0.00           H  
HETATM 1434  O   HOH B 469      22.755  -0.291  17.732  1.00  0.00           O  
HETATM 1435  H1  HOH B 469      22.757  -1.119  18.212  1.00  0.00           H  
HETATM 1436  H2  HOH B 469      23.339   0.278  18.232  1.00  0.00           H  
HETATM 1437  O   HOH B 470       1.470  13.072  20.464  1.00  0.00           O  
HETATM 1438  H1  HOH B 470       1.361  12.165  20.752  1.00  0.00           H  
HETATM 1439  H2  HOH B 470       2.328  13.329  20.802  1.00  0.00           H  
HETATM 1440  O   HOH B 471       5.903  -0.402  16.829  1.00  0.00           O  
HETATM 1441  H1  HOH B 471       5.099  -0.495  17.340  1.00  0.00           H  
HETATM 1442  H2  HOH B 471       6.493  -1.066  17.185  1.00  0.00           H  
HETATM 1443  O   HOH B 472       7.322  24.996  22.903  1.00  0.00           O  
HETATM 1444  H1  HOH B 472       6.372  24.990  22.785  1.00  0.00           H  
HETATM 1445  H2  HOH B 472       7.675  24.841  22.027  1.00  0.00           H  
HETATM 1446  O   HOH B 473       4.468   8.701   7.780  1.00  0.00           O  
HETATM 1447  H1  HOH B 473       4.742   9.255   7.050  1.00  0.00           H  
HETATM 1448  H2  HOH B 473       5.233   8.157   7.969  1.00  0.00           H  
HETATM 1449  O   HOH B 474       0.853  18.050  -0.502  1.00  0.00           O  
HETATM 1450  H1  HOH B 474       1.468  18.381  -1.157  1.00  0.00           H  
HETATM 1451  H2  HOH B 474       1.372  17.979   0.300  1.00  0.00           H  
HETATM 1452  O   HOH B 475      -2.832  19.912  -2.713  1.00  0.00           O  
HETATM 1453  H1  HOH B 475      -2.312  19.416  -3.345  1.00  0.00           H  
HETATM 1454  H2  HOH B 475      -2.394  19.766  -1.875  1.00  0.00           H  
HETATM 1455  O   HOH B 476      -2.740  16.965  17.331  1.00  0.00           O  
HETATM 1456  H1  HOH B 476      -2.490  16.297  16.693  1.00  0.00           H  
HETATM 1457  H2  HOH B 476      -2.054  17.629  17.265  1.00  0.00           H  
HETATM 1458  O   HOH B 477       3.397  22.246  15.062  1.00  0.00           O  
HETATM 1459  H1  HOH B 477       3.409  22.693  14.216  1.00  0.00           H  
HETATM 1460  H2  HOH B 477       4.226  22.491  15.474  1.00  0.00           H  
HETATM 1461  O   HOH B 478       6.829  -1.765  23.134  1.00  0.00           O  
HETATM 1462  H1  HOH B 478       5.949  -1.964  22.814  1.00  0.00           H  
HETATM 1463  H2  HOH B 478       6.705  -1.546  24.057  1.00  0.00           H  
HETATM 1464  O   HOH B 479       8.145  17.138  22.177  1.00  0.00           O  
HETATM 1465  H1  HOH B 479       7.338  17.633  22.033  1.00  0.00           H  
HETATM 1466  H2  HOH B 479       8.423  17.384  23.059  1.00  0.00           H  
HETATM 1467  O   HOH B 480      17.630  21.902  14.253  1.00  0.00           O  
HETATM 1468  H1  HOH B 480      17.868  21.533  13.403  1.00  0.00           H  
HETATM 1469  H2  HOH B 480      17.122  21.211  14.680  1.00  0.00           H  
HETATM 1470  O   HOH B 481      -2.106  22.087  21.443  1.00  0.00           O  
HETATM 1471  H1  HOH B 481      -2.986  22.425  21.281  1.00  0.00           H  
HETATM 1472  H2  HOH B 481      -2.206  21.511  22.201  1.00  0.00           H  
HETATM 1473  O   HOH B 482      22.485  19.454  -1.105  1.00  0.00           O  
HETATM 1474  H1  HOH B 482      23.252  19.340  -1.666  1.00  0.00           H  
HETATM 1475  H2  HOH B 482      22.137  20.312  -1.346  1.00  0.00           H  
HETATM 1476  O   HOH B 483       8.091  24.381  17.157  1.00  0.00           O  
HETATM 1477  H1  HOH B 483       8.847  24.392  17.744  1.00  0.00           H  
HETATM 1478  H2  HOH B 483       7.898  25.305  16.997  1.00  0.00           H  
HETATM 1479  O   HOH B 484       2.889  25.703  19.407  1.00  0.00           O  
HETATM 1480  H1  HOH B 484       3.389  25.169  20.024  1.00  0.00           H  
HETATM 1481  H2  HOH B 484       3.521  25.944  18.730  1.00  0.00           H  
HETATM 1482  O   HOH B 485      11.863  -1.852  16.704  1.00  0.00           O  
HETATM 1483  H1  HOH B 485      11.499  -2.000  17.577  1.00  0.00           H  
HETATM 1484  H2  HOH B 485      12.767  -2.160  16.766  1.00  0.00           H  
HETATM 1485  O   HOH B 486       4.879  17.715  14.862  1.00  0.00           O  
HETATM 1486  H1  HOH B 486       4.215  17.635  14.177  1.00  0.00           H  
HETATM 1487  H2  HOH B 486       4.970  16.829  15.213  1.00  0.00           H  
HETATM 1488  O   HOH B 487      15.325  15.443  15.342  1.00  0.00           O  
HETATM 1489  H1  HOH B 487      15.013  15.156  14.484  1.00  0.00           H  
HETATM 1490  H2  HOH B 487      14.528  15.632  15.837  1.00  0.00           H  
HETATM 1491  O   HOH B 488      10.519  -0.599  23.742  1.00  0.00           O  
HETATM 1492  H1  HOH B 488      10.156  -1.468  23.566  1.00  0.00           H  
HETATM 1493  H2  HOH B 488      11.038  -0.395  22.964  1.00  0.00           H  
HETATM 1494  O   HOH B 489      13.086  11.769  20.912  1.00  0.00           O  
HETATM 1495  H1  HOH B 489      13.759  12.449  20.870  1.00  0.00           H  
HETATM 1496  H2  HOH B 489      12.278  12.243  21.107  1.00  0.00           H  
HETATM 1497  O   HOH B 490       9.049  -2.402  15.005  1.00  0.00           O  
HETATM 1498  H1  HOH B 490       9.949  -2.352  15.328  1.00  0.00           H  
HETATM 1499  H2  HOH B 490       8.924  -3.325  14.785  1.00  0.00           H  
HETATM 1500  O   HOH B 491       4.237  -2.689  23.148  1.00  0.00           O  
HETATM 1501  H1  HOH B 491       3.580  -2.548  23.830  1.00  0.00           H  
HETATM 1502  H2  HOH B 491       4.173  -3.623  22.944  1.00  0.00           H  
HETATM 1503  O   HOH B 492       6.120  18.058  18.171  1.00  0.00           O  
HETATM 1504  H1  HOH B 492       6.280  18.543  17.361  1.00  0.00           H  
HETATM 1505  H2  HOH B 492       6.980  17.993  18.586  1.00  0.00           H  
HETATM 1506  O   HOH B 493      14.471   4.072  -3.388  1.00  0.00           O  
HETATM 1507  H1  HOH B 493      15.184   4.426  -2.857  1.00  0.00           H  
HETATM 1508  H2  HOH B 493      14.035   4.844  -3.750  1.00  0.00           H  
HETATM 1509  O   HOH B 494      11.116  13.305  21.401  1.00  0.00           O  
HETATM 1510  H1  HOH B 494      11.225  13.736  22.249  1.00  0.00           H  
HETATM 1511  H2  HOH B 494      10.529  12.571  21.579  1.00  0.00           H  
HETATM 1512  O   HOH B 495       3.263  22.455  21.300  1.00  0.00           O  
HETATM 1513  H1  HOH B 495       2.338  22.329  21.087  1.00  0.00           H  
HETATM 1514  H2  HOH B 495       3.704  22.470  20.451  1.00  0.00           H  
HETATM 1515  O   HOH B 496      10.437  16.954  -1.217  1.00  0.00           O  
HETATM 1516  H1  HOH B 496      10.352  16.811  -2.160  1.00  0.00           H  
HETATM 1517  H2  HOH B 496      11.007  16.246  -0.918  1.00  0.00           H  
HETATM 1518  O   HOH B 497       3.124  23.591  12.689  1.00  0.00           O  
HETATM 1519  H1  HOH B 497       2.813  23.320  11.825  1.00  0.00           H  
HETATM 1520  H2  HOH B 497       2.525  24.290  12.951  1.00  0.00           H  
HETATM 1521  O   HOH B 498      21.078  -0.943  20.409  1.00  0.00           O  
HETATM 1522  H1  HOH B 498      20.744  -1.262  19.571  1.00  0.00           H  
HETATM 1523  H2  HOH B 498      21.621  -1.659  20.739  1.00  0.00           H  
HETATM 1524  O   HOH B 499      11.782  24.767  -1.742  1.00  0.00           O  
HETATM 1525  H1  HOH B 499      11.646  23.841  -1.942  1.00  0.00           H  
HETATM 1526  H2  HOH B 499      11.114  25.224  -2.253  1.00  0.00           H  
HETATM 1527  O   HOH B 500       5.070  -2.780  -3.820  1.00  0.00           O  
HETATM 1528  H1  HOH B 500       4.386  -3.450  -3.844  1.00  0.00           H  
HETATM 1529  H2  HOH B 500       4.657  -2.002  -4.193  1.00  0.00           H  
HETATM 1530  O   HOH B 501       4.017  25.212   5.542  1.00  0.00           O  
HETATM 1531  H1  HOH B 501       4.596  24.890   6.232  1.00  0.00           H  
HETATM 1532  H2  HOH B 501       3.495  25.893   5.966  1.00  0.00           H  
HETATM 1533  O   HOH B 502       8.817  12.905   8.870  1.00  0.00           O  
HETATM 1534  H1  HOH B 502       8.449  12.025   8.942  1.00  0.00           H  
HETATM 1535  H2  HOH B 502       8.178  13.390   8.347  1.00  0.00           H  
HETATM 1536  O   HOH B 503       4.407  24.631  22.802  1.00  0.00           O  
HETATM 1537  H1  HOH B 503       4.081  24.047  22.117  1.00  0.00           H  
HETATM 1538  H2  HOH B 503       4.005  24.304  23.607  1.00  0.00           H  
HETATM 1539  O   HOH B 504       9.106  11.279  21.364  1.00  0.00           O  
HETATM 1540  H1  HOH B 504       8.984  10.330  21.341  1.00  0.00           H  
HETATM 1541  H2  HOH B 504       9.187  11.532  20.444  1.00  0.00           H  
HETATM 1542  O   HOH B 505       1.486  -3.780  15.902  1.00  0.00           O  
HETATM 1543  H1  HOH B 505       1.136  -3.153  16.535  1.00  0.00           H  
HETATM 1544  H2  HOH B 505       1.348  -4.635  16.311  1.00  0.00           H  
HETATM 1545  O   HOH B 506      10.655   3.840   0.360  1.00  0.00           O  
HETATM 1546  H1  HOH B 506      11.347   3.719  -0.290  1.00  0.00           H  
HETATM 1547  H2  HOH B 506      10.384   2.951   0.589  1.00  0.00           H  
HETATM 1548  O   HOH B 507       8.227   2.390   2.882  1.00  0.00           O  
HETATM 1549  H1  HOH B 507       9.048   1.963   2.639  1.00  0.00           H  
HETATM 1550  H2  HOH B 507       7.561   1.946   2.357  1.00  0.00           H  
HETATM 1551  O   HOH B 508       6.758   2.255  24.971  1.00  0.00           O  
HETATM 1552  H1  HOH B 508       7.105   2.933  25.550  1.00  0.00           H  
HETATM 1553  H2  HOH B 508       6.138   2.716  24.405  1.00  0.00           H  
HETATM 1554  O   HOH B 509      20.945  11.161   1.420  1.00  0.00           O  
HETATM 1555  H1  HOH B 509      20.056  11.388   1.146  1.00  0.00           H  
HETATM 1556  H2  HOH B 509      21.476  11.914   1.162  1.00  0.00           H  
HETATM 1557  O   HOH B 510      15.361   3.590   7.797  1.00  0.00           O  
HETATM 1558  H1  HOH B 510      15.548   4.023   6.964  1.00  0.00           H  
HETATM 1559  H2  HOH B 510      14.964   4.272   8.339  1.00  0.00           H  
HETATM 1560  O   HOH B 511      25.923   8.977  15.162  1.00  0.00           O  
HETATM 1561  H1  HOH B 511      25.225   9.593  14.938  1.00  0.00           H  
HETATM 1562  H2  HOH B 511      25.533   8.114  15.023  1.00  0.00           H  
HETATM 1563  O   HOH B 512      19.421   4.144   9.605  1.00  0.00           O  
HETATM 1564  H1  HOH B 512      19.047   4.512   8.804  1.00  0.00           H  
HETATM 1565  H2  HOH B 512      19.055   3.261   9.657  1.00  0.00           H  
HETATM 1566  O   HOH B 513      23.463   0.038   5.658  1.00  0.00           O  
HETATM 1567  H1  HOH B 513      23.321   0.338   4.761  1.00  0.00           H  
HETATM 1568  H2  HOH B 513      23.698  -0.886   5.569  1.00  0.00           H  
HETATM 1569  O   HOH B 514      19.826   3.955   6.138  1.00  0.00           O  
HETATM 1570  H1  HOH B 514      19.249   4.529   5.635  1.00  0.00           H  
HETATM 1571  H2  HOH B 514      20.487   3.668   5.508  1.00  0.00           H  
HETATM 1572  O   HOH B 515      20.124  -2.606   5.947  1.00  0.00           O  
HETATM 1573  H1  HOH B 515      19.208  -2.487   6.197  1.00  0.00           H  
HETATM 1574  H2  HOH B 515      20.094  -3.214   5.209  1.00  0.00           H  
HETATM 1575  O   HOH B 516      18.809  17.890  24.907  1.00  0.00           O  
HETATM 1576  H1  HOH B 516      19.094  17.205  25.513  1.00  0.00           H  
HETATM 1577  H2  HOH B 516      19.382  17.790  24.147  1.00  0.00           H  
HETATM 1578  O   HOH B 517      -3.955   2.772  12.588  1.00  0.00           O  
HETATM 1579  H1  HOH B 517      -3.237   3.376  12.777  1.00  0.00           H  
HETATM 1580  H2  HOH B 517      -4.298   3.065  11.744  1.00  0.00           H  
HETATM 1581  O   HOH B 518      15.372   8.068  -3.287  1.00  0.00           O  
HETATM 1582  H1  HOH B 518      14.429   8.163  -3.422  1.00  0.00           H  
HETATM 1583  H2  HOH B 518      15.545   7.141  -3.454  1.00  0.00           H  
HETATM 1584  O   HOH B 519      14.607   0.934   7.513  1.00  0.00           O  
HETATM 1585  H1  HOH B 519      15.177   0.527   6.860  1.00  0.00           H  
HETATM 1586  H2  HOH B 519      14.981   1.805   7.649  1.00  0.00           H  
HETATM 1587  O   HOH B 520      24.205  19.367   9.873  1.00  0.00           O  
HETATM 1588  H1  HOH B 520      23.548  19.497   9.190  1.00  0.00           H  
HETATM 1589  H2  HOH B 520      25.020  19.209   9.395  1.00  0.00           H  
HETATM 1590  O   HOH B 521      23.745  -1.171  -1.046  1.00  0.00           O  
HETATM 1591  H1  HOH B 521      24.200  -1.938  -1.394  1.00  0.00           H  
HETATM 1592  H2  HOH B 521      23.025  -1.021  -1.658  1.00  0.00           H  
HETATM 1593  O   HOH B 522      11.854   3.061  -4.335  1.00  0.00           O  
HETATM 1594  H1  HOH B 522      11.187   2.896  -3.668  1.00  0.00           H  
HETATM 1595  H2  HOH B 522      12.441   3.701  -3.934  1.00  0.00           H  
HETATM 1596  O   HOH B 523      15.518  13.284  21.651  1.00  0.00           O  
HETATM 1597  H1  HOH B 523      16.276  12.917  21.196  1.00  0.00           H  
HETATM 1598  H2  HOH B 523      15.522  12.856  22.507  1.00  0.00           H  
HETATM 1599  O   HOH B 524      21.924   1.480   9.773  1.00  0.00           O  
HETATM 1600  H1  HOH B 524      22.143   1.883   8.933  1.00  0.00           H  
HETATM 1601  H2  HOH B 524      21.747   0.564   9.561  1.00  0.00           H  
HETATM 1602  O   HOH B 525      21.435   3.014   0.504  1.00  0.00           O  
HETATM 1603  H1  HOH B 525      20.870   2.251   0.383  1.00  0.00           H  
HETATM 1604  H2  HOH B 525      21.748   3.223  -0.377  1.00  0.00           H  
HETATM 1605  O   HOH B 526      -3.553  18.935   8.263  1.00  0.00           O  
HETATM 1606  H1  HOH B 526      -3.803  18.027   8.093  1.00  0.00           H  
HETATM 1607  H2  HOH B 526      -2.656  18.880   8.592  1.00  0.00           H  
HETATM 1608  O   HOH B 527      10.782   7.303  15.500  1.00  0.00           O  
HETATM 1609  H1  HOH B 527      10.105   7.776  15.016  1.00  0.00           H  
HETATM 1610  H2  HOH B 527      11.362   7.989  15.833  1.00  0.00           H  
HETATM 1611  O   HOH B 528      14.450  19.848   4.193  1.00  0.00           O  
HETATM 1612  H1  HOH B 528      14.822  20.660   3.851  1.00  0.00           H  
HETATM 1613  H2  HOH B 528      14.899  19.155   3.709  1.00  0.00           H  
HETATM 1614  O   HOH B 529      12.692   3.050  -1.109  1.00  0.00           O  
HETATM 1615  H1  HOH B 529      13.181   3.559  -1.756  1.00  0.00           H  
HETATM 1616  H2  HOH B 529      12.769   2.144  -1.409  1.00  0.00           H  
HETATM 1617  O   HOH B 530       1.600  -0.040  12.967  1.00  0.00           O  
HETATM 1618  H1  HOH B 530       2.114  -0.541  13.599  1.00  0.00           H  
HETATM 1619  H2  HOH B 530       1.094  -0.700  12.492  1.00  0.00           H  
HETATM 1620  O   HOH B 531      21.281   1.661  14.744  1.00  0.00           O  
HETATM 1621  H1  HOH B 531      22.156   1.326  14.548  1.00  0.00           H  
HETATM 1622  H2  HOH B 531      20.906   1.868  13.888  1.00  0.00           H  
HETATM 1623  O   HOH B 532       6.492   3.179  15.919  1.00  0.00           O  
HETATM 1624  H1  HOH B 532       7.332   2.837  15.611  1.00  0.00           H  
HETATM 1625  H2  HOH B 532       6.613   3.299  16.861  1.00  0.00           H  
HETATM 1626  O   HOH B 533       1.415   4.969   8.351  1.00  0.00           O  
HETATM 1627  H1  HOH B 533       0.529   4.888   8.703  1.00  0.00           H  
HETATM 1628  H2  HOH B 533       1.391   5.767   7.822  1.00  0.00           H  
HETATM 1629  O   HOH B 534      25.517  -3.256  -1.619  1.00  0.00           O  
HETATM 1630  H1  HOH B 534      26.180  -3.193  -2.306  1.00  0.00           H  
HETATM 1631  H2  HOH B 534      25.127  -4.122  -1.741  1.00  0.00           H  
HETATM 1632  O   HOH B 535      15.105   7.365   8.841  1.00  0.00           O  
HETATM 1633  H1  HOH B 535      14.715   7.443   7.970  1.00  0.00           H  
HETATM 1634  H2  HOH B 535      14.747   8.104   9.332  1.00  0.00           H  
HETATM 1635  O   HOH B 536      19.435  12.658  12.925  1.00  0.00           O  
HETATM 1636  H1  HOH B 536      18.994  13.290  12.357  1.00  0.00           H  
HETATM 1637  H2  HOH B 536      18.827  12.524  13.652  1.00  0.00           H  
HETATM 1638  O   HOH B 537      -2.773  21.426   6.094  1.00  0.00           O  
HETATM 1639  H1  HOH B 537      -2.132  20.843   5.687  1.00  0.00           H  
HETATM 1640  H2  HOH B 537      -3.575  20.906   6.142  1.00  0.00           H  
HETATM 1641  O   HOH B 538      -3.457  -0.519  -2.889  1.00  0.00           O  
HETATM 1642  H1  HOH B 538      -3.112  -0.014  -3.625  1.00  0.00           H  
HETATM 1643  H2  HOH B 538      -4.396  -0.586  -3.063  1.00  0.00           H  
HETATM 1644  O   HOH B 539      21.437  19.045   1.352  1.00  0.00           O  
HETATM 1645  H1  HOH B 539      22.148  18.636   1.846  1.00  0.00           H  
HETATM 1646  H2  HOH B 539      21.810  19.209   0.486  1.00  0.00           H  
HETATM 1647  O   HOH B 540      15.813   8.206  -0.155  1.00  0.00           O  
HETATM 1648  H1  HOH B 540      16.272   8.366   0.669  1.00  0.00           H  
HETATM 1649  H2  HOH B 540      15.539   9.074  -0.450  1.00  0.00           H  
HETATM 1650  O   HOH B 541      14.001   3.051  22.224  1.00  0.00           O  
HETATM 1651  H1  HOH B 541      13.310   2.605  22.713  1.00  0.00           H  
HETATM 1652  H2  HOH B 541      14.084   2.549  21.413  1.00  0.00           H  
HETATM 1653  O   HOH B 542      21.545   7.176  10.480  1.00  0.00           O  
HETATM 1654  H1  HOH B 542      21.103   6.641  11.139  1.00  0.00           H  
HETATM 1655  H2  HOH B 542      20.843   7.686  10.075  1.00  0.00           H  
HETATM 1656  O   HOH B 543      -2.320  10.607   0.659  1.00  0.00           O  
HETATM 1657  H1  HOH B 543      -2.942  10.557  -0.068  1.00  0.00           H  
HETATM 1658  H2  HOH B 543      -2.254   9.708   0.980  1.00  0.00           H  
HETATM 1659  O   HOH B 544      22.727  -0.342  12.867  1.00  0.00           O  
HETATM 1660  H1  HOH B 544      22.450   0.127  12.080  1.00  0.00           H  
HETATM 1661  H2  HOH B 544      22.031  -0.979  13.025  1.00  0.00           H  
HETATM 1662  O   HOH B 545      17.610  15.531  -3.792  1.00  0.00           O  
HETATM 1663  H1  HOH B 545      18.388  15.127  -3.409  1.00  0.00           H  
HETATM 1664  H2  HOH B 545      17.370  16.223  -3.176  1.00  0.00           H  
HETATM 1665  O   HOH B 546      15.880   3.827  24.239  1.00  0.00           O  
HETATM 1666  H1  HOH B 546      15.440   3.562  23.431  1.00  0.00           H  
HETATM 1667  H2  HOH B 546      15.258   3.613  24.933  1.00  0.00           H  
HETATM 1668  O   HOH B 547      25.202  19.810   0.843  1.00  0.00           O  
HETATM 1669  H1  HOH B 547      25.350  20.363   0.076  1.00  0.00           H  
HETATM 1670  H2  HOH B 547      25.415  18.925   0.546  1.00  0.00           H  
HETATM 1671  O   HOH B 548      17.251  -3.200   3.588  1.00  0.00           O  
HETATM 1672  H1  HOH B 548      17.384  -2.856   4.471  1.00  0.00           H  
HETATM 1673  H2  HOH B 548      16.576  -3.871   3.692  1.00  0.00           H  
HETATM 1674  O   HOH B 549      20.168   0.474  24.280  1.00  0.00           O  
HETATM 1675  H1  HOH B 549      19.904   1.066  23.576  1.00  0.00           H  
HETATM 1676  H2  HOH B 549      19.419   0.462  24.877  1.00  0.00           H  
HETATM 1677  O   HOH B 550      23.005  -3.341  18.361  1.00  0.00           O  
HETATM 1678  H1  HOH B 550      22.096  -3.583  18.182  1.00  0.00           H  
HETATM 1679  H2  HOH B 550      23.443  -4.172  18.545  1.00  0.00           H  
HETATM 1680  O   HOH B 551      23.039  16.395   8.538  1.00  0.00           O  
HETATM 1681  H1  HOH B 551      22.190  16.110   8.201  1.00  0.00           H  
HETATM 1682  H2  HOH B 551      23.417  15.609   8.932  1.00  0.00           H  
HETATM 1683  O   HOH B 552      19.347   1.089   6.820  1.00  0.00           O  
HETATM 1684  H1  HOH B 552      19.749   1.925   6.582  1.00  0.00           H  
HETATM 1685  H2  HOH B 552      20.088   0.509   6.998  1.00  0.00           H  
HETATM 1686  O   HOH B 553      20.960  -2.927  15.118  1.00  0.00           O  
HETATM 1687  H1  HOH B 553      20.657  -2.559  14.288  1.00  0.00           H  
HETATM 1688  H2  HOH B 553      20.460  -2.458  15.786  1.00  0.00           H  
HETATM 1689  O   HOH B 554      18.516  19.957  11.274  1.00  0.00           O  
HETATM 1690  H1  HOH B 554      19.304  19.870  11.810  1.00  0.00           H  
HETATM 1691  H2  HOH B 554      18.843  20.111  10.388  1.00  0.00           H  
HETATM 1692  O   HOH B 555      22.306   3.537  18.947  1.00  0.00           O  
HETATM 1693  H1  HOH B 555      22.286   2.797  19.553  1.00  0.00           H  
HETATM 1694  H2  HOH B 555      23.089   4.029  19.195  1.00  0.00           H  
HETATM 1695  O   HOH B 556      -3.842   7.877   6.611  1.00  0.00           O  
HETATM 1696  H1  HOH B 556      -3.575   7.649   7.501  1.00  0.00           H  
HETATM 1697  H2  HOH B 556      -3.116   8.397   6.268  1.00  0.00           H  
HETATM 1698  O   HOH B 557      21.721  15.190   3.185  1.00  0.00           O  
HETATM 1699  H1  HOH B 557      20.834  15.172   3.544  1.00  0.00           H  
HETATM 1700  H2  HOH B 557      22.171  14.468   3.622  1.00  0.00           H  
HETATM 1701  O   HOH B 558      12.638   5.613   2.105  1.00  0.00           O  
HETATM 1702  H1  HOH B 558      12.270   5.146   1.354  1.00  0.00           H  
HETATM 1703  H2  HOH B 558      13.542   5.305   2.160  1.00  0.00           H  
HETATM 1704  O   HOH B 559      14.327  21.791   1.048  1.00  0.00           O  
HETATM 1705  H1  HOH B 559      14.850  21.044   0.756  1.00  0.00           H  
HETATM 1706  H2  HOH B 559      13.581  21.810   0.449  1.00  0.00           H  
HETATM 1707  O   HOH B 560       0.777  21.857   0.253  1.00  0.00           O  
HETATM 1708  H1  HOH B 560       0.337  22.681   0.465  1.00  0.00           H  
HETATM 1709  H2  HOH B 560       0.064  21.239   0.093  1.00  0.00           H  
HETATM 1710  O   HOH B 561      19.226  19.210   5.497  1.00  0.00           O  
HETATM 1711  H1  HOH B 561      18.955  19.769   4.768  1.00  0.00           H  
HETATM 1712  H2  HOH B 561      18.535  18.551   5.562  1.00  0.00           H  
HETATM 1713  O   HOH B 562      21.722  22.558  11.005  1.00  0.00           O  
HETATM 1714  H1  HOH B 562      21.524  21.663  10.731  1.00  0.00           H  
HETATM 1715  H2  HOH B 562      20.870  22.937  11.221  1.00  0.00           H  
HETATM 1716  O   HOH B 563      -3.985   2.379   2.294  1.00  0.00           O  
HETATM 1717  H1  HOH B 563      -4.563   1.938   1.670  1.00  0.00           H  
HETATM 1718  H2  HOH B 563      -3.307   2.781   1.750  1.00  0.00           H  
HETATM 1719  O   HOH B 564       1.395  -2.317   9.106  1.00  0.00           O  
HETATM 1720  H1  HOH B 564       2.337  -2.410   8.959  1.00  0.00           H  
HETATM 1721  H2  HOH B 564       1.104  -1.711   8.425  1.00  0.00           H  
HETATM 1722  O   HOH B 565      16.963   7.395  23.109  1.00  0.00           O  
HETATM 1723  H1  HOH B 565      17.469   6.783  23.643  1.00  0.00           H  
HETATM 1724  H2  HOH B 565      17.456   7.464  22.291  1.00  0.00           H  
HETATM 1725  O   HOH B 566       8.025  -0.167  -4.686  1.00  0.00           O  
HETATM 1726  H1  HOH B 566       7.433   0.556  -4.893  1.00  0.00           H  
HETATM 1727  H2  HOH B 566       8.700  -0.126  -5.364  1.00  0.00           H  
HETATM 1728  O   HOH B 567      20.444  -1.869  12.571  1.00  0.00           O  
HETATM 1729  H1  HOH B 567      20.682  -1.772  11.649  1.00  0.00           H  
HETATM 1730  H2  HOH B 567      19.904  -2.659  12.598  1.00  0.00           H  
HETATM 1731  O   HOH B 568       4.534   0.443  14.433  1.00  0.00           O  
HETATM 1732  H1  HOH B 568       5.141   0.140  15.109  1.00  0.00           H  
HETATM 1733  H2  HOH B 568       3.799  -0.169  14.480  1.00  0.00           H  
HETATM 1734  O   HOH B 569      23.658   3.274  23.498  1.00  0.00           O  
HETATM 1735  H1  HOH B 569      24.177   4.048  23.278  1.00  0.00           H  
HETATM 1736  H2  HOH B 569      23.498   2.844  22.658  1.00  0.00           H  
HETATM 1737  O   HOH B 570      17.218  -2.226   6.055  1.00  0.00           O  
HETATM 1738  H1  HOH B 570      17.041  -2.208   6.995  1.00  0.00           H  
HETATM 1739  H2  HOH B 570      17.082  -1.323   5.768  1.00  0.00           H  
HETATM 1740  O   HOH B 571      18.101   2.268  11.466  1.00  0.00           O  
HETATM 1741  H1  HOH B 571      17.560   2.862  11.986  1.00  0.00           H  
HETATM 1742  H2  HOH B 571      17.665   2.228  10.615  1.00  0.00           H  
HETATM 1743  O   HOH B 572      13.030   5.821  25.100  1.00  0.00           O  
HETATM 1744  H1  HOH B 572      12.917   6.758  25.255  1.00  0.00           H  
HETATM 1745  H2  HOH B 572      13.344   5.763  24.197  1.00  0.00           H  
HETATM 1746  O   HOH B 573      23.979  -2.412   4.301  1.00  0.00           O  
HETATM 1747  H1  HOH B 573      23.653  -3.182   4.766  1.00  0.00           H  
HETATM 1748  H2  HOH B 573      23.570  -2.462   3.437  1.00  0.00           H  
HETATM 1749  O   HOH B 574       0.169  15.305  10.567  1.00  0.00           O  
HETATM 1750  H1  HOH B 574      -0.741  15.503  10.346  1.00  0.00           H  
HETATM 1751  H2  HOH B 574       0.221  15.437  11.513  1.00  0.00           H  
HETATM 1752  O   HOH B 575      17.556  12.132  14.466  1.00  0.00           O  
HETATM 1753  H1  HOH B 575      17.243  12.599  15.240  1.00  0.00           H  
HETATM 1754  H2  HOH B 575      18.012  11.366  14.815  1.00  0.00           H  
HETATM 1755  O   HOH B 576      20.573   8.848  13.064  1.00  0.00           O  
HETATM 1756  H1  HOH B 576      21.315   8.336  12.741  1.00  0.00           H  
HETATM 1757  H2  HOH B 576      20.973   9.563  13.560  1.00  0.00           H  
HETATM 1758  O   HOH B 577      -1.320   0.134  16.876  1.00  0.00           O  
HETATM 1759  H1  HOH B 577      -1.710  -0.369  16.161  1.00  0.00           H  
HETATM 1760  H2  HOH B 577      -1.016   0.942  16.461  1.00  0.00           H  
HETATM 1761  O   HOH B 578      25.851  18.529  18.724  1.00  0.00           O  
HETATM 1762  H1  HOH B 578      26.504  18.055  18.210  1.00  0.00           H  
HETATM 1763  H2  HOH B 578      25.107  18.633  18.130  1.00  0.00           H  
HETATM 1764  O   HOH B 579      18.956  25.815   1.685  1.00  0.00           O  
HETATM 1765  H1  HOH B 579      18.302  26.152   2.297  1.00  0.00           H  
HETATM 1766  H2  HOH B 579      19.628  25.423   2.244  1.00  0.00           H  
HETATM 1767  O   HOH B 580      26.016   5.400   2.352  1.00  0.00           O  
HETATM 1768  H1  HOH B 580      25.080   5.298   2.524  1.00  0.00           H  
HETATM 1769  H2  HOH B 580      26.156   4.955   1.517  1.00  0.00           H  
HETATM 1770  O   HOH B 581       8.124   3.500   7.227  1.00  0.00           O  
HETATM 1771  H1  HOH B 581       9.064   3.475   7.048  1.00  0.00           H  
HETATM 1772  H2  HOH B 581       7.951   2.694   7.713  1.00  0.00           H  
HETATM 1773  O   HOH B 582      18.241   8.406   6.488  1.00  0.00           O  
HETATM 1774  H1  HOH B 582      17.736   9.198   6.304  1.00  0.00           H  
HETATM 1775  H2  HOH B 582      18.192   7.897   5.679  1.00  0.00           H  
HETATM 1776  O   HOH B 583      23.978   4.979  13.718  1.00  0.00           O  
HETATM 1777  H1  HOH B 583      24.869   4.831  14.037  1.00  0.00           H  
HETATM 1778  H2  HOH B 583      23.426   4.452  14.296  1.00  0.00           H  
HETATM 1779  O   HOH B 584      21.919  17.143  23.941  1.00  0.00           O  
HETATM 1780  H1  HOH B 584      21.414  17.062  23.133  1.00  0.00           H  
HETATM 1781  H2  HOH B 584      22.421  17.951  23.831  1.00  0.00           H  
HETATM 1782  O   HOH B 585      -1.379   4.971   3.639  1.00  0.00           O  
HETATM 1783  H1  HOH B 585      -0.956   5.173   4.474  1.00  0.00           H  
HETATM 1784  H2  HOH B 585      -2.245   5.372   3.706  1.00  0.00           H  
HETATM 1785  O   HOH B 586      -2.049   4.296  13.432  1.00  0.00           O  
HETATM 1786  H1  HOH B 586      -1.198   4.700  13.600  1.00  0.00           H  
HETATM 1787  H2  HOH B 586      -2.607   4.606  14.145  1.00  0.00           H  
HETATM 1788  O   HOH B 587      23.488   2.002   7.681  1.00  0.00           O  
HETATM 1789  H1  HOH B 587      23.619   1.177   7.213  1.00  0.00           H  
HETATM 1790  H2  HOH B 587      23.417   2.661   6.990  1.00  0.00           H  
HETATM 1791  O   HOH B 588       2.050  -0.451  -1.660  1.00  0.00           O  
HETATM 1792  H1  HOH B 588       1.697   0.413  -1.446  1.00  0.00           H  
HETATM 1793  H2  HOH B 588       1.360  -0.870  -2.175  1.00  0.00           H  
HETATM 1794  O   HOH B 589      16.147  -0.707   2.179  1.00  0.00           O  
HETATM 1795  H1  HOH B 589      16.773  -1.273   2.632  1.00  0.00           H  
HETATM 1796  H2  HOH B 589      15.413  -0.626   2.787  1.00  0.00           H  
HETATM 1797  O   HOH B 590      12.832  25.706   5.625  1.00  0.00           O  
HETATM 1798  H1  HOH B 590      12.305  25.120   6.168  1.00  0.00           H  
HETATM 1799  H2  HOH B 590      12.263  25.929   4.889  1.00  0.00           H  
HETATM 1800  O   HOH B 591       1.871   6.325   0.369  1.00  0.00           O  
HETATM 1801  H1  HOH B 591       1.620   6.881   1.107  1.00  0.00           H  
HETATM 1802  H2  HOH B 591       1.857   6.910  -0.388  1.00  0.00           H  
HETATM 1803  O   HOH B 592      18.035  23.892  16.383  1.00  0.00           O  
HETATM 1804  H1  HOH B 592      18.276  23.357  15.627  1.00  0.00           H  
HETATM 1805  H2  HOH B 592      18.392  24.759  16.187  1.00  0.00           H  
HETATM 1806  O   HOH B 593      21.989  24.495  15.582  1.00  0.00           O  
HETATM 1807  H1  HOH B 593      21.372  23.913  15.137  1.00  0.00           H  
HETATM 1808  H2  HOH B 593      21.663  25.376  15.397  1.00  0.00           H  
HETATM 1809  O   HOH B 594      11.936  11.989  -4.320  1.00  0.00           O  
HETATM 1810  H1  HOH B 594      11.054  11.651  -4.167  1.00  0.00           H  
HETATM 1811  H2  HOH B 594      12.375  11.297  -4.815  1.00  0.00           H  
HETATM 1812  O   HOH B 595      18.149   3.812   3.640  1.00  0.00           O  
HETATM 1813  H1  HOH B 595      19.063   3.528   3.608  1.00  0.00           H  
HETATM 1814  H2  HOH B 595      18.112   4.568   3.054  1.00  0.00           H  
HETATM 1815  O   HOH B 596      20.371   6.942   2.243  1.00  0.00           O  
HETATM 1816  H1  HOH B 596      20.679   7.389   3.031  1.00  0.00           H  
HETATM 1817  H2  HOH B 596      21.083   7.050   1.612  1.00  0.00           H  
HETATM 1818  O   HOH B 597      16.451  23.642  11.507  1.00  0.00           O  
HETATM 1819  H1  HOH B 597      15.999  24.452  11.745  1.00  0.00           H  
HETATM 1820  H2  HOH B 597      15.897  22.945  11.857  1.00  0.00           H  
HETATM 1821  O   HOH B 598      13.164  20.530   6.599  1.00  0.00           O  
HETATM 1822  H1  HOH B 598      13.118  20.136   5.728  1.00  0.00           H  
HETATM 1823  H2  HOH B 598      13.861  21.183   6.531  1.00  0.00           H  
HETATM 1824  O   HOH B 599      23.095   3.967   5.764  1.00  0.00           O  
HETATM 1825  H1  HOH B 599      22.654   4.704   6.187  1.00  0.00           H  
HETATM 1826  H2  HOH B 599      23.270   4.272   4.873  1.00  0.00           H  
HETATM 1827  O   HOH B 600      20.415   4.277  -4.829  1.00  0.00           O  
HETATM 1828  H1  HOH B 600      20.984   4.877  -5.311  1.00  0.00           H  
HETATM 1829  H2  HOH B 600      20.934   4.013  -4.069  1.00  0.00           H  
HETATM 1830  O   HOH B 601      23.649  13.878  15.439  1.00  0.00           O  
HETATM 1831  H1  HOH B 601      22.994  13.965  16.132  1.00  0.00           H  
HETATM 1832  H2  HOH B 601      23.777  14.770  15.116  1.00  0.00           H  
HETATM 1833  O   HOH B 602      16.430   1.769   0.956  1.00  0.00           O  
HETATM 1834  H1  HOH B 602      16.674   0.983   1.444  1.00  0.00           H  
HETATM 1835  H2  HOH B 602      17.265   2.144   0.673  1.00  0.00           H  
HETATM 1836  O   HOH B 603       0.083  13.278  15.909  1.00  0.00           O  
HETATM 1837  H1  HOH B 603      -0.458  13.674  15.226  1.00  0.00           H  
HETATM 1838  H2  HOH B 603       0.769  13.925  16.077  1.00  0.00           H  
HETATM 1839  O   HOH B 604      19.025  21.743   2.753  1.00  0.00           O  
HETATM 1840  H1  HOH B 604      18.201  22.159   2.500  1.00  0.00           H  
HETATM 1841  H2  HOH B 604      19.043  20.924   2.258  1.00  0.00           H  
HETATM 1842  O   HOH B 605      11.055  -0.846   6.978  1.00  0.00           O  
HETATM 1843  H1  HOH B 605      11.915  -1.254   6.875  1.00  0.00           H  
HETATM 1844  H2  HOH B 605      10.561  -1.460   7.522  1.00  0.00           H  
HETATM 1845  O   HOH B 606      -2.761   2.855   9.168  1.00  0.00           O  
HETATM 1846  H1  HOH B 606      -3.649   2.782   9.515  1.00  0.00           H  
HETATM 1847  H2  HOH B 606      -2.468   3.725   9.438  1.00  0.00           H  
HETATM 1848  O   HOH B 607      -2.812  14.376   3.164  1.00  0.00           O  
HETATM 1849  H1  HOH B 607      -2.229  14.504   3.913  1.00  0.00           H  
HETATM 1850  H2  HOH B 607      -3.602  13.986   3.538  1.00  0.00           H  
HETATM 1851  O   HOH B 608       6.835  14.087  15.569  1.00  0.00           O  
HETATM 1852  H1  HOH B 608       7.501  13.921  14.902  1.00  0.00           H  
HETATM 1853  H2  HOH B 608       6.677  13.232  15.969  1.00  0.00           H  
HETATM 1854  O   HOH B 609      21.313   9.547   6.586  1.00  0.00           O  
HETATM 1855  H1  HOH B 609      21.017  10.275   7.132  1.00  0.00           H  
HETATM 1856  H2  HOH B 609      22.103   9.227   7.022  1.00  0.00           H  
HETATM 1857  O   HOH B 610      23.096  23.900   9.305  1.00  0.00           O  
HETATM 1858  H1  HOH B 610      22.614  23.393   9.958  1.00  0.00           H  
HETATM 1859  H2  HOH B 610      23.994  23.925   9.635  1.00  0.00           H  
HETATM 1860  O   HOH B 611      20.772  -1.841   0.904  1.00  0.00           O  
HETATM 1861  H1  HOH B 611      20.168  -2.584   0.917  1.00  0.00           H  
HETATM 1862  H2  HOH B 611      21.642  -2.240   0.909  1.00  0.00           H  
HETATM 1863  O   HOH B 612      15.402  11.212  11.098  1.00  0.00           O  
HETATM 1864  H1  HOH B 612      16.217  10.717  11.011  1.00  0.00           H  
HETATM 1865  H2  HOH B 612      15.684  12.098  11.326  1.00  0.00           H  
HETATM 1866  O   HOH B 613      23.750   9.643  -1.148  1.00  0.00           O  
HETATM 1867  H1  HOH B 613      23.723   9.886  -0.223  1.00  0.00           H  
HETATM 1868  H2  HOH B 613      23.885  10.471  -1.610  1.00  0.00           H  
HETATM 1869  O   HOH B 614       1.153  10.563  11.383  1.00  0.00           O  
HETATM 1870  H1  HOH B 614       1.825  10.481  12.059  1.00  0.00           H  
HETATM 1871  H2  HOH B 614       0.404  10.952  11.834  1.00  0.00           H  
HETATM 1872  O   HOH B 615      18.831  10.428  24.291  1.00  0.00           O  
HETATM 1873  H1  HOH B 615      19.057  11.338  24.486  1.00  0.00           H  
HETATM 1874  H2  HOH B 615      18.324  10.476  23.481  1.00  0.00           H  
HETATM 1875  O   HOH B 616      20.489  -0.170   3.342  1.00  0.00           O  
HETATM 1876  H1  HOH B 616      20.650  -0.830   2.668  1.00  0.00           H  
HETATM 1877  H2  HOH B 616      21.353   0.007   3.716  1.00  0.00           H  
HETATM 1878  O   HOH B 617      23.876  12.004  -3.181  1.00  0.00           O  
HETATM 1879  H1  HOH B 617      23.047  11.539  -3.300  1.00  0.00           H  
HETATM 1880  H2  HOH B 617      24.254  12.048  -4.059  1.00  0.00           H  
HETATM 1881  O   HOH B 618      17.405   2.003   8.731  1.00  0.00           O  
HETATM 1882  H1  HOH B 618      16.729   2.498   8.268  1.00  0.00           H  
HETATM 1883  H2  HOH B 618      18.023   1.744   8.047  1.00  0.00           H  
HETATM 1884  O   HOH B 619       0.390   6.914  -3.947  1.00  0.00           O  
HETATM 1885  H1  HOH B 619      -0.316   7.487  -3.648  1.00  0.00           H  
HETATM 1886  H2  HOH B 619       1.108   7.078  -3.335  1.00  0.00           H  
HETATM 1887  O   HOH B 620      13.933  13.219   6.301  1.00  0.00           O  
HETATM 1888  H1  HOH B 620      13.890  12.283   6.104  1.00  0.00           H  
HETATM 1889  H2  HOH B 620      14.802  13.342   6.685  1.00  0.00           H  
HETATM 1890  O   HOH B 621      21.465   8.008   4.411  1.00  0.00           O  
HETATM 1891  H1  HOH B 621      21.104   8.556   5.108  1.00  0.00           H  
HETATM 1892  H2  HOH B 621      22.264   7.638   4.786  1.00  0.00           H  
HETATM 1893  O   HOH B 622      23.222   1.014   3.066  1.00  0.00           O  
HETATM 1894  H1  HOH B 622      23.375   1.935   3.279  1.00  0.00           H  
HETATM 1895  H2  HOH B 622      23.545   0.919   2.170  1.00  0.00           H  
HETATM 1896  O   HOH B 623      20.123   5.015  19.381  1.00  0.00           O  
HETATM 1897  H1  HOH B 623      19.447   4.474  18.974  1.00  0.00           H  
HETATM 1898  H2  HOH B 623      20.905   4.463  19.381  1.00  0.00           H  
HETATM 1899  O   HOH B 624      12.770  14.465  -3.314  1.00  0.00           O  
HETATM 1900  H1  HOH B 624      12.706  13.574  -3.658  1.00  0.00           H  
HETATM 1901  H2  HOH B 624      13.397  14.900  -3.891  1.00  0.00           H  
HETATM 1902  O   HOH B 625      18.833   9.616  14.965  1.00  0.00           O  
HETATM 1903  H1  HOH B 625      19.545   9.315  14.400  1.00  0.00           H  
HETATM 1904  H2  HOH B 625      18.091   9.057  14.734  1.00  0.00           H  
HETATM 1905  O   HOH B 626      19.243  -3.487   9.230  1.00  0.00           O  
HETATM 1906  H1  HOH B 626      19.688  -4.194   8.763  1.00  0.00           H  
HETATM 1907  H2  HOH B 626      19.933  -2.851   9.417  1.00  0.00           H  
HETATM 1908  O   HOH B 627       4.498  14.969  -0.301  1.00  0.00           O  
HETATM 1909  H1  HOH B 627       4.429  14.039  -0.085  1.00  0.00           H  
HETATM 1910  H2  HOH B 627       3.858  15.101  -1.000  1.00  0.00           H  
HETATM 1911  O   HOH B 628      -3.101   8.242  -1.482  1.00  0.00           O  
HETATM 1912  H1  HOH B 628      -3.249   8.904  -2.157  1.00  0.00           H  
HETATM 1913  H2  HOH B 628      -3.771   7.578  -1.646  1.00  0.00           H  
HETATM 1914  O   HOH B 629      12.246   1.707   6.810  1.00  0.00           O  
HETATM 1915  H1  HOH B 629      13.140   1.397   6.950  1.00  0.00           H  
HETATM 1916  H2  HOH B 629      11.711   0.914   6.831  1.00  0.00           H  
HETATM 1917  O   HOH B 630      21.245  -1.434  10.155  1.00  0.00           O  
HETATM 1918  H1  HOH B 630      22.144  -1.758  10.219  1.00  0.00           H  
HETATM 1919  H2  HOH B 630      21.097  -1.321   9.216  1.00  0.00           H  
HETATM 1920  O   HOH B 631      22.021   5.814   7.426  1.00  0.00           O  
HETATM 1921  H1  HOH B 631      22.337   5.146   8.035  1.00  0.00           H  
HETATM 1922  H2  HOH B 631      21.084   5.882   7.610  1.00  0.00           H  
HETATM 1923  O   HOH B 632      19.005   4.478  -1.490  1.00  0.00           O  
HETATM 1924  H1  HOH B 632      19.199   5.414  -1.545  1.00  0.00           H  
HETATM 1925  H2  HOH B 632      19.422   4.194  -0.676  1.00  0.00           H  
HETATM 1926  O   HOH B 633      14.381  -2.189  -0.488  1.00  0.00           O  
HETATM 1927  H1  HOH B 633      14.156  -2.924   0.082  1.00  0.00           H  
HETATM 1928  H2  HOH B 633      15.337  -2.149  -0.461  1.00  0.00           H  
HETATM 1929  O   HOH B 634      23.973   5.257  20.424  1.00  0.00           O  
HETATM 1930  H1  HOH B 634      24.564   5.308  21.175  1.00  0.00           H  
HETATM 1931  H2  HOH B 634      23.460   6.064  20.467  1.00  0.00           H  
HETATM 1932  O   HOH B 635      25.392  16.509   7.488  1.00  0.00           O  
HETATM 1933  H1  HOH B 635      24.500  16.517   7.835  1.00  0.00           H  
HETATM 1934  H2  HOH B 635      25.280  16.495   6.538  1.00  0.00           H  
HETATM 1935  O   HOH B 636      15.894   4.411   5.071  1.00  0.00           O  
HETATM 1936  H1  HOH B 636      15.894   5.295   4.704  1.00  0.00           H  
HETATM 1937  H2  HOH B 636      16.598   3.959   4.608  1.00  0.00           H  
HETATM 1938  O   HOH B 637      18.676   7.414  21.157  1.00  0.00           O  
HETATM 1939  H1  HOH B 637      18.748   6.600  20.658  1.00  0.00           H  
HETATM 1940  H2  HOH B 637      19.568   7.592  21.456  1.00  0.00           H  
HETATM 1941  O   HOH B 638      18.327  13.867   8.733  1.00  0.00           O  
HETATM 1942  H1  HOH B 638      18.463  14.601   9.331  1.00  0.00           H  
HETATM 1943  H2  HOH B 638      17.480  14.044   8.323  1.00  0.00           H  
HETATM 1944  O   HOH B 639      14.538  14.970  19.687  1.00  0.00           O  
HETATM 1945  H1  HOH B 639      14.778  14.344  20.371  1.00  0.00           H  
HETATM 1946  H2  HOH B 639      15.337  15.472  19.530  1.00  0.00           H  
HETATM 1947  O   HOH B 640      -3.037   7.828   1.471  1.00  0.00           O  
HETATM 1948  H1  HOH B 640      -3.210   7.613   0.554  1.00  0.00           H  
HETATM 1949  H2  HOH B 640      -3.178   7.006   1.941  1.00  0.00           H  
HETATM 1950  O   HOH B 641      14.529   2.279   3.951  1.00  0.00           O  
HETATM 1951  H1  HOH B 641      14.671   2.349   3.007  1.00  0.00           H  
HETATM 1952  H2  HOH B 641      14.843   3.111   4.304  1.00  0.00           H  
HETATM 1953  O   HOH B 642      13.567  -1.839   6.704  1.00  0.00           O  
HETATM 1954  H1  HOH B 642      13.520  -2.031   7.641  1.00  0.00           H  
HETATM 1955  H2  HOH B 642      13.426  -2.684   6.279  1.00  0.00           H  
HETATM 1956  O   HOH B 643      19.072   2.089  -2.709  1.00  0.00           O  
HETATM 1957  H1  HOH B 643      19.102   3.007  -2.440  1.00  0.00           H  
HETATM 1958  H2  HOH B 643      18.561   2.092  -3.518  1.00  0.00           H  
HETATM 1959  O   HOH B 644      15.414  25.062  -4.126  1.00  0.00           O  
HETATM 1960  H1  HOH B 644      16.371  25.054  -4.132  1.00  0.00           H  
HETATM 1961  H2  HOH B 644      15.174  24.542  -3.359  1.00  0.00           H  
HETATM 1962  O   HOH B 645      19.077   0.625  21.622  1.00  0.00           O  
HETATM 1963  H1  HOH B 645      19.777   0.197  21.130  1.00  0.00           H  
HETATM 1964  H2  HOH B 645      18.440   0.885  20.957  1.00  0.00           H  
HETATM 1965  O   HOH B 646      25.387  17.347  11.808  1.00  0.00           O  
HETATM 1966  H1  HOH B 646      25.103  18.159  11.388  1.00  0.00           H  
HETATM 1967  H2  HOH B 646      26.276  17.532  12.110  1.00  0.00           H  
HETATM 1968  O   HOH B 647      25.984  -0.644   3.740  1.00  0.00           O  
HETATM 1969  H1  HOH B 647      25.272  -1.269   3.877  1.00  0.00           H  
HETATM 1970  H2  HOH B 647      25.608   0.204   3.974  1.00  0.00           H  
HETATM 1971  O   HOH B 648       3.907  -3.027   2.066  1.00  0.00           O  
HETATM 1972  H1  HOH B 648       4.370  -2.552   2.756  1.00  0.00           H  
HETATM 1973  H2  HOH B 648       3.596  -2.344   1.472  1.00  0.00           H  
HETATM 1974  O   HOH B 649      22.047   2.246  -2.122  1.00  0.00           O  
HETATM 1975  H1  HOH B 649      22.760   2.520  -2.699  1.00  0.00           H  
HETATM 1976  H2  HOH B 649      21.460   1.745  -2.688  1.00  0.00           H  
HETATM 1977  O   HOH B 650      21.396  16.859  -3.463  1.00  0.00           O  
HETATM 1978  H1  HOH B 650      21.484  17.044  -4.398  1.00  0.00           H  
HETATM 1979  H2  HOH B 650      22.208  16.409  -3.230  1.00  0.00           H  
HETATM 1980  O   HOH B 651      24.350   1.511  14.306  1.00  0.00           O  
HETATM 1981  H1  HOH B 651      24.788   2.037  13.637  1.00  0.00           H  
HETATM 1982  H2  HOH B 651      24.044   0.734  13.838  1.00  0.00           H  
HETATM 1983  O   HOH B 652       9.690  -3.148  23.799  1.00  0.00           O  
HETATM 1984  H1  HOH B 652       8.793  -3.281  24.104  1.00  0.00           H  
HETATM 1985  H2  HOH B 652      10.229  -3.264  24.582  1.00  0.00           H  
HETATM 1986  O   HOH B 653      16.926   0.428  12.760  1.00  0.00           O  
HETATM 1987  H1  HOH B 653      16.566  -0.050  12.013  1.00  0.00           H  
HETATM 1988  H2  HOH B 653      17.508   1.080  12.369  1.00  0.00           H  
HETATM 1989  O   HOH B 654      15.536   9.499  24.325  1.00  0.00           O  
HETATM 1990  H1  HOH B 654      15.605   8.977  25.125  1.00  0.00           H  
HETATM 1991  H2  HOH B 654      15.923   8.948  23.645  1.00  0.00           H  
HETATM 1992  O   HOH B 655      25.389   5.821  -3.779  1.00  0.00           O  
HETATM 1993  H1  HOH B 655      25.767   5.661  -4.643  1.00  0.00           H  
HETATM 1994  H2  HOH B 655      24.872   5.036  -3.594  1.00  0.00           H  
HETATM 1995  O   HOH B 656      19.798  12.833  24.719  1.00  0.00           O  
HETATM 1996  H1  HOH B 656      19.761  13.426  25.469  1.00  0.00           H  
HETATM 1997  H2  HOH B 656      20.639  13.023  24.303  1.00  0.00           H  
HETATM 1998  O   HOH B 657      -1.413  12.429  22.610  1.00  0.00           O  
HETATM 1999  H1  HOH B 657      -1.647  12.086  21.748  1.00  0.00           H  
HETATM 2000  H2  HOH B 657      -0.481  12.229  22.703  1.00  0.00           H  
HETATM 2001  O   HOH B 658      17.404   9.251  19.259  1.00  0.00           O  
HETATM 2002  H1  HOH B 658      17.605   8.385  19.615  1.00  0.00           H  
HETATM 2003  H2  HOH B 658      17.263   9.100  18.325  1.00  0.00           H  
HETATM 2004  O   HOH B 659      20.368  12.495  21.525  1.00  0.00           O  
HETATM 2005  H1  HOH B 659      20.483  13.381  21.183  1.00  0.00           H  
HETATM 2006  H2  HOH B 659      20.022  12.622  22.409  1.00  0.00           H  
HETATM 2007  O   HOH B 660      25.160   6.422  17.490  1.00  0.00           O  
HETATM 2008  H1  HOH B 660      24.268   6.632  17.213  1.00  0.00           H  
HETATM 2009  H2  HOH B 660      25.078   6.206  18.419  1.00  0.00           H  
HETATM 2010  O   HOH B 661      23.500   7.693  13.832  1.00  0.00           O  
HETATM 2011  H1  HOH B 661      23.569   6.740  13.772  1.00  0.00           H  
HETATM 2012  H2  HOH B 661      23.589   7.882  14.766  1.00  0.00           H  
HETATM 2013  O   HOH B 662      24.103   9.120  18.989  1.00  0.00           O  
HETATM 2014  H1  HOH B 662      24.746   8.720  19.576  1.00  0.00           H  
HETATM 2015  H2  HOH B 662      23.437   9.481  19.574  1.00  0.00           H  
HETATM 2016  O   HOH B 663      -3.040   9.967  21.801  1.00  0.00           O  
HETATM 2017  H1  HOH B 663      -2.738  10.054  22.705  1.00  0.00           H  
HETATM 2018  H2  HOH B 663      -2.272   9.659  21.320  1.00  0.00           H  
HETATM 2019  O   HOH B 664      20.097  -2.221  23.120  1.00  0.00           O  
HETATM 2020  H1  HOH B 664      20.765  -2.526  22.506  1.00  0.00           H  
HETATM 2021  H2  HOH B 664      20.390  -1.347  23.378  1.00  0.00           H  
HETATM 2022  O   HOH B 665      17.748   9.405  -2.611  1.00  0.00           O  
HETATM 2023  H1  HOH B 665      17.758   9.751  -3.503  1.00  0.00           H  
HETATM 2024  H2  HOH B 665      16.940   8.894  -2.561  1.00  0.00           H  
HETATM 2025  O   HOH B 666      -3.333   0.525  21.585  1.00  0.00           O  
HETATM 2026  H1  HOH B 666      -3.194   0.379  20.650  1.00  0.00           H  
HETATM 2027  H2  HOH B 666      -3.139   1.453  21.715  1.00  0.00           H  
HETATM 2028  O   HOH B 667      24.015  21.814  -4.794  1.00  0.00           O  
HETATM 2029  H1  HOH B 667      23.636  22.428  -5.424  1.00  0.00           H  
HETATM 2030  H2  HOH B 667      24.775  22.275  -4.439  1.00  0.00           H  
HETATM 2031  O   HOH B 668      -1.099   6.300  17.925  1.00  0.00           O  
HETATM 2032  H1  HOH B 668      -1.690   6.868  17.430  1.00  0.00           H  
HETATM 2033  H2  HOH B 668      -0.516   6.904  18.385  1.00  0.00           H  
HETATM 2034  O   HOH B 669      17.178   1.044  19.413  1.00  0.00           O  
HETATM 2035  H1  HOH B 669      16.334   1.308  19.778  1.00  0.00           H  
HETATM 2036  H2  HOH B 669      17.240   0.108  19.603  1.00  0.00           H  
HETATM 2037  O   HOH B 670      22.528   1.623  20.944  1.00  0.00           O  
HETATM 2038  H1  HOH B 670      21.805   1.010  20.811  1.00  0.00           H  
HETATM 2039  H2  HOH B 670      23.307   1.138  20.671  1.00  0.00           H  
HETATM 2040  O   HOH B 671      24.744  24.228  -1.947  1.00  0.00           O  
HETATM 2041  H1  HOH B 671      24.860  23.329  -1.639  1.00  0.00           H  
HETATM 2042  H2  HOH B 671      25.462  24.366  -2.564  1.00  0.00           H  
HETATM 2043  O   HOH B 672      -1.367   3.116  18.335  1.00  0.00           O  
HETATM 2044  H1  HOH B 672      -1.100   3.928  17.903  1.00  0.00           H  
HETATM 2045  H2  HOH B 672      -1.912   2.668  17.687  1.00  0.00           H  
HETATM 2046  O   HOH B 673      18.417  20.515  -4.176  1.00  0.00           O  
HETATM 2047  H1  HOH B 673      17.641  20.443  -3.620  1.00  0.00           H  
HETATM 2048  H2  HOH B 673      18.490  19.659  -4.598  1.00  0.00           H  
HETATM 2049  O   HOH B 674      22.993   3.798  15.915  1.00  0.00           O  
HETATM 2050  H1  HOH B 674      23.148   3.611  16.841  1.00  0.00           H  
HETATM 2051  H2  HOH B 674      22.159   3.369  15.721  1.00  0.00           H  
HETATM 2052  O   HOH B 675      -0.781  14.742  19.796  1.00  0.00           O  
HETATM 2053  H1  HOH B 675      -1.406  14.018  19.820  1.00  0.00           H  
HETATM 2054  H2  HOH B 675       0.067  14.335  19.973  1.00  0.00           H  
HETATM 2055  O   HOH B 676       1.167  11.289  23.736  1.00  0.00           O  
HETATM 2056  H1  HOH B 676       1.234  10.690  22.993  1.00  0.00           H  
HETATM 2057  H2  HOH B 676       2.075  11.461  23.987  1.00  0.00           H  
HETATM 2058  O   HOH B 677      15.541  15.303  -0.203  1.00  0.00           O  
HETATM 2059  H1  HOH B 677      15.812  14.545  -0.720  1.00  0.00           H  
HETATM 2060  H2  HOH B 677      15.556  16.033  -0.822  1.00  0.00           H  
HETATM 2061  O   HOH B 678      22.924   6.615   0.553  1.00  0.00           O  
HETATM 2062  H1  HOH B 678      23.281   7.480   0.751  1.00  0.00           H  
HETATM 2063  H2  HOH B 678      23.527   6.249  -0.095  1.00  0.00           H  
HETATM 2064  O   HOH B 679      18.171   3.393  18.239  1.00  0.00           O  
HETATM 2065  H1  HOH B 679      18.617   3.274  17.401  1.00  0.00           H  
HETATM 2066  H2  HOH B 679      17.969   2.504  18.532  1.00  0.00           H  
HETATM 2067  O   HOH B 680      19.039  22.866  10.961  1.00  0.00           O  
HETATM 2068  H1  HOH B 680      18.102  22.864  11.155  1.00  0.00           H  
HETATM 2069  H2  HOH B 680      19.162  22.126  10.366  1.00  0.00           H  
HETATM 2070  O   HOH B 681      22.067  11.020  17.917  1.00  0.00           O  
HETATM 2071  H1  HOH B 681      22.814  10.613  17.478  1.00  0.00           H  
HETATM 2072  H2  HOH B 681      22.152  10.753  18.832  1.00  0.00           H  
HETATM 2073  O   HOH B 682      -2.302   0.792  -0.768  1.00  0.00           O  
HETATM 2074  H1  HOH B 682      -2.623   0.375  -1.568  1.00  0.00           H  
HETATM 2075  H2  HOH B 682      -2.930   0.533  -0.094  1.00  0.00           H  
HETATM 2076  O   HOH B 683      22.696  24.938  -3.771  1.00  0.00           O  
HETATM 2077  H1  HOH B 683      23.516  24.587  -3.424  1.00  0.00           H  
HETATM 2078  H2  HOH B 683      22.316  25.427  -3.041  1.00  0.00           H  
HETATM 2079  O   HOH B 684      20.240  19.587  13.373  1.00  0.00           O  
HETATM 2080  H1  HOH B 684      20.260  18.801  13.920  1.00  0.00           H  
HETATM 2081  H2  HOH B 684      21.133  19.668  13.037  1.00  0.00           H  
HETATM 2082  O   HOH B 685      23.393  24.088  23.363  1.00  0.00           O  
HETATM 2083  H1  HOH B 685      22.850  24.619  23.947  1.00  0.00           H  
HETATM 2084  H2  HOH B 685      24.053  24.697  23.031  1.00  0.00           H  
HETATM 2085  O   HOH B 686       2.146  17.575  20.384  1.00  0.00           O  
HETATM 2086  H1  HOH B 686       2.607  18.353  20.071  1.00  0.00           H  
HETATM 2087  H2  HOH B 686       2.785  16.867  20.298  1.00  0.00           H  
HETATM 2088  O   HOH B 687      20.160  14.553  -3.229  1.00  0.00           O  
HETATM 2089  H1  HOH B 687      20.518  15.418  -3.430  1.00  0.00           H  
HETATM 2090  H2  HOH B 687      20.812  14.151  -2.654  1.00  0.00           H  
HETATM 2091  O   HOH B 688      21.229  11.180  14.244  1.00  0.00           O  
HETATM 2092  H1  HOH B 688      20.665  11.384  14.991  1.00  0.00           H  
HETATM 2093  H2  HOH B 688      21.012  11.845  13.591  1.00  0.00           H  
HETATM 2094  O   HOH B 689      23.873  -1.017  -4.206  1.00  0.00           O  
HETATM 2095  H1  HOH B 689      23.123  -1.590  -4.045  1.00  0.00           H  
HETATM 2096  H2  HOH B 689      23.555  -0.140  -3.995  1.00  0.00           H  
HETATM 2097  O   HOH B 690      13.573   1.989  16.870  1.00  0.00           O  
HETATM 2098  H1  HOH B 690      13.911   1.095  16.920  1.00  0.00           H  
HETATM 2099  H2  HOH B 690      14.224   2.464  16.353  1.00  0.00           H  
HETATM 2100  O   HOH B 691      14.617  -0.163  22.704  1.00  0.00           O  
HETATM 2101  H1  HOH B 691      15.430  -0.661  22.619  1.00  0.00           H  
HETATM 2102  H2  HOH B 691      14.570   0.064  23.633  1.00  0.00           H  
HETATM 2103  O   HOH B 692      25.202   7.754  21.286  1.00  0.00           O  
HETATM 2104  H1  HOH B 692      25.370   7.198  22.047  1.00  0.00           H  
HETATM 2105  H2  HOH B 692      25.560   8.608  21.529  1.00  0.00           H  
HETATM 2106  O   HOH B 693      16.052   2.646  15.682  1.00  0.00           O  
HETATM 2107  H1  HOH B 693      16.395   1.784  15.447  1.00  0.00           H  
HETATM 2108  H2  HOH B 693      16.831   3.181  15.834  1.00  0.00           H  
HETATM 2109  O   HOH B 694      25.398  -0.790  11.077  1.00  0.00           O  
HETATM 2110  H1  HOH B 694      25.221  -1.571  11.602  1.00  0.00           H  
HETATM 2111  H2  HOH B 694      24.891  -0.097  11.501  1.00  0.00           H  
HETATM 2112  O   HOH B 695      22.126   8.442  22.632  1.00  0.00           O  
HETATM 2113  H1  HOH B 695      21.417   8.277  23.253  1.00  0.00           H  
HETATM 2114  H2  HOH B 695      22.887   8.632  23.180  1.00  0.00           H  
HETATM 2115  O   HOH B 696      13.864   3.669  19.127  1.00  0.00           O  
HETATM 2116  H1  HOH B 696      13.742   2.720  19.097  1.00  0.00           H  
HETATM 2117  H2  HOH B 696      13.000   4.015  19.353  1.00  0.00           H  
HETATM 2118  O   HOH B 697      17.548  11.727  20.425  1.00  0.00           O  
HETATM 2119  H1  HOH B 697      18.226  11.547  21.076  1.00  0.00           H  
HETATM 2120  H2  HOH B 697      17.371  10.877  20.021  1.00  0.00           H  
HETATM 2121  O   HOH B 698      25.834  -1.362  23.713  1.00  0.00           O  
HETATM 2122  H1  HOH B 698      25.296  -1.032  24.432  1.00  0.00           H  
HETATM 2123  H2  HOH B 698      25.704  -0.730  23.006  1.00  0.00           H  
HETATM 2124  O   HOH B 699      19.985   0.751   0.076  1.00  0.00           O  
HETATM 2125  H1  HOH B 699      19.869   0.567  -0.856  1.00  0.00           H  
HETATM 2126  H2  HOH B 699      20.232  -0.091   0.458  1.00  0.00           H  
HETATM 2127  O   HOH B 700      24.682   1.025  18.978  1.00  0.00           O  
HETATM 2128  H1  HOH B 700      25.213   1.709  19.387  1.00  0.00           H  
HETATM 2129  H2  HOH B 700      25.255   0.259  18.953  1.00  0.00           H  
HETATM 2130  O   HOH B 701      -1.499  -0.165  23.999  1.00  0.00           O  
HETATM 2131  H1  HOH B 701      -1.676   0.774  24.042  1.00  0.00           H  
HETATM 2132  H2  HOH B 701      -2.011  -0.473  23.251  1.00  0.00           H  
HETATM 2133  O   HOH B 702       5.874   7.850  12.184  1.00  0.00           O  
HETATM 2134  H1  HOH B 702       6.185   7.268  12.877  1.00  0.00           H  
HETATM 2135  H2  HOH B 702       6.107   7.400  11.371  1.00  0.00           H  
HETATM 2136  O   HOH B 703      -1.762  12.006  19.717  1.00  0.00           O  
HETATM 2137  H1  HOH B 703      -2.523  11.513  19.412  1.00  0.00           H  
HETATM 2138  H2  HOH B 703      -1.009  11.496  19.418  1.00  0.00           H  
HETATM 2139  O   HOH B 704      16.120  12.264  23.983  1.00  0.00           O  
HETATM 2140  H1  HOH B 704      15.906  11.349  23.804  1.00  0.00           H  
HETATM 2141  H2  HOH B 704      16.561  12.246  24.833  1.00  0.00           H  
HETATM 2142  O   HOH B 705      15.987   5.248  18.414  1.00  0.00           O  
HETATM 2143  H1  HOH B 705      16.785   4.720  18.461  1.00  0.00           H  
HETATM 2144  H2  HOH B 705      15.288   4.649  18.678  1.00  0.00           H  
HETATM 2145  O   HOH B 706      19.590   8.765   9.198  1.00  0.00           O  
HETATM 2146  H1  HOH B 706      19.291   8.672   8.294  1.00  0.00           H  
HETATM 2147  H2  HOH B 706      19.850   9.683   9.272  1.00  0.00           H  
HETATM 2148  O   HOH B 707      17.911  14.503  22.429  1.00  0.00           O  
HETATM 2149  H1  HOH B 707      17.670  15.262  22.960  1.00  0.00           H  
HETATM 2150  H2  HOH B 707      17.190  13.885  22.551  1.00  0.00           H  
HETATM 2151  O   HOH B 708      16.644  16.698  23.558  1.00  0.00           O  
HETATM 2152  H1  HOH B 708      16.791  16.977  24.461  1.00  0.00           H  
HETATM 2153  H2  HOH B 708      16.549  17.514  23.066  1.00  0.00           H  
HETATM 2154  O   HOH B 709      19.081   3.138  15.737  1.00  0.00           O  
HETATM 2155  H1  HOH B 709      19.556   3.834  15.283  1.00  0.00           H  
HETATM 2156  H2  HOH B 709      19.567   2.340  15.527  1.00  0.00           H  
HETATM 2157  O   HOH B 710      -3.895   3.218  20.041  1.00  0.00           O  
HETATM 2158  H1  HOH B 710      -3.015   3.352  19.687  1.00  0.00           H  
HETATM 2159  H2  HOH B 710      -4.338   4.056  19.906  1.00  0.00           H  
HETATM 2160  O   HOH B 711      17.267   0.257   5.242  1.00  0.00           O  
HETATM 2161  H1  HOH B 711      18.155   0.475   5.525  1.00  0.00           H  
HETATM 2162  H2  HOH B 711      16.941   1.061   4.836  1.00  0.00           H  
HETATM 2163  O   HOH B 712       1.262   7.600   2.553  1.00  0.00           O  
HETATM 2164  H1  HOH B 712       0.829   6.967   3.127  1.00  0.00           H  
HETATM 2165  H2  HOH B 712       1.559   8.293   3.142  1.00  0.00           H  
HETATM 2166  O   HOH B 713       2.036   2.083   7.995  1.00  0.00           O  
HETATM 2167  H1  HOH B 713       2.746   1.970   7.363  1.00  0.00           H  
HETATM 2168  H2  HOH B 713       1.964   3.030   8.109  1.00  0.00           H  
HETATM 2169  O   HOH B 714      21.862  10.263  20.387  1.00  0.00           O  
HETATM 2170  H1  HOH B 714      21.904   9.641  21.114  1.00  0.00           H  
HETATM 2171  H2  HOH B 714      21.338  10.989  20.724  1.00  0.00           H  
HETATM 2172  O   HOH B 715      22.953  22.167  17.180  1.00  0.00           O  
HETATM 2173  H1  HOH B 715      23.875  22.258  17.424  1.00  0.00           H  
HETATM 2174  H2  HOH B 715      22.790  22.896  16.582  1.00  0.00           H  
HETATM 2175  O   HOH B 716      -3.507   5.810   8.903  1.00  0.00           O  
HETATM 2176  H1  HOH B 716      -4.189   5.825   9.575  1.00  0.00           H  
HETATM 2177  H2  HOH B 716      -3.791   5.133   8.288  1.00  0.00           H  
HETATM 2178  O   HOH B 717      17.991   9.991  11.123  1.00  0.00           O  
HETATM 2179  H1  HOH B 717      18.632   9.423  10.695  1.00  0.00           H  
HETATM 2180  H2  HOH B 717      18.474  10.395  11.844  1.00  0.00           H  
HETATM 2181  O   HOH B 718      17.335  19.628  22.160  1.00  0.00           O  
HETATM 2182  H1  HOH B 718      18.036  20.182  21.816  1.00  0.00           H  
HETATM 2183  H2  HOH B 718      16.804  20.217  22.695  1.00  0.00           H  
HETATM 2184  O   HOH B 719      -0.879  11.953  12.447  1.00  0.00           O  
HETATM 2185  H1  HOH B 719      -0.728  12.780  12.904  1.00  0.00           H  
HETATM 2186  H2  HOH B 719      -1.692  12.092  11.961  1.00  0.00           H  
HETATM 2187  O   HOH B 720      20.098  -0.240  16.128  1.00  0.00           O  
HETATM 2188  H1  HOH B 720      20.572   0.520  15.789  1.00  0.00           H  
HETATM 2189  H2  HOH B 720      20.526  -0.437  16.961  1.00  0.00           H  
HETATM 2190  O   HOH B 721      -4.142   5.272  22.455  1.00  0.00           O  
HETATM 2191  H1  HOH B 721      -3.576   5.541  21.731  1.00  0.00           H  
HETATM 2192  H2  HOH B 721      -3.563   4.793  23.048  1.00  0.00           H  
HETATM 2193  O   HOH B 722       9.726   2.497  10.644  1.00  0.00           O  
HETATM 2194  H1  HOH B 722      10.229   2.892   9.932  1.00  0.00           H  
HETATM 2195  H2  HOH B 722       9.412   3.242  11.157  1.00  0.00           H  
HETATM 2196  O   HOH B 723      24.172   8.561  24.354  1.00  0.00           O  
HETATM 2197  H1  HOH B 723      25.022   9.000  24.350  1.00  0.00           H  
HETATM 2198  H2  HOH B 723      24.189   8.012  25.138  1.00  0.00           H  
HETATM 2199  O   HOH B 724      -0.102  10.360  15.101  1.00  0.00           O  
HETATM 2200  H1  HOH B 724      -0.692  11.090  15.286  1.00  0.00           H  
HETATM 2201  H2  HOH B 724      -0.146  10.251  14.151  1.00  0.00           H  
HETATM 2202  O   HOH B 725      15.337   5.139  14.970  1.00  0.00           O  
HETATM 2203  H1  HOH B 725      14.954   5.942  15.323  1.00  0.00           H  
HETATM 2204  H2  HOH B 725      15.096   4.460  15.601  1.00  0.00           H  
HETATM 2205  O   HOH B 726      13.200  -1.714   9.268  1.00  0.00           O  
HETATM 2206  H1  HOH B 726      13.441  -2.272  10.008  1.00  0.00           H  
HETATM 2207  H2  HOH B 726      12.980  -0.871   9.665  1.00  0.00           H  
HETATM 2208  O   HOH B 727       1.445  10.361  21.142  1.00  0.00           O  
HETATM 2209  H1  HOH B 727       0.835   9.726  20.765  1.00  0.00           H  
HETATM 2210  H2  HOH B 727       2.252   9.866  21.279  1.00  0.00           H  
HETATM 2211  O   HOH B 728       2.160  -0.310  18.866  1.00  0.00           O  
HETATM 2212  H1  HOH B 728       3.016  -0.522  19.239  1.00  0.00           H  
HETATM 2213  H2  HOH B 728       1.611  -0.111  19.624  1.00  0.00           H  
HETATM 2214  O   HOH B 729      -3.365  10.168  18.530  1.00  0.00           O  
HETATM 2215  H1  HOH B 729      -4.304   9.992  18.586  1.00  0.00           H  
HETATM 2216  H2  HOH B 729      -3.035   9.515  17.913  1.00  0.00           H  
HETATM 2217  O   HOH B 730      -1.962   8.549  16.677  1.00  0.00           O  
HETATM 2218  H1  HOH B 730      -1.238   9.093  16.368  1.00  0.00           H  
HETATM 2219  H2  HOH B 730      -2.697   8.783  16.111  1.00  0.00           H  
HETATM 2220  O   HOH B 731      23.458   4.340   2.382  1.00  0.00           O  
HETATM 2221  H1  HOH B 731      23.063   5.100   1.954  1.00  0.00           H  
HETATM 2222  H2  HOH B 731      23.437   3.653   1.716  1.00  0.00           H  
HETATM 2223  O   HOH B 732       0.623   4.250  -4.634  1.00  0.00           O  
HETATM 2224  H1  HOH B 732       0.534   5.186  -4.455  1.00  0.00           H  
HETATM 2225  H2  HOH B 732       1.564   4.084  -4.579  1.00  0.00           H  
HETATM 2226  O   HOH B 733      -0.437   1.338   9.728  1.00  0.00           O  
HETATM 2227  H1  HOH B 733       0.271   1.791   9.269  1.00  0.00           H  
HETATM 2228  H2  HOH B 733      -1.169   1.955   9.709  1.00  0.00           H  
HETATM 2229  O   HOH B 734      10.352   4.639  15.496  1.00  0.00           O  
HETATM 2230  H1  HOH B 734      10.411   5.591  15.573  1.00  0.00           H  
HETATM 2231  H2  HOH B 734      10.382   4.472  14.554  1.00  0.00           H  
HETATM 2232  O   HOH B 735      -1.582  25.492  16.327  1.00  0.00           O  
HETATM 2233  H1  HOH B 735      -2.249  24.807  16.309  1.00  0.00           H  
HETATM 2234  H2  HOH B 735      -1.872  26.127  15.672  1.00  0.00           H  
HETATM 2235  O   HOH B 736      15.624  13.107  16.671  1.00  0.00           O  
HETATM 2236  H1  HOH B 736      16.259  13.302  17.360  1.00  0.00           H  
HETATM 2237  H2  HOH B 736      15.391  13.962  16.309  1.00  0.00           H  
HETATM 2238  O   HOH B 737      23.119   8.426  16.437  1.00  0.00           O  
HETATM 2239  H1  HOH B 737      22.338   7.939  16.700  1.00  0.00           H  
HETATM 2240  H2  HOH B 737      23.689   8.400  17.205  1.00  0.00           H  
HETATM 2241  O   HOH B 738      -2.306   0.603  12.367  1.00  0.00           O  
HETATM 2242  H1  HOH B 738      -2.748   0.157  11.644  1.00  0.00           H  
HETATM 2243  H2  HOH B 738      -2.935   1.261  12.663  1.00  0.00           H  
HETATM 2244  O   HOH B 739      -0.230  -0.817   0.546  1.00  0.00           O  
HETATM 2245  H1  HOH B 739       0.724  -0.740   0.579  1.00  0.00           H  
HETATM 2246  H2  HOH B 739      -0.513  -0.072   0.016  1.00  0.00           H  
HETATM 2247  O   HOH B 740      18.294   6.400  16.769  1.00  0.00           O  
HETATM 2248  H1  HOH B 740      17.705   7.150  16.679  1.00  0.00           H  
HETATM 2249  H2  HOH B 740      17.747   5.710  17.146  1.00  0.00           H  
HETATM 2250  O   HOH B 741      24.597  16.597  15.386  1.00  0.00           O  
HETATM 2251  H1  HOH B 741      25.187  16.907  16.072  1.00  0.00           H  
HETATM 2252  H2  HOH B 741      24.491  17.348  14.802  1.00  0.00           H  
HETATM 2253  O   HOH B 742      14.500  21.745  -4.278  1.00  0.00           O  
HETATM 2254  H1  HOH B 742      14.597  22.647  -3.972  1.00  0.00           H  
HETATM 2255  H2  HOH B 742      15.181  21.644  -4.944  1.00  0.00           H  
HETATM 2256  O   HOH B 743      20.304  11.362   8.438  1.00  0.00           O  
HETATM 2257  H1  HOH B 743      19.722  12.091   8.225  1.00  0.00           H  
HETATM 2258  H2  HOH B 743      20.866  11.700   9.136  1.00  0.00           H  
HETATM 2259  O   HOH B 744      18.531  11.621  -0.707  1.00  0.00           O  
HETATM 2260  H1  HOH B 744      17.873  12.132  -1.179  1.00  0.00           H  
HETATM 2261  H2  HOH B 744      18.474  10.745  -1.088  1.00  0.00           H  
HETATM 2262  O   HOH B 745      15.538  -3.897  12.242  1.00  0.00           O  
HETATM 2263  H1  HOH B 745      15.836  -3.607  11.380  1.00  0.00           H  
HETATM 2264  H2  HOH B 745      14.664  -3.519  12.334  1.00  0.00           H  
HETATM 2265  O   HOH B 746      20.562  22.228  14.773  1.00  0.00           O  
HETATM 2266  H1  HOH B 746      21.296  21.778  14.354  1.00  0.00           H  
HETATM 2267  H2  HOH B 746      19.786  21.887  14.327  1.00  0.00           H  
HETATM 2268  O   HOH B 747      17.955  25.775  -0.705  1.00  0.00           O  
HETATM 2269  H1  HOH B 747      17.476  26.597  -0.609  1.00  0.00           H  
HETATM 2270  H2  HOH B 747      18.277  25.580   0.175  1.00  0.00           H  
HETATM 2271  O   HOH B 748      15.762  20.042   8.565  1.00  0.00           O  
HETATM 2272  H1  HOH B 748      16.262  20.185   7.761  1.00  0.00           H  
HETATM 2273  H2  HOH B 748      16.364  19.571   9.141  1.00  0.00           H  
HETATM 2274  O   HOH B 749      12.221  -1.363   2.041  1.00  0.00           O  
HETATM 2275  H1  HOH B 749      12.482  -2.239   1.758  1.00  0.00           H  
HETATM 2276  H2  HOH B 749      13.041  -0.936   2.287  1.00  0.00           H  
HETATM 2277  O   HOH B 750      13.839  -0.307   3.828  1.00  0.00           O  
HETATM 2278  H1  HOH B 750      14.006   0.623   3.984  1.00  0.00           H  
HETATM 2279  H2  HOH B 750      13.679  -0.672   4.698  1.00  0.00           H  
HETATM 2280  O   HOH B 751      16.313  20.152  -2.171  1.00  0.00           O  
HETATM 2281  H1  HOH B 751      15.589  20.641  -2.560  1.00  0.00           H  
HETATM 2282  H2  HOH B 751      16.234  20.314  -1.231  1.00  0.00           H  
HETATM 2283  O   HOH B 752      17.683  -3.944  14.411  1.00  0.00           O  
HETATM 2284  H1  HOH B 752      18.295  -4.158  13.706  1.00  0.00           H  
HETATM 2285  H2  HOH B 752      16.940  -3.535  13.967  1.00  0.00           H  
HETATM 2286  O   HOH B 753      23.133  17.459   3.131  1.00  0.00           O  
HETATM 2287  H1  HOH B 753      23.001  18.043   3.878  1.00  0.00           H  
HETATM 2288  H2  HOH B 753      22.350  16.909   3.114  1.00  0.00           H  
HETATM 2289  O   HOH B 754      17.098  -1.845  -0.256  1.00  0.00           O  
HETATM 2290  H1  HOH B 754      17.095  -1.296   0.529  1.00  0.00           H  
HETATM 2291  H2  HOH B 754      17.545  -1.316  -0.917  1.00  0.00           H  
HETATM 2292  O   HOH B 755      17.992   6.184  11.225  1.00  0.00           O  
HETATM 2293  H1  HOH B 755      17.967   6.363  10.284  1.00  0.00           H  
HETATM 2294  H2  HOH B 755      18.872   5.839  11.380  1.00  0.00           H  
HETATM 2295  O   HOH B 756      12.593  14.135   8.360  1.00  0.00           O  
HETATM 2296  H1  HOH B 756      12.713  13.545   7.616  1.00  0.00           H  
HETATM 2297  H2  HOH B 756      13.431  14.588   8.444  1.00  0.00           H  
HETATM 2298  O   HOH B 757      23.848  13.476   4.366  1.00  0.00           O  
HETATM 2299  H1  HOH B 757      23.731  13.342   5.306  1.00  0.00           H  
HETATM 2300  H2  HOH B 757      24.292  14.322   4.298  1.00  0.00           H  
HETATM 2301  O   HOH B 758      -2.983  21.648   8.976  1.00  0.00           O  
HETATM 2302  H1  HOH B 758      -3.807  21.284   9.298  1.00  0.00           H  
HETATM 2303  H2  HOH B 758      -2.785  21.136   8.192  1.00  0.00           H  
HETATM 2304  O   HOH B 759      -2.082  25.732  13.647  1.00  0.00           O  
HETATM 2305  H1  HOH B 759      -1.769  24.828  13.660  1.00  0.00           H  
HETATM 2306  H2  HOH B 759      -2.505  25.827  12.793  1.00  0.00           H  
HETATM 2307  O   HOH B 760      -2.860  14.505  15.045  1.00  0.00           O  
HETATM 2308  H1  HOH B 760      -3.745  14.825  14.871  1.00  0.00           H  
HETATM 2309  H2  HOH B 760      -2.981  13.590  15.300  1.00  0.00           H  
HETATM 2310  O   HOH B 761      -1.936  24.378  -1.487  1.00  0.00           O  
HETATM 2311  H1  HOH B 761      -2.368  24.819  -2.218  1.00  0.00           H  
HETATM 2312  H2  HOH B 761      -1.549  25.088  -0.974  1.00  0.00           H  
HETATM 2313  O   HOH B 762      13.443  15.659   1.938  1.00  0.00           O  
HETATM 2314  H1  HOH B 762      12.555  15.314   2.032  1.00  0.00           H  
HETATM 2315  H2  HOH B 762      13.705  15.408   1.052  1.00  0.00           H  
HETATM 2316  O   HOH B 763      22.659  13.608   8.564  1.00  0.00           O  
HETATM 2317  H1  HOH B 763      22.263  13.828   9.408  1.00  0.00           H  
HETATM 2318  H2  HOH B 763      22.796  12.661   8.604  1.00  0.00           H  
HETATM 2319  O   HOH B 764      15.916  19.591   0.457  1.00  0.00           O  
HETATM 2320  H1  HOH B 764      15.443  18.759   0.474  1.00  0.00           H  
HETATM 2321  H2  HOH B 764      16.830  19.350   0.608  1.00  0.00           H  
HETATM 2322  O   HOH B 765      19.028  17.670   8.496  1.00  0.00           O  
HETATM 2323  H1  HOH B 765      18.553  17.654   7.665  1.00  0.00           H  
HETATM 2324  H2  HOH B 765      19.936  17.484   8.257  1.00  0.00           H  
HETATM 2325  O   HOH B 766      17.510  23.068  -1.061  1.00  0.00           O  
HETATM 2326  H1  HOH B 766      17.817  22.747  -1.909  1.00  0.00           H  
HETATM 2327  H2  HOH B 766      17.785  23.985  -1.038  1.00  0.00           H  
HETATM 2328  O   HOH B 767      18.550  19.227   1.254  1.00  0.00           O  
HETATM 2329  H1  HOH B 767      18.498  18.443   1.801  1.00  0.00           H  
HETATM 2330  H2  HOH B 767      19.468  19.274   0.987  1.00  0.00           H  
HETATM 2331  O   HOH B 768      -1.280  19.286  16.709  1.00  0.00           O  
HETATM 2332  H1  HOH B 768      -1.127  19.655  15.840  1.00  0.00           H  
HETATM 2333  H2  HOH B 768      -1.469  20.044  17.262  1.00  0.00           H  
HETATM 2334  O   HOH B 769      21.213  -0.709   7.415  1.00  0.00           O  
HETATM 2335  H1  HOH B 769      20.840  -1.316   6.776  1.00  0.00           H  
HETATM 2336  H2  HOH B 769      22.069  -0.477   7.055  1.00  0.00           H  
HETATM 2337  O   HOH B 770      -0.963  22.812  10.577  1.00  0.00           O  
HETATM 2338  H1  HOH B 770      -1.604  22.338  10.048  1.00  0.00           H  
HETATM 2339  H2  HOH B 770      -0.900  23.673  10.164  1.00  0.00           H  
HETATM 2340  O   HOH B 771      20.096  17.870  -1.260  1.00  0.00           O  
HETATM 2341  H1  HOH B 771      20.741  18.493  -0.926  1.00  0.00           H  
HETATM 2342  H2  HOH B 771      20.421  17.629  -2.127  1.00  0.00           H  
HETATM 2343  O   HOH B 772      21.307  12.564  -1.265  1.00  0.00           O  
HETATM 2344  H1  HOH B 772      21.414  11.908  -1.954  1.00  0.00           H  
HETATM 2345  H2  HOH B 772      20.473  12.342  -0.850  1.00  0.00           H  
HETATM 2346  O   HOH B 773      -2.808  20.423  23.981  1.00  0.00           O  
HETATM 2347  H1  HOH B 773      -3.264  19.633  24.270  1.00  0.00           H  
HETATM 2348  H2  HOH B 773      -1.897  20.149  23.873  1.00  0.00           H  
HETATM 2349  O   HOH B 774      24.056  11.087   9.130  1.00  0.00           O  
HETATM 2350  H1  HOH B 774      24.312  10.198   8.886  1.00  0.00           H  
HETATM 2351  H2  HOH B 774      24.690  11.650   8.684  1.00  0.00           H  
HETATM 2352  O   HOH B 775      17.481  13.721   3.996  1.00  0.00           O  
HETATM 2353  H1  HOH B 775      16.671  14.009   4.417  1.00  0.00           H  
HETATM 2354  H2  HOH B 775      17.191  13.214   3.238  1.00  0.00           H  
HETATM 2355  O   HOH B 776      17.293  17.342   5.912  1.00  0.00           O  
HETATM 2356  H1  HOH B 776      16.356  17.425   6.089  1.00  0.00           H  
HETATM 2357  H2  HOH B 776      17.340  16.966   5.033  1.00  0.00           H  
HETATM 2358  O   HOH B 777      15.925  22.007  23.385  1.00  0.00           O  
HETATM 2359  H1  HOH B 777      15.039  22.363  23.322  1.00  0.00           H  
HETATM 2360  H2  HOH B 777      16.366  22.319  22.595  1.00  0.00           H  
HETATM 2361  O   HOH B 778      18.752  15.356  12.384  1.00  0.00           O  
HETATM 2362  H1  HOH B 778      18.285  16.107  12.016  1.00  0.00           H  
HETATM 2363  H2  HOH B 778      19.410  15.743  12.962  1.00  0.00           H  
HETATM 2364  O   HOH B 779      15.697  17.584   2.596  1.00  0.00           O  
HETATM 2365  H1  HOH B 779      15.102  16.916   2.255  1.00  0.00           H  
HETATM 2366  H2  HOH B 779      16.495  17.104   2.815  1.00  0.00           H  
HETATM 2367  O   HOH B 780      19.688  13.792   5.518  1.00  0.00           O  
HETATM 2368  H1  HOH B 780      20.137  12.978   5.291  1.00  0.00           H  
HETATM 2369  H2  HOH B 780      18.937  13.824   4.925  1.00  0.00           H  
HETATM 2370  O   HOH B 781      23.455  21.880   1.512  1.00  0.00           O  
HETATM 2371  H1  HOH B 781      23.742  20.977   1.642  1.00  0.00           H  
HETATM 2372  H2  HOH B 781      23.380  21.974   0.562  1.00  0.00           H  
HETATM 2373  O   HOH B 782      23.138  21.267  13.866  1.00  0.00           O  
HETATM 2374  H1  HOH B 782      23.215  20.635  13.152  1.00  0.00           H  
HETATM 2375  H2  HOH B 782      23.927  21.804  13.798  1.00  0.00           H  
HETATM 2376  O   HOH B 783      24.982  11.294  12.389  1.00  0.00           O  
HETATM 2377  H1  HOH B 783      24.652  11.088  13.263  1.00  0.00           H  
HETATM 2378  H2  HOH B 783      24.542  10.669  11.813  1.00  0.00           H  
HETATM 2379  O   HOH B 784      13.009  18.754  12.674  1.00  0.00           O  
HETATM 2380  H1  HOH B 784      12.865  18.059  12.031  1.00  0.00           H  
HETATM 2381  H2  HOH B 784      12.760  19.558  12.219  1.00  0.00           H  
HETATM 2382  O   HOH B 785      21.500  -1.815  -2.721  1.00  0.00           O  
HETATM 2383  H1  HOH B 785      20.681  -1.322  -2.766  1.00  0.00           H  
HETATM 2384  H2  HOH B 785      21.263  -2.637  -2.292  1.00  0.00           H  
HETATM 2385  O   HOH B 786      23.822  12.522  -0.034  1.00  0.00           O  
HETATM 2386  H1  HOH B 786      23.149  12.489  -0.714  1.00  0.00           H  
HETATM 2387  H2  HOH B 786      24.211  13.393  -0.123  1.00  0.00           H  
HETATM 2388  O   HOH B 787      14.146   7.492  13.136  1.00  0.00           O  
HETATM 2389  H1  HOH B 787      14.097   7.733  14.061  1.00  0.00           H  
HETATM 2390  H2  HOH B 787      15.012   7.789  12.857  1.00  0.00           H  
HETATM 2391  O   HOH B 788       7.779   0.225  10.471  1.00  0.00           O  
HETATM 2392  H1  HOH B 788       7.042   0.431  11.047  1.00  0.00           H  
HETATM 2393  H2  HOH B 788       8.481   0.806  10.763  1.00  0.00           H  
HETATM 2394  O   HOH B 789      20.612  25.757  -1.730  1.00  0.00           O  
HETATM 2395  H1  HOH B 789      19.665  25.644  -1.654  1.00  0.00           H  
HETATM 2396  H2  HOH B 789      20.966  25.348  -0.940  1.00  0.00           H  
HETATM 2397  O   HOH B 790      20.139  24.513   3.676  1.00  0.00           O  
HETATM 2398  H1  HOH B 790      20.971  24.040   3.691  1.00  0.00           H  
HETATM 2399  H2  HOH B 790      19.508  23.900   4.053  1.00  0.00           H  
HETATM 2400  O   HOH B 791      23.614  24.387   2.591  1.00  0.00           O  
HETATM 2401  H1  HOH B 791      23.551  23.435   2.510  1.00  0.00           H  
HETATM 2402  H2  HOH B 791      23.539  24.552   3.531  1.00  0.00           H  
HETATM 2403  O   HOH B 792      22.702  19.281  12.122  1.00  0.00           O  
HETATM 2404  H1  HOH B 792      23.031  19.574  11.272  1.00  0.00           H  
HETATM 2405  H2  HOH B 792      22.425  18.377  11.974  1.00  0.00           H  
HETATM 2406  O   HOH B 793      24.627  19.461  -2.863  1.00  0.00           O  
HETATM 2407  H1  HOH B 793      25.531  19.766  -2.795  1.00  0.00           H  
HETATM 2408  H2  HOH B 793      24.214  20.068  -3.477  1.00  0.00           H  
HETATM 2409  O   HOH B 794      14.086  25.378   8.854  1.00  0.00           O  
HETATM 2410  H1  HOH B 794      14.809  26.001   8.922  1.00  0.00           H  
HETATM 2411  H2  HOH B 794      14.505  24.547   8.632  1.00  0.00           H  
HETATM 2412  O   HOH B 795      -3.133  11.937  16.001  1.00  0.00           O  
HETATM 2413  H1  HOH B 795      -2.996  11.691  16.916  1.00  0.00           H  
HETATM 2414  H2  HOH B 795      -3.973  11.540  15.769  1.00  0.00           H  
HETATM 2415  O   HOH B 796      25.696  23.079  13.157  1.00  0.00           O  
HETATM 2416  H1  HOH B 796      25.535  23.543  12.335  1.00  0.00           H  
HETATM 2417  H2  HOH B 796      25.248  23.603  13.820  1.00  0.00           H  
HETATM 2418  O   HOH B 797       3.118  19.674  12.522  1.00  0.00           O  
HETATM 2419  H1  HOH B 797       2.944  20.486  12.048  1.00  0.00           H  
HETATM 2420  H2  HOH B 797       3.467  19.078  11.859  1.00  0.00           H  
HETATM 2421  O   HOH B 798       0.797  16.649  15.339  1.00  0.00           O  
HETATM 2422  H1  HOH B 798       0.883  17.577  15.557  1.00  0.00           H  
HETATM 2423  H2  HOH B 798       0.871  16.197  16.179  1.00  0.00           H  
HETATM 2424  O   HOH B 799      21.287  22.054   6.778  1.00  0.00           O  
HETATM 2425  H1  HOH B 799      21.036  21.641   5.952  1.00  0.00           H  
HETATM 2426  H2  HOH B 799      20.661  22.770   6.888  1.00  0.00           H  
HETATM 2427  O   HOH B 800      11.445  19.506  -1.959  1.00  0.00           O  
HETATM 2428  H1  HOH B 800      11.928  19.324  -2.765  1.00  0.00           H  
HETATM 2429  H2  HOH B 800      11.350  18.651  -1.539  1.00  0.00           H  
HETATM 2430  O   HOH B 801       9.495  23.963  10.368  1.00  0.00           O  
HETATM 2431  H1  HOH B 801      10.431  23.894  10.555  1.00  0.00           H  
HETATM 2432  H2  HOH B 801       9.248  23.094  10.052  1.00  0.00           H  
HETATM 2433  O   HOH B 802      21.151  21.203  -3.184  1.00  0.00           O  
HETATM 2434  H1  HOH B 802      20.240  20.912  -3.168  1.00  0.00           H  
HETATM 2435  H2  HOH B 802      21.372  21.249  -4.114  1.00  0.00           H  
HETATM 2436  O   HOH B 803      17.138  23.210   1.553  1.00  0.00           O  
HETATM 2437  H1  HOH B 803      17.403  22.983   0.662  1.00  0.00           H  
HETATM 2438  H2  HOH B 803      17.520  24.074   1.705  1.00  0.00           H  
HETATM 2439  O   HOH B 804      13.038  22.905  23.210  1.00  0.00           O  
HETATM 2440  H1  HOH B 804      12.377  23.153  23.856  1.00  0.00           H  
HETATM 2441  H2  HOH B 804      12.536  22.538  22.482  1.00  0.00           H  
HETATM 2442  O   HOH B 805      12.031   0.608  10.776  1.00  0.00           O  
HETATM 2443  H1  HOH B 805      12.065   0.554  11.731  1.00  0.00           H  
HETATM 2444  H2  HOH B 805      11.437   1.338  10.599  1.00  0.00           H  
HETATM 2445  O   HOH B 806      -1.136  23.507   7.272  1.00  0.00           O  
HETATM 2446  H1  HOH B 806      -1.992  23.082   7.220  1.00  0.00           H  
HETATM 2447  H2  HOH B 806      -0.748  23.374   6.408  1.00  0.00           H  
HETATM 2448  O   HOH B 807      24.676  15.245  -1.133  1.00  0.00           O  
HETATM 2449  H1  HOH B 807      25.544  14.867  -1.278  1.00  0.00           H  
HETATM 2450  H2  HOH B 807      24.146  14.912  -1.857  1.00  0.00           H  
HETATM 2451  O   HOH B 808      23.304  14.934  -3.453  1.00  0.00           O  
HETATM 2452  H1  HOH B 808      23.797  15.219  -4.223  1.00  0.00           H  
HETATM 2453  H2  HOH B 808      23.331  13.978  -3.491  1.00  0.00           H  
HETATM 2454  O   HOH B 809      -3.845  21.916  -1.353  1.00  0.00           O  
HETATM 2455  H1  HOH B 809      -3.413  21.374  -2.014  1.00  0.00           H  
HETATM 2456  H2  HOH B 809      -3.172  22.537  -1.075  1.00  0.00           H  
HETATM 2457  O   HOH B 810      17.891  16.309   3.291  1.00  0.00           O  
HETATM 2458  H1  HOH B 810      17.776  15.365   3.394  1.00  0.00           H  
HETATM 2459  H2  HOH B 810      18.396  16.403   2.484  1.00  0.00           H  
HETATM 2460  O   HOH B 811      16.805  21.826   6.551  1.00  0.00           O  
HETATM 2461  H1  HOH B 811      16.588  21.989   5.633  1.00  0.00           H  
HETATM 2462  H2  HOH B 811      16.780  22.690   6.961  1.00  0.00           H  
HETATM 2463  O   HOH B 812      23.341  -2.776   1.272  1.00  0.00           O  
HETATM 2464  H1  HOH B 812      23.615  -2.293   0.492  1.00  0.00           H  
HETATM 2465  H2  HOH B 812      23.998  -3.465   1.371  1.00  0.00           H  
HETATM 2466  O   HOH B 813      14.477  16.937   6.345  1.00  0.00           O  
HETATM 2467  H1  HOH B 813      14.274  16.307   5.654  1.00  0.00           H  
HETATM 2468  H2  HOH B 813      13.855  17.651   6.210  1.00  0.00           H  
HETATM 2469  O   HOH B 814      23.577  24.967   5.443  1.00  0.00           O  
HETATM 2470  H1  HOH B 814      23.436  25.415   6.277  1.00  0.00           H  
HETATM 2471  H2  HOH B 814      24.486  24.671   5.479  1.00  0.00           H  
HETATM 2472  O   HOH B 815       5.882  24.368  12.573  1.00  0.00           O  
HETATM 2473  H1  HOH B 815       6.532  23.667  12.526  1.00  0.00           H  
HETATM 2474  H2  HOH B 815       5.045  23.931  12.415  1.00  0.00           H  
HETATM 2475  O   HOH B 816      -3.393  21.129  14.831  1.00  0.00           O  
HETATM 2476  H1  HOH B 816      -2.465  20.912  14.918  1.00  0.00           H  
HETATM 2477  H2  HOH B 816      -3.425  21.760  14.113  1.00  0.00           H  
HETATM 2478  O   HOH B 817       8.254  12.469  23.781  1.00  0.00           O  
HETATM 2479  H1  HOH B 817       8.935  13.141  23.811  1.00  0.00           H  
HETATM 2480  H2  HOH B 817       8.438  11.976  22.981  1.00  0.00           H  
HETATM 2481  O   HOH B 818      25.489   5.653  -1.056  1.00  0.00           O  
HETATM 2482  H1  HOH B 818      25.221   5.485  -1.959  1.00  0.00           H  
HETATM 2483  H2  HOH B 818      26.323   5.193  -0.963  1.00  0.00           H  
HETATM 2484  O   HOH B 819      20.924  24.596   7.899  1.00  0.00           O  
HETATM 2485  H1  HOH B 819      21.652  24.110   8.286  1.00  0.00           H  
HETATM 2486  H2  HOH B 819      21.334  25.356   7.487  1.00  0.00           H  
HETATM 2487  O   HOH B 820      22.245  16.620  11.538  1.00  0.00           O  
HETATM 2488  H1  HOH B 820      21.944  15.780  11.192  1.00  0.00           H  
HETATM 2489  H2  HOH B 820      23.136  16.448  11.843  1.00  0.00           H  
HETATM 2490  O   HOH B 821      -3.095  26.003   4.953  1.00  0.00           O  
HETATM 2491  H1  HOH B 821      -2.597  25.442   4.357  1.00  0.00           H  
HETATM 2492  H2  HOH B 821      -3.938  26.127   4.517  1.00  0.00           H  
HETATM 2493  O   HOH B 822      -3.887  -3.677   1.149  1.00  0.00           O  
HETATM 2494  H1  HOH B 822      -3.882  -3.749   0.194  1.00  0.00           H  
HETATM 2495  H2  HOH B 822      -3.342  -4.405   1.447  1.00  0.00           H  
HETATM 2496  O   HOH B 823      16.090  22.358   3.962  1.00  0.00           O  
HETATM 2497  H1  HOH B 823      16.367  22.413   3.048  1.00  0.00           H  
HETATM 2498  H2  HOH B 823      15.863  23.257   4.199  1.00  0.00           H  
HETATM 2499  O   HOH B 824      13.787  -2.458  -2.980  1.00  0.00           O  
HETATM 2500  H1  HOH B 824      13.802  -2.648  -2.042  1.00  0.00           H  
HETATM 2501  H2  HOH B 824      13.980  -3.298  -3.398  1.00  0.00           H  
HETATM 2502  O   HOH B 825      17.269  17.485  -1.792  1.00  0.00           O  
HETATM 2503  H1  HOH B 825      18.175  17.646  -1.529  1.00  0.00           H  
HETATM 2504  H2  HOH B 825      16.913  18.355  -1.969  1.00  0.00           H  
HETATM 2505  O   HOH B 826      20.818  14.179  10.535  1.00  0.00           O  
HETATM 2506  H1  HOH B 826      21.102  13.319  10.843  1.00  0.00           H  
HETATM 2507  H2  HOH B 826      20.247  14.506  11.230  1.00  0.00           H  
HETATM 2508  O   HOH B 827      21.924  19.121   5.179  1.00  0.00           O  
HETATM 2509  H1  HOH B 827      21.025  18.943   5.454  1.00  0.00           H  
HETATM 2510  H2  HOH B 827      21.862  19.923   4.660  1.00  0.00           H  
HETATM 2511  O   HOH B 828       3.830   0.698  23.836  1.00  0.00           O  
HETATM 2512  H1  HOH B 828       4.205   0.783  24.712  1.00  0.00           H  
HETATM 2513  H2  HOH B 828       3.347  -0.128  23.860  1.00  0.00           H  
HETATM 2514  O   HOH B 829      -3.465  19.077   3.391  1.00  0.00           O  
HETATM 2515  H1  HOH B 829      -3.830  19.482   2.605  1.00  0.00           H  
HETATM 2516  H2  HOH B 829      -4.159  19.155   4.046  1.00  0.00           H  
HETATM 2517  O   HOH B 830      17.076  -1.109  22.723  1.00  0.00           O  
HETATM 2518  H1  HOH B 830      17.613  -1.690  23.262  1.00  0.00           H  
HETATM 2519  H2  HOH B 830      17.690  -0.453  22.392  1.00  0.00           H  
HETATM 2520  O   HOH B 831      15.078  21.300  12.636  1.00  0.00           O  
HETATM 2521  H1  HOH B 831      14.829  21.565  13.521  1.00  0.00           H  
HETATM 2522  H2  HOH B 831      14.503  20.561  12.436  1.00  0.00           H  
HETATM 2523  O   HOH B 832      15.773  23.357  18.298  1.00  0.00           O  
HETATM 2524  H1  HOH B 832      16.523  23.187  17.728  1.00  0.00           H  
HETATM 2525  H2  HOH B 832      15.587  24.289  18.177  1.00  0.00           H  
HETATM 2526  O   HOH B 833      22.063  24.700   0.332  1.00  0.00           O  
HETATM 2527  H1  HOH B 833      22.502  24.990   1.132  1.00  0.00           H  
HETATM 2528  H2  HOH B 833      22.515  23.891   0.091  1.00  0.00           H  
HETATM 2529  O   HOH B 834      17.983  23.591  -3.977  1.00  0.00           O  
HETATM 2530  H1  HOH B 834      18.908  23.656  -4.214  1.00  0.00           H  
HETATM 2531  H2  HOH B 834      17.712  22.733  -4.304  1.00  0.00           H  
HETATM 2532  O   HOH B 835      13.597  16.789  -1.771  1.00  0.00           O  
HETATM 2533  H1  HOH B 835      13.399  15.938  -2.163  1.00  0.00           H  
HETATM 2534  H2  HOH B 835      13.757  17.365  -2.518  1.00  0.00           H  
HETATM 2535  O   HOH B 836      24.687  19.280  15.314  1.00  0.00           O  
HETATM 2536  H1  HOH B 836      25.541  19.681  15.155  1.00  0.00           H  
HETATM 2537  H2  HOH B 836      24.066  19.850  14.859  1.00  0.00           H  
HETATM 2538  O   HOH B 837      15.168  18.436  14.378  1.00  0.00           O  
HETATM 2539  H1  HOH B 837      14.860  18.096  15.218  1.00  0.00           H  
HETATM 2540  H2  HOH B 837      14.380  18.491  13.838  1.00  0.00           H  
HETATM 2541  O   HOH B 838      24.910  15.399  24.118  1.00  0.00           O  
HETATM 2542  H1  HOH B 838      24.478  15.074  23.328  1.00  0.00           H  
HETATM 2543  H2  HOH B 838      25.729  14.907  24.164  1.00  0.00           H  
HETATM 2544  O   HOH B 839      25.317  16.151   4.616  1.00  0.00           O  
HETATM 2545  H1  HOH B 839      26.123  16.552   4.290  1.00  0.00           H  
HETATM 2546  H2  HOH B 839      24.697  16.239   3.892  1.00  0.00           H  
HETATM 2547  O   HOH B 840      25.723  -2.706  17.732  1.00  0.00           O  
HETATM 2548  H1  HOH B 840      25.956  -3.358  17.071  1.00  0.00           H  
HETATM 2549  H2  HOH B 840      24.781  -2.821  17.861  1.00  0.00           H  
HETATM 2550  O   HOH B 841      10.598  20.354  23.873  1.00  0.00           O  
HETATM 2551  H1  HOH B 841       9.740  20.777  23.894  1.00  0.00           H  
HETATM 2552  H2  HOH B 841      11.073  20.808  23.177  1.00  0.00           H  
HETATM 2553  O   HOH B 842      -2.532  16.557  21.126  1.00  0.00           O  
HETATM 2554  H1  HOH B 842      -2.025  15.928  20.612  1.00  0.00           H  
HETATM 2555  H2  HOH B 842      -3.138  16.948  20.496  1.00  0.00           H  
HETATM 2556  O   HOH B 843      22.385   6.173  24.675  1.00  0.00           O  
HETATM 2557  H1  HOH B 843      22.365   6.724  25.457  1.00  0.00           H  
HETATM 2558  H2  HOH B 843      22.237   6.781  23.950  1.00  0.00           H  
HETATM 2559  O   HOH B 844      25.084  22.476  20.991  1.00  0.00           O  
HETATM 2560  H1  HOH B 844      24.508  22.530  21.753  1.00  0.00           H  
HETATM 2561  H2  HOH B 844      24.576  21.991  20.340  1.00  0.00           H  
HETATM 2562  O   HOH B 845      23.413  20.673  19.569  1.00  0.00           O  
HETATM 2563  H1  HOH B 845      22.598  20.585  19.076  1.00  0.00           H  
HETATM 2564  H2  HOH B 845      23.352  20.007  20.254  1.00  0.00           H  
HETATM 2565  O   HOH B 846      22.436  14.287  18.985  1.00  0.00           O  
HETATM 2566  H1  HOH B 846      22.582  15.118  18.534  1.00  0.00           H  
HETATM 2567  H2  HOH B 846      21.501  14.113  18.874  1.00  0.00           H  
HETATM 2568  O   HOH B 847      22.612   1.213  25.161  1.00  0.00           O  
HETATM 2569  H1  HOH B 847      21.788   0.816  24.879  1.00  0.00           H  
HETATM 2570  H2  HOH B 847      22.607   2.083  24.762  1.00  0.00           H  
HETATM 2571  O   HOH B 848      -1.173  21.756  18.154  1.00  0.00           O  
HETATM 2572  H1  HOH B 848      -0.247  21.541  18.039  1.00  0.00           H  
HETATM 2573  H2  HOH B 848      -1.168  22.612  18.583  1.00  0.00           H  
HETATM 2574  O   HOH B 849      19.861  17.810  22.185  1.00  0.00           O  
HETATM 2575  H1  HOH B 849      20.547  18.291  21.723  1.00  0.00           H  
HETATM 2576  H2  HOH B 849      19.077  18.349  22.077  1.00  0.00           H  
HETATM 2577  O   HOH B 850      24.051  11.053  15.196  1.00  0.00           O  
HETATM 2578  H1  HOH B 850      24.058  11.988  14.988  1.00  0.00           H  
HETATM 2579  H2  HOH B 850      23.173  10.890  15.539  1.00  0.00           H  
HETATM 2580  O   HOH B 851      22.048  13.582  23.876  1.00  0.00           O  
HETATM 2581  H1  HOH B 851      22.738  12.952  23.671  1.00  0.00           H  
HETATM 2582  H2  HOH B 851      22.409  14.428  23.611  1.00  0.00           H  
HETATM 2583  O   HOH B 852      25.890  24.077  16.871  1.00  0.00           O  
HETATM 2584  H1  HOH B 852      25.360  24.426  17.588  1.00  0.00           H  
HETATM 2585  H2  HOH B 852      26.026  23.157  17.098  1.00  0.00           H  
HETATM 2586  O   HOH B 853      23.540  19.345  23.460  1.00  0.00           O  
HETATM 2587  H1  HOH B 853      24.179  19.845  23.967  1.00  0.00           H  
HETATM 2588  H2  HOH B 853      24.043  18.981  22.732  1.00  0.00           H  
HETATM 2589  O   HOH B 854      23.794  13.962  21.643  1.00  0.00           O  
HETATM 2590  H1  HOH B 854      23.344  14.348  20.892  1.00  0.00           H  
HETATM 2591  H2  HOH B 854      23.855  13.030  21.433  1.00  0.00           H  
HETATM 2592  O   HOH B 855      16.807  16.483  19.551  1.00  0.00           O  
HETATM 2593  H1  HOH B 855      17.426  17.210  19.616  1.00  0.00           H  
HETATM 2594  H2  HOH B 855      16.794  16.262  18.619  1.00  0.00           H  
HETATM 2595  O   HOH B 856      22.101  -3.279  21.544  1.00  0.00           O  
HETATM 2596  H1  HOH B 856      21.871  -3.868  20.826  1.00  0.00           H  
HETATM 2597  H2  HOH B 856      22.894  -3.659  21.922  1.00  0.00           H  
HETATM 2598  O   HOH B 857      20.082   8.300  24.390  1.00  0.00           O  
HETATM 2599  H1  HOH B 857      19.689   9.173  24.382  1.00  0.00           H  
HETATM 2600  H2  HOH B 857      19.345   7.707  24.540  1.00  0.00           H  
HETATM 2601  O   HOH B 858      -0.220  -1.316  -3.459  1.00  0.00           O  
HETATM 2602  H1  HOH B 858      -0.857  -0.858  -4.008  1.00  0.00           H  
HETATM 2603  H2  HOH B 858      -0.747  -1.902  -2.917  1.00  0.00           H  
HETATM 2604  O   HOH B 859      25.062  18.054  21.499  1.00  0.00           O  
HETATM 2605  H1  HOH B 859      25.777  17.550  21.888  1.00  0.00           H  
HETATM 2606  H2  HOH B 859      25.453  18.472  20.732  1.00  0.00           H  
HETATM 2607  O   HOH B 860      15.381  18.872  20.243  1.00  0.00           O  
HETATM 2608  H1  HOH B 860      15.492  18.150  19.624  1.00  0.00           H  
HETATM 2609  H2  HOH B 860      16.096  18.764  20.869  1.00  0.00           H  
HETATM 2610  O   HOH B 861      16.722  -0.054  15.252  1.00  0.00           O  
HETATM 2611  H1  HOH B 861      16.847  -0.004  14.305  1.00  0.00           H  
HETATM 2612  H2  HOH B 861      17.593   0.097  15.618  1.00  0.00           H  
HETATM 2613  O   HOH B 862      25.004  24.857  19.338  1.00  0.00           O  
HETATM 2614  H1  HOH B 862      25.846  25.208  19.630  1.00  0.00           H  
HETATM 2615  H2  HOH B 862      24.830  24.126  19.931  1.00  0.00           H  
HETATM 2616  O   HOH B 863      12.820  -2.746  22.095  1.00  0.00           O  
HETATM 2617  H1  HOH B 863      13.460  -3.361  22.455  1.00  0.00           H  
HETATM 2618  H2  HOH B 863      13.107  -1.889  22.410  1.00  0.00           H  
HETATM 2619  O   HOH B 864      22.142  22.448  -1.086  1.00  0.00           O  
HETATM 2620  H1  HOH B 864      21.651  23.257  -0.943  1.00  0.00           H  
HETATM 2621  H2  HOH B 864      21.794  22.099  -1.906  1.00  0.00           H  
HETATM 2622  O   HOH B 865      13.024  24.456  19.823  1.00  0.00           O  
HETATM 2623  H1  HOH B 865      13.565  24.550  20.607  1.00  0.00           H  
HETATM 2624  H2  HOH B 865      13.159  23.550  19.546  1.00  0.00           H  
HETATM 2625  O   HOH B 866      19.604  20.997  17.081  1.00  0.00           O  
HETATM 2626  H1  HOH B 866      18.836  20.643  16.632  1.00  0.00           H  
HETATM 2627  H2  HOH B 866      20.134  21.382  16.383  1.00  0.00           H  
HETATM 2628  O   HOH B 867      17.237  19.561  15.793  1.00  0.00           O  
HETATM 2629  H1  HOH B 867      16.502  19.126  15.362  1.00  0.00           H  
HETATM 2630  H2  HOH B 867      16.840  20.037  16.522  1.00  0.00           H  
HETATM 2631  O   HOH B 868      -0.843  25.742  18.870  1.00  0.00           O  
HETATM 2632  H1  HOH B 868      -1.121  25.544  17.976  1.00  0.00           H  
HETATM 2633  H2  HOH B 868      -0.407  26.592  18.804  1.00  0.00           H  
HETATM 2634  O   HOH B 869      20.406   5.460  15.121  1.00  0.00           O  
HETATM 2635  H1  HOH B 869      21.237   5.675  15.545  1.00  0.00           H  
HETATM 2636  H2  HOH B 869      19.738   5.801  15.716  1.00  0.00           H  
HETATM 2637  O   HOH B 870      -1.312  17.205  -4.460  1.00  0.00           O  
HETATM 2638  H1  HOH B 870      -2.153  17.663  -4.451  1.00  0.00           H  
HETATM 2639  H2  HOH B 870      -1.126  17.065  -5.389  1.00  0.00           H  
HETATM 2640  O   HOH B 871      14.558  22.617  14.984  1.00  0.00           O  
HETATM 2641  H1  HOH B 871      15.381  23.050  15.210  1.00  0.00           H  
HETATM 2642  H2  HOH B 871      13.919  22.982  15.595  1.00  0.00           H  
HETATM 2643  O   HOH B 872      19.942  -2.289  18.367  1.00  0.00           O  
HETATM 2644  H1  HOH B 872      19.068  -2.010  18.642  1.00  0.00           H  
HETATM 2645  H2  HOH B 872      19.985  -3.215  18.606  1.00  0.00           H  
HETATM 2646  O   HOH B 873      24.790  12.170  24.044  1.00  0.00           O  
HETATM 2647  H1  HOH B 873      25.399  12.899  23.929  1.00  0.00           H  
HETATM 2648  H2  HOH B 873      25.351  11.399  24.127  1.00  0.00           H  
HETATM 2649  O   HOH B 874      19.577  16.490   1.108  1.00  0.00           O  
HETATM 2650  H1  HOH B 874      20.439  16.091   1.227  1.00  0.00           H  
HETATM 2651  H2  HOH B 874      19.608  16.874   0.232  1.00  0.00           H  
HETATM 2652  O   HOH B 875      17.003  18.000  12.351  1.00  0.00           O  
HETATM 2653  H1  HOH B 875      16.625  18.105  13.225  1.00  0.00           H  
HETATM 2654  H2  HOH B 875      17.441  18.833  12.177  1.00  0.00           H  
HETATM 2655  O   HOH B 876      25.342   2.510  16.747  1.00  0.00           O  
HETATM 2656  H1  HOH B 876      24.953   2.215  15.924  1.00  0.00           H  
HETATM 2657  H2  HOH B 876      25.010   1.897  17.403  1.00  0.00           H  
HETATM 2658  O   HOH B 877       1.023  16.304  18.323  1.00  0.00           O  
HETATM 2659  H1  HOH B 877       1.417  16.850  19.003  1.00  0.00           H  
HETATM 2660  H2  HOH B 877       0.217  15.972  18.719  1.00  0.00           H  
HETATM 2661  O   HOH B 878      20.550  23.957  24.593  1.00  0.00           O  
HETATM 2662  H1  HOH B 878      20.912  23.112  24.327  1.00  0.00           H  
HETATM 2663  H2  HOH B 878      21.166  24.287  25.247  1.00  0.00           H  
HETATM 2664  O   HOH B 879      18.300  -3.353  -4.975  1.00  0.00           O  
HETATM 2665  H1  HOH B 879      18.833  -3.630  -4.230  1.00  0.00           H  
HETATM 2666  H2  HOH B 879      18.936  -3.139  -5.658  1.00  0.00           H  
HETATM 2667  O   HOH B 880      -1.952  -1.514  14.645  1.00  0.00           O  
HETATM 2668  H1  HOH B 880      -1.980  -0.855  13.951  1.00  0.00           H  
HETATM 2669  H2  HOH B 880      -2.624  -2.150  14.400  1.00  0.00           H  
HETATM 2670  O   HOH B 881      12.012  25.304  13.595  1.00  0.00           O  
HETATM 2671  H1  HOH B 881      11.075  25.217  13.418  1.00  0.00           H  
HETATM 2672  H2  HOH B 881      12.120  24.969  14.485  1.00  0.00           H  
HETATM 2673  O   HOH B 882      16.370  20.252  18.209  1.00  0.00           O  
HETATM 2674  H1  HOH B 882      16.067  21.151  18.335  1.00  0.00           H  
HETATM 2675  H2  HOH B 882      15.823  19.730  18.796  1.00  0.00           H  
HETATM 2676  O   HOH B 883      -3.147   2.261  -4.090  1.00  0.00           O  
HETATM 2677  H1  HOH B 883      -2.818   2.715  -4.866  1.00  0.00           H  
HETATM 2678  H2  HOH B 883      -2.403   2.242  -3.489  1.00  0.00           H  
HETATM 2679  O   HOH B 884       0.547  21.906  20.979  1.00  0.00           O  
HETATM 2680  H1  HOH B 884      -0.388  22.072  21.096  1.00  0.00           H  
HETATM 2681  H2  HOH B 884       0.685  21.035  21.353  1.00  0.00           H  
HETATM 2682  O   HOH B 885       5.985  22.277  16.974  1.00  0.00           O  
HETATM 2683  H1  HOH B 885       6.812  21.806  17.079  1.00  0.00           H  
HETATM 2684  H2  HOH B 885       6.245  23.189  16.838  1.00  0.00           H  
HETATM 2685  O   HOH B 886       9.098  25.291  13.109  1.00  0.00           O  
HETATM 2686  H1  HOH B 886       9.405  24.702  12.420  1.00  0.00           H  
HETATM 2687  H2  HOH B 886       8.329  25.719  12.733  1.00  0.00           H  
HETATM 2688  O   HOH B 887       0.105   9.719  38.766  1.00  0.00           O  
HETATM 2689  H1  HOH B 887       0.005  10.468  39.353  1.00  0.00           H  
HETATM 2690  H2  HOH B 887       0.650   9.102  39.254  1.00  0.00           H  
HETATM 2691  O   HOH B 888      15.386  13.048  28.467  1.00  0.00           O  
HETATM 2692  H1  HOH B 888      15.291  12.170  28.837  1.00  0.00           H  
HETATM 2693  H2  HOH B 888      14.621  13.153  27.902  1.00  0.00           H  
HETATM 2694  O   HOH B 889       2.948  23.318  29.138  1.00  0.00           O  
HETATM 2695  H1  HOH B 889       2.243  22.761  29.468  1.00  0.00           H  
HETATM 2696  H2  HOH B 889       2.973  24.057  29.746  1.00  0.00           H  
HETATM 2697  O   HOH B 890       7.869   8.012  37.086  1.00  0.00           O  
HETATM 2698  H1  HOH B 890       7.274   7.289  37.285  1.00  0.00           H  
HETATM 2699  H2  HOH B 890       8.741   7.620  37.114  1.00  0.00           H  
HETATM 2700  O   HOH B 891       1.863   3.013  33.706  1.00  0.00           O  
HETATM 2701  H1  HOH B 891       1.398   2.216  33.453  1.00  0.00           H  
HETATM 2702  H2  HOH B 891       1.887   3.540  32.907  1.00  0.00           H  
HETATM 2703  O   HOH B 892      11.089  13.872  40.610  1.00  0.00           O  
HETATM 2704  H1  HOH B 892      10.278  13.690  40.135  1.00  0.00           H  
HETATM 2705  H2  HOH B 892      11.774  13.816  39.943  1.00  0.00           H  
HETATM 2706  O   HOH B 893      -3.380  10.117  33.541  1.00  0.00           O  
HETATM 2707  H1  HOH B 893      -4.203  10.437  33.169  1.00  0.00           H  
HETATM 2708  H2  HOH B 893      -3.107   9.416  32.950  1.00  0.00           H  
HETATM 2709  O   HOH B 894      14.840  14.657  34.289  1.00  0.00           O  
HETATM 2710  H1  HOH B 894      14.453  14.216  35.046  1.00  0.00           H  
HETATM 2711  H2  HOH B 894      14.133  15.200  33.941  1.00  0.00           H  
HETATM 2712  O   HOH B 895       5.048   4.726  42.831  1.00  0.00           O  
HETATM 2713  H1  HOH B 895       4.442   4.293  43.433  1.00  0.00           H  
HETATM 2714  H2  HOH B 895       5.378   4.020  42.275  1.00  0.00           H  
HETATM 2715  O   HOH B 896       7.210   7.392  30.709  1.00  0.00           O  
HETATM 2716  H1  HOH B 896       6.626   7.842  31.319  1.00  0.00           H  
HETATM 2717  H2  HOH B 896       7.663   6.741  31.245  1.00  0.00           H  
HETATM 2718  O   HOH B 897      13.451  11.271  42.913  1.00  0.00           O  
HETATM 2719  H1  HOH B 897      13.932  11.188  43.737  1.00  0.00           H  
HETATM 2720  H2  HOH B 897      14.116  11.152  42.235  1.00  0.00           H  
HETATM 2721  O   HOH B 898      18.064   5.548  31.341  1.00  0.00           O  
HETATM 2722  H1  HOH B 898      17.975   5.782  30.417  1.00  0.00           H  
HETATM 2723  H2  HOH B 898      18.723   6.155  31.679  1.00  0.00           H  
HETATM 2724  O   HOH B 899       1.599   9.730  33.955  1.00  0.00           O  
HETATM 2725  H1  HOH B 899       1.749   9.761  34.900  1.00  0.00           H  
HETATM 2726  H2  HOH B 899       0.738  10.130  33.835  1.00  0.00           H  
HETATM 2727  O   HOH B 900      25.292  15.004  40.207  1.00  0.00           O  
HETATM 2728  H1  HOH B 900      25.632  15.577  40.895  1.00  0.00           H  
HETATM 2729  H2  HOH B 900      25.882  15.142  39.466  1.00  0.00           H  
HETATM 2730  O   HOH B 901       8.915  21.596  39.203  1.00  0.00           O  
HETATM 2731  H1  HOH B 901       9.848  21.404  39.114  1.00  0.00           H  
HETATM 2732  H2  HOH B 901       8.508  21.165  38.452  1.00  0.00           H  
HETATM 2733  O   HOH B 902      24.021   1.607  30.554  1.00  0.00           O  
HETATM 2734  H1  HOH B 902      23.081   1.727  30.418  1.00  0.00           H  
HETATM 2735  H2  HOH B 902      24.200   0.723  30.235  1.00  0.00           H  
HETATM 2736  O   HOH B 903      14.347  17.403  25.686  1.00  0.00           O  
HETATM 2737  H1  HOH B 903      13.693  18.093  25.572  1.00  0.00           H  
HETATM 2738  H2  HOH B 903      14.263  16.861  24.902  1.00  0.00           H  
HETATM 2739  O   HOH B 904       6.669  12.028  31.670  1.00  0.00           O  
HETATM 2740  H1  HOH B 904       7.118  12.869  31.754  1.00  0.00           H  
HETATM 2741  H2  HOH B 904       5.861  12.137  32.172  1.00  0.00           H  
HETATM 2742  O   HOH B 905      24.784   5.983  40.778  1.00  0.00           O  
HETATM 2743  H1  HOH B 905      23.845   6.044  40.604  1.00  0.00           H  
HETATM 2744  H2  HOH B 905      24.841   5.640  41.670  1.00  0.00           H  
HETATM 2745  O   HOH B 906      -1.627  16.814  28.851  1.00  0.00           O  
HETATM 2746  H1  HOH B 906      -0.834  17.350  28.852  1.00  0.00           H  
HETATM 2747  H2  HOH B 906      -1.343  15.964  29.187  1.00  0.00           H  
HETATM 2748  O   HOH B 907      13.962  10.500  35.670  1.00  0.00           O  
HETATM 2749  H1  HOH B 907      13.236  10.408  35.053  1.00  0.00           H  
HETATM 2750  H2  HOH B 907      13.688  10.000  36.439  1.00  0.00           H  
HETATM 2751  O   HOH B 908       9.514  10.722  25.540  1.00  0.00           O  
HETATM 2752  H1  HOH B 908       8.885  10.021  25.711  1.00  0.00           H  
HETATM 2753  H2  HOH B 908       9.062  11.307  24.932  1.00  0.00           H  
HETATM 2754  O   HOH B 909      12.917  18.072  38.372  1.00  0.00           O  
HETATM 2755  H1  HOH B 909      13.262  18.948  38.203  1.00  0.00           H  
HETATM 2756  H2  HOH B 909      13.647  17.484  38.178  1.00  0.00           H  
HETATM 2757  O   HOH B 910       7.744  19.162  33.548  1.00  0.00           O  
HETATM 2758  H1  HOH B 910       7.674  19.926  32.977  1.00  0.00           H  
HETATM 2759  H2  HOH B 910       8.060  18.462  32.976  1.00  0.00           H  
HETATM 2760  O   HOH B 911      10.515  22.093  26.896  1.00  0.00           O  
HETATM 2761  H1  HOH B 911      11.139  22.087  26.170  1.00  0.00           H  
HETATM 2762  H2  HOH B 911      10.956  21.608  27.594  1.00  0.00           H  
HETATM 2763  O   HOH B 912      -2.427   3.912  30.143  1.00  0.00           O  
HETATM 2764  H1  HOH B 912      -2.103   3.124  29.708  1.00  0.00           H  
HETATM 2765  H2  HOH B 912      -1.641   4.338  30.486  1.00  0.00           H  
HETATM 2766  O   HOH B 913       0.362  -2.261  41.643  1.00  0.00           O  
HETATM 2767  H1  HOH B 913      -0.569  -2.124  41.469  1.00  0.00           H  
HETATM 2768  H2  HOH B 913       0.752  -2.385  40.778  1.00  0.00           H  
HETATM 2769  O   HOH B 914       7.003  -1.775  43.151  1.00  0.00           O  
HETATM 2770  H1  HOH B 914       6.741  -0.854  43.144  1.00  0.00           H  
HETATM 2771  H2  HOH B 914       7.676  -1.828  43.829  1.00  0.00           H  
HETATM 2772  O   HOH B 915      11.139  -3.276  33.877  1.00  0.00           O  
HETATM 2773  H1  HOH B 915      10.749  -2.528  33.425  1.00  0.00           H  
HETATM 2774  H2  HOH B 915      11.074  -3.996  33.250  1.00  0.00           H  
HETATM 2775  O   HOH B 916      11.403  10.079  38.100  1.00  0.00           O  
HETATM 2776  H1  HOH B 916      10.794  10.025  38.837  1.00  0.00           H  
HETATM 2777  H2  HOH B 916      10.852  10.300  37.349  1.00  0.00           H  
HETATM 2778  O   HOH B 917       2.859  22.970  34.763  1.00  0.00           O  
HETATM 2779  H1  HOH B 917       3.076  23.853  35.061  1.00  0.00           H  
HETATM 2780  H2  HOH B 917       3.001  22.994  33.817  1.00  0.00           H  
HETATM 2781  O   HOH B 918      24.519  11.615  32.648  1.00  0.00           O  
HETATM 2782  H1  HOH B 918      24.433  12.193  31.890  1.00  0.00           H  
HETATM 2783  H2  HOH B 918      24.172  12.125  33.380  1.00  0.00           H  
HETATM 2784  O   HOH B 919       4.338   2.428  28.507  1.00  0.00           O  
HETATM 2785  H1  HOH B 919       5.002   2.950  28.057  1.00  0.00           H  
HETATM 2786  H2  HOH B 919       3.972   3.021  29.164  1.00  0.00           H  
HETATM 2787  O   HOH B 920      20.369   5.455  42.370  1.00  0.00           O  
HETATM 2788  H1  HOH B 920      20.705   4.562  42.300  1.00  0.00           H  
HETATM 2789  H2  HOH B 920      20.275   5.603  43.311  1.00  0.00           H  
HETATM 2790  O   HOH B 921       3.778   9.814  32.097  1.00  0.00           O  
HETATM 2791  H1  HOH B 921       3.143   9.553  32.764  1.00  0.00           H  
HETATM 2792  H2  HOH B 921       4.349   9.052  31.998  1.00  0.00           H  
HETATM 2793  O   HOH B 922       5.070  -1.149  37.306  1.00  0.00           O  
HETATM 2794  H1  HOH B 922       5.250  -0.693  36.484  1.00  0.00           H  
HETATM 2795  H2  HOH B 922       5.757  -0.850  37.903  1.00  0.00           H  
HETATM 2796  O   HOH B 923      11.835  10.037  34.016  1.00  0.00           O  
HETATM 2797  H1  HOH B 923      11.149  10.610  33.674  1.00  0.00           H  
HETATM 2798  H2  HOH B 923      11.386   9.215  34.213  1.00  0.00           H  
HETATM 2799  O   HOH B 924       3.633  13.345  37.507  1.00  0.00           O  
HETATM 2800  H1  HOH B 924       3.117  13.938  38.054  1.00  0.00           H  
HETATM 2801  H2  HOH B 924       3.598  12.505  37.965  1.00  0.00           H  
HETATM 2802  O   HOH B 925      18.439  -0.351  27.669  1.00  0.00           O  
HETATM 2803  H1  HOH B 925      17.666  -0.381  27.105  1.00  0.00           H  
HETATM 2804  H2  HOH B 925      18.782   0.536  27.558  1.00  0.00           H  
HETATM 2805  O   HOH B 926      17.213  16.545  39.952  1.00  0.00           O  
HETATM 2806  H1  HOH B 926      16.860  17.082  40.662  1.00  0.00           H  
HETATM 2807  H2  HOH B 926      17.932  17.065  39.592  1.00  0.00           H  
HETATM 2808  O   HOH B 927       7.176  22.341  26.563  1.00  0.00           O  
HETATM 2809  H1  HOH B 927       7.235  23.291  26.665  1.00  0.00           H  
HETATM 2810  H2  HOH B 927       7.623  21.989  27.332  1.00  0.00           H  
HETATM 2811  O   HOH B 928       0.671  -0.345  37.352  1.00  0.00           O  
HETATM 2812  H1  HOH B 928      -0.182  -0.006  37.078  1.00  0.00           H  
HETATM 2813  H2  HOH B 928       1.215   0.435  37.459  1.00  0.00           H  
HETATM 2814  O   HOH B 929       7.350  16.861  37.985  1.00  0.00           O  
HETATM 2815  H1  HOH B 929       7.329  17.630  37.414  1.00  0.00           H  
HETATM 2816  H2  HOH B 929       8.271  16.602  38.004  1.00  0.00           H  
HETATM 2817  O   HOH B 930      10.517  15.570  32.812  1.00  0.00           O  
HETATM 2818  H1  HOH B 930      10.005  15.005  33.390  1.00  0.00           H  
HETATM 2819  H2  HOH B 930       9.891  16.224  32.500  1.00  0.00           H  
HETATM 2820  O   HOH B 931       0.901  10.124  31.059  1.00  0.00           O  
HETATM 2821  H1  HOH B 931       1.227   9.325  31.474  1.00  0.00           H  
HETATM 2822  H2  HOH B 931       0.380  10.552  31.738  1.00  0.00           H  
HETATM 2823  O   HOH B 932       7.926   0.975  43.436  1.00  0.00           O  
HETATM 2824  H1  HOH B 932       8.795   1.361  43.329  1.00  0.00           H  
HETATM 2825  H2  HOH B 932       7.750   1.036  44.375  1.00  0.00           H  
HETATM 2826  O   HOH B 933      -1.016  19.765  29.998  1.00  0.00           O  
HETATM 2827  H1  HOH B 933      -1.456  19.175  30.610  1.00  0.00           H  
HETATM 2828  H2  HOH B 933      -0.225  19.294  29.736  1.00  0.00           H  
HETATM 2829  O   HOH B 934       5.375   2.042  38.565  1.00  0.00           O  
HETATM 2830  H1  HOH B 934       4.452   1.865  38.746  1.00  0.00           H  
HETATM 2831  H2  HOH B 934       5.529   1.654  37.704  1.00  0.00           H  
HETATM 2832  O   HOH B 935       2.443  15.091  39.216  1.00  0.00           O  
HETATM 2833  H1  HOH B 935       1.781  15.000  39.901  1.00  0.00           H  
HETATM 2834  H2  HOH B 935       3.074  15.715  39.574  1.00  0.00           H  
HETATM 2835  O   HOH B 936       8.711   0.786  38.040  1.00  0.00           O  
HETATM 2836  H1  HOH B 936       9.540   0.320  37.928  1.00  0.00           H  
HETATM 2837  H2  HOH B 936       8.354   0.445  38.861  1.00  0.00           H  
HETATM 2838  O   HOH B 937       6.903  11.559  36.906  1.00  0.00           O  
HETATM 2839  H1  HOH B 937       6.055  11.152  36.730  1.00  0.00           H  
HETATM 2840  H2  HOH B 937       6.713  12.496  36.961  1.00  0.00           H  
HETATM 2841  O   HOH B 938       7.262   4.696  34.355  1.00  0.00           O  
HETATM 2842  H1  HOH B 938       7.325   3.987  34.996  1.00  0.00           H  
HETATM 2843  H2  HOH B 938       6.657   5.323  34.749  1.00  0.00           H  
HETATM 2844  O   HOH B 939       3.361  24.856  26.685  1.00  0.00           O  
HETATM 2845  H1  HOH B 939       2.665  24.331  26.290  1.00  0.00           H  
HETATM 2846  H2  HOH B 939       3.271  24.704  27.626  1.00  0.00           H  
HETATM 2847  O   HOH B 940      11.674  14.651  29.554  1.00  0.00           O  
HETATM 2848  H1  HOH B 940      11.851  14.647  28.614  1.00  0.00           H  
HETATM 2849  H2  HOH B 940      12.232  13.957  29.906  1.00  0.00           H  
HETATM 2850  O   HOH B 941       1.991  -3.076  29.468  1.00  0.00           O  
HETATM 2851  H1  HOH B 941       2.840  -3.485  29.299  1.00  0.00           H  
HETATM 2852  H2  HOH B 941       2.145  -2.141  29.336  1.00  0.00           H  
HETATM 2853  O   HOH B 942       5.396   4.765  31.569  1.00  0.00           O  
HETATM 2854  H1  HOH B 942       5.885   4.499  32.348  1.00  0.00           H  
HETATM 2855  H2  HOH B 942       6.003   5.326  31.086  1.00  0.00           H  
HETATM 2856  O   HOH B 943       6.952  14.440  40.971  1.00  0.00           O  
HETATM 2857  H1  HOH B 943       7.587  13.927  40.471  1.00  0.00           H  
HETATM 2858  H2  HOH B 943       6.123  13.977  40.854  1.00  0.00           H  
HETATM 2859  O   HOH B 944       5.057   6.125  34.984  1.00  0.00           O  
HETATM 2860  H1  HOH B 944       5.293   6.365  35.880  1.00  0.00           H  
HETATM 2861  H2  HOH B 944       4.124   5.914  35.030  1.00  0.00           H  
HETATM 2862  O   HOH B 945       4.647  19.129  30.732  1.00  0.00           O  
HETATM 2863  H1  HOH B 945       5.148  18.747  31.453  1.00  0.00           H  
HETATM 2864  H2  HOH B 945       5.289  19.254  30.033  1.00  0.00           H  
HETATM 2865  O   HOH B 946       8.175  -0.929  31.654  1.00  0.00           O  
HETATM 2866  H1  HOH B 946       8.567  -0.449  32.384  1.00  0.00           H  
HETATM 2867  H2  HOH B 946       8.810  -1.616  31.449  1.00  0.00           H  
HETATM 2868  O   HOH B 947      -1.252   6.365  40.944  1.00  0.00           O  
HETATM 2869  H1  HOH B 947      -1.818   6.837  40.333  1.00  0.00           H  
HETATM 2870  H2  HOH B 947      -1.858   5.912  41.531  1.00  0.00           H  
HETATM 2871  O   HOH B 948      -0.223   1.973  43.551  1.00  0.00           O  
HETATM 2872  H1  HOH B 948       0.520   1.438  43.273  1.00  0.00           H  
HETATM 2873  H2  HOH B 948      -0.974   1.598  43.090  1.00  0.00           H  
HETATM 2874  O   HOH B 949       3.249   1.531  35.775  1.00  0.00           O  
HETATM 2875  H1  HOH B 949       2.634   2.109  35.323  1.00  0.00           H  
HETATM 2876  H2  HOH B 949       3.625   0.990  35.081  1.00  0.00           H  
HETATM 2877  O   HOH B 950       0.474   0.359  33.616  1.00  0.00           O  
HETATM 2878  H1  HOH B 950      -0.197  -0.279  33.856  1.00  0.00           H  
HETATM 2879  H2  HOH B 950       0.736   0.111  32.730  1.00  0.00           H  
HETATM 2880  O   HOH B 951      14.190   7.241  36.097  1.00  0.00           O  
HETATM 2881  H1  HOH B 951      14.774   7.202  35.340  1.00  0.00           H  
HETATM 2882  H2  HOH B 951      13.313   7.138  35.730  1.00  0.00           H  
HETATM 2883  O   HOH B 952       8.600  -1.214  27.651  1.00  0.00           O  
HETATM 2884  H1  HOH B 952       8.232  -0.844  26.849  1.00  0.00           H  
HETATM 2885  H2  HOH B 952       9.259  -0.577  27.929  1.00  0.00           H  
HETATM 2886  O   HOH B 953      -0.020   6.076  44.241  1.00  0.00           O  
HETATM 2887  H1  HOH B 953       0.690   5.533  43.897  1.00  0.00           H  
HETATM 2888  H2  HOH B 953       0.120   6.935  43.842  1.00  0.00           H  
HETATM 2889  O   HOH B 954       9.589   5.737  28.173  1.00  0.00           O  
HETATM 2890  H1  HOH B 954      10.066   4.990  28.533  1.00  0.00           H  
HETATM 2891  H2  HOH B 954      10.205   6.468  28.236  1.00  0.00           H  
HETATM 2892  O   HOH B 955       6.665   7.329  25.480  1.00  0.00           O  
HETATM 2893  H1  HOH B 955       6.947   8.009  24.868  1.00  0.00           H  
HETATM 2894  H2  HOH B 955       6.578   7.783  26.319  1.00  0.00           H  
HETATM 2895  O   HOH B 956       2.182  24.830  32.397  1.00  0.00           O  
HETATM 2896  H1  HOH B 956       1.607  25.366  32.942  1.00  0.00           H  
HETATM 2897  H2  HOH B 956       2.923  25.401  32.194  1.00  0.00           H  
HETATM 2898  O   HOH B 957      11.623   2.656  33.992  1.00  0.00           O  
HETATM 2899  H1  HOH B 957      11.604   2.656  34.949  1.00  0.00           H  
HETATM 2900  H2  HOH B 957      12.525   2.890  33.771  1.00  0.00           H  
HETATM 2901  O   HOH B 958      12.147  16.372  34.846  1.00  0.00           O  
HETATM 2902  H1  HOH B 958      11.881  16.148  33.955  1.00  0.00           H  
HETATM 2903  H2  HOH B 958      11.779  15.675  35.389  1.00  0.00           H  
HETATM 2904  O   HOH B 959      14.821  15.733  38.694  1.00  0.00           O  
HETATM 2905  H1  HOH B 959      15.637  15.852  39.179  1.00  0.00           H  
HETATM 2906  H2  HOH B 959      15.027  16.015  37.803  1.00  0.00           H  
HETATM 2907  O   HOH B 960       3.341  10.992  39.111  1.00  0.00           O  
HETATM 2908  H1  HOH B 960       2.725  10.705  39.785  1.00  0.00           H  
HETATM 2909  H2  HOH B 960       3.696  10.179  38.750  1.00  0.00           H  
HETATM 2910  O   HOH B 961      18.143   8.025  33.699  1.00  0.00           O  
HETATM 2911  H1  HOH B 961      18.187   8.976  33.607  1.00  0.00           H  
HETATM 2912  H2  HOH B 961      18.802   7.693  33.089  1.00  0.00           H  
HETATM 2913  O   HOH B 962      -2.440  -2.119  37.384  1.00  0.00           O  
HETATM 2914  H1  HOH B 962      -2.346  -2.558  36.539  1.00  0.00           H  
HETATM 2915  H2  HOH B 962      -2.235  -1.202  37.203  1.00  0.00           H  
HETATM 2916  O   HOH B 963       8.615   9.190  39.339  1.00  0.00           O  
HETATM 2917  H1  HOH B 963       8.247   9.382  38.476  1.00  0.00           H  
HETATM 2918  H2  HOH B 963       8.966   8.303  39.258  1.00  0.00           H  
HETATM 2919  O   HOH B 964       6.127   4.588  27.951  1.00  0.00           O  
HETATM 2920  H1  HOH B 964       6.784   4.649  27.258  1.00  0.00           H  
HETATM 2921  H2  HOH B 964       6.578   4.897  28.737  1.00  0.00           H  
HETATM 2922  O   HOH B 965      -1.101  12.499  39.368  1.00  0.00           O  
HETATM 2923  H1  HOH B 965      -0.488  13.149  39.710  1.00  0.00           H  
HETATM 2924  H2  HOH B 965      -1.771  12.419  40.047  1.00  0.00           H  
HETATM 2925  O   HOH B 966       5.957  -2.335  34.171  1.00  0.00           O  
HETATM 2926  H1  HOH B 966       6.870  -2.172  33.934  1.00  0.00           H  
HETATM 2927  H2  HOH B 966       6.000  -2.701  35.054  1.00  0.00           H  
HETATM 2928  O   HOH B 967       8.500   5.436  32.049  1.00  0.00           O  
HETATM 2929  H1  HOH B 967       8.908   5.000  31.300  1.00  0.00           H  
HETATM 2930  H2  HOH B 967       8.602   4.817  32.772  1.00  0.00           H  
HETATM 2931  O   HOH B 968      16.666  10.599  35.863  1.00  0.00           O  
HETATM 2932  H1  HOH B 968      16.454  11.016  36.698  1.00  0.00           H  
HETATM 2933  H2  HOH B 968      15.815  10.400  35.472  1.00  0.00           H  
HETATM 2934  O   HOH B 969       1.050   8.242  43.150  1.00  0.00           O  
HETATM 2935  H1  HOH B 969       1.816   7.760  42.838  1.00  0.00           H  
HETATM 2936  H2  HOH B 969       0.673   8.630  42.360  1.00  0.00           H  
HETATM 2937  O   HOH B 970      13.318  -2.641  42.377  1.00  0.00           O  
HETATM 2938  H1  HOH B 970      13.130  -1.791  42.775  1.00  0.00           H  
HETATM 2939  H2  HOH B 970      12.576  -3.192  42.625  1.00  0.00           H  
HETATM 2940  O   HOH B 971       0.341  20.693  38.138  1.00  0.00           O  
HETATM 2941  H1  HOH B 971       1.166  21.125  37.915  1.00  0.00           H  
HETATM 2942  H2  HOH B 971      -0.142  21.344  38.646  1.00  0.00           H  
HETATM 2943  O   HOH B 972       2.070  10.902  36.448  1.00  0.00           O  
HETATM 2944  H1  HOH B 972       1.451  11.421  35.935  1.00  0.00           H  
HETATM 2945  H2  HOH B 972       1.980  11.236  37.341  1.00  0.00           H  
HETATM 2946  O   HOH B 973       9.425  12.217  33.509  1.00  0.00           O  
HETATM 2947  H1  HOH B 973       9.363  11.985  32.583  1.00  0.00           H  
HETATM 2948  H2  HOH B 973       8.764  12.898  33.631  1.00  0.00           H  
HETATM 2949  O   HOH B 974       4.486   0.182  33.617  1.00  0.00           O  
HETATM 2950  H1  HOH B 974       4.847   0.498  32.789  1.00  0.00           H  
HETATM 2951  H2  HOH B 974       4.965  -0.628  33.794  1.00  0.00           H  
HETATM 2952  O   HOH B 975       5.206  26.002  44.559  1.00  0.00           O  
HETATM 2953  H1  HOH B 975       5.105  25.363  43.854  1.00  0.00           H  
HETATM 2954  H2  HOH B 975       5.757  26.689  44.183  1.00  0.00           H  
HETATM 2955  O   HOH B 976       1.882  22.217  40.789  1.00  0.00           O  
HETATM 2956  H1  HOH B 976       0.961  22.445  40.664  1.00  0.00           H  
HETATM 2957  H2  HOH B 976       2.240  22.171  39.903  1.00  0.00           H  
HETATM 2958  O   HOH B 977       0.156   4.084  31.563  1.00  0.00           O  
HETATM 2959  H1  HOH B 977      -0.416   4.375  32.273  1.00  0.00           H  
HETATM 2960  H2  HOH B 977       0.307   4.870  31.038  1.00  0.00           H  
HETATM 2961  O   HOH B 978      16.915   4.166  42.858  1.00  0.00           O  
HETATM 2962  H1  HOH B 978      16.474   4.484  43.646  1.00  0.00           H  
HETATM 2963  H2  HOH B 978      17.280   4.953  42.453  1.00  0.00           H  
HETATM 2964  O   HOH B 979      -0.469  25.239  39.393  1.00  0.00           O  
HETATM 2965  H1  HOH B 979      -0.563  24.775  38.561  1.00  0.00           H  
HETATM 2966  H2  HOH B 979       0.062  26.007  39.181  1.00  0.00           H  
HETATM 2967  O   HOH B 980       3.630  11.633  25.566  1.00  0.00           O  
HETATM 2968  H1  HOH B 980       4.122  10.950  26.021  1.00  0.00           H  
HETATM 2969  H2  HOH B 980       4.134  12.433  25.716  1.00  0.00           H  
HETATM 2970  O   HOH B 981       5.756  -1.072  30.646  1.00  0.00           O  
HETATM 2971  H1  HOH B 981       6.605  -1.221  31.064  1.00  0.00           H  
HETATM 2972  H2  HOH B 981       5.784  -1.601  29.849  1.00  0.00           H  
HETATM 2973  O   HOH B 982       5.010  12.443  40.615  1.00  0.00           O  
HETATM 2974  H1  HOH B 982       4.713  12.054  41.437  1.00  0.00           H  
HETATM 2975  H2  HOH B 982       4.387  12.125  39.961  1.00  0.00           H  
HETATM 2976  O   HOH B 983      15.760  13.065  31.798  1.00  0.00           O  
HETATM 2977  H1  HOH B 983      15.610  13.840  31.258  1.00  0.00           H  
HETATM 2978  H2  HOH B 983      15.114  13.133  32.501  1.00  0.00           H  
HETATM 2979  O   HOH B 984      20.911  11.364  34.592  1.00  0.00           O  
HETATM 2980  H1  HOH B 984      21.300  10.631  35.070  1.00  0.00           H  
HETATM 2981  H2  HOH B 984      21.312  11.325  33.724  1.00  0.00           H  
HETATM 2982  O   HOH B 985       1.726   7.594  37.291  1.00  0.00           O  
HETATM 2983  H1  HOH B 985       1.494   7.813  38.194  1.00  0.00           H  
HETATM 2984  H2  HOH B 985       2.569   8.024  37.150  1.00  0.00           H  
HETATM 2985  O   HOH B 986      25.055  -1.588  38.585  1.00  0.00           O  
HETATM 2986  H1  HOH B 986      25.174  -1.233  39.466  1.00  0.00           H  
HETATM 2987  H2  HOH B 986      25.944  -1.729  38.260  1.00  0.00           H  
HETATM 2988  O   HOH B 987      11.331   3.906  38.575  1.00  0.00           O  
HETATM 2989  H1  HOH B 987      11.490   3.186  37.965  1.00  0.00           H  
HETATM 2990  H2  HOH B 987      12.204   4.172  38.864  1.00  0.00           H  
HETATM 2991  O   HOH B 988       9.926  23.791  36.210  1.00  0.00           O  
HETATM 2992  H1  HOH B 988       9.596  23.681  37.102  1.00  0.00           H  
HETATM 2993  H2  HOH B 988       9.197  24.187  35.732  1.00  0.00           H  
HETATM 2994  O   HOH B 989      -1.540   9.477  36.522  1.00  0.00           O  
HETATM 2995  H1  HOH B 989      -1.049   9.362  37.336  1.00  0.00           H  
HETATM 2996  H2  HOH B 989      -1.623  10.426  36.425  1.00  0.00           H  
HETATM 2997  O   HOH B 990       0.065   7.016  35.196  1.00  0.00           O  
HETATM 2998  H1  HOH B 990      -0.658   7.627  35.333  1.00  0.00           H  
HETATM 2999  H2  HOH B 990       0.671   7.196  35.916  1.00  0.00           H  
HETATM 3000  O   HOH B 991      -1.546  -1.687  34.491  1.00  0.00           O  
HETATM 3001  H1  HOH B 991      -2.095  -0.949  34.224  1.00  0.00           H  
HETATM 3002  H2  HOH B 991      -2.134  -2.442  34.472  1.00  0.00           H  
HETATM 3003  O   HOH B 992      -0.996  12.134  36.601  1.00  0.00           O  
HETATM 3004  H1  HOH B 992      -1.041  12.204  37.555  1.00  0.00           H  
HETATM 3005  H2  HOH B 992      -0.907  13.038  36.298  1.00  0.00           H  
HETATM 3006  O   HOH B 993       8.558  10.235  41.746  1.00  0.00           O  
HETATM 3007  H1  HOH B 993       8.672   9.789  40.906  1.00  0.00           H  
HETATM 3008  H2  HOH B 993       9.377  10.713  41.877  1.00  0.00           H  
HETATM 3009  O   HOH B 994       5.479  11.975  28.879  1.00  0.00           O  
HETATM 3010  H1  HOH B 994       5.750  11.843  29.788  1.00  0.00           H  
HETATM 3011  H2  HOH B 994       5.890  12.801  28.624  1.00  0.00           H  
HETATM 3012  O   HOH B 995       4.029  14.328  42.275  1.00  0.00           O  
HETATM 3013  H1  HOH B 995       3.797  13.621  42.877  1.00  0.00           H  
HETATM 3014  H2  HOH B 995       4.226  13.885  41.450  1.00  0.00           H  
HETATM 3015  O   HOH B 996       4.004  -2.905  39.068  1.00  0.00           O  
HETATM 3016  H1  HOH B 996       4.171  -2.152  38.501  1.00  0.00           H  
HETATM 3017  H2  HOH B 996       4.569  -2.762  39.829  1.00  0.00           H  
HETATM 3018  O   HOH B 997       8.314  19.483  29.037  1.00  0.00           O  
HETATM 3019  H1  HOH B 997       7.555  18.967  28.766  1.00  0.00           H  
HETATM 3020  H2  HOH B 997       9.059  19.050  28.621  1.00  0.00           H  
HETATM 3021  O   HOH B 998      -0.160  24.311  31.115  1.00  0.00           O  
HETATM 3022  H1  HOH B 998      -0.483  25.166  30.830  1.00  0.00           H  
HETATM 3023  H2  HOH B 998       0.724  24.483  31.437  1.00  0.00           H  
HETATM 3024  O   HOH B 999      -1.893  18.175  42.865  1.00  0.00           O  
HETATM 3025  H1  HOH B 999      -1.174  17.853  42.323  1.00  0.00           H  
HETATM 3026  H2  HOH B 999      -1.709  19.107  42.980  1.00  0.00           H  
HETATM 3027  O   HOH B1000      14.975   4.391  30.974  1.00  0.00           O  
HETATM 3028  H1  HOH B1000      15.893   4.422  31.245  1.00  0.00           H  
HETATM 3029  H2  HOH B1000      14.829   3.479  30.725  1.00  0.00           H  
HETATM 3030  O   HOH B1001       1.787  12.122  29.317  1.00  0.00           O  
HETATM 3031  H1  HOH B1001       2.579  11.686  29.003  1.00  0.00           H  
HETATM 3032  H2  HOH B1001       1.602  11.705  30.159  1.00  0.00           H  
HETATM 3033  O   HOH B1002      11.619   7.695  28.728  1.00  0.00           O  
HETATM 3034  H1  HOH B1002      12.439   7.218  28.851  1.00  0.00           H  
HETATM 3035  H2  HOH B1002      11.448   8.103  29.578  1.00  0.00           H  
HETATM 3036  O   HOH B1003       9.605  11.102  36.261  1.00  0.00           O  
HETATM 3037  H1  HOH B1003       8.820  11.414  36.711  1.00  0.00           H  
HETATM 3038  H2  HOH B1003       9.485  11.375  35.352  1.00  0.00           H  
HETATM 3039  O   HOH B1004       2.719   6.453  41.917  1.00  0.00           O  
HETATM 3040  H1  HOH B1004       3.655   6.256  41.879  1.00  0.00           H  
HETATM 3041  H2  HOH B1004       2.315   5.642  42.226  1.00  0.00           H  
HETATM 3042  O   HOH B1005       4.872  16.460  26.604  1.00  0.00           O  
HETATM 3043  H1  HOH B1005       4.267  15.822  26.982  1.00  0.00           H  
HETATM 3044  H2  HOH B1005       4.756  17.246  27.138  1.00  0.00           H  
HETATM 3045  O   HOH B1006       9.428  -3.392  30.130  1.00  0.00           O  
HETATM 3046  H1  HOH B1006      10.245  -3.413  30.627  1.00  0.00           H  
HETATM 3047  H2  HOH B1006       9.702  -3.446  29.214  1.00  0.00           H  
HETATM 3048  O   HOH B1007       4.115  13.366  34.689  1.00  0.00           O  
HETATM 3049  H1  HOH B1007       4.096  14.284  34.416  1.00  0.00           H  
HETATM 3050  H2  HOH B1007       3.981  13.395  35.636  1.00  0.00           H  
HETATM 3051  O   HOH B1008       7.845   4.915  25.823  1.00  0.00           O  
HETATM 3052  H1  HOH B1008       7.457   5.746  25.551  1.00  0.00           H  
HETATM 3053  H2  HOH B1008       8.789   5.070  25.797  1.00  0.00           H  
HETATM 3054  O   HOH B1009       4.766  10.871  35.517  1.00  0.00           O  
HETATM 3055  H1  HOH B1009       3.883  10.716  35.854  1.00  0.00           H  
HETATM 3056  H2  HOH B1009       4.714  11.730  35.097  1.00  0.00           H  
HETATM 3057  O   HOH B1010      21.760  11.621  40.600  1.00  0.00           O  
HETATM 3058  H1  HOH B1010      22.579  11.496  40.121  1.00  0.00           H  
HETATM 3059  H2  HOH B1010      21.815  11.008  41.333  1.00  0.00           H  
HETATM 3060  O   HOH B1011      10.716   1.074  31.741  1.00  0.00           O  
HETATM 3061  H1  HOH B1011      11.272   0.298  31.672  1.00  0.00           H  
HETATM 3062  H2  HOH B1011      11.252   1.713  32.211  1.00  0.00           H  
HETATM 3063  O   HOH B1012      10.786  11.537  41.866  1.00  0.00           O  
HETATM 3064  H1  HOH B1012      10.897  12.345  41.365  1.00  0.00           H  
HETATM 3065  H2  HOH B1012      11.657  11.350  42.216  1.00  0.00           H  
HETATM 3066  O   HOH B1013      23.437   8.525  37.656  1.00  0.00           O  
HETATM 3067  H1  HOH B1013      22.952   7.705  37.743  1.00  0.00           H  
HETATM 3068  H2  HOH B1013      24.300   8.261  37.337  1.00  0.00           H  
HETATM 3069  O   HOH B1014      15.788   6.997  33.824  1.00  0.00           O  
HETATM 3070  H1  HOH B1014      16.691   7.306  33.746  1.00  0.00           H  
HETATM 3071  H2  HOH B1014      15.273   7.633  33.327  1.00  0.00           H  
HETATM 3072  O   HOH B1015       9.660   8.084  33.316  1.00  0.00           O  
HETATM 3073  H1  HOH B1015       8.942   8.491  33.802  1.00  0.00           H  
HETATM 3074  H2  HOH B1015       9.375   7.181  33.179  1.00  0.00           H  
HETATM 3075  O   HOH B1016       0.416  -3.986  34.157  1.00  0.00           O  
HETATM 3076  H1  HOH B1016       0.938  -3.627  34.874  1.00  0.00           H  
HETATM 3077  H2  HOH B1016      -0.308  -3.368  34.054  1.00  0.00           H  
HETATM 3078  O   HOH B1017      -0.818  11.331  33.000  1.00  0.00           O  
HETATM 3079  H1  HOH B1017      -1.416  11.458  32.264  1.00  0.00           H  
HETATM 3080  H2  HOH B1017      -1.290  10.751  33.596  1.00  0.00           H  
HETATM 3081  O   HOH B1018       9.476   6.292  40.426  1.00  0.00           O  
HETATM 3082  H1  HOH B1018      10.102   7.006  40.546  1.00  0.00           H  
HETATM 3083  H2  HOH B1018       9.995   5.579  40.051  1.00  0.00           H  
HETATM 3084  O   HOH B1019      24.786   2.796  40.122  1.00  0.00           O  
HETATM 3085  H1  HOH B1019      24.579   2.384  39.284  1.00  0.00           H  
HETATM 3086  H2  HOH B1019      23.962   3.195  40.403  1.00  0.00           H  
HETATM 3087  O   HOH B1020      -1.822  -1.523  40.025  1.00  0.00           O  
HETATM 3088  H1  HOH B1020      -2.030  -1.941  39.189  1.00  0.00           H  
HETATM 3089  H2  HOH B1020      -1.257  -0.786  39.790  1.00  0.00           H  
HETATM 3090  O   HOH B1021      16.338  -2.764  39.399  1.00  0.00           O  
HETATM 3091  H1  HOH B1021      17.229  -2.891  39.073  1.00  0.00           H  
HETATM 3092  H2  HOH B1021      16.312  -1.847  39.674  1.00  0.00           H  
HETATM 3093  O   HOH B1022       8.937  14.235  29.716  1.00  0.00           O  
HETATM 3094  H1  HOH B1022       8.810  14.522  30.620  1.00  0.00           H  
HETATM 3095  H2  HOH B1022       9.870  14.371  29.550  1.00  0.00           H  
HETATM 3096  O   HOH B1023       7.192   9.275  34.636  1.00  0.00           O  
HETATM 3097  H1  HOH B1023       7.477   9.230  35.548  1.00  0.00           H  
HETATM 3098  H2  HOH B1023       6.453   9.883  34.645  1.00  0.00           H  
HETATM 3099  O   HOH B1024       1.273  12.641  26.249  1.00  0.00           O  
HETATM 3100  H1  HOH B1024       2.182  12.445  26.478  1.00  0.00           H  
HETATM 3101  H2  HOH B1024       1.079  12.055  25.518  1.00  0.00           H  
HETATM 3102  O   HOH B1025       1.945  -2.660  35.844  1.00  0.00           O  
HETATM 3103  H1  HOH B1025       2.693  -2.065  35.888  1.00  0.00           H  
HETATM 3104  H2  HOH B1025       1.186  -2.106  36.028  1.00  0.00           H  
HETATM 3105  O   HOH B1026      10.021   5.346  35.037  1.00  0.00           O  
HETATM 3106  H1  HOH B1026       9.070   5.272  34.955  1.00  0.00           H  
HETATM 3107  H2  HOH B1026      10.361   4.563  34.603  1.00  0.00           H  
HETATM 3108  O   HOH B1027      13.910   9.939  39.145  1.00  0.00           O  
HETATM 3109  H1  HOH B1027      12.957   9.959  39.225  1.00  0.00           H  
HETATM 3110  H2  HOH B1027      14.229  10.188  40.013  1.00  0.00           H  
HETATM 3111  O   HOH B1028      13.948   0.822  25.339  1.00  0.00           O  
HETATM 3112  H1  HOH B1028      13.036   1.090  25.455  1.00  0.00           H  
HETATM 3113  H2  HOH B1028      14.182   0.403  26.168  1.00  0.00           H  
HETATM 3114  O   HOH B1029       2.066   7.800  28.131  1.00  0.00           O  
HETATM 3115  H1  HOH B1029       1.246   8.293  28.094  1.00  0.00           H  
HETATM 3116  H2  HOH B1029       2.704   8.422  28.480  1.00  0.00           H  
HETATM 3117  O   HOH B1030      16.769   8.004  42.606  1.00  0.00           O  
HETATM 3118  H1  HOH B1030      17.315   7.291  42.275  1.00  0.00           H  
HETATM 3119  H2  HOH B1030      16.895   8.715  41.977  1.00  0.00           H  
HETATM 3120  O   HOH B1031      12.080   6.791  34.587  1.00  0.00           O  
HETATM 3121  H1  HOH B1031      11.291   6.402  34.964  1.00  0.00           H  
HETATM 3122  H2  HOH B1031      12.317   6.206  33.868  1.00  0.00           H  
HETATM 3123  O   HOH B1032       7.864   7.985  28.145  1.00  0.00           O  
HETATM 3124  H1  HOH B1032       7.580   8.007  29.058  1.00  0.00           H  
HETATM 3125  H2  HOH B1032       8.268   7.124  28.039  1.00  0.00           H  
HETATM 3126  O   HOH B1033       6.587  14.221  37.323  1.00  0.00           O  
HETATM 3127  H1  HOH B1033       5.655  14.058  37.466  1.00  0.00           H  
HETATM 3128  H2  HOH B1033       6.668  15.175  37.328  1.00  0.00           H  
HETATM 3129  O   HOH B1034      12.786  16.611  40.974  1.00  0.00           O  
HETATM 3130  H1  HOH B1034      13.525  16.017  40.843  1.00  0.00           H  
HETATM 3131  H2  HOH B1034      12.704  17.080  40.143  1.00  0.00           H  
HETATM 3132  O   HOH B1035       2.366  -0.078  31.283  1.00  0.00           O  
HETATM 3133  H1  HOH B1035       2.808   0.205  32.083  1.00  0.00           H  
HETATM 3134  H2  HOH B1035       2.761   0.452  30.590  1.00  0.00           H  
HETATM 3135  O   HOH B1036      16.977  12.861  26.491  1.00  0.00           O  
HETATM 3136  H1  HOH B1036      17.334  13.735  26.332  1.00  0.00           H  
HETATM 3137  H2  HOH B1036      16.389  12.974  27.237  1.00  0.00           H  
HETATM 3138  O   HOH B1037      23.137   9.131  41.535  1.00  0.00           O  
HETATM 3139  H1  HOH B1037      23.485   8.545  42.207  1.00  0.00           H  
HETATM 3140  H2  HOH B1037      22.455   8.619  41.100  1.00  0.00           H  
HETATM 3141  O   HOH B1038      24.466   6.979  34.646  1.00  0.00           O  
HETATM 3142  H1  HOH B1038      24.880   7.219  35.475  1.00  0.00           H  
HETATM 3143  H2  HOH B1038      24.886   7.542  33.996  1.00  0.00           H  
HETATM 3144  O   HOH B1039      10.883  22.613  33.872  1.00  0.00           O  
HETATM 3145  H1  HOH B1039      10.820  22.869  34.793  1.00  0.00           H  
HETATM 3146  H2  HOH B1039      10.831  21.657  33.885  1.00  0.00           H  
HETATM 3147  O   HOH B1040       2.416   5.285  34.673  1.00  0.00           O  
HETATM 3148  H1  HOH B1040       1.638   5.840  34.616  1.00  0.00           H  
HETATM 3149  H2  HOH B1040       2.177   4.487  34.201  1.00  0.00           H  
HETATM 3150  O   HOH B1041      13.958   6.240  29.345  1.00  0.00           O  
HETATM 3151  H1  HOH B1041      14.548   6.984  29.470  1.00  0.00           H  
HETATM 3152  H2  HOH B1041      14.210   5.617  30.026  1.00  0.00           H  
HETATM 3153  O   HOH B1042      10.548   7.376  37.510  1.00  0.00           O  
HETATM 3154  H1  HOH B1042      11.297   7.966  37.421  1.00  0.00           H  
HETATM 3155  H2  HOH B1042      10.826   6.569  37.076  1.00  0.00           H  
HETATM 3156  O   HOH B1043       1.879  15.393  35.502  1.00  0.00           O  
HETATM 3157  H1  HOH B1043       1.216  15.638  36.147  1.00  0.00           H  
HETATM 3158  H2  HOH B1043       1.407  14.857  34.865  1.00  0.00           H  
HETATM 3159  O   HOH B1044       6.517   0.881  36.090  1.00  0.00           O  
HETATM 3160  H1  HOH B1044       6.431   1.552  35.412  1.00  0.00           H  
HETATM 3161  H2  HOH B1044       7.364   1.059  36.498  1.00  0.00           H  
HETATM 3162  O   HOH B1045       4.357  19.508  38.191  1.00  0.00           O  
HETATM 3163  H1  HOH B1045       5.148  19.978  37.927  1.00  0.00           H  
HETATM 3164  H2  HOH B1045       3.638  20.042  37.854  1.00  0.00           H  
HETATM 3165  O   HOH B1046       3.986   9.845  29.292  1.00  0.00           O  
HETATM 3166  H1  HOH B1046       4.668  10.459  29.021  1.00  0.00           H  
HETATM 3167  H2  HOH B1046       3.910   9.972  30.238  1.00  0.00           H  
HETATM 3168  O   HOH B1047       4.576  16.052  36.662  1.00  0.00           O  
HETATM 3169  H1  HOH B1047       3.676  15.727  36.627  1.00  0.00           H  
HETATM 3170  H2  HOH B1047       4.485  16.999  36.770  1.00  0.00           H  
HETATM 3171  O   HOH B1048       4.490  25.594  29.725  1.00  0.00           O  
HETATM 3172  H1  HOH B1048       5.244  25.860  29.198  1.00  0.00           H  
HETATM 3173  H2  HOH B1048       4.646  25.990  30.582  1.00  0.00           H  
HETATM 3174  O   HOH B1049       0.022  23.300  34.958  1.00  0.00           O  
HETATM 3175  H1  HOH B1049       0.957  23.092  34.960  1.00  0.00           H  
HETATM 3176  H2  HOH B1049      -0.016  24.231  34.740  1.00  0.00           H  
HETATM 3177  O   HOH B1050      13.841   1.841  31.325  1.00  0.00           O  
HETATM 3178  H1  HOH B1050      14.758   1.656  31.123  1.00  0.00           H  
HETATM 3179  H2  HOH B1050      13.352   1.451  30.601  1.00  0.00           H  
HETATM 3180  O   HOH B1051      20.805   3.474  33.615  1.00  0.00           O  
HETATM 3181  H1  HOH B1051      20.915   2.775  32.970  1.00  0.00           H  
HETATM 3182  H2  HOH B1051      21.483   4.112  33.395  1.00  0.00           H  
HETATM 3183  O   HOH B1052       5.634   7.886  32.881  1.00  0.00           O  
HETATM 3184  H1  HOH B1052       6.388   8.322  33.278  1.00  0.00           H  
HETATM 3185  H2  HOH B1052       5.262   7.358  33.587  1.00  0.00           H  
HETATM 3186  O   HOH B1053      12.391  -0.327  44.053  1.00  0.00           O  
HETATM 3187  H1  HOH B1053      13.094   0.323  44.050  1.00  0.00           H  
HETATM 3188  H2  HOH B1053      12.181  -0.449  44.979  1.00  0.00           H  
HETATM 3189  O   HOH B1054      14.323   4.680  42.021  1.00  0.00           O  
HETATM 3190  H1  HOH B1054      14.179   5.495  42.502  1.00  0.00           H  
HETATM 3191  H2  HOH B1054      15.239   4.460  42.190  1.00  0.00           H  
HETATM 3192  O   HOH B1055       3.808   5.749  26.907  1.00  0.00           O  
HETATM 3193  H1  HOH B1055       4.683   5.439  27.139  1.00  0.00           H  
HETATM 3194  H2  HOH B1055       3.354   5.838  27.745  1.00  0.00           H  
HETATM 3195  O   HOH B1056       9.472   4.404  42.787  1.00  0.00           O  
HETATM 3196  H1  HOH B1056       8.556   4.517  43.043  1.00  0.00           H  
HETATM 3197  H2  HOH B1056       9.702   5.224  42.350  1.00  0.00           H  
HETATM 3198  O   HOH B1057      23.117   9.534  31.581  1.00  0.00           O  
HETATM 3199  H1  HOH B1057      22.197   9.768  31.459  1.00  0.00           H  
HETATM 3200  H2  HOH B1057      23.515  10.318  31.959  1.00  0.00           H  
HETATM 3201  O   HOH B1058       1.360   1.895  29.545  1.00  0.00           O  
HETATM 3202  H1  HOH B1058       1.922   2.637  29.322  1.00  0.00           H  
HETATM 3203  H2  HOH B1058       1.111   2.048  30.457  1.00  0.00           H  
HETATM 3204  O   HOH B1059      19.571   7.320  28.346  1.00  0.00           O  
HETATM 3205  H1  HOH B1059      18.679   7.666  28.328  1.00  0.00           H  
HETATM 3206  H2  HOH B1059      20.096   7.988  27.905  1.00  0.00           H  
HETATM 3207  O   HOH B1060      16.111  13.458  42.262  1.00  0.00           O  
HETATM 3208  H1  HOH B1060      16.841  14.061  42.123  1.00  0.00           H  
HETATM 3209  H2  HOH B1060      16.249  13.113  43.144  1.00  0.00           H  
HETATM 3210  O   HOH B1061      13.707   5.059  39.536  1.00  0.00           O  
HETATM 3211  H1  HOH B1061      14.192   5.884  39.538  1.00  0.00           H  
HETATM 3212  H2  HOH B1061      13.747   4.755  40.443  1.00  0.00           H  
HETATM 3213  O   HOH B1062      13.043   0.335  28.699  1.00  0.00           O  
HETATM 3214  H1  HOH B1062      13.307  -0.528  29.018  1.00  0.00           H  
HETATM 3215  H2  HOH B1062      12.317   0.157  28.100  1.00  0.00           H  
HETATM 3216  O   HOH B1063       5.284   0.793  41.684  1.00  0.00           O  
HETATM 3217  H1  HOH B1063       4.462   0.810  41.194  1.00  0.00           H  
HETATM 3218  H2  HOH B1063       5.015   0.754  42.602  1.00  0.00           H  
HETATM 3219  O   HOH B1064       6.269   5.931  37.603  1.00  0.00           O  
HETATM 3220  H1  HOH B1064       6.825   5.159  37.495  1.00  0.00           H  
HETATM 3221  H2  HOH B1064       6.167   6.022  38.551  1.00  0.00           H  
HETATM 3222  O   HOH B1065      24.815   3.316  27.293  1.00  0.00           O  
HETATM 3223  H1  HOH B1065      24.854   3.022  28.203  1.00  0.00           H  
HETATM 3224  H2  HOH B1065      25.524   2.841  26.858  1.00  0.00           H  
HETATM 3225  O   HOH B1066      13.821   1.845  43.357  1.00  0.00           O  
HETATM 3226  H1  HOH B1066      14.724   1.664  43.094  1.00  0.00           H  
HETATM 3227  H2  HOH B1066      13.770   2.800  43.400  1.00  0.00           H  
HETATM 3228  O   HOH B1067       8.294  13.882  43.480  1.00  0.00           O  
HETATM 3229  H1  HOH B1067       7.584  13.831  42.840  1.00  0.00           H  
HETATM 3230  H2  HOH B1067       8.944  14.454  43.072  1.00  0.00           H  
HETATM 3231  O   HOH B1068      17.561   6.137  38.563  1.00  0.00           O  
HETATM 3232  H1  HOH B1068      16.786   6.559  38.934  1.00  0.00           H  
HETATM 3233  H2  HOH B1068      17.684   6.563  37.715  1.00  0.00           H  
HETATM 3234  O   HOH B1069       1.658  19.664  25.087  1.00  0.00           O  
HETATM 3235  H1  HOH B1069       2.079  19.913  25.910  1.00  0.00           H  
HETATM 3236  H2  HOH B1069       2.368  19.309  24.553  1.00  0.00           H  
HETATM 3237  O   HOH B1070      -0.988  14.312  26.438  1.00  0.00           O  
HETATM 3238  H1  HOH B1070      -0.859  15.260  26.467  1.00  0.00           H  
HETATM 3239  H2  HOH B1070      -0.143  13.963  26.157  1.00  0.00           H  
HETATM 3240  O   HOH B1071       1.648   4.219  43.257  1.00  0.00           O  
HETATM 3241  H1  HOH B1071       2.247   3.923  43.943  1.00  0.00           H  
HETATM 3242  H2  HOH B1071       1.173   3.430  42.997  1.00  0.00           H  
HETATM 3243  O   HOH B1072      -0.461   8.826  28.280  1.00  0.00           O  
HETATM 3244  H1  HOH B1072      -1.294   8.458  28.577  1.00  0.00           H  
HETATM 3245  H2  HOH B1072      -0.554   9.769  28.416  1.00  0.00           H  
HETATM 3246  O   HOH B1073      16.100  -0.119  40.032  1.00  0.00           O  
HETATM 3247  H1  HOH B1073      16.592   0.545  39.549  1.00  0.00           H  
HETATM 3248  H2  HOH B1073      15.248  -0.150  39.597  1.00  0.00           H  
HETATM 3249  O   HOH B1074      -1.380   5.232  37.660  1.00  0.00           O  
HETATM 3250  H1  HOH B1074      -1.891   5.853  38.178  1.00  0.00           H  
HETATM 3251  H2  HOH B1074      -2.032   4.651  37.270  1.00  0.00           H  
HETATM 3252  O   HOH B1075       6.104  -2.193  28.417  1.00  0.00           O  
HETATM 3253  H1  HOH B1075       5.554  -2.122  27.636  1.00  0.00           H  
HETATM 3254  H2  HOH B1075       6.958  -1.862  28.139  1.00  0.00           H  
HETATM 3255  O   HOH B1076      20.752   2.114  42.151  1.00  0.00           O  
HETATM 3256  H1  HOH B1076      19.813   2.074  41.969  1.00  0.00           H  
HETATM 3257  H2  HOH B1076      21.166   1.785  41.353  1.00  0.00           H  
HETATM 3258  O   HOH B1077       1.141   7.513  40.123  1.00  0.00           O  
HETATM 3259  H1  HOH B1077       0.377   7.093  40.517  1.00  0.00           H  
HETATM 3260  H2  HOH B1077       1.891   7.067  40.518  1.00  0.00           H  
HETATM 3261  O   HOH B1078      12.289  13.890  43.655  1.00  0.00           O  
HETATM 3262  H1  HOH B1078      12.454  14.578  43.009  1.00  0.00           H  
HETATM 3263  H2  HOH B1078      12.651  13.098  43.259  1.00  0.00           H  
HETATM 3264  O   HOH B1079       3.786  12.588  32.069  1.00  0.00           O  
HETATM 3265  H1  HOH B1079       3.599  11.658  32.194  1.00  0.00           H  
HETATM 3266  H2  HOH B1079       3.817  12.949  32.955  1.00  0.00           H  
HETATM 3267  O   HOH B1080       8.715   8.258  43.963  1.00  0.00           O  
HETATM 3268  H1  HOH B1080       8.213   7.468  43.766  1.00  0.00           H  
HETATM 3269  H2  HOH B1080       8.636   8.795  43.174  1.00  0.00           H  
HETATM 3270  O   HOH B1081       9.018  10.446  28.246  1.00  0.00           O  
HETATM 3271  H1  HOH B1081       9.414  10.721  27.420  1.00  0.00           H  
HETATM 3272  H2  HOH B1081       8.586   9.617  28.041  1.00  0.00           H  
HETATM 3273  O   HOH B1082       3.195   4.050  30.391  1.00  0.00           O  
HETATM 3274  H1  HOH B1082       2.626   4.802  30.556  1.00  0.00           H  
HETATM 3275  H2  HOH B1082       3.953   4.193  30.957  1.00  0.00           H  
HETATM 3276  O   HOH B1083      26.100   4.209  36.427  1.00  0.00           O  
HETATM 3277  H1  HOH B1083      26.177   3.295  36.152  1.00  0.00           H  
HETATM 3278  H2  HOH B1083      25.278   4.508  36.039  1.00  0.00           H  
HETATM 3279  O   HOH B1084      17.049   5.684  27.019  1.00  0.00           O  
HETATM 3280  H1  HOH B1084      17.517   5.061  27.574  1.00  0.00           H  
HETATM 3281  H2  HOH B1084      17.529   5.675  26.190  1.00  0.00           H  
HETATM 3282  O   HOH B1085       0.879  14.897  31.496  1.00  0.00           O  
HETATM 3283  H1  HOH B1085       1.276  15.742  31.709  1.00  0.00           H  
HETATM 3284  H2  HOH B1085       1.393  14.570  30.758  1.00  0.00           H  
HETATM 3285  O   HOH B1086      -3.138  25.177  26.222  1.00  0.00           O  
HETATM 3286  H1  HOH B1086      -2.838  25.689  25.471  1.00  0.00           H  
HETATM 3287  H2  HOH B1086      -2.978  24.267  25.972  1.00  0.00           H  
HETATM 3288  O   HOH B1087       2.893   0.614  40.476  1.00  0.00           O  
HETATM 3289  H1  HOH B1087       2.411   1.166  39.861  1.00  0.00           H  
HETATM 3290  H2  HOH B1087       2.266   0.429  41.175  1.00  0.00           H  
HETATM 3291  O   HOH B1088      12.136  12.879  31.918  1.00  0.00           O  
HETATM 3292  H1  HOH B1088      11.431  12.585  31.340  1.00  0.00           H  
HETATM 3293  H2  HOH B1088      11.694  13.121  32.732  1.00  0.00           H  
HETATM 3294  O   HOH B1089      11.427  -3.795  38.234  1.00  0.00           O  
HETATM 3295  H1  HOH B1089      12.092  -4.445  38.463  1.00  0.00           H  
HETATM 3296  H2  HOH B1089      11.572  -3.076  38.848  1.00  0.00           H  
HETATM 3297  O   HOH B1090      10.380  14.239  35.745  1.00  0.00           O  
HETATM 3298  H1  HOH B1090      10.355  14.187  36.700  1.00  0.00           H  
HETATM 3299  H2  HOH B1090      10.271  13.333  35.453  1.00  0.00           H  
HETATM 3300  O   HOH B1091      10.617  19.187  35.171  1.00  0.00           O  
HETATM 3301  H1  HOH B1091      10.805  19.652  34.355  1.00  0.00           H  
HETATM 3302  H2  HOH B1091      10.740  18.263  34.954  1.00  0.00           H  
HETATM 3303  O   HOH B1092      11.300   8.099  41.339  1.00  0.00           O  
HETATM 3304  H1  HOH B1092      10.919   8.857  41.783  1.00  0.00           H  
HETATM 3305  H2  HOH B1092      12.157   7.986  41.750  1.00  0.00           H  
HETATM 3306  O   HOH B1093       5.700  13.308  25.649  1.00  0.00           O  
HETATM 3307  H1  HOH B1093       6.465  12.933  25.213  1.00  0.00           H  
HETATM 3308  H2  HOH B1093       6.062  13.805  26.383  1.00  0.00           H  
HETATM 3309  O   HOH B1094       7.349   5.974  43.760  1.00  0.00           O  
HETATM 3310  H1  HOH B1094       6.735   5.316  43.435  1.00  0.00           H  
HETATM 3311  H2  HOH B1094       7.197   5.999  44.705  1.00  0.00           H  
HETATM 3312  O   HOH B1095      10.371  16.979  26.056  1.00  0.00           O  
HETATM 3313  H1  HOH B1095       9.501  17.264  25.777  1.00  0.00           H  
HETATM 3314  H2  HOH B1095      10.833  16.785  25.241  1.00  0.00           H  
HETATM 3315  O   HOH B1096       6.761   6.011  40.360  1.00  0.00           O  
HETATM 3316  H1  HOH B1096       7.694   6.204  40.266  1.00  0.00           H  
HETATM 3317  H2  HOH B1096       6.731   5.233  40.916  1.00  0.00           H  
HETATM 3318  O   HOH B1097      15.812  11.793  38.092  1.00  0.00           O  
HETATM 3319  H1  HOH B1097      16.571  11.745  38.673  1.00  0.00           H  
HETATM 3320  H2  HOH B1097      15.278  11.035  38.331  1.00  0.00           H  
HETATM 3321  O   HOH B1098      24.417  -2.639  42.777  1.00  0.00           O  
HETATM 3322  H1  HOH B1098      24.360  -3.563  43.021  1.00  0.00           H  
HETATM 3323  H2  HOH B1098      24.363  -2.168  43.609  1.00  0.00           H  
HETATM 3324  O   HOH B1099      22.914   7.952  26.866  1.00  0.00           O  
HETATM 3325  H1  HOH B1099      22.905   8.527  27.632  1.00  0.00           H  
HETATM 3326  H2  HOH B1099      23.618   7.328  27.041  1.00  0.00           H  
HETATM 3327  O   HOH B1100      11.818  -0.645  26.498  1.00  0.00           O  
HETATM 3328  H1  HOH B1100      12.377  -1.421  26.460  1.00  0.00           H  
HETATM 3329  H2  HOH B1100      11.473  -0.554  25.610  1.00  0.00           H  
HETATM 3330  O   HOH B1101       9.877  15.764  42.255  1.00  0.00           O  
HETATM 3331  H1  HOH B1101       9.804  16.569  41.742  1.00  0.00           H  
HETATM 3332  H2  HOH B1101      10.689  15.358  41.950  1.00  0.00           H  
HETATM 3333  O   HOH B1102       6.503   3.222  40.932  1.00  0.00           O  
HETATM 3334  H1  HOH B1102       6.528   2.368  41.364  1.00  0.00           H  
HETATM 3335  H2  HOH B1102       6.125   3.044  40.071  1.00  0.00           H  
HETATM 3336  O   HOH B1103       3.931   3.141  44.741  1.00  0.00           O  
HETATM 3337  H1  HOH B1103       3.908   2.185  44.714  1.00  0.00           H  
HETATM 3338  H2  HOH B1103       4.771   3.350  45.151  1.00  0.00           H  
HETATM 3339  O   HOH B1104      12.883  25.988  30.683  1.00  0.00           O  
HETATM 3340  H1  HOH B1104      12.734  25.253  31.279  1.00  0.00           H  
HETATM 3341  H2  HOH B1104      12.600  25.664  29.828  1.00  0.00           H  
HETATM 3342  O   HOH B1105       5.814  23.273  30.406  1.00  0.00           O  
HETATM 3343  H1  HOH B1105       4.917  23.491  30.152  1.00  0.00           H  
HETATM 3344  H2  HOH B1105       6.352  23.587  29.679  1.00  0.00           H  
HETATM 3345  O   HOH B1106      -2.894   2.098  34.646  1.00  0.00           O  
HETATM 3346  H1  HOH B1106      -3.367   2.365  33.858  1.00  0.00           H  
HETATM 3347  H2  HOH B1106      -2.095   2.625  34.637  1.00  0.00           H  
HETATM 3348  O   HOH B1107       7.071  21.751  32.330  1.00  0.00           O  
HETATM 3349  H1  HOH B1107       6.878  22.233  33.133  1.00  0.00           H  
HETATM 3350  H2  HOH B1107       6.744  22.314  31.628  1.00  0.00           H  
HETATM 3351  O   HOH B1108      -1.341  14.827  35.981  1.00  0.00           O  
HETATM 3352  H1  HOH B1108      -0.832  15.374  36.579  1.00  0.00           H  
HETATM 3353  H2  HOH B1108      -0.961  14.997  35.119  1.00  0.00           H  
HETATM 3354  O   HOH B1109       9.951  11.576  30.796  1.00  0.00           O  
HETATM 3355  H1  HOH B1109      10.102  10.638  30.682  1.00  0.00           H  
HETATM 3356  H2  HOH B1109       9.367  11.814  30.076  1.00  0.00           H  
HETATM 3357  O   HOH B1110      -1.848   0.721  37.095  1.00  0.00           O  
HETATM 3358  H1  HOH B1110      -2.324   1.062  36.338  1.00  0.00           H  
HETATM 3359  H2  HOH B1110      -2.172   1.235  37.834  1.00  0.00           H  
HETATM 3360  O   HOH B1111       5.706  24.114  33.621  1.00  0.00           O  
HETATM 3361  H1  HOH B1111       5.406  24.106  32.713  1.00  0.00           H  
HETATM 3362  H2  HOH B1111       5.131  24.742  34.058  1.00  0.00           H  
HETATM 3363  O   HOH B1112      24.037  21.934  37.210  1.00  0.00           O  
HETATM 3364  H1  HOH B1112      24.233  22.775  37.623  1.00  0.00           H  
HETATM 3365  H2  HOH B1112      23.083  21.922  37.130  1.00  0.00           H  
HETATM 3366  O   HOH B1113       9.844   2.783  27.475  1.00  0.00           O  
HETATM 3367  H1  HOH B1113       9.052   3.246  27.199  1.00  0.00           H  
HETATM 3368  H2  HOH B1113       9.535   2.138  28.111  1.00  0.00           H  
HETATM 3369  O   HOH B1114       0.984  25.564  43.249  1.00  0.00           O  
HETATM 3370  H1  HOH B1114       1.118  25.713  44.185  1.00  0.00           H  
HETATM 3371  H2  HOH B1114       0.599  26.380  42.929  1.00  0.00           H  
HETATM 3372  O   HOH B1115       6.490  15.911  31.115  1.00  0.00           O  
HETATM 3373  H1  HOH B1115       5.840  15.558  30.508  1.00  0.00           H  
HETATM 3374  H2  HOH B1115       5.979  16.422  31.743  1.00  0.00           H  
HETATM 3375  O   HOH B1116       9.075   1.170  29.669  1.00  0.00           O  
HETATM 3376  H1  HOH B1116       9.667   1.161  30.421  1.00  0.00           H  
HETATM 3377  H2  HOH B1116       8.382   0.552  29.902  1.00  0.00           H  
HETATM 3378  O   HOH B1117      -0.689  20.649  44.373  1.00  0.00           O  
HETATM 3379  H1  HOH B1117       0.190  20.273  44.328  1.00  0.00           H  
HETATM 3380  H2  HOH B1117      -0.599  21.517  43.980  1.00  0.00           H  
HETATM 3381  O   HOH B1118      -3.978  17.522  29.704  1.00  0.00           O  
HETATM 3382  H1  HOH B1118      -3.085  17.199  29.588  1.00  0.00           H  
HETATM 3383  H2  HOH B1118      -4.526  16.881  29.250  1.00  0.00           H  
HETATM 3384  O   HOH B1119      11.745  21.926  29.751  1.00  0.00           O  
HETATM 3385  H1  HOH B1119      11.625  21.144  29.211  1.00  0.00           H  
HETATM 3386  H2  HOH B1119      10.904  22.043  30.194  1.00  0.00           H  
HETATM 3387  O   HOH B1120      10.202  16.373  38.196  1.00  0.00           O  
HETATM 3388  H1  HOH B1120      10.445  17.260  37.930  1.00  0.00           H  
HETATM 3389  H2  HOH B1120      11.029  15.963  38.450  1.00  0.00           H  
HETATM 3390  O   HOH B1121       0.662  18.534  41.590  1.00  0.00           O  
HETATM 3391  H1  HOH B1121       1.261  19.280  41.621  1.00  0.00           H  
HETATM 3392  H2  HOH B1121       1.195  17.788  41.866  1.00  0.00           H  
HETATM 3393  O   HOH B1122       1.782  17.441  31.770  1.00  0.00           O  
HETATM 3394  H1  HOH B1122       2.438  17.824  32.352  1.00  0.00           H  
HETATM 3395  H2  HOH B1122       0.966  17.479  32.269  1.00  0.00           H  
HETATM 3396  O   HOH B1123      13.469  23.716  32.745  1.00  0.00           O  
HETATM 3397  H1  HOH B1123      12.623  23.333  32.975  1.00  0.00           H  
HETATM 3398  H2  HOH B1123      13.856  23.093  32.130  1.00  0.00           H  
HETATM 3399  O   HOH B1124      -1.706  14.831  30.529  1.00  0.00           O  
HETATM 3400  H1  HOH B1124      -2.353  14.670  31.217  1.00  0.00           H  
HETATM 3401  H2  HOH B1124      -0.861  14.696  30.958  1.00  0.00           H  
HETATM 3402  O   HOH B1125      10.290  24.826  32.377  1.00  0.00           O  
HETATM 3403  H1  HOH B1125      10.740  24.191  32.933  1.00  0.00           H  
HETATM 3404  H2  HOH B1125       9.951  24.308  31.647  1.00  0.00           H  
HETATM 3405  O   HOH B1126      20.303  20.760  39.111  1.00  0.00           O  
HETATM 3406  H1  HOH B1126      20.881  20.027  38.903  1.00  0.00           H  
HETATM 3407  H2  HOH B1126      20.533  21.436  38.473  1.00  0.00           H  
HETATM 3408  O   HOH B1127       2.480  14.948  27.385  1.00  0.00           O  
HETATM 3409  H1  HOH B1127       1.888  15.563  26.952  1.00  0.00           H  
HETATM 3410  H2  HOH B1127       1.981  14.133  27.440  1.00  0.00           H  
HETATM 3411  O   HOH B1128       3.249  19.133  28.397  1.00  0.00           O  
HETATM 3412  H1  HOH B1128       3.557  19.896  27.909  1.00  0.00           H  
HETATM 3413  H2  HOH B1128       3.630  19.236  29.269  1.00  0.00           H  
HETATM 3414  O   HOH B1129       6.360  19.522  42.123  1.00  0.00           O  
HETATM 3415  H1  HOH B1129       5.612  19.251  42.655  1.00  0.00           H  
HETATM 3416  H2  HOH B1129       6.498  18.795  41.515  1.00  0.00           H  
HETATM 3417  O   HOH B1130      11.429  21.145  39.019  1.00  0.00           O  
HETATM 3418  H1  HOH B1130      12.230  21.255  38.507  1.00  0.00           H  
HETATM 3419  H2  HOH B1130      11.065  20.312  38.719  1.00  0.00           H  
HETATM 3420  O   HOH B1131       5.151   1.482  30.753  1.00  0.00           O  
HETATM 3421  H1  HOH B1131       4.835   1.715  29.880  1.00  0.00           H  
HETATM 3422  H2  HOH B1131       5.403   0.562  30.680  1.00  0.00           H  
HETATM 3423  O   HOH B1132       0.257  16.191  37.574  1.00  0.00           O  
HETATM 3424  H1  HOH B1132      -0.172  17.000  37.851  1.00  0.00           H  
HETATM 3425  H2  HOH B1132       1.018  16.114  38.150  1.00  0.00           H  
HETATM 3426  O   HOH B1133      -0.769  11.528  28.215  1.00  0.00           O  
HETATM 3427  H1  HOH B1133      -0.380  12.186  27.639  1.00  0.00           H  
HETATM 3428  H2  HOH B1133      -0.216  11.536  28.996  1.00  0.00           H  
HETATM 3429  O   HOH B1134       0.163  13.825  33.934  1.00  0.00           O  
HETATM 3430  H1  HOH B1134       0.215  14.206  33.058  1.00  0.00           H  
HETATM 3431  H2  HOH B1134      -0.424  13.076  33.836  1.00  0.00           H  
HETATM 3432  O   HOH B1135       7.148  25.407  39.104  1.00  0.00           O  
HETATM 3433  H1  HOH B1135       7.944  25.066  39.512  1.00  0.00           H  
HETATM 3434  H2  HOH B1135       6.813  26.050  39.730  1.00  0.00           H  
HETATM 3435  O   HOH B1136       7.255  25.468  25.759  1.00  0.00           O  
HETATM 3436  H1  HOH B1136       7.128  25.145  24.867  1.00  0.00           H  
HETATM 3437  H2  HOH B1136       6.710  26.254  25.809  1.00  0.00           H  
HETATM 3438  O   HOH B1137       6.148  10.380  42.938  1.00  0.00           O  
HETATM 3439  H1  HOH B1137       5.690   9.543  42.858  1.00  0.00           H  
HETATM 3440  H2  HOH B1137       6.921  10.285  42.382  1.00  0.00           H  
HETATM 3441  O   HOH B1138       2.689  20.911  32.029  1.00  0.00           O  
HETATM 3442  H1  HOH B1138       3.298  20.428  31.471  1.00  0.00           H  
HETATM 3443  H2  HOH B1138       2.036  21.263  31.424  1.00  0.00           H  
HETATM 3444  O   HOH B1139      -3.235  13.822  28.075  1.00  0.00           O  
HETATM 3445  H1  HOH B1139      -2.641  13.877  28.824  1.00  0.00           H  
HETATM 3446  H2  HOH B1139      -2.710  14.113  27.330  1.00  0.00           H  
HETATM 3447  O   HOH B1140       2.897  22.100  38.022  1.00  0.00           O  
HETATM 3448  H1  HOH B1140       2.745  23.036  38.150  1.00  0.00           H  
HETATM 3449  H2  HOH B1140       3.845  21.998  38.106  1.00  0.00           H  
HETATM 3450  O   HOH B1141       5.953  21.549  36.520  1.00  0.00           O  
HETATM 3451  H1  HOH B1141       6.045  22.248  37.168  1.00  0.00           H  
HETATM 3452  H2  HOH B1141       5.515  21.967  35.778  1.00  0.00           H  
HETATM 3453  O   HOH B1142       8.840  -1.904  34.613  1.00  0.00           O  
HETATM 3454  H1  HOH B1142       9.618  -2.400  34.869  1.00  0.00           H  
HETATM 3455  H2  HOH B1142       8.623  -1.382  35.385  1.00  0.00           H  
HETATM 3456  O   HOH B1143       6.890  18.316  26.950  1.00  0.00           O  
HETATM 3457  H1  HOH B1143       6.855  17.432  26.584  1.00  0.00           H  
HETATM 3458  H2  HOH B1143       6.418  18.857  26.317  1.00  0.00           H  
HETATM 3459  O   HOH B1144      -3.401  10.787  27.438  1.00  0.00           O  
HETATM 3460  H1  HOH B1144      -4.030  11.498  27.557  1.00  0.00           H  
HETATM 3461  H2  HOH B1144      -2.550  11.187  27.615  1.00  0.00           H  
HETATM 3462  O   HOH B1145      11.837  19.927  32.944  1.00  0.00           O  
HETATM 3463  H1  HOH B1145      11.898  19.817  31.995  1.00  0.00           H  
HETATM 3464  H2  HOH B1145      12.741  20.054  33.230  1.00  0.00           H  
HETATM 3465  O   HOH B1146       3.662  11.681  43.232  1.00  0.00           O  
HETATM 3466  H1  HOH B1146       3.365  11.650  44.141  1.00  0.00           H  
HETATM 3467  H2  HOH B1146       4.439  11.122  43.213  1.00  0.00           H  
HETATM 3468  O   HOH B1147       0.349  18.606  35.910  1.00  0.00           O  
HETATM 3469  H1  HOH B1147      -0.190  19.056  36.561  1.00  0.00           H  
HETATM 3470  H2  HOH B1147       1.040  19.233  35.696  1.00  0.00           H  
HETATM 3471  O   HOH B1148       7.614  19.303  36.230  1.00  0.00           O  
HETATM 3472  H1  HOH B1148       7.898  19.297  35.316  1.00  0.00           H  
HETATM 3473  H2  HOH B1148       6.934  19.976  36.266  1.00  0.00           H  
HETATM 3474  O   HOH B1149      -0.708  18.393  39.179  1.00  0.00           O  
HETATM 3475  H1  HOH B1149      -0.371  19.149  38.698  1.00  0.00           H  
HETATM 3476  H2  HOH B1149      -0.198  18.376  39.989  1.00  0.00           H  
HETATM 3477  O   HOH B1150      16.070  -0.924  26.423  1.00  0.00           O  
HETATM 3478  H1  HOH B1150      16.417  -1.608  25.850  1.00  0.00           H  
HETATM 3479  H2  HOH B1150      15.209  -1.248  26.688  1.00  0.00           H  
HETATM 3480  O   HOH B1151      15.205  24.946  34.312  1.00  0.00           O  
HETATM 3481  H1  HOH B1151      14.666  25.334  35.001  1.00  0.00           H  
HETATM 3482  H2  HOH B1151      14.582  24.706  33.626  1.00  0.00           H  
HETATM 3483  O   HOH B1152      -3.234  12.731  40.922  1.00  0.00           O  
HETATM 3484  H1  HOH B1152      -3.838  12.297  41.525  1.00  0.00           H  
HETATM 3485  H2  HOH B1152      -3.709  13.506  40.623  1.00  0.00           H  
HETATM 3486  O   HOH B1153       2.723  20.222  34.990  1.00  0.00           O  
HETATM 3487  H1  HOH B1153       2.823  21.130  35.275  1.00  0.00           H  
HETATM 3488  H2  HOH B1153       2.853  20.252  34.042  1.00  0.00           H  
HETATM 3489  O   HOH B1154       6.417  -2.512  40.727  1.00  0.00           O  
HETATM 3490  H1  HOH B1154       6.583  -2.484  41.670  1.00  0.00           H  
HETATM 3491  H2  HOH B1154       6.692  -1.652  40.410  1.00  0.00           H  
HETATM 3492  O   HOH B1155      -0.685  15.417  43.206  1.00  0.00           O  
HETATM 3493  H1  HOH B1155      -1.574  15.610  43.505  1.00  0.00           H  
HETATM 3494  H2  HOH B1155      -0.121  15.721  43.916  1.00  0.00           H  
HETATM 3495  O   HOH B1156      22.322   4.565  39.712  1.00  0.00           O  
HETATM 3496  H1  HOH B1156      21.916   5.432  39.732  1.00  0.00           H  
HETATM 3497  H2  HOH B1156      21.584   3.955  39.705  1.00  0.00           H  
HETATM 3498  O   HOH B1157      -0.910  17.990  33.185  1.00  0.00           O  
HETATM 3499  H1  HOH B1157      -0.597  18.747  33.681  1.00  0.00           H  
HETATM 3500  H2  HOH B1157      -1.864  18.067  33.206  1.00  0.00           H  
HETATM 3501  O   HOH B1158       3.046  17.494  34.282  1.00  0.00           O  
HETATM 3502  H1  HOH B1158       3.247  18.256  34.826  1.00  0.00           H  
HETATM 3503  H2  HOH B1158       2.533  16.921  34.852  1.00  0.00           H  
HETATM 3504  O   HOH B1159       8.050  24.931  34.709  1.00  0.00           O  
HETATM 3505  H1  HOH B1159       7.212  24.583  34.403  1.00  0.00           H  
HETATM 3506  H2  HOH B1159       8.505  25.197  33.910  1.00  0.00           H  
HETATM 3507  O   HOH B1160       7.254  22.139  41.531  1.00  0.00           O  
HETATM 3508  H1  HOH B1160       7.878  22.069  40.809  1.00  0.00           H  
HETATM 3509  H2  HOH B1160       7.254  21.270  41.934  1.00  0.00           H  
HETATM 3510  O   HOH B1161       6.850  14.516  27.769  1.00  0.00           O  
HETATM 3511  H1  HOH B1161       6.656  15.448  27.874  1.00  0.00           H  
HETATM 3512  H2  HOH B1161       7.546  14.343  28.404  1.00  0.00           H  
HETATM 3513  O   HOH B1162       9.628  -3.513  26.852  1.00  0.00           O  
HETATM 3514  H1  HOH B1162       8.847  -3.736  26.346  1.00  0.00           H  
HETATM 3515  H2  HOH B1162       9.633  -2.556  26.878  1.00  0.00           H  
HETATM 3516  O   HOH B1163      -0.842  -3.373  29.579  1.00  0.00           O  
HETATM 3517  H1  HOH B1163       0.113  -3.306  29.573  1.00  0.00           H  
HETATM 3518  H2  HOH B1163      -1.138  -2.548  29.963  1.00  0.00           H  
HETATM 3519  O   HOH B1164       5.405  17.499  32.979  1.00  0.00           O  
HETATM 3520  H1  HOH B1164       4.801  17.526  33.721  1.00  0.00           H  
HETATM 3521  H2  HOH B1164       6.195  17.937  33.297  1.00  0.00           H  
HETATM 3522  O   HOH B1165      24.839  19.957  35.467  1.00  0.00           O  
HETATM 3523  H1  HOH B1165      24.117  19.334  35.377  1.00  0.00           H  
HETATM 3524  H2  HOH B1165      24.530  20.591  36.114  1.00  0.00           H  
HETATM 3525  O   HOH B1166       3.978  17.366  39.665  1.00  0.00           O  
HETATM 3526  H1  HOH B1166       4.876  17.376  39.996  1.00  0.00           H  
HETATM 3527  H2  HOH B1166       3.962  18.046  38.992  1.00  0.00           H  
HETATM 3528  O   HOH B1167      21.448  21.215  33.588  1.00  0.00           O  
HETATM 3529  H1  HOH B1167      20.561  21.463  33.329  1.00  0.00           H  
HETATM 3530  H2  HOH B1167      21.885  20.994  32.765  1.00  0.00           H  
HETATM 3531  O   HOH B1168      20.460  16.872  44.029  1.00  0.00           O  
HETATM 3532  H1  HOH B1168      21.304  17.136  43.662  1.00  0.00           H  
HETATM 3533  H2  HOH B1168      20.686  16.280  44.747  1.00  0.00           H  
HETATM 3534  O   HOH B1169       8.935  -2.651  37.540  1.00  0.00           O  
HETATM 3535  H1  HOH B1169       9.558  -3.351  37.737  1.00  0.00           H  
HETATM 3536  H2  HOH B1169       8.091  -2.992  37.835  1.00  0.00           H  
HETATM 3537  O   HOH B1170      25.827  22.940  33.954  1.00  0.00           O  
HETATM 3538  H1  HOH B1170      25.221  22.242  33.701  1.00  0.00           H  
HETATM 3539  H2  HOH B1170      26.416  22.528  34.586  1.00  0.00           H  
HETATM 3540  O   HOH B1171       9.258  22.065  30.569  1.00  0.00           O  
HETATM 3541  H1  HOH B1171       9.062  21.899  31.491  1.00  0.00           H  
HETATM 3542  H2  HOH B1171       8.497  21.728  30.097  1.00  0.00           H  
HETATM 3543  O   HOH B1172       9.952  19.240  37.756  1.00  0.00           O  
HETATM 3544  H1  HOH B1172       9.045  19.162  37.458  1.00  0.00           H  
HETATM 3545  H2  HOH B1172      10.459  19.356  36.953  1.00  0.00           H  
HETATM 3546  O   HOH B1173      24.803  25.007  44.553  1.00  0.00           O  
HETATM 3547  H1  HOH B1173      25.334  24.842  45.332  1.00  0.00           H  
HETATM 3548  H2  HOH B1173      23.901  24.883  44.847  1.00  0.00           H  
HETATM 3549  O   HOH B1174       3.184  -1.771  44.802  1.00  0.00           O  
HETATM 3550  H1  HOH B1174       3.736  -2.537  44.645  1.00  0.00           H  
HETATM 3551  H2  HOH B1174       2.433  -2.112  45.289  1.00  0.00           H  
HETATM 3552  O   HOH B1175      12.650   8.327  26.202  1.00  0.00           O  
HETATM 3553  H1  HOH B1175      12.128   9.082  25.929  1.00  0.00           H  
HETATM 3554  H2  HOH B1175      12.216   8.009  26.994  1.00  0.00           H  
HETATM 3555  O   HOH B1176      10.485   8.896  30.877  1.00  0.00           O  
HETATM 3556  H1  HOH B1176      10.357   8.718  31.809  1.00  0.00           H  
HETATM 3557  H2  HOH B1176       9.602   8.885  30.507  1.00  0.00           H  
HETATM 3558  O   HOH B1177       6.880  15.794  34.942  1.00  0.00           O  
HETATM 3559  H1  HOH B1177       6.088  15.851  35.476  1.00  0.00           H  
HETATM 3560  H2  HOH B1177       7.594  15.977  35.553  1.00  0.00           H  
HETATM 3561  O   HOH B1178      15.010  10.742  30.611  1.00  0.00           O  
HETATM 3562  H1  HOH B1178      15.163  11.585  31.037  1.00  0.00           H  
HETATM 3563  H2  HOH B1178      14.806  10.144  31.330  1.00  0.00           H  
HETATM 3564  O   HOH B1179       2.753  24.517  39.238  1.00  0.00           O  
HETATM 3565  H1  HOH B1179       3.344  25.250  39.412  1.00  0.00           H  
HETATM 3566  H2  HOH B1179       1.948  24.742  39.704  1.00  0.00           H  
HETATM 3567  O   HOH B1180      23.337  -3.646  37.838  1.00  0.00           O  
HETATM 3568  H1  HOH B1180      23.494  -4.283  38.535  1.00  0.00           H  
HETATM 3569  H2  HOH B1180      23.921  -2.916  38.044  1.00  0.00           H  
HETATM 3570  O   HOH B1181       8.097  14.393  32.742  1.00  0.00           O  
HETATM 3571  H1  HOH B1181       7.729  14.621  33.596  1.00  0.00           H  
HETATM 3572  H2  HOH B1181       7.549  14.862  32.112  1.00  0.00           H  
HETATM 3573  O   HOH B1182      20.647  15.619  37.490  1.00  0.00           O  
HETATM 3574  H1  HOH B1182      20.889  14.910  38.085  1.00  0.00           H  
HETATM 3575  H2  HOH B1182      20.175  15.185  36.779  1.00  0.00           H  
HETATM 3576  O   HOH B1183      -2.562  25.755  40.898  1.00  0.00           O  
HETATM 3577  H1  HOH B1183      -2.583  26.706  41.009  1.00  0.00           H  
HETATM 3578  H2  HOH B1183      -1.731  25.584  40.455  1.00  0.00           H  
HETATM 3579  O   HOH B1184       2.817  16.586  42.895  1.00  0.00           O  
HETATM 3580  H1  HOH B1184       3.435  15.889  42.676  1.00  0.00           H  
HETATM 3581  H2  HOH B1184       2.259  16.208  43.575  1.00  0.00           H  
HETATM 3582  O   HOH B1185      21.204  10.910  26.358  1.00  0.00           O  
HETATM 3583  H1  HOH B1185      21.302  10.130  25.811  1.00  0.00           H  
HETATM 3584  H2  HOH B1185      20.421  11.345  26.017  1.00  0.00           H  
HETATM 3585  O   HOH B1186      14.852  23.654  28.354  1.00  0.00           O  
HETATM 3586  H1  HOH B1186      15.711  23.372  28.667  1.00  0.00           H  
HETATM 3587  H2  HOH B1186      14.237  23.321  29.007  1.00  0.00           H  
HETATM 3588  O   HOH B1187       4.342   0.222  26.865  1.00  0.00           O  
HETATM 3589  H1  HOH B1187       4.433   0.865  27.568  1.00  0.00           H  
HETATM 3590  H2  HOH B1187       3.521  -0.232  27.059  1.00  0.00           H  
HETATM 3591  O   HOH B1188       7.186  24.807  28.474  1.00  0.00           O  
HETATM 3592  H1  HOH B1188       7.196  25.638  28.950  1.00  0.00           H  
HETATM 3593  H2  HOH B1188       7.589  25.010  27.629  1.00  0.00           H  
HETATM 3594  O   HOH B1189       6.195  24.478  36.967  1.00  0.00           O  
HETATM 3595  H1  HOH B1189       6.992  24.340  36.455  1.00  0.00           H  
HETATM 3596  H2  HOH B1189       6.507  24.648  37.856  1.00  0.00           H  
HETATM 3597  O   HOH B1190      -2.335  24.494  32.587  1.00  0.00           O  
HETATM 3598  H1  HOH B1190      -1.666  23.985  32.131  1.00  0.00           H  
HETATM 3599  H2  HOH B1190      -3.120  23.948  32.549  1.00  0.00           H  
HETATM 3600  O   HOH B1191      21.908  18.805  38.209  1.00  0.00           O  
HETATM 3601  H1  HOH B1191      21.712  18.788  37.272  1.00  0.00           H  
HETATM 3602  H2  HOH B1191      22.066  17.890  38.439  1.00  0.00           H  
HETATM 3603  O   HOH B1192      15.294  22.721  39.037  1.00  0.00           O  
HETATM 3604  H1  HOH B1192      15.595  22.919  39.924  1.00  0.00           H  
HETATM 3605  H2  HOH B1192      15.346  21.767  38.973  1.00  0.00           H  
HETATM 3606  O   HOH B1193      -0.662  20.753  34.071  1.00  0.00           O  
HETATM 3607  H1  HOH B1193      -0.260  21.589  34.306  1.00  0.00           H  
HETATM 3608  H2  HOH B1193      -1.498  20.993  33.670  1.00  0.00           H  
HETATM 3609  O   HOH B1194      -2.603  22.799  25.401  1.00  0.00           O  
HETATM 3610  H1  HOH B1194      -1.827  23.112  24.936  1.00  0.00           H  
HETATM 3611  H2  HOH B1194      -2.781  21.940  25.019  1.00  0.00           H  
HETATM 3612  O   HOH B1195      25.593  23.912  40.328  1.00  0.00           O  
HETATM 3613  H1  HOH B1195      26.089  23.178  39.964  1.00  0.00           H  
HETATM 3614  H2  HOH B1195      26.249  24.591  40.486  1.00  0.00           H  
HETATM 3615  O   HOH B1196      18.350  10.674  33.693  1.00  0.00           O  
HETATM 3616  H1  HOH B1196      17.724  10.710  34.416  1.00  0.00           H  
HETATM 3617  H2  HOH B1196      19.122  11.136  34.021  1.00  0.00           H  
HETATM 3618  O   HOH B1197      -2.504  15.104  38.611  1.00  0.00           O  
HETATM 3619  H1  HOH B1197      -3.194  15.489  38.071  1.00  0.00           H  
HETATM 3620  H2  HOH B1197      -2.011  14.547  38.008  1.00  0.00           H  
HETATM 3621  O   HOH B1198      -0.071  22.911  43.151  1.00  0.00           O  
HETATM 3622  H1  HOH B1198      -0.253  22.864  42.213  1.00  0.00           H  
HETATM 3623  H2  HOH B1198       0.437  23.716  43.256  1.00  0.00           H  
HETATM 3624  O   HOH B1199       9.264  18.096  40.617  1.00  0.00           O  
HETATM 3625  H1  HOH B1199       8.312  18.003  40.642  1.00  0.00           H  
HETATM 3626  H2  HOH B1199       9.504  17.870  39.719  1.00  0.00           H  
HETATM 3627  O   HOH B1200       8.940  17.410  31.369  1.00  0.00           O  
HETATM 3628  H1  HOH B1200       9.470  17.850  30.704  1.00  0.00           H  
HETATM 3629  H2  HOH B1200       8.387  16.805  30.874  1.00  0.00           H  
HETATM 3630  O   HOH B1201      -0.575   2.225  26.910  1.00  0.00           O  
HETATM 3631  H1  HOH B1201      -0.013   2.892  26.515  1.00  0.00           H  
HETATM 3632  H2  HOH B1201      -0.040   1.843  27.606  1.00  0.00           H  
HETATM 3633  O   HOH B1202      12.996  19.642  25.104  1.00  0.00           O  
HETATM 3634  H1  HOH B1202      13.451  20.412  25.445  1.00  0.00           H  
HETATM 3635  H2  HOH B1202      12.125  19.962  24.868  1.00  0.00           H  
HETATM 3636  O   HOH B1203      14.243   8.642  32.441  1.00  0.00           O  
HETATM 3637  H1  HOH B1203      13.691   8.014  31.975  1.00  0.00           H  
HETATM 3638  H2  HOH B1203      13.643   9.094  33.034  1.00  0.00           H  
HETATM 3639  O   HOH B1204      -3.879  -0.397  30.842  1.00  0.00           O  
HETATM 3640  H1  HOH B1204      -4.024  -1.311  30.600  1.00  0.00           H  
HETATM 3641  H2  HOH B1204      -3.943  -0.389  31.797  1.00  0.00           H  
HETATM 3642  O   HOH B1205       0.732  22.474  27.086  1.00  0.00           O  
HETATM 3643  H1  HOH B1205       0.815  21.753  27.710  1.00  0.00           H  
HETATM 3644  H2  HOH B1205      -0.088  22.905  27.324  1.00  0.00           H  
HETATM 3645  O   HOH B1206       5.260  22.507  39.708  1.00  0.00           O  
HETATM 3646  H1  HOH B1206       5.715  22.301  40.524  1.00  0.00           H  
HETATM 3647  H2  HOH B1206       5.093  23.449  39.757  1.00  0.00           H  
HETATM 3648  O   HOH B1207      19.356  25.398  41.976  1.00  0.00           O  
HETATM 3649  H1  HOH B1207      19.292  24.443  41.991  1.00  0.00           H  
HETATM 3650  H2  HOH B1207      18.979  25.650  41.134  1.00  0.00           H  
HETATM 3651  O   HOH B1208      12.395  23.975  41.045  1.00  0.00           O  
HETATM 3652  H1  HOH B1208      12.777  24.497  41.749  1.00  0.00           H  
HETATM 3653  H2  HOH B1208      12.966  24.132  40.292  1.00  0.00           H  
HETATM 3654  O   HOH B1209       1.502  16.908  25.639  1.00  0.00           O  
HETATM 3655  H1  HOH B1209       0.597  16.947  25.329  1.00  0.00           H  
HETATM 3656  H2  HOH B1209       1.853  17.781  25.465  1.00  0.00           H  
HETATM 3657  O   HOH B1210      10.682  21.828  44.648  1.00  0.00           O  
HETATM 3658  H1  HOH B1210      10.812  21.838  43.699  1.00  0.00           H  
HETATM 3659  H2  HOH B1210      10.621  20.900  44.872  1.00  0.00           H  
HETATM 3660  O   HOH B1211       6.621  17.119  40.753  1.00  0.00           O  
HETATM 3661  H1  HOH B1211       7.035  16.370  41.181  1.00  0.00           H  
HETATM 3662  H2  HOH B1211       6.873  17.040  39.833  1.00  0.00           H  
HETATM 3663  O   HOH B1212      12.367  21.072  41.528  1.00  0.00           O  
HETATM 3664  H1  HOH B1212      11.965  21.023  40.661  1.00  0.00           H  
HETATM 3665  H2  HOH B1212      12.678  21.974  41.598  1.00  0.00           H  
HETATM 3666  O   HOH B1213       4.717  21.330  27.789  1.00  0.00           O  
HETATM 3667  H1  HOH B1213       5.437  21.400  27.163  1.00  0.00           H  
HETATM 3668  H2  HOH B1213       4.277  22.179  27.744  1.00  0.00           H  
HETATM 3669  O   HOH B1214       4.468   8.701  37.780  1.00  0.00           O  
HETATM 3670  H1  HOH B1214       4.742   9.255  37.050  1.00  0.00           H  
HETATM 3671  H2  HOH B1214       5.233   8.157  37.969  1.00  0.00           H  
HETATM 3672  O   HOH B1215       0.853  18.050  29.498  1.00  0.00           O  
HETATM 3673  H1  HOH B1215       1.468  18.381  28.843  1.00  0.00           H  
HETATM 3674  H2  HOH B1215       1.372  17.979  30.300  1.00  0.00           H  
HETATM 3675  O   HOH B1216      -2.832  19.912  27.287  1.00  0.00           O  
HETATM 3676  H1  HOH B1216      -2.312  19.416  26.655  1.00  0.00           H  
HETATM 3677  H2  HOH B1216      -2.394  19.766  28.125  1.00  0.00           H  
HETATM 3678  O   HOH B1217      17.630  21.902  44.253  1.00  0.00           O  
HETATM 3679  H1  HOH B1217      17.868  21.533  43.403  1.00  0.00           H  
HETATM 3680  H2  HOH B1217      17.122  21.211  44.680  1.00  0.00           H  
HETATM 3681  O   HOH B1218      22.485  19.454  28.895  1.00  0.00           O  
HETATM 3682  H1  HOH B1218      23.252  19.340  28.334  1.00  0.00           H  
HETATM 3683  H2  HOH B1218      22.137  20.312  28.654  1.00  0.00           H  
HETATM 3684  O   HOH B1219       4.879  17.715  44.862  1.00  0.00           O  
HETATM 3685  H1  HOH B1219       4.215  17.635  44.177  1.00  0.00           H  
HETATM 3686  H2  HOH B1219       4.970  16.829  45.213  1.00  0.00           H  
HETATM 3687  O   HOH B1220       9.049  -2.402  45.005  1.00  0.00           O  
HETATM 3688  H1  HOH B1220       9.949  -2.352  45.328  1.00  0.00           H  
HETATM 3689  H2  HOH B1220       8.924  -3.325  44.785  1.00  0.00           H  
HETATM 3690  O   HOH B1221      14.471   4.072  26.612  1.00  0.00           O  
HETATM 3691  H1  HOH B1221      15.184   4.426  27.143  1.00  0.00           H  
HETATM 3692  H2  HOH B1221      14.035   4.844  26.250  1.00  0.00           H  
HETATM 3693  O   HOH B1222      10.437  16.954  28.783  1.00  0.00           O  
HETATM 3694  H1  HOH B1222      10.352  16.811  27.840  1.00  0.00           H  
HETATM 3695  H2  HOH B1222      11.007  16.246  29.082  1.00  0.00           H  
HETATM 3696  O   HOH B1223       3.124  23.591  42.689  1.00  0.00           O  
HETATM 3697  H1  HOH B1223       2.813  23.320  41.825  1.00  0.00           H  
HETATM 3698  H2  HOH B1223       2.525  24.290  42.951  1.00  0.00           H  
HETATM 3699  O   HOH B1224      11.782  24.767  28.258  1.00  0.00           O  
HETATM 3700  H1  HOH B1224      11.646  23.841  28.058  1.00  0.00           H  
HETATM 3701  H2  HOH B1224      11.114  25.224  27.747  1.00  0.00           H  
HETATM 3702  O   HOH B1225       5.070  -2.780  26.180  1.00  0.00           O  
HETATM 3703  H1  HOH B1225       4.386  -3.450  26.156  1.00  0.00           H  
HETATM 3704  H2  HOH B1225       4.657  -2.002  25.807  1.00  0.00           H  
HETATM 3705  O   HOH B1226       4.017  25.212  35.542  1.00  0.00           O  
HETATM 3706  H1  HOH B1226       4.596  24.890  36.232  1.00  0.00           H  
HETATM 3707  H2  HOH B1226       3.495  25.893  35.966  1.00  0.00           H  
HETATM 3708  O   HOH B1227       8.817  12.905  38.870  1.00  0.00           O  
HETATM 3709  H1  HOH B1227       8.449  12.025  38.942  1.00  0.00           H  
HETATM 3710  H2  HOH B1227       8.178  13.390  38.347  1.00  0.00           H  
HETATM 3711  O   HOH B1228      10.655   3.840  30.360  1.00  0.00           O  
HETATM 3712  H1  HOH B1228      11.347   3.719  29.710  1.00  0.00           H  
HETATM 3713  H2  HOH B1228      10.384   2.951  30.589  1.00  0.00           H  
HETATM 3714  O   HOH B1229       8.227   2.390  32.882  1.00  0.00           O  
HETATM 3715  H1  HOH B1229       9.048   1.963  32.639  1.00  0.00           H  
HETATM 3716  H2  HOH B1229       7.561   1.946  32.357  1.00  0.00           H  
HETATM 3717  O   HOH B1230      20.945  11.161  31.420  1.00  0.00           O  
HETATM 3718  H1  HOH B1230      20.056  11.388  31.146  1.00  0.00           H  
HETATM 3719  H2  HOH B1230      21.476  11.914  31.162  1.00  0.00           H  
HETATM 3720  O   HOH B1231      15.361   3.590  37.797  1.00  0.00           O  
HETATM 3721  H1  HOH B1231      15.548   4.023  36.964  1.00  0.00           H  
HETATM 3722  H2  HOH B1231      14.964   4.272  38.339  1.00  0.00           H  
HETATM 3723  O   HOH B1232      19.421   4.144  39.605  1.00  0.00           O  
HETATM 3724  H1  HOH B1232      19.047   4.512  38.804  1.00  0.00           H  
HETATM 3725  H2  HOH B1232      19.055   3.261  39.657  1.00  0.00           H  
HETATM 3726  O   HOH B1233      23.463   0.038  35.658  1.00  0.00           O  
HETATM 3727  H1  HOH B1233      23.321   0.338  34.761  1.00  0.00           H  
HETATM 3728  H2  HOH B1233      23.698  -0.886  35.569  1.00  0.00           H  
HETATM 3729  O   HOH B1234      19.826   3.955  36.138  1.00  0.00           O  
HETATM 3730  H1  HOH B1234      19.249   4.529  35.635  1.00  0.00           H  
HETATM 3731  H2  HOH B1234      20.487   3.668  35.508  1.00  0.00           H  
HETATM 3732  O   HOH B1235      20.124  -2.606  35.947  1.00  0.00           O  
HETATM 3733  H1  HOH B1235      19.208  -2.487  36.197  1.00  0.00           H  
HETATM 3734  H2  HOH B1235      20.094  -3.214  35.209  1.00  0.00           H  
HETATM 3735  O   HOH B1236      -3.955   2.772  42.588  1.00  0.00           O  
HETATM 3736  H1  HOH B1236      -3.237   3.376  42.777  1.00  0.00           H  
HETATM 3737  H2  HOH B1236      -4.298   3.065  41.744  1.00  0.00           H  
HETATM 3738  O   HOH B1237      15.372   8.068  26.713  1.00  0.00           O  
HETATM 3739  H1  HOH B1237      14.429   8.163  26.578  1.00  0.00           H  
HETATM 3740  H2  HOH B1237      15.545   7.141  26.546  1.00  0.00           H  
HETATM 3741  O   HOH B1238      14.607   0.934  37.513  1.00  0.00           O  
HETATM 3742  H1  HOH B1238      15.177   0.527  36.860  1.00  0.00           H  
HETATM 3743  H2  HOH B1238      14.981   1.805  37.649  1.00  0.00           H  
HETATM 3744  O   HOH B1239      24.205  19.367  39.873  1.00  0.00           O  
HETATM 3745  H1  HOH B1239      23.548  19.497  39.190  1.00  0.00           H  
HETATM 3746  H2  HOH B1239      25.020  19.209  39.395  1.00  0.00           H  
HETATM 3747  O   HOH B1240      23.745  -1.171  28.954  1.00  0.00           O  
HETATM 3748  H1  HOH B1240      24.200  -1.938  28.606  1.00  0.00           H  
HETATM 3749  H2  HOH B1240      23.025  -1.021  28.342  1.00  0.00           H  
HETATM 3750  O   HOH B1241      11.854   3.061  25.665  1.00  0.00           O  
HETATM 3751  H1  HOH B1241      11.187   2.896  26.332  1.00  0.00           H  
HETATM 3752  H2  HOH B1241      12.441   3.701  26.066  1.00  0.00           H  
HETATM 3753  O   HOH B1242      21.924   1.480  39.773  1.00  0.00           O  
HETATM 3754  H1  HOH B1242      22.143   1.883  38.933  1.00  0.00           H  
HETATM 3755  H2  HOH B1242      21.747   0.564  39.561  1.00  0.00           H  
HETATM 3756  O   HOH B1243      21.435   3.014  30.504  1.00  0.00           O  
HETATM 3757  H1  HOH B1243      20.870   2.251  30.383  1.00  0.00           H  
HETATM 3758  H2  HOH B1243      21.748   3.223  29.623  1.00  0.00           H  
HETATM 3759  O   HOH B1244      -3.553  18.935  38.263  1.00  0.00           O  
HETATM 3760  H1  HOH B1244      -3.803  18.027  38.093  1.00  0.00           H  
HETATM 3761  H2  HOH B1244      -2.656  18.880  38.592  1.00  0.00           H  
HETATM 3762  O   HOH B1245      14.450  19.848  34.193  1.00  0.00           O  
HETATM 3763  H1  HOH B1245      14.822  20.660  33.851  1.00  0.00           H  
HETATM 3764  H2  HOH B1245      14.899  19.155  33.709  1.00  0.00           H  
HETATM 3765  O   HOH B1246      12.692   3.050  28.891  1.00  0.00           O  
HETATM 3766  H1  HOH B1246      13.181   3.559  28.244  1.00  0.00           H  
HETATM 3767  H2  HOH B1246      12.769   2.144  28.591  1.00  0.00           H  
HETATM 3768  O   HOH B1247       1.600  -0.040  42.967  1.00  0.00           O  
HETATM 3769  H1  HOH B1247       2.114  -0.541  43.599  1.00  0.00           H  
HETATM 3770  H2  HOH B1247       1.094  -0.700  42.492  1.00  0.00           H  
HETATM 3771  O   HOH B1248      21.281   1.661  44.744  1.00  0.00           O  
HETATM 3772  H1  HOH B1248      22.156   1.326  44.548  1.00  0.00           H  
HETATM 3773  H2  HOH B1248      20.906   1.868  43.888  1.00  0.00           H  
HETATM 3774  O   HOH B1249       1.415   4.969  38.351  1.00  0.00           O  
HETATM 3775  H1  HOH B1249       0.529   4.888  38.703  1.00  0.00           H  
HETATM 3776  H2  HOH B1249       1.391   5.767  37.822  1.00  0.00           H  
HETATM 3777  O   HOH B1250      25.517  -3.256  28.381  1.00  0.00           O  
HETATM 3778  H1  HOH B1250      26.180  -3.193  27.694  1.00  0.00           H  
HETATM 3779  H2  HOH B1250      25.127  -4.122  28.259  1.00  0.00           H  
HETATM 3780  O   HOH B1251      15.105   7.365  38.841  1.00  0.00           O  
HETATM 3781  H1  HOH B1251      14.715   7.443  37.970  1.00  0.00           H  
HETATM 3782  H2  HOH B1251      14.747   8.104  39.332  1.00  0.00           H  
HETATM 3783  O   HOH B1252      19.435  12.658  42.925  1.00  0.00           O  
HETATM 3784  H1  HOH B1252      18.994  13.290  42.357  1.00  0.00           H  
HETATM 3785  H2  HOH B1252      18.827  12.524  43.652  1.00  0.00           H  
HETATM 3786  O   HOH B1253      -2.773  21.426  36.094  1.00  0.00           O  
HETATM 3787  H1  HOH B1253      -2.132  20.843  35.687  1.00  0.00           H  
HETATM 3788  H2  HOH B1253      -3.575  20.906  36.142  1.00  0.00           H  
HETATM 3789  O   HOH B1254      -3.457  -0.519  27.111  1.00  0.00           O  
HETATM 3790  H1  HOH B1254      -3.112  -0.014  26.375  1.00  0.00           H  
HETATM 3791  H2  HOH B1254      -4.396  -0.586  26.937  1.00  0.00           H  
HETATM 3792  O   HOH B1255      21.437  19.045  31.352  1.00  0.00           O  
HETATM 3793  H1  HOH B1255      22.148  18.636  31.846  1.00  0.00           H  
HETATM 3794  H2  HOH B1255      21.810  19.209  30.486  1.00  0.00           H  
HETATM 3795  O   HOH B1256      15.813   8.206  29.845  1.00  0.00           O  
HETATM 3796  H1  HOH B1256      16.272   8.366  30.669  1.00  0.00           H  
HETATM 3797  H2  HOH B1256      15.539   9.074  29.550  1.00  0.00           H  
HETATM 3798  O   HOH B1257      21.545   7.176  40.480  1.00  0.00           O  
HETATM 3799  H1  HOH B1257      21.103   6.641  41.139  1.00  0.00           H  
HETATM 3800  H2  HOH B1257      20.843   7.686  40.075  1.00  0.00           H  
HETATM 3801  O   HOH B1258      -2.320  10.607  30.659  1.00  0.00           O  
HETATM 3802  H1  HOH B1258      -2.942  10.557  29.932  1.00  0.00           H  
HETATM 3803  H2  HOH B1258      -2.254   9.708  30.980  1.00  0.00           H  
HETATM 3804  O   HOH B1259      22.727  -0.342  42.867  1.00  0.00           O  
HETATM 3805  H1  HOH B1259      22.450   0.127  42.080  1.00  0.00           H  
HETATM 3806  H2  HOH B1259      22.031  -0.979  43.025  1.00  0.00           H  
HETATM 3807  O   HOH B1260      17.610  15.531  26.208  1.00  0.00           O  
HETATM 3808  H1  HOH B1260      18.388  15.127  26.591  1.00  0.00           H  
HETATM 3809  H2  HOH B1260      17.370  16.223  26.824  1.00  0.00           H  
HETATM 3810  O   HOH B1261      25.202  19.810  30.843  1.00  0.00           O  
HETATM 3811  H1  HOH B1261      25.350  20.363  30.076  1.00  0.00           H  
HETATM 3812  H2  HOH B1261      25.415  18.925  30.546  1.00  0.00           H  
HETATM 3813  O   HOH B1262      17.251  -3.200  33.588  1.00  0.00           O  
HETATM 3814  H1  HOH B1262      17.384  -2.856  34.471  1.00  0.00           H  
HETATM 3815  H2  HOH B1262      16.576  -3.871  33.692  1.00  0.00           H  
HETATM 3816  O   HOH B1263      23.039  16.395  38.538  1.00  0.00           O  
HETATM 3817  H1  HOH B1263      22.190  16.110  38.201  1.00  0.00           H  
HETATM 3818  H2  HOH B1263      23.417  15.609  38.932  1.00  0.00           H  
HETATM 3819  O   HOH B1264      19.347   1.089  36.820  1.00  0.00           O  
HETATM 3820  H1  HOH B1264      19.749   1.925  36.582  1.00  0.00           H  
HETATM 3821  H2  HOH B1264      20.088   0.509  36.998  1.00  0.00           H  
HETATM 3822  O   HOH B1265      18.516  19.957  41.274  1.00  0.00           O  
HETATM 3823  H1  HOH B1265      19.304  19.870  41.810  1.00  0.00           H  
HETATM 3824  H2  HOH B1265      18.843  20.111  40.388  1.00  0.00           H  
HETATM 3825  O   HOH B1266      -3.842   7.877  36.611  1.00  0.00           O  
HETATM 3826  H1  HOH B1266      -3.575   7.649  37.501  1.00  0.00           H  
HETATM 3827  H2  HOH B1266      -3.116   8.397  36.268  1.00  0.00           H  
HETATM 3828  O   HOH B1267      21.721  15.190  33.185  1.00  0.00           O  
HETATM 3829  H1  HOH B1267      20.834  15.172  33.544  1.00  0.00           H  
HETATM 3830  H2  HOH B1267      22.171  14.468  33.622  1.00  0.00           H  
HETATM 3831  O   HOH B1268      12.638   5.613  32.105  1.00  0.00           O  
HETATM 3832  H1  HOH B1268      12.270   5.146  31.354  1.00  0.00           H  
HETATM 3833  H2  HOH B1268      13.542   5.305  32.160  1.00  0.00           H  
HETATM 3834  O   HOH B1269      14.327  21.791  31.048  1.00  0.00           O  
HETATM 3835  H1  HOH B1269      14.850  21.044  30.756  1.00  0.00           H  
HETATM 3836  H2  HOH B1269      13.581  21.810  30.449  1.00  0.00           H  
HETATM 3837  O   HOH B1270       0.777  21.857  30.253  1.00  0.00           O  
HETATM 3838  H1  HOH B1270       0.337  22.681  30.465  1.00  0.00           H  
HETATM 3839  H2  HOH B1270       0.064  21.239  30.093  1.00  0.00           H  
HETATM 3840  O   HOH B1271      19.226  19.210  35.497  1.00  0.00           O  
HETATM 3841  H1  HOH B1271      18.955  19.769  34.768  1.00  0.00           H  
HETATM 3842  H2  HOH B1271      18.535  18.551  35.562  1.00  0.00           H  
HETATM 3843  O   HOH B1272      21.722  22.558  41.005  1.00  0.00           O  
HETATM 3844  H1  HOH B1272      21.524  21.663  40.731  1.00  0.00           H  
HETATM 3845  H2  HOH B1272      20.870  22.937  41.221  1.00  0.00           H  
HETATM 3846  O   HOH B1273      -3.985   2.379  32.294  1.00  0.00           O  
HETATM 3847  H1  HOH B1273      -4.563   1.938  31.670  1.00  0.00           H  
HETATM 3848  H2  HOH B1273      -3.307   2.781  31.750  1.00  0.00           H  
HETATM 3849  O   HOH B1274       1.395  -2.317  39.106  1.00  0.00           O  
HETATM 3850  H1  HOH B1274       2.337  -2.410  38.959  1.00  0.00           H  
HETATM 3851  H2  HOH B1274       1.104  -1.711  38.425  1.00  0.00           H  
HETATM 3852  O   HOH B1275       8.025  -0.167  25.314  1.00  0.00           O  
HETATM 3853  H1  HOH B1275       7.433   0.556  25.107  1.00  0.00           H  
HETATM 3854  H2  HOH B1275       8.700  -0.126  24.636  1.00  0.00           H  
HETATM 3855  O   HOH B1276      20.444  -1.869  42.571  1.00  0.00           O  
HETATM 3856  H1  HOH B1276      20.682  -1.772  41.649  1.00  0.00           H  
HETATM 3857  H2  HOH B1276      19.904  -2.659  42.598  1.00  0.00           H  
HETATM 3858  O   HOH B1277       4.534   0.443  44.433  1.00  0.00           O  
HETATM 3859  H1  HOH B1277       5.141   0.140  45.109  1.00  0.00           H  
HETATM 3860  H2  HOH B1277       3.799  -0.169  44.480  1.00  0.00           H  
HETATM 3861  O   HOH B1278      17.218  -2.226  36.055  1.00  0.00           O  
HETATM 3862  H1  HOH B1278      17.041  -2.208  36.995  1.00  0.00           H  
HETATM 3863  H2  HOH B1278      17.082  -1.323  35.768  1.00  0.00           H  
HETATM 3864  O   HOH B1279      18.101   2.268  41.466  1.00  0.00           O  
HETATM 3865  H1  HOH B1279      17.560   2.862  41.986  1.00  0.00           H  
HETATM 3866  H2  HOH B1279      17.665   2.228  40.615  1.00  0.00           H  
HETATM 3867  O   HOH B1280      23.979  -2.412  34.301  1.00  0.00           O  
HETATM 3868  H1  HOH B1280      23.653  -3.182  34.766  1.00  0.00           H  
HETATM 3869  H2  HOH B1280      23.570  -2.462  33.437  1.00  0.00           H  
HETATM 3870  O   HOH B1281       0.169  15.305  40.567  1.00  0.00           O  
HETATM 3871  H1  HOH B1281      -0.741  15.503  40.346  1.00  0.00           H  
HETATM 3872  H2  HOH B1281       0.221  15.437  41.513  1.00  0.00           H  
HETATM 3873  O   HOH B1282      17.556  12.132  44.466  1.00  0.00           O  
HETATM 3874  H1  HOH B1282      17.243  12.599  45.240  1.00  0.00           H  
HETATM 3875  H2  HOH B1282      18.012  11.366  44.815  1.00  0.00           H  
HETATM 3876  O   HOH B1283      20.573   8.848  43.064  1.00  0.00           O  
HETATM 3877  H1  HOH B1283      21.315   8.336  42.741  1.00  0.00           H  
HETATM 3878  H2  HOH B1283      20.973   9.563  43.560  1.00  0.00           H  
HETATM 3879  O   HOH B1284      18.956  25.815  31.685  1.00  0.00           O  
HETATM 3880  H1  HOH B1284      18.302  26.152  32.297  1.00  0.00           H  
HETATM 3881  H2  HOH B1284      19.628  25.423  32.244  1.00  0.00           H  
HETATM 3882  O   HOH B1285      26.016   5.400  32.352  1.00  0.00           O  
HETATM 3883  H1  HOH B1285      25.080   5.298  32.524  1.00  0.00           H  
HETATM 3884  H2  HOH B1285      26.156   4.955  31.517  1.00  0.00           H  
HETATM 3885  O   HOH B1286       8.124   3.500  37.227  1.00  0.00           O  
HETATM 3886  H1  HOH B1286       9.064   3.475  37.048  1.00  0.00           H  
HETATM 3887  H2  HOH B1286       7.951   2.694  37.713  1.00  0.00           H  
HETATM 3888  O   HOH B1287      18.241   8.406  36.488  1.00  0.00           O  
HETATM 3889  H1  HOH B1287      17.736   9.198  36.304  1.00  0.00           H  
HETATM 3890  H2  HOH B1287      18.192   7.897  35.679  1.00  0.00           H  
HETATM 3891  O   HOH B1288      23.978   4.979  43.718  1.00  0.00           O  
HETATM 3892  H1  HOH B1288      24.869   4.831  44.037  1.00  0.00           H  
HETATM 3893  H2  HOH B1288      23.426   4.452  44.296  1.00  0.00           H  
HETATM 3894  O   HOH B1289      -1.379   4.971  33.639  1.00  0.00           O  
HETATM 3895  H1  HOH B1289      -0.956   5.173  34.474  1.00  0.00           H  
HETATM 3896  H2  HOH B1289      -2.245   5.372  33.706  1.00  0.00           H  
HETATM 3897  O   HOH B1290      -2.049   4.296  43.432  1.00  0.00           O  
HETATM 3898  H1  HOH B1290      -1.198   4.700  43.600  1.00  0.00           H  
HETATM 3899  H2  HOH B1290      -2.607   4.606  44.145  1.00  0.00           H  
HETATM 3900  O   HOH B1291      23.488   2.002  37.681  1.00  0.00           O  
HETATM 3901  H1  HOH B1291      23.619   1.177  37.213  1.00  0.00           H  
HETATM 3902  H2  HOH B1291      23.417   2.661  36.990  1.00  0.00           H  
HETATM 3903  O   HOH B1292       2.050  -0.451  28.340  1.00  0.00           O  
HETATM 3904  H1  HOH B1292       1.697   0.413  28.554  1.00  0.00           H  
HETATM 3905  H2  HOH B1292       1.360  -0.870  27.825  1.00  0.00           H  
HETATM 3906  O   HOH B1293      16.147  -0.707  32.179  1.00  0.00           O  
HETATM 3907  H1  HOH B1293      16.773  -1.273  32.632  1.00  0.00           H  
HETATM 3908  H2  HOH B1293      15.413  -0.626  32.787  1.00  0.00           H  
HETATM 3909  O   HOH B1294      12.832  25.706  35.625  1.00  0.00           O  
HETATM 3910  H1  HOH B1294      12.305  25.120  36.168  1.00  0.00           H  
HETATM 3911  H2  HOH B1294      12.263  25.929  34.889  1.00  0.00           H  
HETATM 3912  O   HOH B1295       1.871   6.325  30.369  1.00  0.00           O  
HETATM 3913  H1  HOH B1295       1.620   6.881  31.107  1.00  0.00           H  
HETATM 3914  H2  HOH B1295       1.857   6.910  29.612  1.00  0.00           H  
HETATM 3915  O   HOH B1296      11.936  11.989  25.680  1.00  0.00           O  
HETATM 3916  H1  HOH B1296      11.054  11.651  25.833  1.00  0.00           H  
HETATM 3917  H2  HOH B1296      12.375  11.297  25.185  1.00  0.00           H  
HETATM 3918  O   HOH B1297      18.149   3.812  33.640  1.00  0.00           O  
HETATM 3919  H1  HOH B1297      19.063   3.528  33.608  1.00  0.00           H  
HETATM 3920  H2  HOH B1297      18.112   4.568  33.054  1.00  0.00           H  
HETATM 3921  O   HOH B1298      20.371   6.942  32.243  1.00  0.00           O  
HETATM 3922  H1  HOH B1298      20.679   7.389  33.031  1.00  0.00           H  
HETATM 3923  H2  HOH B1298      21.083   7.050  31.612  1.00  0.00           H  
HETATM 3924  O   HOH B1299      16.451  23.642  41.507  1.00  0.00           O  
HETATM 3925  H1  HOH B1299      15.999  24.452  41.745  1.00  0.00           H  
HETATM 3926  H2  HOH B1299      15.897  22.945  41.857  1.00  0.00           H  
HETATM 3927  O   HOH B1300      13.164  20.530  36.599  1.00  0.00           O  
HETATM 3928  H1  HOH B1300      13.118  20.136  35.728  1.00  0.00           H  
HETATM 3929  H2  HOH B1300      13.861  21.183  36.531  1.00  0.00           H  
HETATM 3930  O   HOH B1301      23.095   3.967  35.764  1.00  0.00           O  
HETATM 3931  H1  HOH B1301      22.654   4.704  36.187  1.00  0.00           H  
HETATM 3932  H2  HOH B1301      23.270   4.272  34.873  1.00  0.00           H  
HETATM 3933  O   HOH B1302      20.415   4.277  25.171  1.00  0.00           O  
HETATM 3934  H1  HOH B1302      20.984   4.877  24.689  1.00  0.00           H  
HETATM 3935  H2  HOH B1302      20.934   4.013  25.931  1.00  0.00           H  
HETATM 3936  O   HOH B1303      16.430   1.769  30.956  1.00  0.00           O  
HETATM 3937  H1  HOH B1303      16.674   0.983  31.444  1.00  0.00           H  
HETATM 3938  H2  HOH B1303      17.265   2.144  30.673  1.00  0.00           H  
HETATM 3939  O   HOH B1304      19.025  21.743  32.753  1.00  0.00           O  
HETATM 3940  H1  HOH B1304      18.201  22.159  32.500  1.00  0.00           H  
HETATM 3941  H2  HOH B1304      19.043  20.924  32.258  1.00  0.00           H  
HETATM 3942  O   HOH B1305      11.055  -0.846  36.978  1.00  0.00           O  
HETATM 3943  H1  HOH B1305      11.915  -1.254  36.875  1.00  0.00           H  
HETATM 3944  H2  HOH B1305      10.561  -1.460  37.522  1.00  0.00           H  
HETATM 3945  O   HOH B1306      -2.761   2.855  39.168  1.00  0.00           O  
HETATM 3946  H1  HOH B1306      -3.649   2.782  39.515  1.00  0.00           H  
HETATM 3947  H2  HOH B1306      -2.468   3.725  39.438  1.00  0.00           H  
HETATM 3948  O   HOH B1307      -2.812  14.376  33.164  1.00  0.00           O  
HETATM 3949  H1  HOH B1307      -2.229  14.504  33.913  1.00  0.00           H  
HETATM 3950  H2  HOH B1307      -3.602  13.986  33.538  1.00  0.00           H  
HETATM 3951  O   HOH B1308      21.313   9.547  36.586  1.00  0.00           O  
HETATM 3952  H1  HOH B1308      21.017  10.275  37.132  1.00  0.00           H  
HETATM 3953  H2  HOH B1308      22.103   9.227  37.022  1.00  0.00           H  
HETATM 3954  O   HOH B1309      23.096  23.900  39.305  1.00  0.00           O  
HETATM 3955  H1  HOH B1309      22.614  23.393  39.958  1.00  0.00           H  
HETATM 3956  H2  HOH B1309      23.994  23.925  39.635  1.00  0.00           H  
HETATM 3957  O   HOH B1310      20.772  -1.841  30.904  1.00  0.00           O  
HETATM 3958  H1  HOH B1310      20.168  -2.584  30.917  1.00  0.00           H  
HETATM 3959  H2  HOH B1310      21.642  -2.240  30.909  1.00  0.00           H  
HETATM 3960  O   HOH B1311      15.402  11.212  41.098  1.00  0.00           O  
HETATM 3961  H1  HOH B1311      16.217  10.717  41.011  1.00  0.00           H  
HETATM 3962  H2  HOH B1311      15.684  12.098  41.326  1.00  0.00           H  
HETATM 3963  O   HOH B1312      23.750   9.643  28.852  1.00  0.00           O  
HETATM 3964  H1  HOH B1312      23.723   9.886  29.777  1.00  0.00           H  
HETATM 3965  H2  HOH B1312      23.885  10.471  28.390  1.00  0.00           H  
HETATM 3966  O   HOH B1313       1.153  10.563  41.383  1.00  0.00           O  
HETATM 3967  H1  HOH B1313       1.825  10.481  42.059  1.00  0.00           H  
HETATM 3968  H2  HOH B1313       0.404  10.952  41.834  1.00  0.00           H  
HETATM 3969  O   HOH B1314      20.489  -0.170  33.342  1.00  0.00           O  
HETATM 3970  H1  HOH B1314      20.650  -0.830  32.668  1.00  0.00           H  
HETATM 3971  H2  HOH B1314      21.353   0.007  33.716  1.00  0.00           H  
HETATM 3972  O   HOH B1315      23.876  12.004  26.819  1.00  0.00           O  
HETATM 3973  H1  HOH B1315      23.047  11.539  26.700  1.00  0.00           H  
HETATM 3974  H2  HOH B1315      24.254  12.048  25.941  1.00  0.00           H  
HETATM 3975  O   HOH B1316      17.405   2.003  38.731  1.00  0.00           O  
HETATM 3976  H1  HOH B1316      16.729   2.498  38.268  1.00  0.00           H  
HETATM 3977  H2  HOH B1316      18.023   1.744  38.047  1.00  0.00           H  
HETATM 3978  O   HOH B1317       0.390   6.914  26.053  1.00  0.00           O  
HETATM 3979  H1  HOH B1317      -0.316   7.487  26.352  1.00  0.00           H  
HETATM 3980  H2  HOH B1317       1.108   7.078  26.665  1.00  0.00           H  
HETATM 3981  O   HOH B1318      13.933  13.219  36.301  1.00  0.00           O  
HETATM 3982  H1  HOH B1318      13.890  12.283  36.104  1.00  0.00           H  
HETATM 3983  H2  HOH B1318      14.802  13.342  36.685  1.00  0.00           H  
HETATM 3984  O   HOH B1319      21.465   8.008  34.411  1.00  0.00           O  
HETATM 3985  H1  HOH B1319      21.104   8.556  35.108  1.00  0.00           H  
HETATM 3986  H2  HOH B1319      22.264   7.638  34.786  1.00  0.00           H  
HETATM 3987  O   HOH B1320      23.222   1.014  33.066  1.00  0.00           O  
HETATM 3988  H1  HOH B1320      23.375   1.935  33.279  1.00  0.00           H  
HETATM 3989  H2  HOH B1320      23.545   0.919  32.170  1.00  0.00           H  
HETATM 3990  O   HOH B1321      12.770  14.465  26.686  1.00  0.00           O  
HETATM 3991  H1  HOH B1321      12.706  13.574  26.342  1.00  0.00           H  
HETATM 3992  H2  HOH B1321      13.397  14.900  26.109  1.00  0.00           H  
HETATM 3993  O   HOH B1322      18.833   9.616  44.965  1.00  0.00           O  
HETATM 3994  H1  HOH B1322      19.545   9.315  44.400  1.00  0.00           H  
HETATM 3995  H2  HOH B1322      18.091   9.057  44.734  1.00  0.00           H  
HETATM 3996  O   HOH B1323      19.243  -3.487  39.230  1.00  0.00           O  
HETATM 3997  H1  HOH B1323      19.688  -4.194  38.763  1.00  0.00           H  
HETATM 3998  H2  HOH B1323      19.933  -2.851  39.417  1.00  0.00           H  
HETATM 3999  O   HOH B1324       4.498  14.969  29.699  1.00  0.00           O  
HETATM 4000  H1  HOH B1324       4.429  14.039  29.915  1.00  0.00           H  
HETATM 4001  H2  HOH B1324       3.858  15.101  29.000  1.00  0.00           H  
HETATM 4002  O   HOH B1325      -3.101   8.242  28.518  1.00  0.00           O  
HETATM 4003  H1  HOH B1325      -3.249   8.904  27.843  1.00  0.00           H  
HETATM 4004  H2  HOH B1325      -3.771   7.578  28.354  1.00  0.00           H  
HETATM 4005  O   HOH B1326      12.246   1.707  36.810  1.00  0.00           O  
HETATM 4006  H1  HOH B1326      13.140   1.397  36.950  1.00  0.00           H  
HETATM 4007  H2  HOH B1326      11.711   0.914  36.831  1.00  0.00           H  
HETATM 4008  O   HOH B1327      21.245  -1.434  40.155  1.00  0.00           O  
HETATM 4009  H1  HOH B1327      22.144  -1.758  40.219  1.00  0.00           H  
HETATM 4010  H2  HOH B1327      21.097  -1.321  39.216  1.00  0.00           H  
HETATM 4011  O   HOH B1328      22.021   5.814  37.426  1.00  0.00           O  
HETATM 4012  H1  HOH B1328      22.337   5.146  38.035  1.00  0.00           H  
HETATM 4013  H2  HOH B1328      21.084   5.882  37.610  1.00  0.00           H  
HETATM 4014  O   HOH B1329      19.005   4.478  28.510  1.00  0.00           O  
HETATM 4015  H1  HOH B1329      19.199   5.414  28.455  1.00  0.00           H  
HETATM 4016  H2  HOH B1329      19.422   4.194  29.324  1.00  0.00           H  
HETATM 4017  O   HOH B1330      14.381  -2.189  29.512  1.00  0.00           O  
HETATM 4018  H1  HOH B1330      14.156  -2.924  30.082  1.00  0.00           H  
HETATM 4019  H2  HOH B1330      15.337  -2.149  29.539  1.00  0.00           H  
HETATM 4020  O   HOH B1331      25.392  16.509  37.488  1.00  0.00           O  
HETATM 4021  H1  HOH B1331      24.500  16.517  37.835  1.00  0.00           H  
HETATM 4022  H2  HOH B1331      25.280  16.495  36.538  1.00  0.00           H  
HETATM 4023  O   HOH B1332      15.894   4.411  35.071  1.00  0.00           O  
HETATM 4024  H1  HOH B1332      15.894   5.295  34.704  1.00  0.00           H  
HETATM 4025  H2  HOH B1332      16.598   3.959  34.608  1.00  0.00           H  
HETATM 4026  O   HOH B1333      18.327  13.867  38.733  1.00  0.00           O  
HETATM 4027  H1  HOH B1333      18.463  14.601  39.331  1.00  0.00           H  
HETATM 4028  H2  HOH B1333      17.480  14.044  38.323  1.00  0.00           H  
HETATM 4029  O   HOH B1334      -3.037   7.828  31.471  1.00  0.00           O  
HETATM 4030  H1  HOH B1334      -3.210   7.613  30.554  1.00  0.00           H  
HETATM 4031  H2  HOH B1334      -3.178   7.006  31.941  1.00  0.00           H  
HETATM 4032  O   HOH B1335      14.529   2.279  33.951  1.00  0.00           O  
HETATM 4033  H1  HOH B1335      14.671   2.349  33.007  1.00  0.00           H  
HETATM 4034  H2  HOH B1335      14.843   3.111  34.304  1.00  0.00           H  
HETATM 4035  O   HOH B1336      13.567  -1.839  36.704  1.00  0.00           O  
HETATM 4036  H1  HOH B1336      13.520  -2.031  37.641  1.00  0.00           H  
HETATM 4037  H2  HOH B1336      13.426  -2.684  36.279  1.00  0.00           H  
HETATM 4038  O   HOH B1337      19.072   2.089  27.291  1.00  0.00           O  
HETATM 4039  H1  HOH B1337      19.102   3.007  27.560  1.00  0.00           H  
HETATM 4040  H2  HOH B1337      18.561   2.092  26.482  1.00  0.00           H  
HETATM 4041  O   HOH B1338      15.414  25.062  25.874  1.00  0.00           O  
HETATM 4042  H1  HOH B1338      16.371  25.054  25.868  1.00  0.00           H  
HETATM 4043  H2  HOH B1338      15.174  24.542  26.641  1.00  0.00           H  
HETATM 4044  O   HOH B1339      25.387  17.347  41.808  1.00  0.00           O  
HETATM 4045  H1  HOH B1339      25.103  18.159  41.388  1.00  0.00           H  
HETATM 4046  H2  HOH B1339      26.276  17.532  42.110  1.00  0.00           H  
HETATM 4047  O   HOH B1340      25.984  -0.644  33.740  1.00  0.00           O  
HETATM 4048  H1  HOH B1340      25.272  -1.269  33.877  1.00  0.00           H  
HETATM 4049  H2  HOH B1340      25.608   0.204  33.974  1.00  0.00           H  
HETATM 4050  O   HOH B1341       3.907  -3.027  32.066  1.00  0.00           O  
HETATM 4051  H1  HOH B1341       4.370  -2.552  32.756  1.00  0.00           H  
HETATM 4052  H2  HOH B1341       3.596  -2.344  31.472  1.00  0.00           H  
HETATM 4053  O   HOH B1342      22.047   2.246  27.878  1.00  0.00           O  
HETATM 4054  H1  HOH B1342      22.760   2.520  27.301  1.00  0.00           H  
HETATM 4055  H2  HOH B1342      21.460   1.745  27.312  1.00  0.00           H  
HETATM 4056  O   HOH B1343      21.396  16.859  26.537  1.00  0.00           O  
HETATM 4057  H1  HOH B1343      21.484  17.044  25.602  1.00  0.00           H  
HETATM 4058  H2  HOH B1343      22.208  16.409  26.770  1.00  0.00           H  
HETATM 4059  O   HOH B1344      24.350   1.511  44.306  1.00  0.00           O  
HETATM 4060  H1  HOH B1344      24.788   2.037  43.637  1.00  0.00           H  
HETATM 4061  H2  HOH B1344      24.044   0.734  43.838  1.00  0.00           H  
HETATM 4062  O   HOH B1345      16.926   0.428  42.760  1.00  0.00           O  
HETATM 4063  H1  HOH B1345      16.566  -0.050  42.013  1.00  0.00           H  
HETATM 4064  H2  HOH B1345      17.508   1.080  42.369  1.00  0.00           H  
HETATM 4065  O   HOH B1346      25.389   5.821  26.221  1.00  0.00           O  
HETATM 4066  H1  HOH B1346      25.767   5.661  25.357  1.00  0.00           H  
HETATM 4067  H2  HOH B1346      24.872   5.036  26.406  1.00  0.00           H  
HETATM 4068  O   HOH B1347      23.500   7.693  43.832  1.00  0.00           O  
HETATM 4069  H1  HOH B1347      23.569   6.740  43.772  1.00  0.00           H  
HETATM 4070  H2  HOH B1347      23.589   7.882  44.766  1.00  0.00           H  
HETATM 4071  O   HOH B1348      17.748   9.405  27.389  1.00  0.00           O  
HETATM 4072  H1  HOH B1348      17.758   9.751  26.497  1.00  0.00           H  
HETATM 4073  H2  HOH B1348      16.940   8.894  27.439  1.00  0.00           H  
HETATM 4074  O   HOH B1349      24.015  21.814  25.206  1.00  0.00           O  
HETATM 4075  H1  HOH B1349      23.636  22.428  24.576  1.00  0.00           H  
HETATM 4076  H2  HOH B1349      24.775  22.275  25.561  1.00  0.00           H  
HETATM 4077  O   HOH B1350      24.744  24.228  28.053  1.00  0.00           O  
HETATM 4078  H1  HOH B1350      24.860  23.329  28.361  1.00  0.00           H  
HETATM 4079  H2  HOH B1350      25.462  24.366  27.436  1.00  0.00           H  
HETATM 4080  O   HOH B1351      18.417  20.515  25.824  1.00  0.00           O  
HETATM 4081  H1  HOH B1351      17.641  20.443  26.380  1.00  0.00           H  
HETATM 4082  H2  HOH B1351      18.490  19.659  25.402  1.00  0.00           H  
HETATM 4083  O   HOH B1352      15.541  15.303  29.797  1.00  0.00           O  
HETATM 4084  H1  HOH B1352      15.812  14.545  29.280  1.00  0.00           H  
HETATM 4085  H2  HOH B1352      15.556  16.033  29.178  1.00  0.00           H  
HETATM 4086  O   HOH B1353      22.924   6.615  30.553  1.00  0.00           O  
HETATM 4087  H1  HOH B1353      23.281   7.480  30.751  1.00  0.00           H  
HETATM 4088  H2  HOH B1353      23.527   6.249  29.905  1.00  0.00           H  
HETATM 4089  O   HOH B1354      19.039  22.866  40.961  1.00  0.00           O  
HETATM 4090  H1  HOH B1354      18.102  22.864  41.155  1.00  0.00           H  
HETATM 4091  H2  HOH B1354      19.162  22.126  40.366  1.00  0.00           H  
HETATM 4092  O   HOH B1355      -2.302   0.792  29.232  1.00  0.00           O  
HETATM 4093  H1  HOH B1355      -2.623   0.375  28.432  1.00  0.00           H  
HETATM 4094  H2  HOH B1355      -2.930   0.533  29.906  1.00  0.00           H  
HETATM 4095  O   HOH B1356      22.696  24.938  26.229  1.00  0.00           O  
HETATM 4096  H1  HOH B1356      23.516  24.587  26.576  1.00  0.00           H  
HETATM 4097  H2  HOH B1356      22.316  25.427  26.959  1.00  0.00           H  
HETATM 4098  O   HOH B1357      20.240  19.587  43.373  1.00  0.00           O  
HETATM 4099  H1  HOH B1357      20.260  18.801  43.920  1.00  0.00           H  
HETATM 4100  H2  HOH B1357      21.133  19.668  43.037  1.00  0.00           H  
HETATM 4101  O   HOH B1358      20.160  14.553  26.771  1.00  0.00           O  
HETATM 4102  H1  HOH B1358      20.518  15.418  26.570  1.00  0.00           H  
HETATM 4103  H2  HOH B1358      20.812  14.151  27.346  1.00  0.00           H  
HETATM 4104  O   HOH B1359      21.229  11.180  44.244  1.00  0.00           O  
HETATM 4105  H1  HOH B1359      20.665  11.384  44.991  1.00  0.00           H  
HETATM 4106  H2  HOH B1359      21.012  11.845  43.591  1.00  0.00           H  
HETATM 4107  O   HOH B1360      23.873  -1.017  25.794  1.00  0.00           O  
HETATM 4108  H1  HOH B1360      23.123  -1.590  25.955  1.00  0.00           H  
HETATM 4109  H2  HOH B1360      23.555  -0.140  26.005  1.00  0.00           H  
HETATM 4110  O   HOH B1361      25.398  -0.790  41.077  1.00  0.00           O  
HETATM 4111  H1  HOH B1361      25.221  -1.571  41.602  1.00  0.00           H  
HETATM 4112  H2  HOH B1361      24.891  -0.097  41.501  1.00  0.00           H  
HETATM 4113  O   HOH B1362      19.985   0.751  30.076  1.00  0.00           O  
HETATM 4114  H1  HOH B1362      19.869   0.567  29.144  1.00  0.00           H  
HETATM 4115  H2  HOH B1362      20.232  -0.091  30.458  1.00  0.00           H  
HETATM 4116  O   HOH B1363       5.874   7.850  42.184  1.00  0.00           O  
HETATM 4117  H1  HOH B1363       6.185   7.268  42.877  1.00  0.00           H  
HETATM 4118  H2  HOH B1363       6.107   7.400  41.371  1.00  0.00           H  
HETATM 4119  O   HOH B1364      19.590   8.765  39.198  1.00  0.00           O  
HETATM 4120  H1  HOH B1364      19.291   8.672  38.294  1.00  0.00           H  
HETATM 4121  H2  HOH B1364      19.850   9.683  39.272  1.00  0.00           H  
HETATM 4122  O   HOH B1365      17.267   0.257  35.242  1.00  0.00           O  
HETATM 4123  H1  HOH B1365      18.155   0.475  35.525  1.00  0.00           H  
HETATM 4124  H2  HOH B1365      16.941   1.061  34.836  1.00  0.00           H  
HETATM 4125  O   HOH B1366       1.262   7.600  32.553  1.00  0.00           O  
HETATM 4126  H1  HOH B1366       0.829   6.967  33.127  1.00  0.00           H  
HETATM 4127  H2  HOH B1366       1.559   8.293  33.142  1.00  0.00           H  
HETATM 4128  O   HOH B1367       2.036   2.083  37.995  1.00  0.00           O  
HETATM 4129  H1  HOH B1367       2.746   1.970  37.363  1.00  0.00           H  
HETATM 4130  H2  HOH B1367       1.964   3.030  38.109  1.00  0.00           H  
HETATM 4131  O   HOH B1368      -3.507   5.810  38.903  1.00  0.00           O  
HETATM 4132  H1  HOH B1368      -4.189   5.825  39.575  1.00  0.00           H  
HETATM 4133  H2  HOH B1368      -3.791   5.133  38.288  1.00  0.00           H  
HETATM 4134  O   HOH B1369      17.991   9.991  41.123  1.00  0.00           O  
HETATM 4135  H1  HOH B1369      18.632   9.423  40.695  1.00  0.00           H  
HETATM 4136  H2  HOH B1369      18.474  10.395  41.844  1.00  0.00           H  
HETATM 4137  O   HOH B1370      -0.879  11.953  42.447  1.00  0.00           O  
HETATM 4138  H1  HOH B1370      -0.728  12.780  42.904  1.00  0.00           H  
HETATM 4139  H2  HOH B1370      -1.692  12.092  41.961  1.00  0.00           H  
HETATM 4140  O   HOH B1371       9.726   2.497  40.644  1.00  0.00           O  
HETATM 4141  H1  HOH B1371      10.229   2.892  39.932  1.00  0.00           H  
HETATM 4142  H2  HOH B1371       9.412   3.242  41.157  1.00  0.00           H  
HETATM 4143  O   HOH B1372      15.337   5.139  44.970  1.00  0.00           O  
HETATM 4144  H1  HOH B1372      14.954   5.942  45.323  1.00  0.00           H  
HETATM 4145  H2  HOH B1372      15.096   4.460  45.601  1.00  0.00           H  
HETATM 4146  O   HOH B1373      13.200  -1.714  39.268  1.00  0.00           O  
HETATM 4147  H1  HOH B1373      13.441  -2.272  40.008  1.00  0.00           H  
HETATM 4148  H2  HOH B1373      12.980  -0.871  39.665  1.00  0.00           H  
HETATM 4149  O   HOH B1374      23.458   4.340  32.382  1.00  0.00           O  
HETATM 4150  H1  HOH B1374      23.063   5.100  31.954  1.00  0.00           H  
HETATM 4151  H2  HOH B1374      23.437   3.653  31.716  1.00  0.00           H  
HETATM 4152  O   HOH B1375       0.623   4.250  25.366  1.00  0.00           O  
HETATM 4153  H1  HOH B1375       0.534   5.186  25.545  1.00  0.00           H  
HETATM 4154  H2  HOH B1375       1.564   4.084  25.421  1.00  0.00           H  
HETATM 4155  O   HOH B1376      -0.437   1.338  39.728  1.00  0.00           O  
HETATM 4156  H1  HOH B1376       0.271   1.791  39.269  1.00  0.00           H  
HETATM 4157  H2  HOH B1376      -1.169   1.955  39.709  1.00  0.00           H  
HETATM 4158  O   HOH B1377      -2.306   0.603  42.367  1.00  0.00           O  
HETATM 4159  H1  HOH B1377      -2.748   0.157  41.644  1.00  0.00           H  
HETATM 4160  H2  HOH B1377      -2.935   1.261  42.663  1.00  0.00           H  
HETATM 4161  O   HOH B1378      -0.230  -0.817  30.546  1.00  0.00           O  
HETATM 4162  H1  HOH B1378       0.724  -0.740  30.579  1.00  0.00           H  
HETATM 4163  H2  HOH B1378      -0.513  -0.072  30.016  1.00  0.00           H  
HETATM 4164  O   HOH B1379      14.500  21.745  25.722  1.00  0.00           O  
HETATM 4165  H1  HOH B1379      14.597  22.647  26.028  1.00  0.00           H  
HETATM 4166  H2  HOH B1379      15.181  21.644  25.056  1.00  0.00           H  
HETATM 4167  O   HOH B1380      20.304  11.362  38.438  1.00  0.00           O  
HETATM 4168  H1  HOH B1380      19.722  12.091  38.225  1.00  0.00           H  
HETATM 4169  H2  HOH B1380      20.866  11.700  39.136  1.00  0.00           H  
HETATM 4170  O   HOH B1381      18.531  11.621  29.293  1.00  0.00           O  
HETATM 4171  H1  HOH B1381      17.873  12.132  28.821  1.00  0.00           H  
HETATM 4172  H2  HOH B1381      18.474  10.745  28.912  1.00  0.00           H  
HETATM 4173  O   HOH B1382      15.538  -3.897  42.242  1.00  0.00           O  
HETATM 4174  H1  HOH B1382      15.836  -3.607  41.380  1.00  0.00           H  
HETATM 4175  H2  HOH B1382      14.664  -3.519  42.334  1.00  0.00           H  
HETATM 4176  O   HOH B1383      20.562  22.228  44.773  1.00  0.00           O  
HETATM 4177  H1  HOH B1383      21.296  21.778  44.354  1.00  0.00           H  
HETATM 4178  H2  HOH B1383      19.786  21.887  44.327  1.00  0.00           H  
HETATM 4179  O   HOH B1384      17.955  25.775  29.295  1.00  0.00           O  
HETATM 4180  H1  HOH B1384      17.476  26.597  29.391  1.00  0.00           H  
HETATM 4181  H2  HOH B1384      18.277  25.580  30.175  1.00  0.00           H  
HETATM 4182  O   HOH B1385      15.762  20.042  38.565  1.00  0.00           O  
HETATM 4183  H1  HOH B1385      16.262  20.185  37.761  1.00  0.00           H  
HETATM 4184  H2  HOH B1385      16.364  19.571  39.141  1.00  0.00           H  
HETATM 4185  O   HOH B1386      12.221  -1.363  32.041  1.00  0.00           O  
HETATM 4186  H1  HOH B1386      12.482  -2.239  31.758  1.00  0.00           H  
HETATM 4187  H2  HOH B1386      13.041  -0.936  32.287  1.00  0.00           H  
HETATM 4188  O   HOH B1387      13.839  -0.307  33.828  1.00  0.00           O  
HETATM 4189  H1  HOH B1387      14.006   0.623  33.984  1.00  0.00           H  
HETATM 4190  H2  HOH B1387      13.679  -0.672  34.698  1.00  0.00           H  
HETATM 4191  O   HOH B1388      16.313  20.152  27.829  1.00  0.00           O  
HETATM 4192  H1  HOH B1388      15.589  20.641  27.440  1.00  0.00           H  
HETATM 4193  H2  HOH B1388      16.234  20.314  28.769  1.00  0.00           H  
HETATM 4194  O   HOH B1389      23.133  17.459  33.131  1.00  0.00           O  
HETATM 4195  H1  HOH B1389      23.001  18.043  33.878  1.00  0.00           H  
HETATM 4196  H2  HOH B1389      22.350  16.909  33.114  1.00  0.00           H  
HETATM 4197  O   HOH B1390      17.098  -1.845  29.744  1.00  0.00           O  
HETATM 4198  H1  HOH B1390      17.095  -1.296  30.529  1.00  0.00           H  
HETATM 4199  H2  HOH B1390      17.545  -1.316  29.083  1.00  0.00           H  
HETATM 4200  O   HOH B1391      17.992   6.184  41.225  1.00  0.00           O  
HETATM 4201  H1  HOH B1391      17.967   6.363  40.284  1.00  0.00           H  
HETATM 4202  H2  HOH B1391      18.872   5.839  41.380  1.00  0.00           H  
HETATM 4203  O   HOH B1392      12.593  14.135  38.360  1.00  0.00           O  
HETATM 4204  H1  HOH B1392      12.713  13.545  37.616  1.00  0.00           H  
HETATM 4205  H2  HOH B1392      13.431  14.588  38.444  1.00  0.00           H  
HETATM 4206  O   HOH B1393      23.848  13.476  34.366  1.00  0.00           O  
HETATM 4207  H1  HOH B1393      23.731  13.342  35.306  1.00  0.00           H  
HETATM 4208  H2  HOH B1393      24.292  14.322  34.298  1.00  0.00           H  
HETATM 4209  O   HOH B1394      -2.983  21.648  38.976  1.00  0.00           O  
HETATM 4210  H1  HOH B1394      -3.807  21.284  39.298  1.00  0.00           H  
HETATM 4211  H2  HOH B1394      -2.785  21.136  38.192  1.00  0.00           H  
HETATM 4212  O   HOH B1395      -2.082  25.732  43.647  1.00  0.00           O  
HETATM 4213  H1  HOH B1395      -1.769  24.828  43.660  1.00  0.00           H  
HETATM 4214  H2  HOH B1395      -2.505  25.827  42.793  1.00  0.00           H  
HETATM 4215  O   HOH B1396      -1.936  24.378  28.513  1.00  0.00           O  
HETATM 4216  H1  HOH B1396      -2.368  24.819  27.782  1.00  0.00           H  
HETATM 4217  H2  HOH B1396      -1.549  25.088  29.026  1.00  0.00           H  
HETATM 4218  O   HOH B1397      13.443  15.659  31.938  1.00  0.00           O  
HETATM 4219  H1  HOH B1397      12.555  15.314  32.032  1.00  0.00           H  
HETATM 4220  H2  HOH B1397      13.705  15.408  31.052  1.00  0.00           H  
HETATM 4221  O   HOH B1398      22.659  13.608  38.564  1.00  0.00           O  
HETATM 4222  H1  HOH B1398      22.263  13.828  39.408  1.00  0.00           H  
HETATM 4223  H2  HOH B1398      22.796  12.661  38.604  1.00  0.00           H  
HETATM 4224  O   HOH B1399      15.916  19.591  30.457  1.00  0.00           O  
HETATM 4225  H1  HOH B1399      15.443  18.759  30.474  1.00  0.00           H  
HETATM 4226  H2  HOH B1399      16.830  19.350  30.608  1.00  0.00           H  
HETATM 4227  O   HOH B1400      19.028  17.670  38.496  1.00  0.00           O  
HETATM 4228  H1  HOH B1400      18.553  17.654  37.665  1.00  0.00           H  
HETATM 4229  H2  HOH B1400      19.936  17.484  38.257  1.00  0.00           H  
HETATM 4230  O   HOH B1401      17.510  23.068  28.939  1.00  0.00           O  
HETATM 4231  H1  HOH B1401      17.817  22.747  28.091  1.00  0.00           H  
HETATM 4232  H2  HOH B1401      17.785  23.985  28.962  1.00  0.00           H  
HETATM 4233  O   HOH B1402      18.550  19.227  31.254  1.00  0.00           O  
HETATM 4234  H1  HOH B1402      18.498  18.443  31.801  1.00  0.00           H  
HETATM 4235  H2  HOH B1402      19.468  19.274  30.987  1.00  0.00           H  
HETATM 4236  O   HOH B1403      21.213  -0.709  37.415  1.00  0.00           O  
HETATM 4237  H1  HOH B1403      20.840  -1.316  36.776  1.00  0.00           H  
HETATM 4238  H2  HOH B1403      22.069  -0.477  37.055  1.00  0.00           H  
HETATM 4239  O   HOH B1404      -0.963  22.812  40.577  1.00  0.00           O  
HETATM 4240  H1  HOH B1404      -1.604  22.338  40.048  1.00  0.00           H  
HETATM 4241  H2  HOH B1404      -0.900  23.673  40.164  1.00  0.00           H  
HETATM 4242  O   HOH B1405      20.096  17.870  28.740  1.00  0.00           O  
HETATM 4243  H1  HOH B1405      20.741  18.493  29.074  1.00  0.00           H  
HETATM 4244  H2  HOH B1405      20.421  17.629  27.873  1.00  0.00           H  
HETATM 4245  O   HOH B1406      21.307  12.564  28.735  1.00  0.00           O  
HETATM 4246  H1  HOH B1406      21.414  11.908  28.046  1.00  0.00           H  
HETATM 4247  H2  HOH B1406      20.473  12.342  29.150  1.00  0.00           H  
HETATM 4248  O   HOH B1407      24.056  11.087  39.130  1.00  0.00           O  
HETATM 4249  H1  HOH B1407      24.312  10.198  38.886  1.00  0.00           H  
HETATM 4250  H2  HOH B1407      24.690  11.650  38.684  1.00  0.00           H  
HETATM 4251  O   HOH B1408      17.481  13.721  33.996  1.00  0.00           O  
HETATM 4252  H1  HOH B1408      16.671  14.009  34.417  1.00  0.00           H  
HETATM 4253  H2  HOH B1408      17.191  13.214  33.238  1.00  0.00           H  
HETATM 4254  O   HOH B1409      17.293  17.342  35.912  1.00  0.00           O  
HETATM 4255  H1  HOH B1409      16.356  17.425  36.089  1.00  0.00           H  
HETATM 4256  H2  HOH B1409      17.340  16.966  35.033  1.00  0.00           H  
HETATM 4257  O   HOH B1410      18.752  15.356  42.384  1.00  0.00           O  
HETATM 4258  H1  HOH B1410      18.285  16.107  42.016  1.00  0.00           H  
HETATM 4259  H2  HOH B1410      19.410  15.743  42.962  1.00  0.00           H  
HETATM 4260  O   HOH B1411      15.697  17.584  32.596  1.00  0.00           O  
HETATM 4261  H1  HOH B1411      15.102  16.916  32.255  1.00  0.00           H  
HETATM 4262  H2  HOH B1411      16.495  17.104  32.815  1.00  0.00           H  
HETATM 4263  O   HOH B1412      19.688  13.792  35.518  1.00  0.00           O  
HETATM 4264  H1  HOH B1412      20.137  12.978  35.291  1.00  0.00           H  
HETATM 4265  H2  HOH B1412      18.937  13.824  34.925  1.00  0.00           H  
HETATM 4266  O   HOH B1413      23.455  21.880  31.512  1.00  0.00           O  
HETATM 4267  H1  HOH B1413      23.742  20.977  31.642  1.00  0.00           H  
HETATM 4268  H2  HOH B1413      23.380  21.974  30.562  1.00  0.00           H  
HETATM 4269  O   HOH B1414      24.982  11.294  42.389  1.00  0.00           O  
HETATM 4270  H1  HOH B1414      24.652  11.088  43.263  1.00  0.00           H  
HETATM 4271  H2  HOH B1414      24.542  10.669  41.813  1.00  0.00           H  
HETATM 4272  O   HOH B1415      13.009  18.754  42.674  1.00  0.00           O  
HETATM 4273  H1  HOH B1415      12.865  18.059  42.031  1.00  0.00           H  
HETATM 4274  H2  HOH B1415      12.760  19.558  42.219  1.00  0.00           H  
HETATM 4275  O   HOH B1416      21.500  -1.815  27.279  1.00  0.00           O  
HETATM 4276  H1  HOH B1416      20.681  -1.322  27.234  1.00  0.00           H  
HETATM 4277  H2  HOH B1416      21.263  -2.637  27.708  1.00  0.00           H  
HETATM 4278  O   HOH B1417      23.822  12.522  29.966  1.00  0.00           O  
HETATM 4279  H1  HOH B1417      23.149  12.489  29.286  1.00  0.00           H  
HETATM 4280  H2  HOH B1417      24.211  13.393  29.877  1.00  0.00           H  
HETATM 4281  O   HOH B1418      14.146   7.492  43.136  1.00  0.00           O  
HETATM 4282  H1  HOH B1418      14.097   7.733  44.061  1.00  0.00           H  
HETATM 4283  H2  HOH B1418      15.012   7.789  42.857  1.00  0.00           H  
HETATM 4284  O   HOH B1419       7.779   0.225  40.471  1.00  0.00           O  
HETATM 4285  H1  HOH B1419       7.042   0.431  41.047  1.00  0.00           H  
HETATM 4286  H2  HOH B1419       8.481   0.806  40.763  1.00  0.00           H  
HETATM 4287  O   HOH B1420      20.612  25.757  28.270  1.00  0.00           O  
HETATM 4288  H1  HOH B1420      19.665  25.644  28.346  1.00  0.00           H  
HETATM 4289  H2  HOH B1420      20.966  25.348  29.060  1.00  0.00           H  
HETATM 4290  O   HOH B1421      20.139  24.513  33.676  1.00  0.00           O  
HETATM 4291  H1  HOH B1421      20.971  24.040  33.691  1.00  0.00           H  
HETATM 4292  H2  HOH B1421      19.508  23.900  34.053  1.00  0.00           H  
HETATM 4293  O   HOH B1422      23.614  24.387  32.591  1.00  0.00           O  
HETATM 4294  H1  HOH B1422      23.551  23.435  32.510  1.00  0.00           H  
HETATM 4295  H2  HOH B1422      23.539  24.552  33.531  1.00  0.00           H  
HETATM 4296  O   HOH B1423      22.702  19.281  42.122  1.00  0.00           O  
HETATM 4297  H1  HOH B1423      23.031  19.574  41.272  1.00  0.00           H  
HETATM 4298  H2  HOH B1423      22.425  18.377  41.974  1.00  0.00           H  
HETATM 4299  O   HOH B1424      24.627  19.461  27.137  1.00  0.00           O  
HETATM 4300  H1  HOH B1424      25.531  19.766  27.205  1.00  0.00           H  
HETATM 4301  H2  HOH B1424      24.214  20.068  26.523  1.00  0.00           H  
HETATM 4302  O   HOH B1425      14.086  25.378  38.854  1.00  0.00           O  
HETATM 4303  H1  HOH B1425      14.809  26.001  38.922  1.00  0.00           H  
HETATM 4304  H2  HOH B1425      14.505  24.547  38.632  1.00  0.00           H  
HETATM 4305  O   HOH B1426      25.696  23.079  43.157  1.00  0.00           O  
HETATM 4306  H1  HOH B1426      25.535  23.543  42.335  1.00  0.00           H  
HETATM 4307  H2  HOH B1426      25.248  23.603  43.820  1.00  0.00           H  
HETATM 4308  O   HOH B1427       3.118  19.674  42.522  1.00  0.00           O  
HETATM 4309  H1  HOH B1427       2.944  20.486  42.048  1.00  0.00           H  
HETATM 4310  H2  HOH B1427       3.467  19.078  41.859  1.00  0.00           H  
HETATM 4311  O   HOH B1428      21.287  22.054  36.778  1.00  0.00           O  
HETATM 4312  H1  HOH B1428      21.036  21.641  35.952  1.00  0.00           H  
HETATM 4313  H2  HOH B1428      20.661  22.770  36.888  1.00  0.00           H  
HETATM 4314  O   HOH B1429      11.445  19.506  28.041  1.00  0.00           O  
HETATM 4315  H1  HOH B1429      11.928  19.324  27.235  1.00  0.00           H  
HETATM 4316  H2  HOH B1429      11.350  18.651  28.461  1.00  0.00           H  
HETATM 4317  O   HOH B1430       9.495  23.963  40.368  1.00  0.00           O  
HETATM 4318  H1  HOH B1430      10.431  23.894  40.555  1.00  0.00           H  
HETATM 4319  H2  HOH B1430       9.248  23.094  40.052  1.00  0.00           H  
HETATM 4320  O   HOH B1431      21.151  21.203  26.816  1.00  0.00           O  
HETATM 4321  H1  HOH B1431      20.240  20.912  26.832  1.00  0.00           H  
HETATM 4322  H2  HOH B1431      21.372  21.249  25.886  1.00  0.00           H  
HETATM 4323  O   HOH B1432      17.138  23.210  31.553  1.00  0.00           O  
HETATM 4324  H1  HOH B1432      17.403  22.983  30.662  1.00  0.00           H  
HETATM 4325  H2  HOH B1432      17.520  24.074  31.705  1.00  0.00           H  
HETATM 4326  O   HOH B1433      12.031   0.608  40.776  1.00  0.00           O  
HETATM 4327  H1  HOH B1433      12.065   0.554  41.731  1.00  0.00           H  
HETATM 4328  H2  HOH B1433      11.437   1.338  40.599  1.00  0.00           H  
HETATM 4329  O   HOH B1434      -1.136  23.507  37.272  1.00  0.00           O  
HETATM 4330  H1  HOH B1434      -1.992  23.082  37.220  1.00  0.00           H  
HETATM 4331  H2  HOH B1434      -0.748  23.374  36.408  1.00  0.00           H  
HETATM 4332  O   HOH B1435      24.676  15.245  28.867  1.00  0.00           O  
HETATM 4333  H1  HOH B1435      25.544  14.867  28.722  1.00  0.00           H  
HETATM 4334  H2  HOH B1435      24.146  14.912  28.143  1.00  0.00           H  
HETATM 4335  O   HOH B1436      23.304  14.934  26.547  1.00  0.00           O  
HETATM 4336  H1  HOH B1436      23.797  15.219  25.777  1.00  0.00           H  
HETATM 4337  H2  HOH B1436      23.331  13.978  26.509  1.00  0.00           H  
HETATM 4338  O   HOH B1437      -3.845  21.916  28.647  1.00  0.00           O  
HETATM 4339  H1  HOH B1437      -3.413  21.374  27.986  1.00  0.00           H  
HETATM 4340  H2  HOH B1437      -3.172  22.537  28.925  1.00  0.00           H  
HETATM 4341  O   HOH B1438      17.891  16.309  33.291  1.00  0.00           O  
HETATM 4342  H1  HOH B1438      17.776  15.365  33.394  1.00  0.00           H  
HETATM 4343  H2  HOH B1438      18.396  16.403  32.484  1.00  0.00           H  
HETATM 4344  O   HOH B1439      16.805  21.826  36.551  1.00  0.00           O  
HETATM 4345  H1  HOH B1439      16.588  21.989  35.633  1.00  0.00           H  
HETATM 4346  H2  HOH B1439      16.780  22.690  36.961  1.00  0.00           H  
HETATM 4347  O   HOH B1440      23.341  -2.776  31.272  1.00  0.00           O  
HETATM 4348  H1  HOH B1440      23.615  -2.293  30.492  1.00  0.00           H  
HETATM 4349  H2  HOH B1440      23.998  -3.465  31.371  1.00  0.00           H  
HETATM 4350  O   HOH B1441      14.477  16.937  36.345  1.00  0.00           O  
HETATM 4351  H1  HOH B1441      14.274  16.307  35.654  1.00  0.00           H  
HETATM 4352  H2  HOH B1441      13.855  17.651  36.210  1.00  0.00           H  
HETATM 4353  O   HOH B1442      23.577  24.967  35.443  1.00  0.00           O  
HETATM 4354  H1  HOH B1442      23.436  25.415  36.277  1.00  0.00           H  
HETATM 4355  H2  HOH B1442      24.486  24.671  35.479  1.00  0.00           H  
HETATM 4356  O   HOH B1443       5.882  24.368  42.573  1.00  0.00           O  
HETATM 4357  H1  HOH B1443       6.532  23.667  42.526  1.00  0.00           H  
HETATM 4358  H2  HOH B1443       5.045  23.931  42.415  1.00  0.00           H  
HETATM 4359  O   HOH B1444      -3.393  21.129  44.831  1.00  0.00           O  
HETATM 4360  H1  HOH B1444      -2.465  20.912  44.918  1.00  0.00           H  
HETATM 4361  H2  HOH B1444      -3.425  21.760  44.113  1.00  0.00           H  
HETATM 4362  O   HOH B1445      25.489   5.653  28.944  1.00  0.00           O  
HETATM 4363  H1  HOH B1445      25.221   5.485  28.041  1.00  0.00           H  
HETATM 4364  H2  HOH B1445      26.323   5.193  29.037  1.00  0.00           H  
HETATM 4365  O   HOH B1446      20.924  24.596  37.899  1.00  0.00           O  
HETATM 4366  H1  HOH B1446      21.652  24.110  38.286  1.00  0.00           H  
HETATM 4367  H2  HOH B1446      21.334  25.356  37.487  1.00  0.00           H  
HETATM 4368  O   HOH B1447      22.245  16.620  41.538  1.00  0.00           O  
HETATM 4369  H1  HOH B1447      21.944  15.780  41.192  1.00  0.00           H  
HETATM 4370  H2  HOH B1447      23.136  16.448  41.843  1.00  0.00           H  
HETATM 4371  O   HOH B1448      -3.095  26.003  34.953  1.00  0.00           O  
HETATM 4372  H1  HOH B1448      -2.597  25.442  34.357  1.00  0.00           H  
HETATM 4373  H2  HOH B1448      -3.938  26.127  34.517  1.00  0.00           H  
HETATM 4374  O   HOH B1449      -3.887  -3.677  31.149  1.00  0.00           O  
HETATM 4375  H1  HOH B1449      -3.882  -3.749  30.194  1.00  0.00           H  
HETATM 4376  H2  HOH B1449      -3.342  -4.405  31.447  1.00  0.00           H  
HETATM 4377  O   HOH B1450      16.090  22.358  33.962  1.00  0.00           O  
HETATM 4378  H1  HOH B1450      16.367  22.413  33.048  1.00  0.00           H  
HETATM 4379  H2  HOH B1450      15.863  23.257  34.199  1.00  0.00           H  
HETATM 4380  O   HOH B1451      13.787  -2.458  27.020  1.00  0.00           O  
HETATM 4381  H1  HOH B1451      13.802  -2.648  27.958  1.00  0.00           H  
HETATM 4382  H2  HOH B1451      13.980  -3.298  26.602  1.00  0.00           H  
HETATM 4383  O   HOH B1452      17.269  17.485  28.208  1.00  0.00           O  
HETATM 4384  H1  HOH B1452      18.175  17.646  28.471  1.00  0.00           H  
HETATM 4385  H2  HOH B1452      16.913  18.355  28.031  1.00  0.00           H  
HETATM 4386  O   HOH B1453      20.818  14.179  40.535  1.00  0.00           O  
HETATM 4387  H1  HOH B1453      21.102  13.319  40.843  1.00  0.00           H  
HETATM 4388  H2  HOH B1453      20.247  14.506  41.230  1.00  0.00           H  
HETATM 4389  O   HOH B1454      21.924  19.121  35.179  1.00  0.00           O  
HETATM 4390  H1  HOH B1454      21.025  18.943  35.454  1.00  0.00           H  
HETATM 4391  H2  HOH B1454      21.862  19.923  34.660  1.00  0.00           H  
HETATM 4392  O   HOH B1455      -3.465  19.077  33.391  1.00  0.00           O  
HETATM 4393  H1  HOH B1455      -3.830  19.482  32.605  1.00  0.00           H  
HETATM 4394  H2  HOH B1455      -4.159  19.155  34.046  1.00  0.00           H  
HETATM 4395  O   HOH B1456      15.078  21.300  42.636  1.00  0.00           O  
HETATM 4396  H1  HOH B1456      14.829  21.565  43.521  1.00  0.00           H  
HETATM 4397  H2  HOH B1456      14.503  20.561  42.436  1.00  0.00           H  
HETATM 4398  O   HOH B1457      22.063  24.700  30.332  1.00  0.00           O  
HETATM 4399  H1  HOH B1457      22.502  24.990  31.132  1.00  0.00           H  
HETATM 4400  H2  HOH B1457      22.515  23.891  30.091  1.00  0.00           H  
HETATM 4401  O   HOH B1458      17.983  23.591  26.023  1.00  0.00           O  
HETATM 4402  H1  HOH B1458      18.908  23.656  25.786  1.00  0.00           H  
HETATM 4403  H2  HOH B1458      17.712  22.733  25.696  1.00  0.00           H  
HETATM 4404  O   HOH B1459      13.597  16.789  28.229  1.00  0.00           O  
HETATM 4405  H1  HOH B1459      13.399  15.938  27.837  1.00  0.00           H  
HETATM 4406  H2  HOH B1459      13.757  17.365  27.482  1.00  0.00           H  
HETATM 4407  O   HOH B1460      15.168  18.436  44.378  1.00  0.00           O  
HETATM 4408  H1  HOH B1460      14.860  18.096  45.218  1.00  0.00           H  
HETATM 4409  H2  HOH B1460      14.380  18.491  43.838  1.00  0.00           H  
HETATM 4410  O   HOH B1461      25.317  16.151  34.616  1.00  0.00           O  
HETATM 4411  H1  HOH B1461      26.123  16.552  34.290  1.00  0.00           H  
HETATM 4412  H2  HOH B1461      24.697  16.239  33.892  1.00  0.00           H  
HETATM 4413  O   HOH B1462      -0.220  -1.316  26.541  1.00  0.00           O  
HETATM 4414  H1  HOH B1462      -0.857  -0.858  25.992  1.00  0.00           H  
HETATM 4415  H2  HOH B1462      -0.747  -1.902  27.083  1.00  0.00           H  
HETATM 4416  O   HOH B1463      22.142  22.448  28.914  1.00  0.00           O  
HETATM 4417  H1  HOH B1463      21.651  23.257  29.057  1.00  0.00           H  
HETATM 4418  H2  HOH B1463      21.794  22.099  28.094  1.00  0.00           H  
HETATM 4419  O   HOH B1464      -1.312  17.205  25.540  1.00  0.00           O  
HETATM 4420  H1  HOH B1464      -2.153  17.663  25.549  1.00  0.00           H  
HETATM 4421  H2  HOH B1464      -1.126  17.065  24.611  1.00  0.00           H  
HETATM 4422  O   HOH B1465      19.577  16.490  31.108  1.00  0.00           O  
HETATM 4423  H1  HOH B1465      20.439  16.091  31.227  1.00  0.00           H  
HETATM 4424  H2  HOH B1465      19.608  16.874  30.232  1.00  0.00           H  
HETATM 4425  O   HOH B1466      17.003  18.000  42.351  1.00  0.00           O  
HETATM 4426  H1  HOH B1466      16.625  18.105  43.225  1.00  0.00           H  
HETATM 4427  H2  HOH B1466      17.441  18.833  42.177  1.00  0.00           H  
HETATM 4428  O   HOH B1467      18.300  -3.353  25.025  1.00  0.00           O  
HETATM 4429  H1  HOH B1467      18.833  -3.630  25.770  1.00  0.00           H  
HETATM 4430  H2  HOH B1467      18.936  -3.139  24.342  1.00  0.00           H  
HETATM 4431  O   HOH B1468      -1.952  -1.514  44.645  1.00  0.00           O  
HETATM 4432  H1  HOH B1468      -1.980  -0.855  43.951  1.00  0.00           H  
HETATM 4433  H2  HOH B1468      -2.624  -2.150  44.400  1.00  0.00           H  
HETATM 4434  O   HOH B1469      12.012  25.304  43.595  1.00  0.00           O  
HETATM 4435  H1  HOH B1469      11.075  25.217  43.418  1.00  0.00           H  
HETATM 4436  H2  HOH B1469      12.120  24.969  44.485  1.00  0.00           H  
HETATM 4437  O   HOH B1470      -3.147   2.261  25.910  1.00  0.00           O  
HETATM 4438  H1  HOH B1470      -2.818   2.715  25.134  1.00  0.00           H  
HETATM 4439  H2  HOH B1470      -2.403   2.242  26.511  1.00  0.00           H  
HETATM 4440  O   HOH B1471       9.098  25.291  43.109  1.00  0.00           O  
HETATM 4441  H1  HOH B1471       9.405  24.702  42.420  1.00  0.00           H  
HETATM 4442  H2  HOH B1471       8.329  25.719  42.733  1.00  0.00           H  
HETATM 4443  O   HOH B1472       0.105  39.719   8.766  1.00  0.00           O  
HETATM 4444  H1  HOH B1472       0.005  40.468   9.353  1.00  0.00           H  
HETATM 4445  H2  HOH B1472       0.650  39.102   9.254  1.00  0.00           H  
HETATM 4446  O   HOH B1473      15.386  43.048  -1.533  1.00  0.00           O  
HETATM 4447  H1  HOH B1473      15.291  42.170  -1.163  1.00  0.00           H  
HETATM 4448  H2  HOH B1473      14.621  43.153  -2.098  1.00  0.00           H  
HETATM 4449  O   HOH B1474      17.272  31.307  24.936  1.00  0.00           O  
HETATM 4450  H1  HOH B1474      16.525  30.998  25.449  1.00  0.00           H  
HETATM 4451  H2  HOH B1474      16.904  31.970  24.352  1.00  0.00           H  
HETATM 4452  O   HOH B1475      17.109  27.193  16.740  1.00  0.00           O  
HETATM 4453  H1  HOH B1475      16.949  26.344  16.328  1.00  0.00           H  
HETATM 4454  H2  HOH B1475      17.619  27.682  16.094  1.00  0.00           H  
HETATM 4455  O   HOH B1476       2.695  44.754  16.475  1.00  0.00           O  
HETATM 4456  H1  HOH B1476       2.368  45.409  17.093  1.00  0.00           H  
HETATM 4457  H2  HOH B1476       3.637  44.917  16.430  1.00  0.00           H  
HETATM 4458  O   HOH B1477       7.869  38.012   7.086  1.00  0.00           O  
HETATM 4459  H1  HOH B1477       7.274  37.289   7.285  1.00  0.00           H  
HETATM 4460  H2  HOH B1477       8.741  37.620   7.114  1.00  0.00           H  
HETATM 4461  O   HOH B1478       1.863  33.013   3.706  1.00  0.00           O  
HETATM 4462  H1  HOH B1478       1.398  32.216   3.453  1.00  0.00           H  
HETATM 4463  H2  HOH B1478       1.887  33.540   2.907  1.00  0.00           H  
HETATM 4464  O   HOH B1479      11.089  43.872  10.610  1.00  0.00           O  
HETATM 4465  H1  HOH B1479      10.278  43.690  10.135  1.00  0.00           H  
HETATM 4466  H2  HOH B1479      11.774  43.816   9.943  1.00  0.00           H  
HETATM 4467  O   HOH B1480      -3.380  40.117   3.541  1.00  0.00           O  
HETATM 4468  H1  HOH B1480      -4.203  40.437   3.169  1.00  0.00           H  
HETATM 4469  H2  HOH B1480      -3.107  39.416   2.950  1.00  0.00           H  
HETATM 4470  O   HOH B1481      14.840  44.657   4.289  1.00  0.00           O  
HETATM 4471  H1  HOH B1481      14.453  44.216   5.046  1.00  0.00           H  
HETATM 4472  H2  HOH B1481      14.133  45.200   3.941  1.00  0.00           H  
HETATM 4473  O   HOH B1482       5.048  34.726  12.831  1.00  0.00           O  
HETATM 4474  H1  HOH B1482       4.442  34.293  13.433  1.00  0.00           H  
HETATM 4475  H2  HOH B1482       5.378  34.020  12.275  1.00  0.00           H  
HETATM 4476  O   HOH B1483       7.210  37.392   0.709  1.00  0.00           O  
HETATM 4477  H1  HOH B1483       6.626  37.842   1.319  1.00  0.00           H  
HETATM 4478  H2  HOH B1483       7.663  36.741   1.245  1.00  0.00           H  
HETATM 4479  O   HOH B1484      13.451  41.271  12.913  1.00  0.00           O  
HETATM 4480  H1  HOH B1484      13.932  41.188  13.737  1.00  0.00           H  
HETATM 4481  H2  HOH B1484      14.116  41.152  12.235  1.00  0.00           H  
HETATM 4482  O   HOH B1485      18.064  35.548   1.341  1.00  0.00           O  
HETATM 4483  H1  HOH B1485      17.975  35.782   0.417  1.00  0.00           H  
HETATM 4484  H2  HOH B1485      18.723  36.155   1.679  1.00  0.00           H  
HETATM 4485  O   HOH B1486       1.599  39.730   3.955  1.00  0.00           O  
HETATM 4486  H1  HOH B1486       1.749  39.761   4.900  1.00  0.00           H  
HETATM 4487  H2  HOH B1486       0.738  40.130   3.835  1.00  0.00           H  
HETATM 4488  O   HOH B1487      25.292  45.004  10.207  1.00  0.00           O  
HETATM 4489  H1  HOH B1487      25.632  45.577  10.895  1.00  0.00           H  
HETATM 4490  H2  HOH B1487      25.882  45.142   9.466  1.00  0.00           H  
HETATM 4491  O   HOH B1488      -1.483  33.207  23.852  1.00  0.00           O  
HETATM 4492  H1  HOH B1488      -0.742  33.619  24.298  1.00  0.00           H  
HETATM 4493  H2  HOH B1488      -1.153  33.004  22.977  1.00  0.00           H  
HETATM 4494  O   HOH B1489      24.021  31.607   0.554  1.00  0.00           O  
HETATM 4495  H1  HOH B1489      23.081  31.727   0.418  1.00  0.00           H  
HETATM 4496  H2  HOH B1489      24.200  30.723   0.235  1.00  0.00           H  
HETATM 4497  O   HOH B1490       6.669  42.028   1.670  1.00  0.00           O  
HETATM 4498  H1  HOH B1490       7.118  42.869   1.754  1.00  0.00           H  
HETATM 4499  H2  HOH B1490       5.861  42.137   2.172  1.00  0.00           H  
HETATM 4500  O   HOH B1491      14.416  30.901  20.051  1.00  0.00           O  
HETATM 4501  H1  HOH B1491      14.099  30.558  20.886  1.00  0.00           H  
HETATM 4502  H2  HOH B1491      14.356  30.160  19.448  1.00  0.00           H  
HETATM 4503  O   HOH B1492      24.784  35.983  10.778  1.00  0.00           O  
HETATM 4504  H1  HOH B1492      23.845  36.044  10.604  1.00  0.00           H  
HETATM 4505  H2  HOH B1492      24.841  35.640  11.670  1.00  0.00           H  
HETATM 4506  O   HOH B1493      13.962  40.500   5.670  1.00  0.00           O  
HETATM 4507  H1  HOH B1493      13.236  40.408   5.053  1.00  0.00           H  
HETATM 4508  H2  HOH B1493      13.688  40.000   6.439  1.00  0.00           H  
HETATM 4509  O   HOH B1494       9.514  40.722  -4.460  1.00  0.00           O  
HETATM 4510  H1  HOH B1494       8.885  40.021  -4.289  1.00  0.00           H  
HETATM 4511  H2  HOH B1494       9.062  41.307  -5.068  1.00  0.00           H  
HETATM 4512  O   HOH B1495      -2.427  33.912   0.143  1.00  0.00           O  
HETATM 4513  H1  HOH B1495      -2.103  33.124  -0.292  1.00  0.00           H  
HETATM 4514  H2  HOH B1495      -1.641  34.338   0.486  1.00  0.00           H  
HETATM 4515  O   HOH B1496       0.362  27.739  11.643  1.00  0.00           O  
HETATM 4516  H1  HOH B1496      -0.569  27.876  11.469  1.00  0.00           H  
HETATM 4517  H2  HOH B1496       0.752  27.615  10.778  1.00  0.00           H  
HETATM 4518  O   HOH B1497      12.962  40.425  23.390  1.00  0.00           O  
HETATM 4519  H1  HOH B1497      13.804  40.027  23.611  1.00  0.00           H  
HETATM 4520  H2  HOH B1497      13.125  40.890  22.569  1.00  0.00           H  
HETATM 4521  O   HOH B1498       7.003  28.225  13.151  1.00  0.00           O  
HETATM 4522  H1  HOH B1498       6.741  29.146  13.144  1.00  0.00           H  
HETATM 4523  H2  HOH B1498       7.676  28.172  13.829  1.00  0.00           H  
HETATM 4524  O   HOH B1499      11.139  26.724   3.877  1.00  0.00           O  
HETATM 4525  H1  HOH B1499      10.749  27.472   3.425  1.00  0.00           H  
HETATM 4526  H2  HOH B1499      11.074  26.004   3.250  1.00  0.00           H  
HETATM 4527  O   HOH B1500      11.403  40.079   8.100  1.00  0.00           O  
HETATM 4528  H1  HOH B1500      10.794  40.025   8.837  1.00  0.00           H  
HETATM 4529  H2  HOH B1500      10.852  40.300   7.349  1.00  0.00           H  
HETATM 4530  O   HOH B1501       8.261  35.120  21.965  1.00  0.00           O  
HETATM 4531  H1  HOH B1501       7.860  35.871  21.529  1.00  0.00           H  
HETATM 4532  H2  HOH B1501       8.970  35.496  22.487  1.00  0.00           H  
HETATM 4533  O   HOH B1502      24.519  41.615   2.648  1.00  0.00           O  
HETATM 4534  H1  HOH B1502      24.433  42.193   1.890  1.00  0.00           H  
HETATM 4535  H2  HOH B1502      24.172  42.125   3.380  1.00  0.00           H  
HETATM 4536  O   HOH B1503       4.338  32.428  -1.493  1.00  0.00           O  
HETATM 4537  H1  HOH B1503       5.002  32.950  -1.943  1.00  0.00           H  
HETATM 4538  H2  HOH B1503       3.972  33.021  -0.836  1.00  0.00           H  
HETATM 4539  O   HOH B1504      20.369  35.455  12.370  1.00  0.00           O  
HETATM 4540  H1  HOH B1504      20.705  34.562  12.300  1.00  0.00           H  
HETATM 4541  H2  HOH B1504      20.275  35.603  13.311  1.00  0.00           H  
HETATM 4542  O   HOH B1505       3.778  39.814   2.097  1.00  0.00           O  
HETATM 4543  H1  HOH B1505       3.143  39.553   2.764  1.00  0.00           H  
HETATM 4544  H2  HOH B1505       4.349  39.052   1.998  1.00  0.00           H  
HETATM 4545  O   HOH B1506       5.070  28.851   7.306  1.00  0.00           O  
HETATM 4546  H1  HOH B1506       5.250  29.307   6.484  1.00  0.00           H  
HETATM 4547  H2  HOH B1506       5.757  29.150   7.903  1.00  0.00           H  
HETATM 4548  O   HOH B1507      11.835  40.037   4.016  1.00  0.00           O  
HETATM 4549  H1  HOH B1507      11.149  40.610   3.674  1.00  0.00           H  
HETATM 4550  H2  HOH B1507      11.386  39.215   4.213  1.00  0.00           H  
HETATM 4551  O   HOH B1508       3.633  43.345   7.507  1.00  0.00           O  
HETATM 4552  H1  HOH B1508       3.117  43.938   8.054  1.00  0.00           H  
HETATM 4553  H2  HOH B1508       3.598  42.505   7.965  1.00  0.00           H  
HETATM 4554  O   HOH B1509      18.439  29.649  -2.331  1.00  0.00           O  
HETATM 4555  H1  HOH B1509      17.666  29.619  -2.895  1.00  0.00           H  
HETATM 4556  H2  HOH B1509      18.782  30.536  -2.442  1.00  0.00           H  
HETATM 4557  O   HOH B1510       3.192  34.247  24.857  1.00  0.00           O  
HETATM 4558  H1  HOH B1510       3.344  34.786  25.633  1.00  0.00           H  
HETATM 4559  H2  HOH B1510       4.049  34.185  24.436  1.00  0.00           H  
HETATM 4560  O   HOH B1511       0.671  29.655   7.352  1.00  0.00           O  
HETATM 4561  H1  HOH B1511      -0.182  29.994   7.078  1.00  0.00           H  
HETATM 4562  H2  HOH B1511       1.215  30.435   7.459  1.00  0.00           H  
HETATM 4563  O   HOH B1512       9.131  38.363  22.063  1.00  0.00           O  
HETATM 4564  H1  HOH B1512       9.558  38.091  21.250  1.00  0.00           H  
HETATM 4565  H2  HOH B1512       9.846  38.448  22.693  1.00  0.00           H  
HETATM 4566  O   HOH B1513      11.555  30.546  18.213  1.00  0.00           O  
HETATM 4567  H1  HOH B1513      12.107  31.187  17.765  1.00  0.00           H  
HETATM 4568  H2  HOH B1513      11.251  29.963  17.518  1.00  0.00           H  
HETATM 4569  O   HOH B1514       0.901  40.124   1.059  1.00  0.00           O  
HETATM 4570  H1  HOH B1514       1.227  39.325   1.474  1.00  0.00           H  
HETATM 4571  H2  HOH B1514       0.380  40.552   1.738  1.00  0.00           H  
HETATM 4572  O   HOH B1515       7.926  30.975  13.436  1.00  0.00           O  
HETATM 4573  H1  HOH B1515       8.795  31.361  13.329  1.00  0.00           H  
HETATM 4574  H2  HOH B1515       7.750  31.036  14.375  1.00  0.00           H  
HETATM 4575  O   HOH B1516       5.375  32.042   8.565  1.00  0.00           O  
HETATM 4576  H1  HOH B1516       4.452  31.865   8.746  1.00  0.00           H  
HETATM 4577  H2  HOH B1516       5.529  31.654   7.704  1.00  0.00           H  
HETATM 4578  O   HOH B1517       2.443  45.091   9.216  1.00  0.00           O  
HETATM 4579  H1  HOH B1517       1.781  45.000   9.901  1.00  0.00           H  
HETATM 4580  H2  HOH B1517       3.074  45.715   9.574  1.00  0.00           H  
HETATM 4581  O   HOH B1518       8.711  30.786   8.040  1.00  0.00           O  
HETATM 4582  H1  HOH B1518       9.540  30.320   7.928  1.00  0.00           H  
HETATM 4583  H2  HOH B1518       8.354  30.445   8.861  1.00  0.00           H  
HETATM 4584  O   HOH B1519       6.903  41.559   6.906  1.00  0.00           O  
HETATM 4585  H1  HOH B1519       6.055  41.152   6.730  1.00  0.00           H  
HETATM 4586  H2  HOH B1519       6.713  42.496   6.961  1.00  0.00           H  
HETATM 4587  O   HOH B1520       7.262  34.696   4.355  1.00  0.00           O  
HETATM 4588  H1  HOH B1520       7.325  33.987   4.996  1.00  0.00           H  
HETATM 4589  H2  HOH B1520       6.657  35.323   4.749  1.00  0.00           H  
HETATM 4590  O   HOH B1521      11.674  44.651  -0.446  1.00  0.00           O  
HETATM 4591  H1  HOH B1521      11.851  44.647  -1.386  1.00  0.00           H  
HETATM 4592  H2  HOH B1521      12.232  43.957  -0.094  1.00  0.00           H  
HETATM 4593  O   HOH B1522       1.991  26.924  -0.532  1.00  0.00           O  
HETATM 4594  H1  HOH B1522       2.840  26.515  -0.701  1.00  0.00           H  
HETATM 4595  H2  HOH B1522       2.145  27.859  -0.664  1.00  0.00           H  
HETATM 4596  O   HOH B1523       5.396  34.765   1.569  1.00  0.00           O  
HETATM 4597  H1  HOH B1523       5.885  34.499   2.348  1.00  0.00           H  
HETATM 4598  H2  HOH B1523       6.003  35.326   1.086  1.00  0.00           H  
HETATM 4599  O   HOH B1524       6.952  44.440  10.971  1.00  0.00           O  
HETATM 4600  H1  HOH B1524       7.587  43.927  10.471  1.00  0.00           H  
HETATM 4601  H2  HOH B1524       6.123  43.977  10.854  1.00  0.00           H  
HETATM 4602  O   HOH B1525       5.057  36.125   4.984  1.00  0.00           O  
HETATM 4603  H1  HOH B1525       5.293  36.365   5.880  1.00  0.00           H  
HETATM 4604  H2  HOH B1525       4.124  35.914   5.030  1.00  0.00           H  
HETATM 4605  O   HOH B1526       8.175  29.071   1.654  1.00  0.00           O  
HETATM 4606  H1  HOH B1526       8.567  29.551   2.384  1.00  0.00           H  
HETATM 4607  H2  HOH B1526       8.810  28.384   1.449  1.00  0.00           H  
HETATM 4608  O   HOH B1527      -1.252  36.365  10.944  1.00  0.00           O  
HETATM 4609  H1  HOH B1527      -1.818  36.837  10.333  1.00  0.00           H  
HETATM 4610  H2  HOH B1527      -1.858  35.912  11.531  1.00  0.00           H  
HETATM 4611  O   HOH B1528      -0.223  31.973  13.551  1.00  0.00           O  
HETATM 4612  H1  HOH B1528       0.520  31.438  13.273  1.00  0.00           H  
HETATM 4613  H2  HOH B1528      -0.974  31.598  13.090  1.00  0.00           H  
HETATM 4614  O   HOH B1529       3.249  31.531   5.775  1.00  0.00           O  
HETATM 4615  H1  HOH B1529       2.634  32.109   5.323  1.00  0.00           H  
HETATM 4616  H2  HOH B1529       3.625  30.990   5.081  1.00  0.00           H  
HETATM 4617  O   HOH B1530       0.474  30.359   3.616  1.00  0.00           O  
HETATM 4618  H1  HOH B1530      -0.197  29.721   3.856  1.00  0.00           H  
HETATM 4619  H2  HOH B1530       0.736  30.111   2.730  1.00  0.00           H  
HETATM 4620  O   HOH B1531      14.190  37.241   6.097  1.00  0.00           O  
HETATM 4621  H1  HOH B1531      14.774  37.202   5.340  1.00  0.00           H  
HETATM 4622  H2  HOH B1531      13.313  37.138   5.730  1.00  0.00           H  
HETATM 4623  O   HOH B1532       8.600  28.786  -2.349  1.00  0.00           O  
HETATM 4624  H1  HOH B1532       8.232  29.156  -3.151  1.00  0.00           H  
HETATM 4625  H2  HOH B1532       9.259  29.423  -2.071  1.00  0.00           H  
HETATM 4626  O   HOH B1533      19.663  45.295  20.628  1.00  0.00           O  
HETATM 4627  H1  HOH B1533      18.929  44.990  21.160  1.00  0.00           H  
HETATM 4628  H2  HOH B1533      20.059  45.997  21.145  1.00  0.00           H  
HETATM 4629  O   HOH B1534      -0.020  36.076  14.241  1.00  0.00           O  
HETATM 4630  H1  HOH B1534       0.690  35.533  13.897  1.00  0.00           H  
HETATM 4631  H2  HOH B1534       0.120  36.935  13.842  1.00  0.00           H  
HETATM 4632  O   HOH B1535       9.589  35.737  -1.827  1.00  0.00           O  
HETATM 4633  H1  HOH B1535      10.066  34.990  -1.467  1.00  0.00           H  
HETATM 4634  H2  HOH B1535      10.205  36.468  -1.764  1.00  0.00           H  
HETATM 4635  O   HOH B1536       6.665  37.329  -4.520  1.00  0.00           O  
HETATM 4636  H1  HOH B1536       6.947  38.009  -5.132  1.00  0.00           H  
HETATM 4637  H2  HOH B1536       6.578  37.783  -3.681  1.00  0.00           H  
HETATM 4638  O   HOH B1537      11.623  32.656   3.992  1.00  0.00           O  
HETATM 4639  H1  HOH B1537      11.604  32.656   4.949  1.00  0.00           H  
HETATM 4640  H2  HOH B1537      12.525  32.890   3.771  1.00  0.00           H  
HETATM 4641  O   HOH B1538      14.821  45.733   8.694  1.00  0.00           O  
HETATM 4642  H1  HOH B1538      15.637  45.852   9.179  1.00  0.00           H  
HETATM 4643  H2  HOH B1538      15.027  46.015   7.803  1.00  0.00           H  
HETATM 4644  O   HOH B1539       3.341  40.992   9.111  1.00  0.00           O  
HETATM 4645  H1  HOH B1539       2.725  40.705   9.785  1.00  0.00           H  
HETATM 4646  H2  HOH B1539       3.696  40.179   8.750  1.00  0.00           H  
HETATM 4647  O   HOH B1540      18.143  38.025   3.699  1.00  0.00           O  
HETATM 4648  H1  HOH B1540      18.187  38.976   3.607  1.00  0.00           H  
HETATM 4649  H2  HOH B1540      18.802  37.693   3.089  1.00  0.00           H  
HETATM 4650  O   HOH B1541      -2.440  27.881   7.384  1.00  0.00           O  
HETATM 4651  H1  HOH B1541      -2.346  27.442   6.539  1.00  0.00           H  
HETATM 4652  H2  HOH B1541      -2.235  28.798   7.203  1.00  0.00           H  
HETATM 4653  O   HOH B1542       5.782  39.607  15.707  1.00  0.00           O  
HETATM 4654  H1  HOH B1542       5.896  38.657  15.695  1.00  0.00           H  
HETATM 4655  H2  HOH B1542       6.209  39.910  14.905  1.00  0.00           H  
HETATM 4656  O   HOH B1543       1.862  37.178  23.358  1.00  0.00           O  
HETATM 4657  H1  HOH B1543       2.669  37.253  23.866  1.00  0.00           H  
HETATM 4658  H2  HOH B1543       1.180  37.020  24.011  1.00  0.00           H  
HETATM 4659  O   HOH B1544       8.615  39.190   9.339  1.00  0.00           O  
HETATM 4660  H1  HOH B1544       8.247  39.382   8.476  1.00  0.00           H  
HETATM 4661  H2  HOH B1544       8.966  38.303   9.258  1.00  0.00           H  
HETATM 4662  O   HOH B1545       6.127  34.588  -2.049  1.00  0.00           O  
HETATM 4663  H1  HOH B1545       6.784  34.649  -2.742  1.00  0.00           H  
HETATM 4664  H2  HOH B1545       6.578  34.897  -1.263  1.00  0.00           H  
HETATM 4665  O   HOH B1546       0.691  41.464  18.133  1.00  0.00           O  
HETATM 4666  H1  HOH B1546       0.548  41.944  17.317  1.00  0.00           H  
HETATM 4667  H2  HOH B1546       0.955  42.135  18.762  1.00  0.00           H  
HETATM 4668  O   HOH B1547      -1.101  42.499   9.368  1.00  0.00           O  
HETATM 4669  H1  HOH B1547      -0.488  43.149   9.710  1.00  0.00           H  
HETATM 4670  H2  HOH B1547      -1.771  42.419  10.047  1.00  0.00           H  
HETATM 4671  O   HOH B1548       5.957  27.665   4.171  1.00  0.00           O  
HETATM 4672  H1  HOH B1548       6.870  27.828   3.934  1.00  0.00           H  
HETATM 4673  H2  HOH B1548       6.000  27.299   5.054  1.00  0.00           H  
HETATM 4674  O   HOH B1549       8.500  35.436   2.049  1.00  0.00           O  
HETATM 4675  H1  HOH B1549       8.908  35.000   1.300  1.00  0.00           H  
HETATM 4676  H2  HOH B1549       8.602  34.817   2.772  1.00  0.00           H  
HETATM 4677  O   HOH B1550      16.666  40.599   5.863  1.00  0.00           O  
HETATM 4678  H1  HOH B1550      16.454  41.016   6.698  1.00  0.00           H  
HETATM 4679  H2  HOH B1550      15.815  40.400   5.472  1.00  0.00           H  
HETATM 4680  O   HOH B1551      14.235  36.857  22.602  1.00  0.00           O  
HETATM 4681  H1  HOH B1551      13.924  36.917  21.699  1.00  0.00           H  
HETATM 4682  H2  HOH B1551      15.183  36.971  22.538  1.00  0.00           H  
HETATM 4683  O   HOH B1552       1.050  38.242  13.150  1.00  0.00           O  
HETATM 4684  H1  HOH B1552       1.816  37.760  12.838  1.00  0.00           H  
HETATM 4685  H2  HOH B1552       0.673  38.630  12.360  1.00  0.00           H  
HETATM 4686  O   HOH B1553       0.454  33.035  16.100  1.00  0.00           O  
HETATM 4687  H1  HOH B1553       0.360  32.761  15.187  1.00  0.00           H  
HETATM 4688  H2  HOH B1553       0.444  33.991  16.066  1.00  0.00           H  
HETATM 4689  O   HOH B1554      12.783  34.881  16.918  1.00  0.00           O  
HETATM 4690  H1  HOH B1554      12.110  34.307  16.552  1.00  0.00           H  
HETATM 4691  H2  HOH B1554      13.368  34.292  17.394  1.00  0.00           H  
HETATM 4692  O   HOH B1555      13.318  27.359  12.377  1.00  0.00           O  
HETATM 4693  H1  HOH B1555      13.130  28.209  12.775  1.00  0.00           H  
HETATM 4694  H2  HOH B1555      12.576  26.808  12.625  1.00  0.00           H  
HETATM 4695  O   HOH B1556       2.070  40.902   6.448  1.00  0.00           O  
HETATM 4696  H1  HOH B1556       1.451  41.421   5.935  1.00  0.00           H  
HETATM 4697  H2  HOH B1556       1.980  41.236   7.341  1.00  0.00           H  
HETATM 4698  O   HOH B1557       9.425  42.217   3.509  1.00  0.00           O  
HETATM 4699  H1  HOH B1557       9.363  41.985   2.583  1.00  0.00           H  
HETATM 4700  H2  HOH B1557       8.764  42.898   3.631  1.00  0.00           H  
HETATM 4701  O   HOH B1558       4.486  30.182   3.617  1.00  0.00           O  
HETATM 4702  H1  HOH B1558       4.847  30.498   2.789  1.00  0.00           H  
HETATM 4703  H2  HOH B1558       4.965  29.372   3.794  1.00  0.00           H  
HETATM 4704  O   HOH B1559       0.156  34.084   1.563  1.00  0.00           O  
HETATM 4705  H1  HOH B1559      -0.416  34.375   2.273  1.00  0.00           H  
HETATM 4706  H2  HOH B1559       0.307  34.870   1.038  1.00  0.00           H  
HETATM 4707  O   HOH B1560      16.915  34.166  12.858  1.00  0.00           O  
HETATM 4708  H1  HOH B1560      16.474  34.484  13.646  1.00  0.00           H  
HETATM 4709  H2  HOH B1560      17.280  34.953  12.453  1.00  0.00           H  
HETATM 4710  O   HOH B1561       3.630  41.633  -4.434  1.00  0.00           O  
HETATM 4711  H1  HOH B1561       4.122  40.950  -3.979  1.00  0.00           H  
HETATM 4712  H2  HOH B1561       4.134  42.433  -4.284  1.00  0.00           H  
HETATM 4713  O   HOH B1562       5.756  28.928   0.646  1.00  0.00           O  
HETATM 4714  H1  HOH B1562       6.605  28.779   1.064  1.00  0.00           H  
HETATM 4715  H2  HOH B1562       5.784  28.399  -0.151  1.00  0.00           H  
HETATM 4716  O   HOH B1563       5.010  42.443  10.615  1.00  0.00           O  
HETATM 4717  H1  HOH B1563       4.713  42.054  11.437  1.00  0.00           H  
HETATM 4718  H2  HOH B1563       4.387  42.125   9.961  1.00  0.00           H  
HETATM 4719  O   HOH B1564      20.929  36.753  17.439  1.00  0.00           O  
HETATM 4720  H1  HOH B1564      20.390  36.184  17.988  1.00  0.00           H  
HETATM 4721  H2  HOH B1564      20.332  37.443  17.148  1.00  0.00           H  
HETATM 4722  O   HOH B1565       8.976  32.123  15.910  1.00  0.00           O  
HETATM 4723  H1  HOH B1565       9.251  33.037  15.839  1.00  0.00           H  
HETATM 4724  H2  HOH B1565       9.439  31.793  16.680  1.00  0.00           H  
HETATM 4725  O   HOH B1566       9.976  36.063  24.101  1.00  0.00           O  
HETATM 4726  H1  HOH B1566      10.703  35.503  24.373  1.00  0.00           H  
HETATM 4727  H2  HOH B1566      10.338  36.598  23.394  1.00  0.00           H  
HETATM 4728  O   HOH B1567      10.991  33.161  23.053  1.00  0.00           O  
HETATM 4729  H1  HOH B1567      11.216  33.086  23.980  1.00  0.00           H  
HETATM 4730  H2  HOH B1567      10.134  32.741  22.979  1.00  0.00           H  
HETATM 4731  O   HOH B1568      15.760  43.065   1.798  1.00  0.00           O  
HETATM 4732  H1  HOH B1568      15.610  43.840   1.258  1.00  0.00           H  
HETATM 4733  H2  HOH B1568      15.114  43.133   2.501  1.00  0.00           H  
HETATM 4734  O   HOH B1569      20.911  41.364   4.592  1.00  0.00           O  
HETATM 4735  H1  HOH B1569      21.300  40.631   5.070  1.00  0.00           H  
HETATM 4736  H2  HOH B1569      21.312  41.325   3.724  1.00  0.00           H  
HETATM 4737  O   HOH B1570       1.726  37.594   7.291  1.00  0.00           O  
HETATM 4738  H1  HOH B1570       1.494  37.813   8.194  1.00  0.00           H  
HETATM 4739  H2  HOH B1570       2.569  38.024   7.150  1.00  0.00           H  
HETATM 4740  O   HOH B1571      25.055  28.412   8.585  1.00  0.00           O  
HETATM 4741  H1  HOH B1571      25.174  28.767   9.466  1.00  0.00           H  
HETATM 4742  H2  HOH B1571      25.944  28.271   8.260  1.00  0.00           H  
HETATM 4743  O   HOH B1572      11.331  33.906   8.575  1.00  0.00           O  
HETATM 4744  H1  HOH B1572      11.490  33.186   7.965  1.00  0.00           H  
HETATM 4745  H2  HOH B1572      12.204  34.172   8.864  1.00  0.00           H  
HETATM 4746  O   HOH B1573      -2.816  43.856  24.454  1.00  0.00           O  
HETATM 4747  H1  HOH B1573      -2.111  44.142  25.034  1.00  0.00           H  
HETATM 4748  H2  HOH B1573      -2.369  43.414  23.733  1.00  0.00           H  
HETATM 4749  O   HOH B1574      -1.540  39.477   6.522  1.00  0.00           O  
HETATM 4750  H1  HOH B1574      -1.049  39.362   7.336  1.00  0.00           H  
HETATM 4751  H2  HOH B1574      -1.623  40.426   6.425  1.00  0.00           H  
HETATM 4752  O   HOH B1575       0.065  37.016   5.196  1.00  0.00           O  
HETATM 4753  H1  HOH B1575      -0.658  37.627   5.333  1.00  0.00           H  
HETATM 4754  H2  HOH B1575       0.671  37.196   5.916  1.00  0.00           H  
HETATM 4755  O   HOH B1576      -1.546  28.313   4.491  1.00  0.00           O  
HETATM 4756  H1  HOH B1576      -2.095  29.051   4.224  1.00  0.00           H  
HETATM 4757  H2  HOH B1576      -2.134  27.558   4.472  1.00  0.00           H  
HETATM 4758  O   HOH B1577      -0.996  42.134   6.601  1.00  0.00           O  
HETATM 4759  H1  HOH B1577      -1.041  42.204   7.555  1.00  0.00           H  
HETATM 4760  H2  HOH B1577      -0.907  43.038   6.298  1.00  0.00           H  
HETATM 4761  O   HOH B1578       8.558  40.235  11.746  1.00  0.00           O  
HETATM 4762  H1  HOH B1578       8.672  39.789  10.906  1.00  0.00           H  
HETATM 4763  H2  HOH B1578       9.377  40.713  11.877  1.00  0.00           H  
HETATM 4764  O   HOH B1579      11.695  38.107  23.030  1.00  0.00           O  
HETATM 4765  H1  HOH B1579      12.532  37.647  23.103  1.00  0.00           H  
HETATM 4766  H2  HOH B1579      11.897  39.011  23.272  1.00  0.00           H  
HETATM 4767  O   HOH B1580       5.479  41.975  -1.121  1.00  0.00           O  
HETATM 4768  H1  HOH B1580       5.750  41.843  -0.212  1.00  0.00           H  
HETATM 4769  H2  HOH B1580       5.890  42.801  -1.376  1.00  0.00           H  
HETATM 4770  O   HOH B1581       4.029  44.328  12.275  1.00  0.00           O  
HETATM 4771  H1  HOH B1581       3.797  43.621  12.877  1.00  0.00           H  
HETATM 4772  H2  HOH B1581       4.226  43.885  11.450  1.00  0.00           H  
HETATM 4773  O   HOH B1582       4.004  27.095   9.068  1.00  0.00           O  
HETATM 4774  H1  HOH B1582       4.171  27.848   8.501  1.00  0.00           H  
HETATM 4775  H2  HOH B1582       4.569  27.238   9.829  1.00  0.00           H  
HETATM 4776  O   HOH B1583      14.975  34.391   0.974  1.00  0.00           O  
HETATM 4777  H1  HOH B1583      15.893  34.422   1.245  1.00  0.00           H  
HETATM 4778  H2  HOH B1583      14.829  33.479   0.725  1.00  0.00           H  
HETATM 4779  O   HOH B1584       1.787  42.122  -0.683  1.00  0.00           O  
HETATM 4780  H1  HOH B1584       2.579  41.686  -0.997  1.00  0.00           H  
HETATM 4781  H2  HOH B1584       1.602  41.705   0.159  1.00  0.00           H  
HETATM 4782  O   HOH B1585      11.619  37.695  -1.272  1.00  0.00           O  
HETATM 4783  H1  HOH B1585      12.439  37.218  -1.149  1.00  0.00           H  
HETATM 4784  H2  HOH B1585      11.448  38.103  -0.422  1.00  0.00           H  
HETATM 4785  O   HOH B1586       9.605  41.102   6.261  1.00  0.00           O  
HETATM 4786  H1  HOH B1586       8.820  41.414   6.711  1.00  0.00           H  
HETATM 4787  H2  HOH B1586       9.485  41.375   5.352  1.00  0.00           H  
HETATM 4788  O   HOH B1587       2.719  36.453  11.917  1.00  0.00           O  
HETATM 4789  H1  HOH B1587       3.655  36.256  11.879  1.00  0.00           H  
HETATM 4790  H2  HOH B1587       2.315  35.642  12.226  1.00  0.00           H  
HETATM 4791  O   HOH B1588       5.086  45.774  17.105  1.00  0.00           O  
HETATM 4792  H1  HOH B1588       5.851  45.440  16.635  1.00  0.00           H  
HETATM 4793  H2  HOH B1588       5.331  46.664  17.360  1.00  0.00           H  
HETATM 4794  O   HOH B1589       9.428  26.608   0.130  1.00  0.00           O  
HETATM 4795  H1  HOH B1589      10.245  26.587   0.627  1.00  0.00           H  
HETATM 4796  H2  HOH B1589       9.702  26.554  -0.786  1.00  0.00           H  
HETATM 4797  O   HOH B1590       4.115  43.366   4.689  1.00  0.00           O  
HETATM 4798  H1  HOH B1590       4.096  44.284   4.416  1.00  0.00           H  
HETATM 4799  H2  HOH B1590       3.981  43.395   5.636  1.00  0.00           H  
HETATM 4800  O   HOH B1591       7.845  34.915  -4.177  1.00  0.00           O  
HETATM 4801  H1  HOH B1591       7.457  35.746  -4.449  1.00  0.00           H  
HETATM 4802  H2  HOH B1591       8.789  35.070  -4.203  1.00  0.00           H  
HETATM 4803  O   HOH B1592       4.766  40.871   5.517  1.00  0.00           O  
HETATM 4804  H1  HOH B1592       3.883  40.716   5.854  1.00  0.00           H  
HETATM 4805  H2  HOH B1592       4.714  41.730   5.097  1.00  0.00           H  
HETATM 4806  O   HOH B1593      21.760  41.621  10.600  1.00  0.00           O  
HETATM 4807  H1  HOH B1593      22.579  41.496  10.121  1.00  0.00           H  
HETATM 4808  H2  HOH B1593      21.815  41.008  11.333  1.00  0.00           H  
HETATM 4809  O   HOH B1594      10.716  31.074   1.741  1.00  0.00           O  
HETATM 4810  H1  HOH B1594      11.272  30.298   1.672  1.00  0.00           H  
HETATM 4811  H2  HOH B1594      11.252  31.713   2.211  1.00  0.00           H  
HETATM 4812  O   HOH B1595      10.725  44.418  23.847  1.00  0.00           O  
HETATM 4813  H1  HOH B1595      11.008  45.293  23.578  1.00  0.00           H  
HETATM 4814  H2  HOH B1595      11.245  44.227  24.627  1.00  0.00           H  
HETATM 4815  O   HOH B1596      10.786  41.537  11.866  1.00  0.00           O  
HETATM 4816  H1  HOH B1596      10.897  42.345  11.365  1.00  0.00           H  
HETATM 4817  H2  HOH B1596      11.657  41.350  12.216  1.00  0.00           H  
HETATM 4818  O   HOH B1597       3.712  39.296  21.773  1.00  0.00           O  
HETATM 4819  H1  HOH B1597       3.484  38.779  22.546  1.00  0.00           H  
HETATM 4820  H2  HOH B1597       4.410  39.879  22.070  1.00  0.00           H  
HETATM 4821  O   HOH B1598      14.790  44.689  24.547  1.00  0.00           O  
HETATM 4822  H1  HOH B1598      15.158  43.807  24.496  1.00  0.00           H  
HETATM 4823  H2  HOH B1598      15.482  45.258  24.210  1.00  0.00           H  
HETATM 4824  O   HOH B1599      23.437  38.525   7.656  1.00  0.00           O  
HETATM 4825  H1  HOH B1599      22.952  37.705   7.743  1.00  0.00           H  
HETATM 4826  H2  HOH B1599      24.300  38.261   7.337  1.00  0.00           H  
HETATM 4827  O   HOH B1600      15.788  36.997   3.824  1.00  0.00           O  
HETATM 4828  H1  HOH B1600      16.691  37.306   3.746  1.00  0.00           H  
HETATM 4829  H2  HOH B1600      15.273  37.633   3.327  1.00  0.00           H  
HETATM 4830  O   HOH B1601       9.660  38.084   3.316  1.00  0.00           O  
HETATM 4831  H1  HOH B1601       8.942  38.491   3.802  1.00  0.00           H  
HETATM 4832  H2  HOH B1601       9.375  37.181   3.179  1.00  0.00           H  
HETATM 4833  O   HOH B1602       0.416  26.014   4.157  1.00  0.00           O  
HETATM 4834  H1  HOH B1602       0.938  26.373   4.874  1.00  0.00           H  
HETATM 4835  H2  HOH B1602      -0.308  26.632   4.054  1.00  0.00           H  
HETATM 4836  O   HOH B1603      -0.818  41.331   3.000  1.00  0.00           O  
HETATM 4837  H1  HOH B1603      -1.416  41.458   2.264  1.00  0.00           H  
HETATM 4838  H2  HOH B1603      -1.290  40.751   3.596  1.00  0.00           H  
HETATM 4839  O   HOH B1604       9.476  36.292  10.426  1.00  0.00           O  
HETATM 4840  H1  HOH B1604      10.102  37.006  10.546  1.00  0.00           H  
HETATM 4841  H2  HOH B1604       9.995  35.579  10.051  1.00  0.00           H  
HETATM 4842  O   HOH B1605      24.786  32.796  10.122  1.00  0.00           O  
HETATM 4843  H1  HOH B1605      24.579  32.384   9.284  1.00  0.00           H  
HETATM 4844  H2  HOH B1605      23.962  33.195  10.403  1.00  0.00           H  
HETATM 4845  O   HOH B1606       2.335  38.574  15.807  1.00  0.00           O  
HETATM 4846  H1  HOH B1606       1.748  38.680  15.058  1.00  0.00           H  
HETATM 4847  H2  HOH B1606       2.792  39.412  15.874  1.00  0.00           H  
HETATM 4848  O   HOH B1607      -1.822  28.477  10.025  1.00  0.00           O  
HETATM 4849  H1  HOH B1607      -2.030  28.059   9.189  1.00  0.00           H  
HETATM 4850  H2  HOH B1607      -1.257  29.214   9.790  1.00  0.00           H  
HETATM 4851  O   HOH B1608      16.338  27.236   9.399  1.00  0.00           O  
HETATM 4852  H1  HOH B1608      17.229  27.109   9.073  1.00  0.00           H  
HETATM 4853  H2  HOH B1608      16.312  28.153   9.674  1.00  0.00           H  
HETATM 4854  O   HOH B1609       8.937  44.235  -0.284  1.00  0.00           O  
HETATM 4855  H1  HOH B1609       8.810  44.522   0.620  1.00  0.00           H  
HETATM 4856  H2  HOH B1609       9.870  44.371  -0.450  1.00  0.00           H  
HETATM 4857  O   HOH B1610       7.192  39.275   4.636  1.00  0.00           O  
HETATM 4858  H1  HOH B1610       7.477  39.230   5.548  1.00  0.00           H  
HETATM 4859  H2  HOH B1610       6.453  39.883   4.645  1.00  0.00           H  
HETATM 4860  O   HOH B1611       1.273  42.641  -3.751  1.00  0.00           O  
HETATM 4861  H1  HOH B1611       2.182  42.445  -3.522  1.00  0.00           H  
HETATM 4862  H2  HOH B1611       1.079  42.055  -4.482  1.00  0.00           H  
HETATM 4863  O   HOH B1612       1.945  27.340   5.844  1.00  0.00           O  
HETATM 4864  H1  HOH B1612       2.693  27.935   5.888  1.00  0.00           H  
HETATM 4865  H2  HOH B1612       1.186  27.894   6.028  1.00  0.00           H  
HETATM 4866  O   HOH B1613      10.021  35.346   5.037  1.00  0.00           O  
HETATM 4867  H1  HOH B1613       9.070  35.272   4.955  1.00  0.00           H  
HETATM 4868  H2  HOH B1613      10.361  34.563   4.603  1.00  0.00           H  
HETATM 4869  O   HOH B1614       9.825  42.037  14.920  1.00  0.00           O  
HETATM 4870  H1  HOH B1614       9.367  41.650  14.174  1.00  0.00           H  
HETATM 4871  H2  HOH B1614      10.137  42.883  14.596  1.00  0.00           H  
HETATM 4872  O   HOH B1615      13.910  39.939   9.145  1.00  0.00           O  
HETATM 4873  H1  HOH B1615      12.957  39.959   9.225  1.00  0.00           H  
HETATM 4874  H2  HOH B1615      14.229  40.188  10.013  1.00  0.00           H  
HETATM 4875  O   HOH B1616      13.948  30.822  -4.661  1.00  0.00           O  
HETATM 4876  H1  HOH B1616      13.036  31.090  -4.545  1.00  0.00           H  
HETATM 4877  H2  HOH B1616      14.182  30.403  -3.832  1.00  0.00           H  
HETATM 4878  O   HOH B1617       2.066  37.800  -1.869  1.00  0.00           O  
HETATM 4879  H1  HOH B1617       1.246  38.293  -1.906  1.00  0.00           H  
HETATM 4880  H2  HOH B1617       2.704  38.422  -1.520  1.00  0.00           H  
HETATM 4881  O   HOH B1618      16.769  38.004  12.606  1.00  0.00           O  
HETATM 4882  H1  HOH B1618      17.315  37.291  12.275  1.00  0.00           H  
HETATM 4883  H2  HOH B1618      16.895  38.715  11.977  1.00  0.00           H  
HETATM 4884  O   HOH B1619      12.080  36.791   4.587  1.00  0.00           O  
HETATM 4885  H1  HOH B1619      11.291  36.402   4.964  1.00  0.00           H  
HETATM 4886  H2  HOH B1619      12.317  36.206   3.868  1.00  0.00           H  
HETATM 4887  O   HOH B1620       7.864  37.985  -1.855  1.00  0.00           O  
HETATM 4888  H1  HOH B1620       7.580  38.007  -0.942  1.00  0.00           H  
HETATM 4889  H2  HOH B1620       8.268  37.124  -1.961  1.00  0.00           H  
HETATM 4890  O   HOH B1621       6.587  44.221   7.323  1.00  0.00           O  
HETATM 4891  H1  HOH B1621       5.655  44.058   7.466  1.00  0.00           H  
HETATM 4892  H2  HOH B1621       6.668  45.175   7.328  1.00  0.00           H  
HETATM 4893  O   HOH B1622       2.366  29.922   1.283  1.00  0.00           O  
HETATM 4894  H1  HOH B1622       2.808  30.205   2.083  1.00  0.00           H  
HETATM 4895  H2  HOH B1622       2.761  30.452   0.590  1.00  0.00           H  
HETATM 4896  O   HOH B1623      13.806  36.715  19.719  1.00  0.00           O  
HETATM 4897  H1  HOH B1623      13.035  36.252  19.391  1.00  0.00           H  
HETATM 4898  H2  HOH B1623      14.543  36.299  19.273  1.00  0.00           H  
HETATM 4899  O   HOH B1624      16.977  42.861  -3.509  1.00  0.00           O  
HETATM 4900  H1  HOH B1624      17.334  43.735  -3.668  1.00  0.00           H  
HETATM 4901  H2  HOH B1624      16.389  42.974  -2.763  1.00  0.00           H  
HETATM 4902  O   HOH B1625      23.137  39.131  11.535  1.00  0.00           O  
HETATM 4903  H1  HOH B1625      23.485  38.545  12.207  1.00  0.00           H  
HETATM 4904  H2  HOH B1625      22.455  38.619  11.100  1.00  0.00           H  
HETATM 4905  O   HOH B1626      24.466  36.979   4.646  1.00  0.00           O  
HETATM 4906  H1  HOH B1626      24.880  37.219   5.475  1.00  0.00           H  
HETATM 4907  H2  HOH B1626      24.886  37.542   3.996  1.00  0.00           H  
HETATM 4908  O   HOH B1627       2.416  35.285   4.673  1.00  0.00           O  
HETATM 4909  H1  HOH B1627       1.638  35.840   4.616  1.00  0.00           H  
HETATM 4910  H2  HOH B1627       2.177  34.487   4.201  1.00  0.00           H  
HETATM 4911  O   HOH B1628      13.958  36.240  -0.655  1.00  0.00           O  
HETATM 4912  H1  HOH B1628      14.548  36.984  -0.530  1.00  0.00           H  
HETATM 4913  H2  HOH B1628      14.210  35.617   0.026  1.00  0.00           H  
HETATM 4914  O   HOH B1629      10.548  37.376   7.510  1.00  0.00           O  
HETATM 4915  H1  HOH B1629      11.297  37.966   7.421  1.00  0.00           H  
HETATM 4916  H2  HOH B1629      10.826  36.569   7.076  1.00  0.00           H  
HETATM 4917  O   HOH B1630       1.879  45.393   5.502  1.00  0.00           O  
HETATM 4918  H1  HOH B1630       1.216  45.638   6.147  1.00  0.00           H  
HETATM 4919  H2  HOH B1630       1.407  44.857   4.865  1.00  0.00           H  
HETATM 4920  O   HOH B1631       6.517  30.881   6.090  1.00  0.00           O  
HETATM 4921  H1  HOH B1631       6.431  31.552   5.412  1.00  0.00           H  
HETATM 4922  H2  HOH B1631       7.364  31.059   6.498  1.00  0.00           H  
HETATM 4923  O   HOH B1632       3.986  39.845  -0.708  1.00  0.00           O  
HETATM 4924  H1  HOH B1632       4.668  40.459  -0.979  1.00  0.00           H  
HETATM 4925  H2  HOH B1632       3.910  39.972   0.238  1.00  0.00           H  
HETATM 4926  O   HOH B1633      13.841  31.841   1.325  1.00  0.00           O  
HETATM 4927  H1  HOH B1633      14.758  31.656   1.123  1.00  0.00           H  
HETATM 4928  H2  HOH B1633      13.352  31.451   0.601  1.00  0.00           H  
HETATM 4929  O   HOH B1634      20.805  33.474   3.615  1.00  0.00           O  
HETATM 4930  H1  HOH B1634      20.915  32.775   2.970  1.00  0.00           H  
HETATM 4931  H2  HOH B1634      21.483  34.112   3.395  1.00  0.00           H  
HETATM 4932  O   HOH B1635       5.634  37.886   2.881  1.00  0.00           O  
HETATM 4933  H1  HOH B1635       6.388  38.322   3.278  1.00  0.00           H  
HETATM 4934  H2  HOH B1635       5.262  37.358   3.587  1.00  0.00           H  
HETATM 4935  O   HOH B1636      13.825  37.377  16.078  1.00  0.00           O  
HETATM 4936  H1  HOH B1636      13.562  36.541  16.462  1.00  0.00           H  
HETATM 4937  H2  HOH B1636      13.008  37.867  15.985  1.00  0.00           H
[truncated: 592,817 more chars]
