# Supplementary material for: Intrinsic Conformational Dynamics of Glycine and Alanine in Polarizable Molecular Dynamics Force Fields: Comparison to Spectroscopic Data
Source: J Phys Chem B. 2024 Jun 15;128(25):6217–31. doi: 10.1021/acs.jpcb.4c02278 (PMC11215781; doi:10.1021/acs.jpcb.4c02278)
Supplement: Supplementary file 1 — jp4c02278_si_002.zip [file jp4c02278_si_002.zip › Simulation_Inputs/GAG_CHARMM_Drude_2019_SWM4-NDP_water/resume_simulation.py]

from openmm import *
from openmm.app import *
from openmm.unit import *
from sys import stdout
import sys

protein = sys.argv[1]
pdb = PDBFile(protein)

modeller = Modeller(pdb.topology, pdb.positions)
forcefield = ForceField('forcefield/charmm_polar_2019.xml')

system = forcefield.createSystem(modeller.topology, nonbondedMethod=PME,
        nonbondedCutoff=1*nanometer, constraints=HBonds)

#Add barostat for NPT instead of NVT simulation
system.addForce(MonteCarloBarostat(1*bar, 300*kelvin)) #this barostat is different than used in Gromacs

#Integrators assuming we want constant temperature
#Can use LangevinIntegrator and not specify a thermostat like below
integrator = DrudeLangevinIntegrator(300*kelvin, 1/picosecond, 1*kelvin, 10/picosecond, 0.001*picoseconds)
integrator.setMaxDrudeDistance(0.02) #nm

#NOTE: Andersen thermostat allowed the temperature to go up to roughly 350 K after heating up
#Or, you can specify the Verlet integrator and add a thermostat (like is standard for our Gromacs simulations)
#system.addForce(AndersenThermostat(300*kelvin, 1/picosecond)) #This termostat is different than the one used in Gromacs, though
#integrator = VerletIntegrator(0.0001*picoseconds)

#run simulation on single GPU
platform = Platform.getPlatformByName('CUDA')
#properties = {'DeviceIndex': '0', 'Precision': 'double'}

simulation = Simulation(modeller.topology, system, integrator, platform) #, properties)
simulation.loadCheckpoint(sys.argv[2])


simulation.reporters = []
simulation.reporters.append(DCDReporter('md-equilibration/traj.dcd', 2000, append=True))
simulation.reporters.append(StateDataReporter(stdout, 2000, step=True,
                                              temperature=True, elapsedTime=True))
datafile = open('md-equilibration/log.csv', 'a')
simulation.reporters.append(StateDataReporter(datafile, 2000, time=True,
                                              potentialEnergy=True, totalEnergy=True, temperature=True, elapsedTime=True)) #2 ps sampling

simulation.reporters.append(CheckpointReporter("md-equilibration/6.chk", 1000))

print(simulation.currentStep)
simulation.step(600000000 - simulation.currentStep)
