# Supplementary material for: Intrinsic Conformational Dynamics of Glycine and Alanine in Polarizable Molecular Dynamics Force Fields: Comparison to Spectroscopic Data
Source: J Phys Chem B. 2024 Jun 15;128(25):6217–31. doi: 10.1021/acs.jpcb.4c02278 (PMC11215781; doi:10.1021/acs.jpcb.4c02278)
Supplement: Supplementary file 1 — jp4c02278_si_002.zip [file jp4c02278_si_002.zip › Simulation_Inputs/GAG_CHARMM_Drude_2019_SWM4-NDP_water/openmm_solvate.py]

#***********************************************************************************
#Setup script for preparation steps of an MD simulation in OpenMM.
#Options are provided and/or commented out such as:
#    - ff and water model are user inputs
#    - Different integrator options
#    -
#
#Usage: $ python3 openmm_setup.py $protein (assumed to be pdb) $force_field $water_model

#This method of simulation is still new to me so there are likely many comments
#that I left that are for myself or notes to remind the user of options

#Author: Brian Andrews
#Last Date Modified: 1/13/2022
#***********************************************************************************

from openmm import *
from openmm.app import *
from openmm.unit import *
from sys import stdout
import sys

#inputs
protein = sys.argv[1]

#import structure and create system
try:
    pdb = PDBFile(protein)
except ZeroDivisionError:
    print("If your pdb has a line like:\nCRYST1 0 0 0...\nat the top, delete it and run this script again.")

modeller = Modeller(pdb.topology, pdb.positions)
forcefield1 = ForceField('charmm36.xml', 'charmm36/water.xml')
modeller.addSolvent(forcefield1, boxSize=Vec3(5, 5, 5)*nanometers, neutralize=True, negativeIon='Cl-', positiveIon='Na+')

PDBFile.writeFile(modeller.topology, modeller.positions, open('common/solvated.pdb', 'w'))
