# Supplementary material for: Intrinsic Conformational Dynamics of Glycine and Alanine in Polarizable Molecular Dynamics Force Fields: Comparison to Spectroscopic Data
Source: J Phys Chem B. 2024 Jun 15;128(25):6217–31. doi: 10.1021/acs.jpcb.4c02278 (PMC11215781; doi:10.1021/acs.jpcb.4c02278)
Supplement: Supplementary file 1 — jp4c02278_si_002.zip [file jp4c02278_si_002.zip › Simulation_Inputs/GGG_Amoeba2018_COO-/common/solvated.pdb]

REMARK   1 CREATED WITH OPENMM 8.0, 2023-04-11
CRYST1   50.000   50.000   50.000  90.00  90.00  90.00 P 1           1 
ATOM      1  N   GLY A   1      11.370  20.100   6.000  1.00  0.00           N  
ATOM      2  H   GLY A   1      11.610  20.830   5.300  1.00  0.00           H  
ATOM      3  H2  GLY A   1      12.190  19.460   5.920  1.00  0.00           H  
ATOM      4  H3  GLY A   1      10.480  19.610   5.780  1.00  0.00           H  
ATOM      5  CA  GLY A   1      11.290  20.770   7.360  1.00  0.00           C  
ATOM      6  HA3 GLY A   1      12.240  21.260   7.530  1.00  0.00           H  
ATOM      7  HA2 GLY A   1      10.480  21.480   7.250  1.00  0.00           H  
ATOM      8  C   GLY A   1      11.000  19.870   8.550  1.00  0.00           C  
ATOM      9  O   GLY A   1      10.840  18.700   8.270  1.00  0.00           O  
ATOM     10  N   GLY A   2      11.010  20.400   9.810  1.00  0.00           N  
ATOM     11  H   GLY A   2      11.260  21.360   9.920  1.00  0.00           H  
ATOM     12  CA  GLY A   2      10.670  19.710  11.040  1.00  0.00           C  
ATOM     13  HA3 GLY A   2      11.570  19.210  11.350  1.00  0.00           H  
ATOM     14  HA2 GLY A   2      10.430  20.520  11.710  1.00  0.00           H  
ATOM     15  C   GLY A   2       9.490  18.840  11.090  1.00  0.00           C  
ATOM     16  O   GLY A   2       8.450  19.230  10.640  1.00  0.00           O  
ATOM     17  N   GLY A   3       9.650  17.670  11.660  1.00  0.00           N  
ATOM     18  H   GLY A   3      10.620  17.520  11.810  1.00  0.00           H  
ATOM     19  CA  GLY A   3       8.750  16.580  11.890  1.00  0.00           C  
ATOM     20  HA3 GLY A   3       8.500  16.020  11.000  1.00  0.00           H  
ATOM     21  HA2 GLY A   3       9.140  16.020  12.730  1.00  0.00           H  
ATOM     22  C   GLY A   3       7.380  16.940  12.400  1.00  0.00           C  
ATOM     23  O   GLY A   3       6.390  16.770  11.770  1.00  0.00           O  
ATOM     24  OXT GLY A   3       7.360  17.440  13.660  1.00  0.00           O  
TER      25      GLY A   3
HETATM   26  O   HOH B   1     -11.560   7.429  -1.759  1.00  0.00           O  
HETATM   27  H1  HOH B   1     -11.660   8.178  -1.172  1.00  0.00           H  
HETATM   28  H2  HOH B   1     -11.015   6.812  -1.271  1.00  0.00           H  
HETATM   29  O   HOH B   2       3.721  10.758 -12.058  1.00  0.00           O  
HETATM   30  H1  HOH B   2       3.626   9.880 -11.688  1.00  0.00           H  
HETATM   31  H2  HOH B   2       2.956  10.863 -12.623  1.00  0.00           H  
HETATM   32  O   HOH B   3       5.607  -0.983  14.411  1.00  0.00           O  
HETATM   33  H1  HOH B   3       4.860  -1.292  14.924  1.00  0.00           H  
HETATM   34  H2  HOH B   3       5.239  -0.320  13.827  1.00  0.00           H  
HETATM   35  O   HOH B   4      -8.717  21.028 -11.387  1.00  0.00           O  
HETATM   36  H1  HOH B   4      -9.422  20.471 -11.057  1.00  0.00           H  
HETATM   37  H2  HOH B   4      -8.692  21.767 -10.779  1.00  0.00           H  
HETATM   38  O   HOH B   5       5.444  -5.097   6.215  1.00  0.00           O  
HETATM   39  H1  HOH B   5       5.284  -5.946   5.803  1.00  0.00           H  
HETATM   40  H2  HOH B   5       5.954  -4.608   5.569  1.00  0.00           H  
HETATM   41  O   HOH B   6      -8.970  12.464   5.950  1.00  0.00           O  
HETATM   42  H1  HOH B   6      -9.297  13.119   6.568  1.00  0.00           H  
HETATM   43  H2  HOH B   6      -8.028  12.627   5.905  1.00  0.00           H  
HETATM   44  O   HOH B   7      -3.796   5.722  -3.439  1.00  0.00           O  
HETATM   45  H1  HOH B   7      -4.391   4.999  -3.240  1.00  0.00           H  
HETATM   46  H2  HOH B   7      -2.924   5.330  -3.411  1.00  0.00           H  
HETATM   47  O   HOH B   8      -9.802   0.723  -6.819  1.00  0.00           O  
HETATM   48  H1  HOH B   8     -10.267  -0.074  -7.072  1.00  0.00           H  
HETATM   49  H2  HOH B   8      -9.778   1.250  -7.618  1.00  0.00           H  
HETATM   50  O   HOH B   9      -0.576  11.582   0.085  1.00  0.00           O  
HETATM   51  H1  HOH B   9      -1.387  11.400  -0.390  1.00  0.00           H  
HETATM   52  H2  HOH B   9       0.109  11.526  -0.582  1.00  0.00           H  
HETATM   53  O   HOH B  10     -15.045   7.827  -6.984  1.00  0.00           O  
HETATM   54  H1  HOH B  10     -15.868   8.147  -7.356  1.00  0.00           H  
HETATM   55  H2  HOH B  10     -14.772   7.126  -7.575  1.00  0.00           H  
HETATM   56  O   HOH B  11       3.175  12.367  -6.236  1.00  0.00           O  
HETATM   57  H1  HOH B  11       2.788  11.926  -5.479  1.00  0.00           H  
HETATM   58  H2  HOH B  11       2.468  12.910  -6.584  1.00  0.00           H  
HETATM   59  O   HOH B  12      -6.617   2.436   2.306  1.00  0.00           O  
HETATM   60  H1  HOH B  12      -7.223   2.003   2.908  1.00  0.00           H  
HETATM   61  H2  HOH B  12      -6.287   1.730   1.750  1.00  0.00           H  
HETATM   62  O   HOH B  13      -4.455   5.102  -9.816  1.00  0.00           O  
HETATM   63  H1  HOH B  13      -5.039   5.552  -9.206  1.00  0.00           H  
HETATM   64  H2  HOH B  13      -4.002   4.451  -9.280  1.00  0.00           H  
HETATM   65  O   HOH B  14       1.786   8.981   2.388  1.00  0.00           O  
HETATM   66  H1  HOH B  14       2.267   8.898   3.212  1.00  0.00           H  
HETATM   67  H2  HOH B  14       2.451   8.862   1.710  1.00  0.00           H  
HETATM   68  O   HOH B  15       6.399   3.258  -9.184  1.00  0.00           O  
HETATM   69  H1  HOH B  15       6.310   3.492 -10.108  1.00  0.00           H  
HETATM   70  H2  HOH B  15       7.058   3.865  -8.846  1.00  0.00           H  
HETATM   71  O   HOH B  16     -10.066   7.440  -6.570  1.00  0.00           O  
HETATM   72  H1  HOH B  16      -9.916   7.471  -5.625  1.00  0.00           H  
HETATM   73  H2  HOH B  16     -10.927   7.840  -6.690  1.00  0.00           H  
HETATM   74  O   HOH B  17      13.627  12.714  -0.318  1.00  0.00           O  
HETATM   75  H1  HOH B  17      13.967  13.287   0.370  1.00  0.00           H  
HETATM   76  H2  HOH B  17      14.217  12.852  -1.059  1.00  0.00           H  
HETATM   77  O   HOH B  18     -13.148   0.917  13.327  1.00  0.00           O  
HETATM   78  H1  HOH B  18     -12.407   1.329  13.773  1.00  0.00           H  
HETATM   79  H2  HOH B  18     -12.818   0.714  12.452  1.00  0.00           H  
HETATM   80  O   HOH B  19      -2.750  19.306  -1.322  1.00  0.00           O  
HETATM   81  H1  HOH B  19      -1.817  19.114  -1.411  1.00  0.00           H  
HETATM   82  H2  HOH B  19      -3.157  18.875  -2.073  1.00  0.00           H  
HETATM   83  O   HOH B  20      12.356  -0.683  -9.971  1.00  0.00           O  
HETATM   84  H1  HOH B  20      11.416  -0.563 -10.107  1.00  0.00           H  
HETATM   85  H2  HOH B  20      12.535  -1.567 -10.290  1.00  0.00           H  
HETATM   86  O   HOH B  21       2.682  15.113 -14.839  1.00  0.00           O  
HETATM   87  H1  HOH B  21       2.028  15.803 -14.953  1.00  0.00           H  
HETATM   88  H2  HOH B  21       2.598  14.571 -15.623  1.00  0.00           H  
HETATM   89  O   HOH B  22      -4.996   9.738  -8.855  1.00  0.00           O  
HETATM   90  H1  HOH B  22      -4.547  10.579  -8.771  1.00  0.00           H  
HETATM   91  H2  HOH B  22      -5.804   9.847  -8.353  1.00  0.00           H  
HETATM   92  O   HOH B  23       2.751  -1.389   9.526  1.00  0.00           O  
HETATM   93  H1  HOH B  23       2.434  -1.732  10.361  1.00  0.00           H  
HETATM   94  H2  HOH B  23       2.691  -2.130   8.923  1.00  0.00           H  
HETATM   95  O   HOH B  24      13.119   3.693   0.253  1.00  0.00           O  
HETATM   96  H1  HOH B  24      12.180   3.754   0.079  1.00  0.00           H  
HETATM   97  H2  HOH B  24      13.176   3.350   1.145  1.00  0.00           H  
HETATM   98  O   HOH B  25     -13.292  14.524 -11.674  1.00  0.00           O  
HETATM   99  H1  HOH B  25     -12.499  15.060 -11.673  1.00  0.00           H  
HETATM  100  H2  HOH B  25     -13.008  13.674 -11.338  1.00  0.00           H  
HETATM  101  O   HOH B  26       2.297   8.210  -4.855  1.00  0.00           O  
HETATM  102  H1  HOH B  26       1.571   8.118  -5.472  1.00  0.00           H  
HETATM  103  H2  HOH B  26       2.023   7.710  -4.086  1.00  0.00           H  
HETATM  104  O   HOH B  27      -6.026  17.757  14.666  1.00  0.00           O  
HETATM  105  H1  HOH B  27      -6.633  18.348  14.221  1.00  0.00           H  
HETATM  106  H2  HOH B  27      -5.158  18.101  14.455  1.00  0.00           H  
HETATM  107  O   HOH B  28      -2.151   8.432 -14.985  1.00  0.00           O  
HETATM  108  H1  HOH B  28      -2.780   7.731 -14.814  1.00  0.00           H  
HETATM  109  H2  HOH B  28      -2.603   9.017 -15.593  1.00  0.00           H  
HETATM  110  O   HOH B  29       1.252  15.782  -2.153  1.00  0.00           O  
HETATM  111  H1  HOH B  29       1.597  16.658  -2.322  1.00  0.00           H  
HETATM  112  H2  HOH B  29       1.982  15.194  -2.347  1.00  0.00           H  
HETATM  113  O   HOH B  30     -11.249  22.540  10.714  1.00  0.00           O  
HETATM  114  H1  HOH B  30     -10.783  21.863  10.223  1.00  0.00           H  
HETATM  115  H2  HOH B  30     -11.897  22.881  10.097  1.00  0.00           H  
HETATM  116  O   HOH B  31      -3.921  16.872  -6.977  1.00  0.00           O  
HETATM  117  H1  HOH B  31      -3.991  17.636  -7.548  1.00  0.00           H  
HETATM  118  H2  HOH B  31      -3.605  16.172  -7.549  1.00  0.00           H  
HETATM  119  O   HOH B  32      -1.150  19.803 -13.629  1.00  0.00           O  
HETATM  120  H1  HOH B  32      -0.526  19.797 -14.355  1.00  0.00           H  
HETATM  121  H2  HOH B  32      -0.709  19.318 -12.931  1.00  0.00           H  
HETATM  122  O   HOH B  33     -14.092   1.622 -10.382  1.00  0.00           O  
HETATM  123  H1  HOH B  33     -13.768   0.834 -10.817  1.00  0.00           H  
HETATM  124  H2  HOH B  33     -13.306   2.048 -10.039  1.00  0.00           H  
HETATM  125  O   HOH B  34     -11.303  -4.551   1.118  1.00  0.00           O  
HETATM  126  H1  HOH B  34     -12.234  -4.414   0.944  1.00  0.00           H  
HETATM  127  H2  HOH B  34     -10.913  -4.675   0.253  1.00  0.00           H  
HETATM  128  O   HOH B  35       1.297   8.135  12.865  1.00  0.00           O  
HETATM  129  H1  HOH B  35       2.139   7.737  13.086  1.00  0.00           H  
HETATM  130  H2  HOH B  35       1.460   8.600  12.044  1.00  0.00           H  
HETATM  131  O   HOH B  36      -4.662  -4.065   2.626  1.00  0.00           O  
HETATM  132  H1  HOH B  36      -4.924  -3.144   2.619  1.00  0.00           H  
HETATM  133  H2  HOH B  36      -3.989  -4.118   3.304  1.00  0.00           H  
HETATM  134  O   HOH B  37      -0.526  -5.566  -6.648  1.00  0.00           O  
HETATM  135  H1  HOH B  37      -0.916  -4.818  -7.100  1.00  0.00           H  
HETATM  136  H2  HOH B  37      -0.591  -6.286  -7.275  1.00  0.00           H  
HETATM  137  O   HOH B  38      -0.262   7.789  -2.425  1.00  0.00           O  
HETATM  138  H1  HOH B  38      -0.871   7.735  -1.688  1.00  0.00           H  
HETATM  139  H2  HOH B  38      -0.813   8.010  -3.176  1.00  0.00           H  
HETATM  140  O   HOH B  39      -8.806  20.680  -5.762  1.00  0.00           O  
HETATM  141  H1  HOH B  39      -8.589  21.563  -5.464  1.00  0.00           H  
HETATM  142  H2  HOH B  39      -8.664  20.704  -6.708  1.00  0.00           H  
HETATM  143  O   HOH B  40      -3.404   2.830  11.440  1.00  0.00           O  
HETATM  144  H1  HOH B  40      -3.805   3.581  11.004  1.00  0.00           H  
HETATM  145  H2  HOH B  40      -2.695   3.206  11.962  1.00  0.00           H  
HETATM  146  O   HOH B  41      12.854   9.325  -7.877  1.00  0.00           O  
HETATM  147  H1  HOH B  41      12.768   9.903  -8.635  1.00  0.00           H  
HETATM  148  H2  HOH B  41      12.507   9.835  -7.145  1.00  0.00           H  
HETATM  149  O   HOH B  42      -7.327   0.138 -12.018  1.00  0.00           O  
HETATM  150  H1  HOH B  42      -6.663   0.660 -12.468  1.00  0.00           H  
HETATM  151  H2  HOH B  42      -7.693   0.731 -11.361  1.00  0.00           H  
HETATM  152  O   HOH B  43       8.704   3.165   1.845  1.00  0.00           O  
HETATM  153  H1  HOH B  43       9.040   2.272   1.775  1.00  0.00           H  
HETATM  154  H2  HOH B  43       8.610   3.313   2.786  1.00  0.00           H  
HETATM  155  O   HOH B  44      -7.887   7.524  -8.428  1.00  0.00           O  
HETATM  156  H1  HOH B  44      -8.522   7.263  -7.761  1.00  0.00           H  
HETATM  157  H2  HOH B  44      -7.316   6.762  -8.527  1.00  0.00           H  
HETATM  158  O   HOH B  45      -6.595  -3.439  -3.219  1.00  0.00           O  
HETATM  159  H1  HOH B  45      -6.415  -2.983  -4.041  1.00  0.00           H  
HETATM  160  H2  HOH B  45      -5.908  -3.140  -2.622  1.00  0.00           H  
HETATM  161  O   HOH B  46       0.170   7.747  -6.509  1.00  0.00           O  
HETATM  162  H1  HOH B  46      -0.516   8.320  -6.851  1.00  0.00           H  
HETATM  163  H2  HOH B  46      -0.279   6.925  -6.312  1.00  0.00           H  
HETATM  164  O   HOH B  47      -8.032  11.055  -3.018  1.00  0.00           O  
HETATM  165  H1  HOH B  47      -8.548  11.648  -2.471  1.00  0.00           H  
HETATM  166  H2  HOH B  47      -8.067  10.215  -2.560  1.00  0.00           H  
HETATM  167  O   HOH B  48       6.774  -2.641 -12.856  1.00  0.00           O  
HETATM  168  H1  HOH B  48       6.001  -2.671 -13.420  1.00  0.00           H  
HETATM  169  H2  HOH B  48       7.117  -1.754 -12.967  1.00  0.00           H  
HETATM  170  O   HOH B  49       5.548  14.255  -0.573  1.00  0.00           O  
HETATM  171  H1  HOH B  49       5.195  14.792   0.137  1.00  0.00           H  
HETATM  172  H2  HOH B  49       6.267  14.775  -0.933  1.00  0.00           H  
HETATM  173  O   HOH B  50      -8.473   1.957  14.332  1.00  0.00           O  
HETATM  174  H1  HOH B  50      -8.321   2.496  15.108  1.00  0.00           H  
HETATM  175  H2  HOH B  50      -7.616   1.895  13.911  1.00  0.00           H  
HETATM  176  O   HOH B  51      -5.271  19.638  11.275  1.00  0.00           O  
HETATM  177  H1  HOH B  51      -5.279  20.037  10.405  1.00  0.00           H  
HETATM  178  H2  HOH B  51      -6.065  19.967  11.697  1.00  0.00           H  
HETATM  179  O   HOH B  52      -4.489  20.051 -13.962  1.00  0.00           O  
HETATM  180  H1  HOH B  52      -4.430  21.001 -13.860  1.00  0.00           H  
HETATM  181  H2  HOH B  52      -4.042  19.699 -13.193  1.00  0.00           H  
HETATM  182  O   HOH B  53     -10.994  -2.635  -3.173  1.00  0.00           O  
HETATM  183  H1  HOH B  53     -11.847  -2.296  -3.447  1.00  0.00           H  
HETATM  184  H2  HOH B  53     -10.450  -1.855  -3.066  1.00  0.00           H  
HETATM  185  O   HOH B  54      -2.534   6.073  11.538  1.00  0.00           O  
HETATM  186  H1  HOH B  54      -2.107   5.801  10.725  1.00  0.00           H  
HETATM  187  H2  HOH B  54      -1.819   6.158  12.168  1.00  0.00           H  
HETATM  188  O   HOH B  55      -4.315  14.571  -2.540  1.00  0.00           O  
HETATM  189  H1  HOH B  55      -4.336  15.340  -3.111  1.00  0.00           H  
HETATM  190  H2  HOH B  55      -3.394  14.312  -2.521  1.00  0.00           H  
HETATM  191  O   HOH B  56      -0.110  -1.744   7.688  1.00  0.00           O  
HETATM  192  H1  HOH B  56       0.442  -1.103   7.240  1.00  0.00           H  
HETATM  193  H2  HOH B  56      -0.414  -2.327   6.993  1.00  0.00           H  
HETATM  194  O   HOH B  57      -1.148  13.280  -7.713  1.00  0.00           O  
HETATM  195  H1  HOH B  57      -1.660  12.715  -7.135  1.00  0.00           H  
HETATM  196  H2  HOH B  57      -1.774  13.934  -8.025  1.00  0.00           H  
HETATM  197  O   HOH B  58     -10.764   7.834  -9.466  1.00  0.00           O  
HETATM  198  H1  HOH B  58     -10.438   7.035  -9.051  1.00  0.00           H  
HETATM  199  H2  HOH B  58     -11.285   8.262  -8.787  1.00  0.00           H  
HETATM  200  O   HOH B  59      -3.739  -1.315   2.911  1.00  0.00           O  
HETATM  201  H1  HOH B  59      -2.870  -0.929   2.804  1.00  0.00           H  
HETATM  202  H2  HOH B  59      -3.915  -1.254   3.850  1.00  0.00           H  
HETATM  203  O   HOH B  60     -12.681  17.475 -10.527  1.00  0.00           O  
HETATM  204  H1  HOH B  60     -13.121  16.885  -9.915  1.00  0.00           H  
HETATM  205  H2  HOH B  60     -11.890  17.004 -10.789  1.00  0.00           H  
HETATM  206  O   HOH B  61      -6.290  -0.248  -1.960  1.00  0.00           O  
HETATM  207  H1  HOH B  61      -7.213  -0.425  -1.779  1.00  0.00           H  
HETATM  208  H2  HOH B  61      -6.136  -0.636  -2.821  1.00  0.00           H  
HETATM  209  O   HOH B  62      -9.222  12.801  -1.309  1.00  0.00           O  
HETATM  210  H1  HOH B  62      -9.884  12.710  -0.624  1.00  0.00           H  
HETATM  211  H2  HOH B  62      -8.591  13.425  -0.951  1.00  0.00           H  
HETATM  212  O   HOH B  63      -2.954  -1.504  -2.485  1.00  0.00           O  
HETATM  213  H1  HOH B  63      -2.125  -1.970  -2.597  1.00  0.00           H  
HETATM  214  H2  HOH B  63      -3.311  -1.845  -1.664  1.00  0.00           H  
HETATM  215  O   HOH B  64      -4.762   9.269  -3.619  1.00  0.00           O  
HETATM  216  H1  HOH B  64      -5.610   8.862  -3.795  1.00  0.00           H  
HETATM  217  H2  HOH B  64      -4.952  10.206  -3.564  1.00  0.00           H  
HETATM  218  O   HOH B  65      -4.403   2.406  -6.170  1.00  0.00           O  
HETATM  219  H1  HOH B  65      -4.340   1.697  -5.529  1.00  0.00           H  
HETATM  220  H2  HOH B  65      -5.008   3.033  -5.776  1.00  0.00           H  
HETATM  221  O   HOH B  66      -8.304  22.566 -13.840  1.00  0.00           O  
HETATM  222  H1  HOH B  66      -9.000  22.041 -14.235  1.00  0.00           H  
HETATM  223  H2  HOH B  66      -8.394  22.414 -12.899  1.00  0.00           H  
HETATM  224  O   HOH B  67       0.009  12.361 -10.971  1.00  0.00           O  
HETATM  225  H1  HOH B  67       0.186  12.357 -11.911  1.00  0.00           H  
HETATM  226  H2  HOH B  67       0.567  11.667 -10.619  1.00  0.00           H  
HETATM  227  O   HOH B  68      -9.674  -5.366 -11.057  1.00  0.00           O  
HETATM  228  H1  HOH B  68      -8.825  -5.775 -11.226  1.00  0.00           H  
HETATM  229  H2  HOH B  68      -9.520  -4.431 -11.189  1.00  0.00           H  
HETATM  230  O   HOH B  69      -6.269   2.475  -8.956  1.00  0.00           O  
HETATM  231  H1  HOH B  69      -5.780   2.209  -8.177  1.00  0.00           H  
HETATM  232  H2  HOH B  69      -5.662   3.036  -9.439  1.00  0.00           H  
HETATM  233  O   HOH B  70      -4.713  12.150   0.446  1.00  0.00           O  
HETATM  234  H1  HOH B  70      -4.078  11.637  -0.054  1.00  0.00           H  
HETATM  235  H2  HOH B  70      -5.542  11.687   0.329  1.00  0.00           H  
HETATM  236  O   HOH B  71      -6.608   3.835  -5.541  1.00  0.00           O  
HETATM  237  H1  HOH B  71      -6.372   4.075  -4.645  1.00  0.00           H  
HETATM  238  H2  HOH B  71      -7.541   3.624  -5.495  1.00  0.00           H  
HETATM  239  O   HOH B  72      -7.018  16.839  -9.793  1.00  0.00           O  
HETATM  240  H1  HOH B  72      -6.517  16.457  -9.072  1.00  0.00           H  
HETATM  241  H2  HOH B  72      -6.376  16.964 -10.492  1.00  0.00           H  
HETATM  242  O   HOH B  73      -3.490  -3.219  -8.871  1.00  0.00           O  
HETATM  243  H1  HOH B  73      -3.098  -2.739  -8.141  1.00  0.00           H  
HETATM  244  H2  HOH B  73      -2.855  -3.906  -9.076  1.00  0.00           H  
HETATM  245  O   HOH B  74     -12.917   4.075   0.419  1.00  0.00           O  
HETATM  246  H1  HOH B  74     -13.483   4.547  -0.192  1.00  0.00           H  
HETATM  247  H2  HOH B  74     -13.523   3.622   1.006  1.00  0.00           H  
HETATM  248  O   HOH B  75     -11.888  -0.317   3.026  1.00  0.00           O  
HETATM  249  H1  HOH B  75     -11.145  -0.852   2.748  1.00  0.00           H  
HETATM  250  H2  HOH B  75     -12.639  -0.692   2.565  1.00  0.00           H  
HETATM  251  O   HOH B  76      -8.416  -0.759  -4.750  1.00  0.00           O  
HETATM  252  H1  HOH B  76      -9.031  -0.181  -5.202  1.00  0.00           H  
HETATM  253  H2  HOH B  76      -8.040  -1.300  -5.444  1.00  0.00           H  
HETATM  254  O   HOH B  77     -11.191  -1.931  -6.909  1.00  0.00           O  
HETATM  255  H1  HOH B  77     -11.862  -2.569  -6.669  1.00  0.00           H  
HETATM  256  H2  HOH B  77     -10.929  -2.179  -7.795  1.00  0.00           H  
HETATM  257  O   HOH B  78       2.525   4.951  -4.428  1.00  0.00           O  
HETATM  258  H1  HOH B  78       3.109   4.912  -5.185  1.00  0.00           H  
HETATM  259  H2  HOH B  78       1.648   4.848  -4.795  1.00  0.00           H  
HETATM  260  O   HOH B  79      -3.065  -3.504 -12.874  1.00  0.00           O  
HETATM  261  H1  HOH B  79      -3.433  -3.134 -13.676  1.00  0.00           H  
HETATM  262  H2  HOH B  79      -2.406  -2.867 -12.596  1.00  0.00           H  
HETATM  263  O   HOH B  80       7.998  13.005  10.103  1.00  0.00           O  
HETATM  264  H1  HOH B  80       7.264  12.700  10.635  1.00  0.00           H  
HETATM  265  H2  HOH B  80       8.394  13.707  10.620  1.00  0.00           H  
HETATM  266  O   HOH B  81     -11.685   3.786   3.716  1.00  0.00           O  
HETATM  267  H1  HOH B  81     -10.975   3.243   3.372  1.00  0.00           H  
HETATM  268  H2  HOH B  81     -11.545   4.645   3.317  1.00  0.00           H  
HETATM  269  O   HOH B  82      -2.076   3.447 -12.352  1.00  0.00           O  
HETATM  270  H1  HOH B  82      -1.599   2.700 -11.992  1.00  0.00           H  
HETATM  271  H2  HOH B  82      -1.460   4.178 -12.289  1.00  0.00           H  
HETATM  272  O   HOH B  83      -5.000   5.039 -15.045  1.00  0.00           O  
HETATM  273  H1  HOH B  83      -4.718   5.719 -15.657  1.00  0.00           H  
HETATM  274  H2  HOH B  83      -5.087   5.493 -14.206  1.00  0.00           H  
HETATM  275  O   HOH B  84      -9.483  22.540  -8.128  1.00  0.00           O  
HETATM  276  H1  HOH B  84     -10.058  23.076  -7.583  1.00  0.00           H  
HETATM  277  H2  HOH B  84      -8.742  23.111  -8.331  1.00  0.00           H  
HETATM  278  O   HOH B  85      -0.042   0.366  -6.533  1.00  0.00           O  
HETATM  279  H1  HOH B  85      -0.061   0.366  -5.576  1.00  0.00           H  
HETATM  280  H2  HOH B  85       0.860   0.600  -6.754  1.00  0.00           H  
HETATM  281  O   HOH B  86       0.482  14.082  -5.679  1.00  0.00           O  
HETATM  282  H1  HOH B  86       0.216  13.858  -6.570  1.00  0.00           H  
HETATM  283  H2  HOH B  86       0.114  13.385  -5.136  1.00  0.00           H  
HETATM  284  O   HOH B  87       3.156  13.443  -1.831  1.00  0.00           O  
HETATM  285  H1  HOH B  87       3.972  13.562  -1.346  1.00  0.00           H  
HETATM  286  H2  HOH B  87       3.362  13.725  -2.722  1.00  0.00           H  
HETATM  287  O   HOH B  88      -8.324   8.702  -1.414  1.00  0.00           O  
HETATM  288  H1  HOH B  88      -8.940   8.415  -0.740  1.00  0.00           H  
HETATM  289  H2  HOH B  88      -7.969   7.889  -1.775  1.00  0.00           H  
HETATM  290  O   HOH B  89       6.478   5.735  -6.826  1.00  0.00           O  
HETATM  291  H1  HOH B  89       6.522   6.686  -6.918  1.00  0.00           H  
HETATM  292  H2  HOH B  89       7.137   5.403  -7.436  1.00  0.00           H  
HETATM  293  O   HOH B  90     -14.105  -4.409  -3.141  1.00  0.00           O  
HETATM  294  H1  HOH B  90     -14.011  -4.848  -3.986  1.00  0.00           H  
HETATM  295  H2  HOH B  90     -13.900  -3.492  -3.322  1.00  0.00           H  
HETATM  296  O   HOH B  91      -5.883   7.317   5.182  1.00  0.00           O  
HETATM  297  H1  HOH B  91      -5.769   6.367   5.170  1.00  0.00           H  
HETATM  298  H2  HOH B  91      -5.456   7.620   4.380  1.00  0.00           H  
HETATM  299  O   HOH B  92      -9.803   4.888  12.833  1.00  0.00           O  
HETATM  300  H1  HOH B  92      -8.996   4.963  13.341  1.00  0.00           H  
HETATM  301  H2  HOH B  92     -10.485   4.730  13.486  1.00  0.00           H  
HETATM  302  O   HOH B  93      -3.050   6.900  -1.186  1.00  0.00           O  
HETATM  303  H1  HOH B  93      -3.418   7.092  -2.049  1.00  0.00           H  
HETATM  304  H2  HOH B  93      -2.699   6.013  -1.267  1.00  0.00           H  
HETATM  305  O   HOH B  94      -5.538   2.298 -12.574  1.00  0.00           O  
HETATM  306  H1  HOH B  94      -4.881   2.359 -13.267  1.00  0.00           H  
HETATM  307  H2  HOH B  94      -5.087   2.607 -11.788  1.00  0.00           H  
HETATM  308  O   HOH B  95     -10.974   9.174   7.608  1.00  0.00           O  
HETATM  309  H1  HOH B  95     -11.117   9.654   6.792  1.00  0.00           H  
HETATM  310  H2  HOH B  95     -10.710   9.845   8.237  1.00  0.00           H  
HETATM  311  O   HOH B  96     -12.766  10.209  -1.157  1.00  0.00           O  
HETATM  312  H1  HOH B  96     -12.153  10.859  -0.815  1.00  0.00           H  
HETATM  313  H2  HOH B  96     -13.436  10.129  -0.478  1.00  0.00           H  
HETATM  314  O   HOH B  97      -5.708  -4.625  -6.354  1.00  0.00           O  
HETATM  315  H1  HOH B  97      -4.795  -4.462  -6.591  1.00  0.00           H  
HETATM  316  H2  HOH B  97      -5.665  -4.991  -5.471  1.00  0.00           H  
HETATM  317  O   HOH B  98      -3.165   3.146  -8.476  1.00  0.00           O  
HETATM  318  H1  HOH B  98      -2.757   2.710  -9.225  1.00  0.00           H  
HETATM  319  H2  HOH B  98      -3.063   2.527  -7.753  1.00  0.00           H  
HETATM  320  O   HOH B  99       5.001   8.309  -4.662  1.00  0.00           O  
HETATM  321  H1  HOH B  99       4.789   8.726  -3.827  1.00  0.00           H  
HETATM  322  H2  HOH B  99       4.150   8.110  -5.053  1.00  0.00           H  
HETATM  323  O   HOH B 100       2.570   4.567  12.077  1.00  0.00           O  
HETATM  324  H1  HOH B 100       2.259   4.627  11.174  1.00  0.00           H  
HETATM  325  H2  HOH B 100       3.518   4.681  12.013  1.00  0.00           H  
HETATM  326  O   HOH B 101     -10.615   5.952   2.625  1.00  0.00           O  
HETATM  327  H1  HOH B 101      -9.849   5.470   2.313  1.00  0.00           H  
HETATM  328  H2  HOH B 101     -10.992   6.340   1.835  1.00  0.00           H  
HETATM  329  O   HOH B 102     -11.211   0.745   5.575  1.00  0.00           O  
HETATM  330  H1  HOH B 102     -11.305   0.471   4.662  1.00  0.00           H  
HETATM  331  H2  HOH B 102     -11.221   1.701   5.541  1.00  0.00           H  
HETATM  332  O   HOH B 103       1.118   2.591   6.393  1.00  0.00           O  
HETATM  333  H1  HOH B 103       0.445   2.017   6.027  1.00  0.00           H  
HETATM  334  H2  HOH B 103       1.703   2.002   6.869  1.00  0.00           H  
HETATM  335  O   HOH B 104       1.653  -4.931   1.852  1.00  0.00           O  
HETATM  336  H1  HOH B 104       1.465  -4.081   2.250  1.00  0.00           H  
HETATM  337  H2  HOH B 104       0.911  -5.482   2.100  1.00  0.00           H  
HETATM  338  O   HOH B 105     -11.324  18.403  -2.387  1.00  0.00           O  
HETATM  339  H1  HOH B 105     -10.499  18.835  -2.610  1.00  0.00           H  
HETATM  340  H2  HOH B 105     -11.807  19.054  -1.879  1.00  0.00           H  
HETATM  341  O   HOH B 106      -9.595   8.612  -4.077  1.00  0.00           O  
HETATM  342  H1  HOH B 106     -10.214   9.131  -4.590  1.00  0.00           H  
HETATM  343  H2  HOH B 106      -9.685   8.946  -3.184  1.00  0.00           H  
HETATM  344  O   HOH B 107      -2.240   9.927  -7.016  1.00  0.00           O  
HETATM  345  H1  HOH B 107      -2.302   9.695  -7.942  1.00  0.00           H  
HETATM  346  H2  HOH B 107      -2.901  10.608  -6.894  1.00  0.00           H  
HETATM  347  O   HOH B 108      -7.179  -2.108  -6.908  1.00  0.00           O  
HETATM  348  H1  HOH B 108      -6.818  -1.792  -7.736  1.00  0.00           H  
HETATM  349  H2  HOH B 108      -6.700  -2.918  -6.731  1.00  0.00           H  
HETATM  350  O   HOH B 109      -6.459  23.712   4.034  1.00  0.00           O  
HETATM  351  H1  HOH B 109      -6.560  23.073   3.329  1.00  0.00           H  
HETATM  352  H2  HOH B 109      -5.908  24.399   3.658  1.00  0.00           H  
HETATM  353  O   HOH B 110      -9.783  19.927   0.264  1.00  0.00           O  
HETATM  354  H1  HOH B 110     -10.704  20.155   0.139  1.00  0.00           H  
HETATM  355  H2  HOH B 110      -9.425  19.881  -0.622  1.00  0.00           H  
HETATM  356  O   HOH B 111     -11.509   1.794  -8.962  1.00  0.00           O  
HETATM  357  H1  HOH B 111     -12.081   2.085  -8.252  1.00  0.00           H  
HETATM  358  H2  HOH B 111     -11.358   2.580  -9.487  1.00  0.00           H  
HETATM  359  O   HOH B 112       5.250   1.876   2.333  1.00  0.00           O  
HETATM  360  H1  HOH B 112       4.809   2.194   3.121  1.00  0.00           H  
HETATM  361  H2  HOH B 112       5.615   2.663   1.928  1.00  0.00           H  
HETATM  362  O   HOH B 113     -12.134  22.949  -1.132  1.00  0.00           O  
HETATM  363  H1  HOH B 113     -12.228  22.485  -1.964  1.00  0.00           H  
HETATM  364  H2  HOH B 113     -11.603  23.717  -1.344  1.00  0.00           H  
HETATM  365  O   HOH B 114      -8.035   9.343 -14.959  1.00  0.00           O  
HETATM  366  H1  HOH B 114      -7.543   8.660 -14.504  1.00  0.00           H  
HETATM  367  H2  HOH B 114      -7.531  10.143 -14.809  1.00  0.00           H  
HETATM  368  O   HOH B 115      -5.909  -3.362  -9.879  1.00  0.00           O  
HETATM  369  H1  HOH B 115      -5.060  -3.511  -9.461  1.00  0.00           H  
HETATM  370  H2  HOH B 115      -5.881  -3.891 -10.676  1.00  0.00           H  
HETATM  371  O   HOH B 116      -6.655  10.153   0.090  1.00  0.00           O  
HETATM  372  H1  HOH B 116      -6.952   9.764   0.912  1.00  0.00           H  
HETATM  373  H2  HOH B 116      -7.278   9.835  -0.564  1.00  0.00           H  
HETATM  374  O   HOH B 117       9.264   4.463   6.914  1.00  0.00           O  
HETATM  375  H1  HOH B 117       8.725   3.894   7.463  1.00  0.00           H  
HETATM  376  H2  HOH B 117       8.667   5.153   6.623  1.00  0.00           H  
HETATM  377  O   HOH B 118      -2.689  -0.167   5.385  1.00  0.00           O  
HETATM  378  H1  HOH B 118      -2.414   0.747   5.314  1.00  0.00           H  
HETATM  379  H2  HOH B 118      -2.226  -0.497   6.155  1.00  0.00           H  
HETATM  380  O   HOH B 119      -1.689   3.773  13.576  1.00  0.00           O  
HETATM  381  H1  HOH B 119      -0.962   3.213  13.848  1.00  0.00           H  
HETATM  382  H2  HOH B 119      -1.327   4.308  12.869  1.00  0.00           H  
HETATM  383  O   HOH B 120      -0.674   0.871  12.528  1.00  0.00           O  
HETATM  384  H1  HOH B 120      -0.449   0.796  13.455  1.00  0.00           H  
HETATM  385  H2  HOH B 120      -1.531   0.451  12.454  1.00  0.00           H  
HETATM  386  O   HOH B 121       4.095  10.775  -8.727  1.00  0.00           O  
HETATM  387  H1  HOH B 121       3.945  11.550  -9.267  1.00  0.00           H  
HETATM  388  H2  HOH B 121       3.449  10.843  -8.024  1.00  0.00           H  
HETATM  389  O   HOH B 122       9.246   9.074  -5.933  1.00  0.00           O  
HETATM  390  H1  HOH B 122       9.635   8.341  -5.455  1.00  0.00           H  
HETATM  391  H2  HOH B 122       9.647   9.035  -6.801  1.00  0.00           H  
HETATM  392  O   HOH B 123      -9.939   5.304  -3.234  1.00  0.00           O  
HETATM  393  H1  HOH B 123     -10.171   5.523  -2.331  1.00  0.00           H  
HETATM  394  H2  HOH B 123      -9.096   5.734  -3.375  1.00  0.00           H  
HETATM  395  O   HOH B 124      13.390  -3.878  -1.940  1.00  0.00           O  
HETATM  396  H1  HOH B 124      13.509  -3.523  -1.059  1.00  0.00           H  
HETATM  397  H2  HOH B 124      14.279  -4.019  -2.265  1.00  0.00           H  
HETATM  398  O   HOH B 125      -0.334   1.616  -1.950  1.00  0.00           O  
HETATM  399  H1  HOH B 125      -0.175   0.896  -2.560  1.00  0.00           H  
HETATM  400  H2  HOH B 125       0.539   1.882  -1.661  1.00  0.00           H  
HETATM  401  O   HOH B 126      -1.739  21.501  -4.315  1.00  0.00           O  
HETATM  402  H1  HOH B 126      -2.069  21.391  -3.423  1.00  0.00           H  
HETATM  403  H2  HOH B 126      -2.468  21.897  -4.793  1.00  0.00           H  
HETATM  404  O   HOH B 127     -14.481  11.566  13.929  1.00  0.00           O  
HETATM  405  H1  HOH B 127     -13.776  11.852  14.509  1.00  0.00           H  
HETATM  406  H2  HOH B 127     -14.034  11.124  13.208  1.00  0.00           H  
HETATM  407  O   HOH B 128     -13.205   7.187  -4.003  1.00  0.00           O  
HETATM  408  H1  HOH B 128     -12.714   7.072  -3.189  1.00  0.00           H  
HETATM  409  H2  HOH B 128     -13.288   8.136  -4.100  1.00  0.00           H  
HETATM  410  O   HOH B 129     -11.600   4.726  -5.329  1.00  0.00           O  
HETATM  411  H1  HOH B 129     -12.323   5.337  -5.192  1.00  0.00           H  
HETATM  412  H2  HOH B 129     -10.994   4.906  -4.609  1.00  0.00           H  
HETATM  413  O   HOH B 130     -13.211  -3.977  -6.034  1.00  0.00           O  
HETATM  414  H1  HOH B 130     -13.760  -3.239  -6.301  1.00  0.00           H  
HETATM  415  H2  HOH B 130     -13.799  -4.732  -6.053  1.00  0.00           H  
HETATM  416  O   HOH B 131     -12.661   9.844  -3.924  1.00  0.00           O  
HETATM  417  H1  HOH B 131     -12.706   9.914  -2.970  1.00  0.00           H  
HETATM  418  H2  HOH B 131     -12.572  10.748  -4.227  1.00  0.00           H  
HETATM  419  O   HOH B 132      -3.107   7.945   1.221  1.00  0.00           O  
HETATM  420  H1  HOH B 132      -2.993   7.499   0.381  1.00  0.00           H  
HETATM  421  H2  HOH B 132      -2.288   8.423   1.352  1.00  0.00           H  
HETATM  422  O   HOH B 133       0.030   5.817  12.505  1.00  0.00           O  
HETATM  423  H1  HOH B 133       0.867   5.357  12.578  1.00  0.00           H  
HETATM  424  H2  HOH B 133       0.232   6.721  12.747  1.00  0.00           H  
HETATM  425  O   HOH B 134      -6.186   9.685 -11.646  1.00  0.00           O  
HETATM  426  H1  HOH B 134      -5.915   9.553 -10.737  1.00  0.00           H  
HETATM  427  H2  HOH B 134      -5.775  10.511 -11.901  1.00  0.00           H  
HETATM  428  O   HOH B 135      -7.636  12.038   1.750  1.00  0.00           O  
HETATM  429  H1  HOH B 135      -7.868  11.331   2.352  1.00  0.00           H  
HETATM  430  H2  HOH B 135      -7.439  11.595   0.925  1.00  0.00           H  
HETATM  431  O   HOH B 136      -7.661  -5.195  -1.457  1.00  0.00           O  
HETATM  432  H1  HOH B 136      -7.494  -4.442  -2.024  1.00  0.00           H  
HETATM  433  H2  HOH B 136      -7.096  -5.052  -0.696  1.00  0.00           H  
HETATM  434  O   HOH B 137      -3.351  17.193 -11.488  1.00  0.00           O  
HETATM  435  H1  HOH B 137      -4.110  16.677 -11.759  1.00  0.00           H  
HETATM  436  H2  HOH B 137      -2.606  16.760 -11.904  1.00  0.00           H  
HETATM  437  O   HOH B 138     -11.825  22.021  -9.410  1.00  0.00           O  
HETATM  438  H1  HOH B 138     -12.148  22.876  -9.695  1.00  0.00           H  
HETATM  439  H2  HOH B 138     -10.941  22.193  -9.088  1.00  0.00           H  
HETATM  440  O   HOH B 139     -13.558  15.885   2.340  1.00  0.00           O  
HETATM  441  H1  HOH B 139     -12.839  15.563   1.798  1.00  0.00           H  
HETATM  442  H2  HOH B 139     -13.374  16.817   2.455  1.00  0.00           H  
HETATM  443  O   HOH B 140       3.310   2.101  -9.551  1.00  0.00           O  
HETATM  444  H1  HOH B 140       4.228   2.132  -9.280  1.00  0.00           H  
HETATM  445  H2  HOH B 140       3.164   1.189  -9.800  1.00  0.00           H  
HETATM  446  O   HOH B 141      -9.878   9.832 -11.208  1.00  0.00           O  
HETATM  447  H1  HOH B 141      -9.086   9.396 -11.522  1.00  0.00           H  
HETATM  448  H2  HOH B 141     -10.063   9.415 -10.366  1.00  0.00           H  
HETATM  449  O   HOH B 142      -0.046   5.405 -11.797  1.00  0.00           O  
HETATM  450  H1  HOH B 142       0.774   4.928 -11.674  1.00  0.00           H  
HETATM  451  H2  HOH B 142      -0.217   5.813 -10.947  1.00  0.00           H  
HETATM  452  O   HOH B 143      -2.060   8.812  -4.264  1.00  0.00           O  
HETATM  453  H1  HOH B 143      -2.845   9.124  -3.814  1.00  0.00           H  
HETATM  454  H2  HOH B 143      -2.180   9.085  -5.173  1.00  0.00           H  
HETATM  455  O   HOH B 144      -8.946   4.163   1.392  1.00  0.00           O  
HETATM  456  H1  HOH B 144      -8.010   3.966   1.354  1.00  0.00           H  
HETATM  457  H2  HOH B 144      -9.350   3.352   1.701  1.00  0.00           H  
HETATM  458  O   HOH B 145      -6.579  13.484   6.580  1.00  0.00           O  
HETATM  459  H1  HOH B 145      -5.814  13.150   6.110  1.00  0.00           H  
HETATM  460  H2  HOH B 145      -6.334  14.374   6.835  1.00  0.00           H  
HETATM  461  O   HOH B 146      -6.793  14.170 -13.921  1.00  0.00           O  
HETATM  462  H1  HOH B 146      -7.398  13.532 -13.543  1.00  0.00           H  
HETATM  463  H2  HOH B 146      -6.909  14.956 -13.387  1.00  0.00           H  
HETATM  464  O   HOH B 147      -2.237  -5.682 -10.395  1.00  0.00           O  
HETATM  465  H1  HOH B 147      -1.420  -5.703  -9.898  1.00  0.00           H  
HETATM  466  H2  HOH B 147      -1.963  -5.736 -11.311  1.00  0.00           H  
HETATM  467  O   HOH B 148      -7.550  11.076  -5.836  1.00  0.00           O  
HETATM  468  H1  HOH B 148      -7.569  11.994  -6.109  1.00  0.00           H  
HETATM  469  H2  HOH B 148      -7.684  11.105  -4.889  1.00  0.00           H  
HETATM  470  O   HOH B 149      -3.820   2.625 -14.702  1.00  0.00           O  
HETATM  471  H1  HOH B 149      -4.208   3.456 -14.974  1.00  0.00           H  
HETATM  472  H2  HOH B 149      -2.876   2.780 -14.728  1.00  0.00           H  
HETATM  473  O   HOH B 150      -1.626  14.460   4.345  1.00  0.00           O  
HETATM  474  H1  HOH B 150      -2.499  14.274   4.689  1.00  0.00           H  
HETATM  475  H2  HOH B 150      -1.567  13.935   3.546  1.00  0.00           H  
HETATM  476  O   HOH B 151      -6.899   8.581  -5.008  1.00  0.00           O  
HETATM  477  H1  HOH B 151      -7.782   8.426  -4.671  1.00  0.00           H  
HETATM  478  H2  HOH B 151      -6.951   9.440  -5.428  1.00  0.00           H  
HETATM  479  O   HOH B 152      10.095   9.331   0.075  1.00  0.00           O  
HETATM  480  H1  HOH B 152      10.914   9.206  -0.404  1.00  0.00           H  
HETATM  481  H2  HOH B 152      10.150   8.718   0.808  1.00  0.00           H  
HETATM  482  O   HOH B 153      -0.949  -1.216  -8.784  1.00  0.00           O  
HETATM  483  H1  HOH B 153      -0.393  -1.992  -8.853  1.00  0.00           H  
HETATM  484  H2  HOH B 153      -0.413  -0.577  -8.314  1.00  0.00           H  
HETATM  485  O   HOH B 154      -0.940  12.128  13.322  1.00  0.00           O  
HETATM  486  H1  HOH B 154      -0.657  13.003  13.053  1.00  0.00           H  
HETATM  487  H2  HOH B 154      -0.420  11.937  14.102  1.00  0.00           H  
HETATM  488  O   HOH B 155      -0.879   9.247   1.341  1.00  0.00           O  
HETATM  489  H1  HOH B 155      -0.768  10.055   0.840  1.00  0.00           H  
HETATM  490  H2  HOH B 155      -0.008   9.060   1.691  1.00  0.00           H  
HETATM  491  O   HOH B 156      -7.953   7.006  11.248  1.00  0.00           O  
HETATM  492  H1  HOH B 156      -8.181   6.489  12.021  1.00  0.00           H  
HETATM  493  H2  HOH B 156      -7.255   7.589  11.545  1.00  0.00           H  
HETATM  494  O   HOH B 157       3.125  12.399  14.022  1.00  0.00           O  
HETATM  495  H1  HOH B 157       3.493  11.517  13.971  1.00  0.00           H  
HETATM  496  H2  HOH B 157       3.817  12.968  13.685  1.00  0.00           H  
HETATM  497  O   HOH B 158      11.772   6.235  -2.869  1.00  0.00           O  
HETATM  498  H1  HOH B 158      11.287   5.415  -2.782  1.00  0.00           H  
HETATM  499  H2  HOH B 158      12.635   5.971  -3.188  1.00  0.00           H  
HETATM  500  O   HOH B 159       4.123   4.707  -6.701  1.00  0.00           O  
HETATM  501  H1  HOH B 159       5.026   5.016  -6.779  1.00  0.00           H  
HETATM  502  H2  HOH B 159       3.608   5.343  -7.198  1.00  0.00           H  
HETATM  503  O   HOH B 160      -2.005   5.794  -7.209  1.00  0.00           O  
HETATM  504  H1  HOH B 160      -2.723   6.201  -6.723  1.00  0.00           H  
HETATM  505  H2  HOH B 160      -2.290   4.891  -7.346  1.00  0.00           H  
HETATM  506  O   HOH B 161     -11.249  -6.276  -6.368  1.00  0.00           O  
HETATM  507  H1  HOH B 161     -10.727  -5.917  -5.651  1.00  0.00           H  
HETATM  508  H2  HOH B 161     -11.973  -5.658  -6.471  1.00  0.00           H  
HETATM  509  O   HOH B 162     -12.483   9.041  -7.525  1.00  0.00           O  
HETATM  510  H1  HOH B 162     -13.081   9.168  -8.261  1.00  0.00           H  
HETATM  511  H2  HOH B 162     -12.955   8.461  -6.929  1.00  0.00           H  
HETATM  512  O   HOH B 163      -2.189   4.002  -0.099  1.00  0.00           O  
HETATM  513  H1  HOH B 163      -1.563   4.716   0.021  1.00  0.00           H  
HETATM  514  H2  HOH B 163      -1.670   3.289  -0.474  1.00  0.00           H  
HETATM  515  O   HOH B 164      13.121   0.506  -0.403  1.00  0.00           O  
HETATM  516  H1  HOH B 164      12.914   0.094  -1.241  1.00  0.00           H  
HETATM  517  H2  HOH B 164      12.297   0.905  -0.122  1.00  0.00           H  
HETATM  518  O   HOH B 165      -9.330   6.284   5.282  1.00  0.00           O  
HETATM  519  H1  HOH B 165      -9.917   6.390   4.533  1.00  0.00           H  
HETATM  520  H2  HOH B 165      -8.873   7.122   5.349  1.00  0.00           H  
HETATM  521  O   HOH B 166     -13.487  -3.813  -0.500  1.00  0.00           O  
HETATM  522  H1  HOH B 166     -13.695  -4.231  -1.336  1.00  0.00           H  
HETATM  523  H2  HOH B 166     -12.922  -3.076  -0.735  1.00  0.00           H  
HETATM  524  O   HOH B 167       4.673  -5.054  -1.126  1.00  0.00           O  
HETATM  525  H1  HOH B 167       5.564  -5.181  -1.452  1.00  0.00           H  
HETATM  526  H2  HOH B 167       4.647  -4.137  -0.851  1.00  0.00           H  
HETATM  527  O   HOH B 168      -2.728  11.945 -10.809  1.00  0.00           O  
HETATM  528  H1  HOH B 168      -2.855  12.232  -9.905  1.00  0.00           H  
HETATM  529  H2  HOH B 168      -1.795  12.081 -10.975  1.00  0.00           H  
HETATM  530  O   HOH B 169      -4.473   6.985  -5.889  1.00  0.00           O  
HETATM  531  H1  HOH B 169      -4.188   6.940  -4.977  1.00  0.00           H  
HETATM  532  H2  HOH B 169      -5.212   7.593  -5.880  1.00  0.00           H  
HETATM  533  O   HOH B 170     -10.392  10.351 -14.276  1.00  0.00           O  
HETATM  534  H1  HOH B 170      -9.483  10.155 -14.047  1.00  0.00           H  
HETATM  535  H2  HOH B 170     -10.586   9.765 -15.007  1.00  0.00           H  
HETATM  536  O   HOH B 171      -9.720  -4.950  -4.681  1.00  0.00           O  
HETATM  537  H1  HOH B 171      -8.972  -4.355  -4.637  1.00  0.00           H  
HETATM  538  H2  HOH B 171     -10.479  -4.396  -4.497  1.00  0.00           H  
HETATM  539  O   HOH B 172      -1.644   3.056  -5.488  1.00  0.00           O  
HETATM  540  H1  HOH B 172      -2.595   2.982  -5.570  1.00  0.00           H  
HETATM  541  H2  HOH B 172      -1.304   2.273  -5.922  1.00  0.00           H  
HETATM  542  O   HOH B 173      -1.840   9.747   4.395  1.00  0.00           O  
HETATM  543  H1  HOH B 173      -2.298   9.360   3.649  1.00  0.00           H  
HETATM  544  H2  HOH B 173      -1.528  10.593   4.071  1.00  0.00           H  
HETATM  545  O   HOH B 174       2.245   7.649  -1.380  1.00  0.00           O  
HETATM  546  H1  HOH B 174       1.292   7.669  -1.300  1.00  0.00           H  
HETATM  547  H2  HOH B 174       2.564   7.898  -0.512  1.00  0.00           H  
HETATM  548  O   HOH B 175       2.283  -1.468 -15.186  1.00  0.00           O  
HETATM  549  H1  HOH B 175       1.371  -1.200 -15.070  1.00  0.00           H  
HETATM  550  H2  HOH B 175       2.517  -1.887 -14.357  1.00  0.00           H  
HETATM  551  O   HOH B 176      -9.599   5.510 -12.394  1.00  0.00           O  
HETATM  552  H1  HOH B 176     -10.419   6.003 -12.431  1.00  0.00           H  
HETATM  553  H2  HOH B 176      -8.961   6.132 -12.045  1.00  0.00           H  
HETATM  554  O   HOH B 177       5.104   5.714   2.081  1.00  0.00           O  
HETATM  555  H1  HOH B 177       5.650   5.001   1.750  1.00  0.00           H  
HETATM  556  H2  HOH B 177       5.230   6.425   1.452  1.00  0.00           H  
HETATM  557  O   HOH B 178       0.415   4.501  -5.938  1.00  0.00           O  
HETATM  558  H1  HOH B 178      -0.374   4.112  -5.561  1.00  0.00           H  
HETATM  559  H2  HOH B 178       0.652   3.916  -6.657  1.00  0.00           H  
HETATM  560  O   HOH B 179      -3.801   5.695 -12.380  1.00  0.00           O  
HETATM  561  H1  HOH B 179      -4.085   5.717 -11.467  1.00  0.00           H  
HETATM  562  H2  HOH B 179      -3.397   4.834 -12.486  1.00  0.00           H  
HETATM  563  O   HOH B 180      -5.078  11.931  -3.202  1.00  0.00           O  
HETATM  564  H1  HOH B 180      -6.010  11.768  -3.059  1.00  0.00           H  
HETATM  565  H2  HOH B 180      -4.997  12.885  -3.197  1.00  0.00           H  
HETATM  566  O   HOH B 181       1.121  14.321   0.449  1.00  0.00           O  
HETATM  567  H1  HOH B 181       1.860  13.727   0.318  1.00  0.00           H  
HETATM  568  H2  HOH B 181       1.039  14.790  -0.382  1.00  0.00           H  
HETATM  569  O   HOH B 182      -9.299  -2.368  -9.242  1.00  0.00           O  
HETATM  570  H1  HOH B 182      -8.857  -2.085  -8.442  1.00  0.00           H  
HETATM  571  H2  HOH B 182      -8.904  -1.838  -9.935  1.00  0.00           H  
HETATM  572  O   HOH B 183       2.141   4.425   9.194  1.00  0.00           O  
HETATM  573  H1  HOH B 183       1.370   3.962   8.866  1.00  0.00           H  
HETATM  574  H2  HOH B 183       2.878   4.009   8.748  1.00  0.00           H  
HETATM  575  O   HOH B 184       5.312  10.571 -14.034  1.00  0.00           O  
HETATM  576  H1  HOH B 184       5.669  11.445 -14.193  1.00  0.00           H  
HETATM  577  H2  HOH B 184       4.724  10.684 -13.288  1.00  0.00           H  
HETATM  578  O   HOH B 185      11.472   6.841   1.010  1.00  0.00           O  
HETATM  579  H1  HOH B 185      11.820   6.255   1.682  1.00  0.00           H  
HETATM  580  H2  HOH B 185      10.790   6.329   0.575  1.00  0.00           H  
HETATM  581  O   HOH B 186      12.801   4.689  -5.879  1.00  0.00           O  
HETATM  582  H1  HOH B 186      13.215   4.929  -5.050  1.00  0.00           H  
HETATM  583  H2  HOH B 186      13.221   5.252  -6.529  1.00  0.00           H  
HETATM  584  O   HOH B 187      -0.782  20.323  -6.653  1.00  0.00           O  
HETATM  585  H1  HOH B 187      -0.845  20.579  -5.732  1.00  0.00           H  
HETATM  586  H2  HOH B 187      -0.834  19.367  -6.640  1.00  0.00           H  
HETATM  587  O   HOH B 188      -9.249   2.995  -5.852  1.00  0.00           O  
HETATM  588  H1  HOH B 188     -10.027   3.550  -5.909  1.00  0.00           H  
HETATM  589  H2  HOH B 188      -9.488   2.197  -6.324  1.00  0.00           H  
HETATM  590  O   HOH B 189       2.293   3.950 -11.180  1.00  0.00           O  
HETATM  591  H1  HOH B 189       2.883   4.694 -11.055  1.00  0.00           H  
HETATM  592  H2  HOH B 189       2.545   3.327 -10.499  1.00  0.00           H  
HETATM  593  O   HOH B 190      -1.117   5.086  -3.015  1.00  0.00           O  
HETATM  594  H1  HOH B 190      -0.368   5.676  -3.104  1.00  0.00           H  
HETATM  595  H2  HOH B 190      -0.839   4.279  -3.449  1.00  0.00           H  
HETATM  596  O   HOH B 191      -9.786  13.103  -5.023  1.00  0.00           O  
HETATM  597  H1  HOH B 191     -10.449  13.348  -4.378  1.00  0.00           H  
HETATM  598  H2  HOH B 191     -10.258  12.567  -5.660  1.00  0.00           H  
HETATM  599  O   HOH B 192      -5.148  -1.409  -4.435  1.00  0.00           O  
HETATM  600  H1  HOH B 192      -5.234  -0.738  -5.113  1.00  0.00           H  
HETATM  601  H2  HOH B 192      -4.301  -1.231  -4.027  1.00  0.00           H  
HETATM  602  O   HOH B 193      -7.308  17.218  -2.334  1.00  0.00           O  
HETATM  603  H1  HOH B 193      -6.517  17.688  -2.598  1.00  0.00           H  
HETATM  604  H2  HOH B 193      -8.027  17.752  -2.671  1.00  0.00           H  
HETATM  605  O   HOH B 194      -7.679   7.555 -11.233  1.00  0.00           O  
HETATM  606  H1  HOH B 194      -6.997   8.169 -11.504  1.00  0.00           H  
HETATM  607  H2  HOH B 194      -7.755   7.682 -10.287  1.00  0.00           H  
HETATM  608  O   HOH B 195      -7.089  13.762  -3.863  1.00  0.00           O  
HETATM  609  H1  HOH B 195      -7.989  13.437  -3.898  1.00  0.00           H  
HETATM  610  H2  HOH B 195      -7.180  14.709  -3.755  1.00  0.00           H  
HETATM  611  O   HOH B 196      -7.175  23.304 -10.800  1.00  0.00           O  
HETATM  612  H1  HOH B 196      -6.421  23.570 -11.327  1.00  0.00           H  
HETATM  613  H2  HOH B 196      -7.019  23.700  -9.943  1.00  0.00           H  
HETATM  614  O   HOH B 197     -11.643  21.010  -5.567  1.00  0.00           O  
HETATM  615  H1  HOH B 197     -10.708  20.802  -5.565  1.00  0.00           H  
HETATM  616  H2  HOH B 197     -11.681  21.941  -5.785  1.00  0.00           H  
HETATM  617  O   HOH B 198       2.176  -0.449  -9.200  1.00  0.00           O  
HETATM  618  H1  HOH B 198       3.093  -0.634  -9.402  1.00  0.00           H  
HETATM  619  H2  HOH B 198       1.687  -0.839  -9.924  1.00  0.00           H  
HETATM  620  O   HOH B 199       9.140   1.184  -6.910  1.00  0.00           O  
HETATM  621  H1  HOH B 199       9.250   0.485  -7.555  1.00  0.00           H  
HETATM  622  H2  HOH B 199       9.818   1.822  -7.130  1.00  0.00           H  
HETATM  623  O   HOH B 200      -6.031   5.596  -7.644  1.00  0.00           O  
HETATM  624  H1  HOH B 200      -5.277   6.032  -7.247  1.00  0.00           H  
HETATM  625  H2  HOH B 200      -6.403   5.068  -6.938  1.00  0.00           H  
HETATM  626  O   HOH B 201       2.160   5.087   5.553  1.00  0.00           O  
HETATM  627  H1  HOH B 201       1.897   4.251   5.937  1.00  0.00           H  
HETATM  628  H2  HOH B 201       1.343   5.577   5.460  1.00  0.00           H  
HETATM  629  O   HOH B 202       0.726  -2.617   3.528  1.00  0.00           O  
HETATM  630  H1  HOH B 202       1.429  -1.967   3.525  1.00  0.00           H  
HETATM  631  H2  HOH B 202       0.516  -2.739   4.454  1.00  0.00           H  
HETATM  632  O   HOH B 203      -4.036   1.881   8.087  1.00  0.00           O  
HETATM  633  H1  HOH B 203      -3.761   1.248   8.751  1.00  0.00           H  
HETATM  634  H2  HOH B 203      -3.750   2.727   8.431  1.00  0.00           H  
HETATM  635  O   HOH B 204       2.658   2.390   1.496  1.00  0.00           O  
HETATM  636  H1  HOH B 204       2.514   3.205   1.977  1.00  0.00           H  
HETATM  637  H2  HOH B 204       3.574   2.170   1.665  1.00  0.00           H  
HETATM  638  O   HOH B 205      -7.857   3.459 -13.618  1.00  0.00           O  
HETATM  639  H1  HOH B 205      -6.982   3.149 -13.386  1.00  0.00           H  
HETATM  640  H2  HOH B 205      -8.311   3.548 -12.780  1.00  0.00           H  
HETATM  641  O   HOH B 206      -8.214   3.308  10.969  1.00  0.00           O  
HETATM  642  H1  HOH B 206      -8.602   3.905  11.609  1.00  0.00           H  
HETATM  643  H2  HOH B 206      -7.812   3.882  10.318  1.00  0.00           H  
HETATM  644  O   HOH B 207      -2.193   2.114   2.262  1.00  0.00           O  
HETATM  645  H1  HOH B 207      -3.109   2.227   2.518  1.00  0.00           H  
HETATM  646  H2  HOH B 207      -1.963   2.934   1.825  1.00  0.00           H  
HETATM  647  O   HOH B 208      11.452   7.244  -8.944  1.00  0.00           O  
HETATM  648  H1  HOH B 208      10.532   7.478  -9.066  1.00  0.00           H  
HETATM  649  H2  HOH B 208      11.850   8.028  -8.566  1.00  0.00           H  
HETATM  650  O   HOH B 209     -10.289   3.591   6.024  1.00  0.00           O  
HETATM  651  H1  HOH B 209     -11.193   3.838   6.218  1.00  0.00           H  
HETATM  652  H2  HOH B 209      -9.799   4.411   6.079  1.00  0.00           H  
HETATM  653  O   HOH B 210       0.018   7.400   5.989  1.00  0.00           O  
HETATM  654  H1  HOH B 210      -0.752   7.966   5.933  1.00  0.00           H  
HETATM  655  H2  HOH B 210       0.064   7.148   6.911  1.00  0.00           H  
HETATM  656  O   HOH B 211     -10.305  -0.395 -10.980  1.00  0.00           O  
HETATM  657  H1  HOH B 211      -9.743   0.347 -11.203  1.00  0.00           H  
HETATM  658  H2  HOH B 211     -10.554  -0.242 -10.068  1.00  0.00           H  
HETATM  659  O   HOH B 212       5.819  14.645   6.143  1.00  0.00           O  
HETATM  660  H1  HOH B 212       5.849  15.599   6.069  1.00  0.00           H  
HETATM  661  H2  HOH B 212       5.536  14.347   5.279  1.00  0.00           H  
HETATM  662  O   HOH B 213       0.518   6.538   8.807  1.00  0.00           O  
HETATM  663  H1  HOH B 213       1.271   6.135   9.239  1.00  0.00           H  
HETATM  664  H2  HOH B 213      -0.173   5.877   8.863  1.00  0.00           H  
HETATM  665  O   HOH B 214       4.627   6.436   6.000  1.00  0.00           O  
HETATM  666  H1  HOH B 214       3.885   6.461   6.603  1.00  0.00           H  
HETATM  667  H2  HOH B 214       4.353   6.977   5.259  1.00  0.00           H  
HETATM  668  O   HOH B 215       7.906   5.030 -12.179  1.00  0.00           O  
HETATM  669  H1  HOH B 215       7.014   5.376 -12.197  1.00  0.00           H  
HETATM  670  H2  HOH B 215       8.431   5.698 -12.620  1.00  0.00           H  
HETATM  671  O   HOH B 216      -7.801  19.782   8.191  1.00  0.00           O  
HETATM  672  H1  HOH B 216      -7.152  19.984   7.517  1.00  0.00           H  
HETATM  673  H2  HOH B 216      -8.608  19.615   7.704  1.00  0.00           H  
HETATM  674  O   HOH B 217       2.736   8.525   5.206  1.00  0.00           O  
HETATM  675  H1  HOH B 217       3.159   8.946   5.955  1.00  0.00           H  
HETATM  676  H2  HOH B 217       1.844   8.346   5.504  1.00  0.00           H  
HETATM  677  O   HOH B 218      -0.705   8.919   8.435  1.00  0.00           O  
HETATM  678  H1  HOH B 218      -0.050   9.473   8.010  1.00  0.00           H  
HETATM  679  H2  HOH B 218      -0.194   8.252   8.893  1.00  0.00           H  
HETATM  680  O   HOH B 219       4.446  11.168   1.737  1.00  0.00           O  
HETATM  681  H1  HOH B 219       5.176  11.771   1.598  1.00  0.00           H  
HETATM  682  H2  HOH B 219       4.584  10.823   2.619  1.00  0.00           H  
HETATM  683  O   HOH B 220       2.042   2.769  -0.989  1.00  0.00           O  
HETATM  684  H1  HOH B 220       2.527   3.594  -0.987  1.00  0.00           H  
HETATM  685  H2  HOH B 220       2.082   2.465  -0.082  1.00  0.00           H  
HETATM  686  O   HOH B 221       1.378  -1.955 -11.826  1.00  0.00           O  
HETATM  687  H1  HOH B 221       1.642  -2.818 -11.507  1.00  0.00           H  
HETATM  688  H2  HOH B 221       0.652  -2.133 -12.425  1.00  0.00           H  
HETATM  689  O   HOH B 222      -3.538   6.804   7.961  1.00  0.00           O  
HETATM  690  H1  HOH B 222      -2.885   6.911   7.269  1.00  0.00           H  
HETATM  691  H2  HOH B 222      -3.853   7.691   8.133  1.00  0.00           H  
HETATM  692  O   HOH B 223      -6.381  -1.497   1.159  1.00  0.00           O  
HETATM  693  H1  HOH B 223      -7.203  -1.480   0.669  1.00  0.00           H  
HETATM  694  H2  HOH B 223      -6.650  -1.536   2.077  1.00  0.00           H  
HETATM  695  O   HOH B 224      -5.396   3.641  -2.922  1.00  0.00           O  
HETATM  696  H1  HOH B 224      -4.840   2.869  -3.030  1.00  0.00           H  
HETATM  697  H2  HOH B 224      -5.498   3.732  -1.974  1.00  0.00           H  
HETATM  698  O   HOH B 225      -4.161   4.409   9.113  1.00  0.00           O  
HETATM  699  H1  HOH B 225      -3.906   5.242   8.715  1.00  0.00           H  
HETATM  700  H2  HOH B 225      -4.927   4.129   8.612  1.00  0.00           H  
HETATM  701  O   HOH B 226      13.150   1.026 -13.232  1.00  0.00           O  
HETATM  702  H1  HOH B 226      13.189   0.732 -12.322  1.00  0.00           H  
HETATM  703  H2  HOH B 226      13.859   0.551 -13.667  1.00  0.00           H  
HETATM  704  O   HOH B 227      -2.849  -0.150  10.336  1.00  0.00           O  
HETATM  705  H1  HOH B 227      -3.459   0.554  10.554  1.00  0.00           H  
HETATM  706  H2  HOH B 227      -3.391  -0.814   9.910  1.00  0.00           H  
HETATM  707  O   HOH B 228       6.393   3.141  13.964  1.00  0.00           O  
HETATM  708  H1  HOH B 228       7.279   2.781  13.911  1.00  0.00           H  
HETATM  709  H2  HOH B 228       5.819   2.386  13.839  1.00  0.00           H  
HETATM  710  O   HOH B 229       2.156  -0.445   2.832  1.00  0.00           O  
HETATM  711  H1  HOH B 229       3.059  -0.626   2.569  1.00  0.00           H  
HETATM  712  H2  HOH B 229       2.105   0.510   2.875  1.00  0.00           H  
HETATM  713  O   HOH B 230       0.215  13.161   9.346  1.00  0.00           O  
HETATM  714  H1  HOH B 230      -0.093  12.592  10.051  1.00  0.00           H  
HETATM  715  H2  HOH B 230       1.169  13.144   9.423  1.00  0.00           H  
HETATM  716  O   HOH B 231      -3.371  11.592   2.955  1.00  0.00           O  
HETATM  717  H1  HOH B 231      -4.081  11.541   2.315  1.00  0.00           H  
HETATM  718  H2  HOH B 231      -2.721  12.164   2.547  1.00  0.00           H  
HETATM  719  O   HOH B 232       5.896   3.847  -1.962  1.00  0.00           O  
HETATM  720  H1  HOH B 232       5.121   4.269  -1.591  1.00  0.00           H  
HETATM  721  H2  HOH B 232       6.019   4.273  -2.810  1.00  0.00           H  
HETATM  722  O   HOH B 233     -12.638   6.627  10.089  1.00  0.00           O  
HETATM  723  H1  HOH B 233     -12.146   6.479   9.282  1.00  0.00           H  
HETATM  724  H2  HOH B 233     -12.949   5.758  10.344  1.00  0.00           H  
HETATM  725  O   HOH B 234      -1.001  22.993  11.181  1.00  0.00           O  
HETATM  726  H1  HOH B 234      -0.308  23.526  10.790  1.00  0.00           H  
HETATM  727  H2  HOH B 234      -1.343  23.531  11.895  1.00  0.00           H  
HETATM  728  O   HOH B 235     -10.007  17.374 -15.438  1.00  0.00           O  
HETATM  729  H1  HOH B 235      -9.586  17.623 -14.615  1.00  0.00           H  
HETATM  730  H2  HOH B 235      -9.297  17.019 -15.972  1.00  0.00           H  
HETATM  731  O   HOH B 236     -12.653  12.022 -14.087  1.00  0.00           O  
HETATM  732  H1  HOH B 236     -12.524  12.970 -14.058  1.00  0.00           H  
HETATM  733  H2  HOH B 236     -11.808  11.673 -14.368  1.00  0.00           H  
HETATM  734  O   HOH B 237     -10.017   1.929   2.732  1.00  0.00           O  
HETATM  735  H1  HOH B 237      -9.418   1.633   3.418  1.00  0.00           H  
HETATM  736  H2  HOH B 237     -10.492   1.140   2.472  1.00  0.00           H  
HETATM  737  O   HOH B 238      -9.770   0.018   7.656  1.00  0.00           O  
HETATM  738  H1  HOH B 238      -9.817  -0.938   7.641  1.00  0.00           H  
HETATM  739  H2  HOH B 238     -10.423   0.301   7.017  1.00  0.00           H  
HETATM  740  O   HOH B 239     -12.126   6.536 -12.245  1.00  0.00           O  
HETATM  741  H1  HOH B 239     -12.959   6.168 -11.948  1.00  0.00           H  
HETATM  742  H2  HOH B 239     -12.219   7.479 -12.109  1.00  0.00           H  
HETATM  743  O   HOH B 240      -3.601  -3.958  10.135  1.00  0.00           O  
HETATM  744  H1  HOH B 240      -3.786  -3.904  11.072  1.00  0.00           H  
HETATM  745  H2  HOH B 240      -4.006  -3.174   9.764  1.00  0.00           H  
HETATM  746  O   HOH B 241     -12.208   3.357  11.627  1.00  0.00           O  
HETATM  747  H1  HOH B 241     -11.972   2.471  11.353  1.00  0.00           H  
HETATM  748  H2  HOH B 241     -11.583   3.569  12.320  1.00  0.00           H  
HETATM  749  O   HOH B 242       4.435  -2.409  -0.493  1.00  0.00           O  
HETATM  750  H1  HOH B 242       4.927  -1.745  -0.976  1.00  0.00           H  
HETATM  751  H2  HOH B 242       3.583  -2.440  -0.928  1.00  0.00           H  
HETATM  752  O   HOH B 243      -6.531  23.443   6.984  1.00  0.00           O  
HETATM  753  H1  HOH B 243      -5.746  23.988   7.034  1.00  0.00           H  
HETATM  754  H2  HOH B 243      -6.513  23.076   6.100  1.00  0.00           H  
HETATM  755  O   HOH B 244      -5.391  10.676  10.716  1.00  0.00           O  
HETATM  756  H1  HOH B 244      -5.068  10.138   9.992  1.00  0.00           H  
HETATM  757  H2  HOH B 244      -5.146  11.570  10.478  1.00  0.00           H  
HETATM  758  O   HOH B 245      -9.985   0.315  12.445  1.00  0.00           O  
HETATM  759  H1  HOH B 245      -9.408   0.538  11.715  1.00  0.00           H  
HETATM  760  H2  HOH B 245      -9.451   0.461  13.226  1.00  0.00           H  
HETATM  761  O   HOH B 246      -6.658   3.854   7.883  1.00  0.00           O  
HETATM  762  H1  HOH B 246      -7.316   4.447   8.246  1.00  0.00           H  
HETATM  763  H2  HOH B 246      -7.144   3.058   7.667  1.00  0.00           H  
HETATM  764  O   HOH B 247     -13.045   2.942  -2.865  1.00  0.00           O  
HETATM  765  H1  HOH B 247     -13.556   3.563  -2.347  1.00  0.00           H  
HETATM  766  H2  HOH B 247     -13.697   2.361  -3.255  1.00  0.00           H  
HETATM  767  O   HOH B 248      -5.561  -4.483 -12.108  1.00  0.00           O  
HETATM  768  H1  HOH B 248      -6.111  -4.412 -12.889  1.00  0.00           H  
HETATM  769  H2  HOH B 248      -4.707  -4.152 -12.386  1.00  0.00           H  
HETATM  770  O   HOH B 249      -0.124  19.304  10.766  1.00  0.00           O  
HETATM  771  H1  HOH B 249      -0.859  18.751  10.502  1.00  0.00           H  
HETATM  772  H2  HOH B 249       0.409  19.388   9.975  1.00  0.00           H  
HETATM  773  O   HOH B 250      -8.526   0.894  10.021  1.00  0.00           O  
HETATM  774  H1  HOH B 250      -9.007   0.780   9.202  1.00  0.00           H  
HETATM  775  H2  HOH B 250      -8.407   1.840  10.100  1.00  0.00           H  
HETATM  776  O   HOH B 251      -1.370   4.574   9.480  1.00  0.00           O  
HETATM  777  H1  HOH B 251      -2.208   4.440   9.038  1.00  0.00           H  
HETATM  778  H2  HOH B 251      -1.071   3.692   9.700  1.00  0.00           H  
HETATM  779  O   HOH B 252       9.087  -0.176   1.626  1.00  0.00           O  
HETATM  780  H1  HOH B 252       8.148  -0.216   1.444  1.00  0.00           H  
HETATM  781  H2  HOH B 252       9.501  -0.505   0.828  1.00  0.00           H  
HETATM  782  O   HOH B 253     -10.524   5.223  -0.402  1.00  0.00           O  
HETATM  783  H1  HOH B 253     -11.288   4.803  -0.008  1.00  0.00           H  
HETATM  784  H2  HOH B 253      -9.774   4.777  -0.007  1.00  0.00           H  
HETATM  785  O   HOH B 254       0.624  11.600   3.130  1.00  0.00           O  
HETATM  786  H1  HOH B 254       0.789  12.288   2.484  1.00  0.00           H  
HETATM  787  H2  HOH B 254       0.986  10.808   2.734  1.00  0.00           H  
HETATM  788  O   HOH B 255      -4.258  -4.832   6.844  1.00  0.00           O  
HETATM  789  H1  HOH B 255      -3.883  -4.951   7.717  1.00  0.00           H  
HETATM  790  H2  HOH B 255      -3.508  -4.626   6.286  1.00  0.00           H  
HETATM  791  O   HOH B 256     -11.307  -4.211   7.072  1.00  0.00           O  
HETATM  792  H1  HOH B 256     -10.636  -3.659   7.475  1.00  0.00           H  
HETATM  793  H2  HOH B 256     -11.927  -3.592   6.688  1.00  0.00           H  
HETATM  794  O   HOH B 257      -7.879  10.298  -8.456  1.00  0.00           O  
HETATM  795  H1  HOH B 257      -8.066   9.368  -8.331  1.00  0.00           H  
HETATM  796  H2  HOH B 257      -7.848  10.659  -7.570  1.00  0.00           H  
HETATM  797  O   HOH B 258      -6.135   8.599  12.471  1.00  0.00           O  
HETATM  798  H1  HOH B 258      -5.712   9.364  12.080  1.00  0.00           H  
HETATM  799  H2  HOH B 258      -6.621   8.949  13.218  1.00  0.00           H  
HETATM  800  O   HOH B 259     -13.906  -5.620  13.416  1.00  0.00           O  
HETATM  801  H1  HOH B 259     -13.106  -5.174  13.694  1.00  0.00           H  
HETATM  802  H2  HOH B 259     -14.573  -4.933  13.408  1.00  0.00           H  
HETATM  803  O   HOH B 260      -2.950   5.968   3.438  1.00  0.00           O  
HETATM  804  H1  HOH B 260      -3.452   5.178   3.241  1.00  0.00           H  
HETATM  805  H2  HOH B 260      -3.029   6.505   2.649  1.00  0.00           H  
HETATM  806  O   HOH B 261     -12.642  21.710  13.050  1.00  0.00           O  
HETATM  807  H1  HOH B 261     -12.415  21.516  12.140  1.00  0.00           H  
HETATM  808  H2  HOH B 261     -12.776  22.657  13.067  1.00  0.00           H  
HETATM  809  O   HOH B 262      -6.858  13.033  13.353  1.00  0.00           O  
HETATM  810  H1  HOH B 262      -6.621  12.519  14.125  1.00  0.00           H  
HETATM  811  H2  HOH B 262      -7.453  13.705  13.685  1.00  0.00           H  
HETATM  812  O   HOH B 263      -4.869  -1.736   9.186  1.00  0.00           O  
HETATM  813  H1  HOH B 263      -5.768  -1.673   9.509  1.00  0.00           H  
HETATM  814  H2  HOH B 263      -4.959  -1.782   8.234  1.00  0.00           H  
HETATM  815  O   HOH B 264      -7.522   5.162  13.997  1.00  0.00           O  
HETATM  816  H1  HOH B 264      -6.574   5.292  14.005  1.00  0.00           H  
HETATM  817  H2  HOH B 264      -7.691   4.576  14.735  1.00  0.00           H  
HETATM  818  O   HOH B 265      -8.270   2.001   7.019  1.00  0.00           O  
HETATM  819  H1  HOH B 265      -8.677   1.143   7.137  1.00  0.00           H  
HETATM  820  H2  HOH B 265      -8.783   2.417   6.326  1.00  0.00           H  
HETATM  821  O   HOH B 266      -9.722  -3.760  14.132  1.00  0.00           O  
HETATM  822  H1  HOH B 266     -10.278  -3.832  14.907  1.00  0.00           H  
HETATM  823  H2  HOH B 266     -10.206  -4.218  13.445  1.00  0.00           H  
HETATM  824  O   HOH B 267      13.253  -6.341  11.848  1.00  0.00           O  
HETATM  825  H1  HOH B 267      13.623  -5.597  12.323  1.00  0.00           H  
HETATM  826  H2  HOH B 267      13.778  -6.402  11.050  1.00  0.00           H  
HETATM  827  O   HOH B 268       3.146  -2.715   6.830  1.00  0.00           O  
HETATM  828  H1  HOH B 268       3.178  -3.629   7.114  1.00  0.00           H  
HETATM  829  H2  HOH B 268       3.656  -2.698   6.020  1.00  0.00           H  
HETATM  830  O   HOH B 269      -2.647   8.156 -12.279  1.00  0.00           O  
HETATM  831  H1  HOH B 269      -2.251   8.431 -13.105  1.00  0.00           H  
HETATM  832  H2  HOH B 269      -3.079   7.327 -12.484  1.00  0.00           H  
HETATM  833  O   HOH B 270      -1.023  -4.602   8.808  1.00  0.00           O  
HETATM  834  H1  HOH B 270      -0.382  -4.695   9.513  1.00  0.00           H  
HETATM  835  H2  HOH B 270      -1.790  -4.216   9.231  1.00  0.00           H  
HETATM  836  O   HOH B 271      -6.461   4.586   5.281  1.00  0.00           O  
HETATM  837  H1  HOH B 271      -7.385   4.743   5.087  1.00  0.00           H  
HETATM  838  H2  HOH B 271      -6.453   4.298   6.194  1.00  0.00           H  
HETATM  839  O   HOH B 272      -7.492  10.907   8.070  1.00  0.00           O  
HETATM  840  H1  HOH B 272      -6.612  10.822   8.436  1.00  0.00           H  
HETATM  841  H2  HOH B 272      -7.706  11.835   8.171  1.00  0.00           H  
HETATM  842  O   HOH B 273      -8.470   1.760 -10.134  1.00  0.00           O  
HETATM  843  H1  HOH B 273      -9.039   2.512  -9.969  1.00  0.00           H  
HETATM  844  H2  HOH B 273      -7.712   1.903  -9.568  1.00  0.00           H  
HETATM  845  O   HOH B 274      14.435   1.919  -4.098  1.00  0.00           O  
HETATM  846  H1  HOH B 274      14.512   1.005  -4.373  1.00  0.00           H  
HETATM  847  H2  HOH B 274      13.613   2.218  -4.486  1.00  0.00           H  
HETATM  848  O   HOH B 275       5.384   3.394 -13.506  1.00  0.00           O  
HETATM  849  H1  HOH B 275       5.852   2.771 -12.951  1.00  0.00           H  
HETATM  850  H2  HOH B 275       5.864   3.385 -14.335  1.00  0.00           H  
HETATM  851  O   HOH B 276     -10.786  12.607  -9.029  1.00  0.00           O  
HETATM  852  H1  HOH B 276     -10.389  13.452  -8.816  1.00  0.00           H  
HETATM  853  H2  HOH B 276     -10.272  12.280  -9.767  1.00  0.00           H  
HETATM  854  O   HOH B 277     -14.803  22.887 -14.303  1.00  0.00           O  
HETATM  855  H1  HOH B 277     -14.503  23.399 -15.054  1.00  0.00           H  
HETATM  856  H2  HOH B 277     -14.643  21.977 -14.553  1.00  0.00           H  
HETATM  857  O   HOH B 278      -8.772  -1.676  -0.049  1.00  0.00           O  
HETATM  858  H1  HOH B 278      -9.254  -1.124  -0.664  1.00  0.00           H  
HETATM  859  H2  HOH B 278      -9.399  -1.861   0.650  1.00  0.00           H  
HETATM  860  O   HOH B 279      -0.430   2.033   9.813  1.00  0.00           O  
HETATM  861  H1  HOH B 279      -1.144   1.400   9.884  1.00  0.00           H  
HETATM  862  H2  HOH B 279       0.041   1.958  10.643  1.00  0.00           H  
HETATM  863  O   HOH B 280       0.471  10.589  -8.607  1.00  0.00           O  
HETATM  864  H1  HOH B 280      -0.234  10.295  -9.185  1.00  0.00           H  
HETATM  865  H2  HOH B 280       0.029  10.831  -7.793  1.00  0.00           H  
HETATM  866  O   HOH B 281     -14.064   3.415   9.686  1.00  0.00           O  
HETATM  867  H1  HOH B 281     -13.355   3.291  10.317  1.00  0.00           H  
HETATM  868  H2  HOH B 281     -13.628   3.722   8.892  1.00  0.00           H  
HETATM  869  O   HOH B 282      -0.238  -6.085  -2.291  1.00  0.00           O  
HETATM  870  H1  HOH B 282       0.427  -6.735  -2.062  1.00  0.00           H  
HETATM  871  H2  HOH B 282      -0.093  -5.366  -1.677  1.00  0.00           H  
HETATM  872  O   HOH B 283       8.346  13.134   5.890  1.00  0.00           O  
HETATM  873  H1  HOH B 283       8.604  12.250   6.152  1.00  0.00           H  
HETATM  874  H2  HOH B 283       7.491  13.266   6.301  1.00  0.00           H  
HETATM  875  O   HOH B 284      -1.285  11.949  -4.780  1.00  0.00           O  
HETATM  876  H1  HOH B 284      -1.310  11.897  -3.825  1.00  0.00           H  
HETATM  877  H2  HOH B 284      -1.394  11.043  -5.072  1.00  0.00           H  
HETATM  878  O   HOH B 285     -10.566  -2.240  11.353  1.00  0.00           O  
HETATM  879  H1  HOH B 285     -11.494  -2.105  11.162  1.00  0.00           H  
HETATM  880  H2  HOH B 285     -10.332  -1.516  11.933  1.00  0.00           H  
HETATM  881  O   HOH B 286     -11.113   6.515   7.825  1.00  0.00           O  
HETATM  882  H1  HOH B 286     -11.154   7.461   7.967  1.00  0.00           H  
HETATM  883  H2  HOH B 286     -10.797   6.422   6.926  1.00  0.00           H  
HETATM  884  O   HOH B 287       5.861  -3.967   8.786  1.00  0.00           O  
HETATM  885  H1  HOH B 287       5.514  -4.130   7.909  1.00  0.00           H  
HETATM  886  H2  HOH B 287       5.762  -4.802   9.243  1.00  0.00           H  
HETATM  887  O   HOH B 288      -1.048  16.897  -5.354  1.00  0.00           O  
HETATM  888  H1  HOH B 288      -0.860  17.362  -6.170  1.00  0.00           H  
HETATM  889  H2  HOH B 288      -0.925  15.973  -5.571  1.00  0.00           H  
HETATM  890  O   HOH B 289      -0.365   5.809   0.814  1.00  0.00           O  
HETATM  891  H1  HOH B 289      -0.746   6.567   1.258  1.00  0.00           H  
HETATM  892  H2  HOH B 289       0.492   5.696   1.225  1.00  0.00           H  
HETATM  893  O   HOH B 290       6.612  11.565   8.288  1.00  0.00           O  
HETATM  894  H1  HOH B 290       6.502  10.780   8.825  1.00  0.00           H  
HETATM  895  H2  HOH B 290       7.035  12.196   8.869  1.00  0.00           H  
HETATM  896  O   HOH B 291      -5.965  11.018 -14.876  1.00  0.00           O  
HETATM  897  H1  HOH B 291      -5.200  10.643 -15.312  1.00  0.00           H  
HETATM  898  H2  HOH B 291      -5.603  11.515 -14.142  1.00  0.00           H  
HETATM  899  O   HOH B 292      -6.038  21.581   9.452  1.00  0.00           O  
HETATM  900  H1  HOH B 292      -6.224  21.331   8.547  1.00  0.00           H  
HETATM  901  H2  HOH B 292      -5.291  22.176   9.388  1.00  0.00           H  
HETATM  902  O   HOH B 293      -8.470   5.569   8.874  1.00  0.00           O  
HETATM  903  H1  HOH B 293      -9.311   5.890   8.546  1.00  0.00           H  
HETATM  904  H2  HOH B 293      -8.121   6.295   9.390  1.00  0.00           H  
HETATM  905  O   HOH B 294     -15.514   2.562   4.851  1.00  0.00           O  
HETATM  906  H1  HOH B 294     -15.798   1.759   5.287  1.00  0.00           H  
HETATM  907  H2  HOH B 294     -15.700   3.257   5.482  1.00  0.00           H  
HETATM  908  O   HOH B 295      -4.316   3.684   3.235  1.00  0.00           O  
HETATM  909  H1  HOH B 295      -4.930   3.026   2.910  1.00  0.00           H  
HETATM  910  H2  HOH B 295      -4.468   3.709   4.180  1.00  0.00           H  
HETATM  911  O   HOH B 296      -1.294  14.689 -14.469  1.00  0.00           O  
HETATM  912  H1  HOH B 296      -2.164  14.974 -14.748  1.00  0.00           H  
HETATM  913  H2  HOH B 296      -0.832  14.495 -15.284  1.00  0.00           H  
HETATM  914  O   HOH B 297      -4.904   3.721  -0.165  1.00  0.00           O  
HETATM  915  H1  HOH B 297      -3.971   3.914  -0.259  1.00  0.00           H  
HETATM  916  H2  HOH B 297      -4.934   2.943   0.391  1.00  0.00           H  
HETATM  917  O   HOH B 298     -12.124   0.945  10.524  1.00  0.00           O  
HETATM  918  H1  HOH B 298     -11.324   0.426  10.608  1.00  0.00           H  
HETATM  919  H2  HOH B 298     -12.270   1.009   9.580  1.00  0.00           H  
HETATM  920  O   HOH B 299       4.147   9.503  -2.433  1.00  0.00           O  
HETATM  921  H1  HOH B 299       4.906   9.455  -1.852  1.00  0.00           H  
HETATM  922  H2  HOH B 299       3.613   8.745  -2.194  1.00  0.00           H  
HETATM  923  O   HOH B 300     -14.690   7.934  14.119  1.00  0.00           O  
HETATM  924  H1  HOH B 300     -14.142   8.698  13.937  1.00  0.00           H  
HETATM  925  H2  HOH B 300     -14.732   7.891  15.074  1.00  0.00           H  
HETATM  926  O   HOH B 301      -4.335   6.948  13.364  1.00  0.00           O  
HETATM  927  H1  HOH B 301      -4.975   7.495  12.909  1.00  0.00           H  
HETATM  928  H2  HOH B 301      -3.777   6.601  12.668  1.00  0.00           H  
HETATM  929  O   HOH B 302      12.752  -4.929   2.252  1.00  0.00           O  
HETATM  930  H1  HOH B 302      12.695  -5.853   2.496  1.00  0.00           H  
HETATM  931  H2  HOH B 302      12.698  -4.458   3.084  1.00  0.00           H  
HETATM  932  O   HOH B 303       1.282  10.368   7.110  1.00  0.00           O  
HETATM  933  H1  HOH B 303       1.126  11.291   7.311  1.00  0.00           H  
HETATM  934  H2  HOH B 303       2.182  10.342   6.786  1.00  0.00           H  
HETATM  935  O   HOH B 304      11.249   5.662 -13.659  1.00  0.00           O  
HETATM  936  H1  HOH B 304      11.240   6.237 -12.893  1.00  0.00           H  
HETATM  937  H2  HOH B 304      11.953   5.038 -13.484  1.00  0.00           H  
HETATM  938  O   HOH B 305       0.153  -2.935 -14.027  1.00  0.00           O  
HETATM  939  H1  HOH B 305       0.712  -3.711 -14.065  1.00  0.00           H  
HETATM  940  H2  HOH B 305      -0.192  -2.844 -14.915  1.00  0.00           H  
HETATM  941  O   HOH B 306     -14.806  -2.828   8.440  1.00  0.00           O  
HETATM  942  H1  HOH B 306     -15.125  -3.705   8.229  1.00  0.00           H  
HETATM  943  H2  HOH B 306     -14.043  -2.707   7.874  1.00  0.00           H  
HETATM  944  O   HOH B 307      -1.788  13.474   1.730  1.00  0.00           O  
HETATM  945  H1  HOH B 307      -1.861  14.279   1.217  1.00  0.00           H  
HETATM  946  H2  HOH B 307      -0.976  13.068   1.425  1.00  0.00           H  
HETATM  947  O   HOH B 308      -5.162   0.932   0.407  1.00  0.00           O  
HETATM  948  H1  HOH B 308      -5.137   0.078   0.839  1.00  0.00           H  
HETATM  949  H2  HOH B 308      -5.540   0.754  -0.454  1.00  0.00           H  
HETATM  950  O   HOH B 309       0.230  21.399   5.410  1.00  0.00           O  
HETATM  951  H1  HOH B 309      -0.220  20.701   4.934  1.00  0.00           H  
HETATM  952  H2  HOH B 309      -0.383  21.653   6.099  1.00  0.00           H  
HETATM  953  O   HOH B 310      -0.123  -2.057  10.595  1.00  0.00           O  
HETATM  954  H1  HOH B 310      -0.818  -1.399  10.606  1.00  0.00           H  
HETATM  955  H2  HOH B 310       0.110  -2.145   9.671  1.00  0.00           H  
HETATM  956  O   HOH B 311       1.956  23.828   7.131  1.00  0.00           O  
HETATM  957  H1  HOH B 311       1.747  23.128   6.513  1.00  0.00           H  
HETATM  958  H2  HOH B 311       1.627  23.511   7.972  1.00  0.00           H  
HETATM  959  O   HOH B 312      -6.303   1.838  12.737  1.00  0.00           O  
HETATM  960  H1  HOH B 312      -6.879   1.931  11.978  1.00  0.00           H  
HETATM  961  H2  HOH B 312      -5.494   2.280  12.480  1.00  0.00           H  
HETATM  962  O   HOH B 313      -7.734   0.851   4.216  1.00  0.00           O  
HETATM  963  H1  HOH B 313      -7.757  -0.105   4.189  1.00  0.00           H  
HETATM  964  H2  HOH B 313      -6.894   1.060   4.626  1.00  0.00           H  
HETATM  965  O   HOH B 314       1.218  23.698  -9.842  1.00  0.00           O  
HETATM  966  H1  HOH B 314       1.069  22.963  -9.246  1.00  0.00           H  
HETATM  967  H2  HOH B 314       0.935  23.374 -10.697  1.00  0.00           H  
HETATM  968  O   HOH B 315      -5.851  20.983 -10.119  1.00  0.00           O  
HETATM  969  H1  HOH B 315      -6.748  21.201 -10.373  1.00  0.00           H  
HETATM  970  H2  HOH B 315      -5.313  21.297 -10.846  1.00  0.00           H  
HETATM  971  O   HOH B 316       2.748  23.150  12.809  1.00  0.00           O  
HETATM  972  H1  HOH B 316       2.262  22.332  12.706  1.00  0.00           H  
HETATM  973  H2  HOH B 316       3.049  23.138  13.718  1.00  0.00           H  
HETATM  974  O   HOH B 317     -14.559  -0.192  -5.879  1.00  0.00           O  
HETATM  975  H1  HOH B 317     -15.032   0.075  -6.667  1.00  0.00           H  
HETATM  976  H2  HOH B 317     -13.760   0.335  -5.888  1.00  0.00           H  
HETATM  977  O   HOH B 318      -4.529  16.661   5.263  1.00  0.00           O  
HETATM  978  H1  HOH B 318      -4.496  15.713   5.386  1.00  0.00           H  
HETATM  979  H2  HOH B 318      -5.160  16.789   4.554  1.00  0.00           H  
HETATM  980  O   HOH B 319      -4.594  19.461  -8.195  1.00  0.00           O  
HETATM  981  H1  HOH B 319      -4.787  19.943  -7.392  1.00  0.00           H  
HETATM  982  H2  HOH B 319      -4.921  20.024  -8.897  1.00  0.00           H  
HETATM  983  O   HOH B 320     -13.006  12.537  -4.544  1.00  0.00           O  
HETATM  984  H1  HOH B 320     -12.497  13.084  -3.946  1.00  0.00           H  
HETATM  985  H2  HOH B 320     -12.626  12.707  -5.406  1.00  0.00           H  
HETATM  986  O   HOH B 321      -1.714   9.286  -9.729  1.00  0.00           O  
HETATM  987  H1  HOH B 321      -1.563   8.348  -9.843  1.00  0.00           H  
HETATM  988  H2  HOH B 321      -2.298   9.524 -10.449  1.00  0.00           H  
HETATM  989  O   HOH B 322     -13.513  -1.569  -3.430  1.00  0.00           O  
HETATM  990  H1  HOH B 322     -13.989  -1.228  -4.187  1.00  0.00           H  
HETATM  991  H2  HOH B 322     -13.837  -1.055  -2.691  1.00  0.00           H  
HETATM  992  O   HOH B 323      -5.959  21.824  -6.904  1.00  0.00           O  
HETATM  993  H1  HOH B 323      -6.259  21.816  -7.812  1.00  0.00           H  
HETATM  994  H2  HOH B 323      -6.534  22.452  -6.467  1.00  0.00           H  
HETATM  995  O   HOH B 324      -3.953  14.142   5.751  1.00  0.00           O  
HETATM  996  H1  HOH B 324      -4.060  13.269   5.374  1.00  0.00           H  
HETATM  997  H2  HOH B 324      -3.339  14.017   6.476  1.00  0.00           H  
HETATM  998  O   HOH B 325      12.372  19.644  -3.315  1.00  0.00           O  
HETATM  999  H1  HOH B 325      12.568  20.485  -2.902  1.00  0.00           H  
HETATM 1000  H2  HOH B 325      11.418  19.632  -3.395  1.00  0.00           H  
HETATM 1001  O   HOH B 326      -1.821   0.493 -13.050  1.00  0.00           O  
HETATM 1002  H1  HOH B 326      -2.613   0.956 -13.326  1.00  0.00           H  
HETATM 1003  H2  HOH B 326      -2.130  -0.152 -12.414  1.00  0.00           H  
HETATM 1004  O   HOH B 327     -10.681  23.274   2.724  1.00  0.00           O  
HETATM 1005  H1  HOH B 327     -10.547  23.423   3.660  1.00  0.00           H  
HETATM 1006  H2  HOH B 327     -11.066  24.090   2.404  1.00  0.00           H  
HETATM 1007  O   HOH B 328      -5.175  13.621  -9.410  1.00  0.00           O  
HETATM 1008  H1  HOH B 328      -5.825  13.268 -10.017  1.00  0.00           H  
HETATM 1009  H2  HOH B 328      -5.686  14.132  -8.782  1.00  0.00           H  
HETATM 1010  O   HOH B 329      -2.590  -1.120 -10.856  1.00  0.00           O  
HETATM 1011  H1  HOH B 329      -1.998  -1.129 -10.104  1.00  0.00           H  
HETATM 1012  H2  HOH B 329      -3.283  -1.738 -10.623  1.00  0.00           H  
HETATM 1013  O   HOH B 330     -12.354  18.359   3.848  1.00  0.00           O  
HETATM 1014  H1  HOH B 330     -11.475  17.983   3.803  1.00  0.00           H  
HETATM 1015  H2  HOH B 330     -12.264  19.227   3.455  1.00  0.00           H  
HETATM 1016  O   HOH B 331     -15.643  15.232 -10.821  1.00  0.00           O  
HETATM 1017  H1  HOH B 331     -14.750  14.909 -10.937  1.00  0.00           H  
HETATM 1018  H2  HOH B 331     -16.191  14.591 -11.275  1.00  0.00           H  
HETATM 1019  O   HOH B 332       0.080  19.636 -10.774  1.00  0.00           O  
HETATM 1020  H1  HOH B 332      -0.040  18.854 -11.314  1.00  0.00           H  
HETATM 1021  H2  HOH B 332      -0.761  19.753 -10.331  1.00  0.00           H  
HETATM 1022  O   HOH B 333      -1.463  14.083  -2.329  1.00  0.00           O  
HETATM 1023  H1  HOH B 333      -1.220  14.970  -2.595  1.00  0.00           H  
HETATM 1024  H2  HOH B 333      -0.636  13.673  -2.075  1.00  0.00           H  
HETATM 1025  O   HOH B 334       1.927  15.226   5.930  1.00  0.00           O  
HETATM 1026  H1  HOH B 334       1.432  15.953   6.308  1.00  0.00           H  
HETATM 1027  H2  HOH B 334       1.524  14.442   6.303  1.00  0.00           H  
HETATM 1028  O   HOH B 335      -2.838  18.727   6.383  1.00  0.00           O  
HETATM 1029  H1  HOH B 335      -3.193  18.008   5.860  1.00  0.00           H  
HETATM 1030  H2  HOH B 335      -2.354  19.263   5.755  1.00  0.00           H  
HETATM 1031  O   HOH B 336     -11.003  16.244   1.065  1.00  0.00           O  
HETATM 1032  H1  HOH B 336     -10.404  16.990   1.096  1.00  0.00           H  
HETATM 1033  H2  HOH B 336     -10.470  15.498   1.341  1.00  0.00           H  
HETATM 1034  O   HOH B 337      -9.883  15.151  -8.755  1.00  0.00           O  
HETATM 1035  H1  HOH B 337      -9.227  15.534  -8.173  1.00  0.00           H  
HETATM 1036  H2  HOH B 337     -10.699  15.189  -8.256  1.00  0.00           H  
HETATM 1037  O   HOH B 338      14.328  15.696  14.336  1.00  0.00           O  
HETATM 1038  H1  HOH B 338      13.633  15.774  14.990  1.00  0.00           H  
HETATM 1039  H2  HOH B 338      14.263  14.795  14.022  1.00  0.00           H  
HETATM 1040  O   HOH B 339       1.804  21.426  -7.780  1.00  0.00           O  
HETATM 1041  H1  HOH B 339       0.958  21.043  -7.550  1.00  0.00           H  
HETATM 1042  H2  HOH B 339       2.191  20.803  -8.395  1.00  0.00           H  
HETATM 1043  O   HOH B 340     -13.371  12.541  -9.996  1.00  0.00           O  
HETATM 1044  H1  HOH B 340     -14.018  12.380  -9.308  1.00  0.00           H  
HETATM 1045  H2  HOH B 340     -12.526  12.406  -9.567  1.00  0.00           H  
HETATM 1046  O   HOH B 341      -1.375  22.536  -8.148  1.00  0.00           O  
HETATM 1047  H1  HOH B 341      -0.925  21.901  -7.592  1.00  0.00           H  
HETATM 1048  H2  HOH B 341      -1.714  22.018  -8.878  1.00  0.00           H  
HETATM 1049  O   HOH B 342       8.638  18.470  -1.414  1.00  0.00           O  
HETATM 1050  H1  HOH B 342       9.216  17.737  -1.622  1.00  0.00           H  
HETATM 1051  H2  HOH B 342       8.868  19.146  -2.052  1.00  0.00           H  
HETATM 1052  O   HOH B 343      -9.185  12.658 -13.140  1.00  0.00           O  
HETATM 1053  H1  HOH B 343      -9.777  13.273 -13.573  1.00  0.00           H  
HETATM 1054  H2  HOH B 343      -9.684  11.843 -13.085  1.00  0.00           H  
HETATM 1055  O   HOH B 344      -9.829  21.142  14.419  1.00  0.00           O  
HETATM 1056  H1  HOH B 344     -10.425  21.305  13.687  1.00  0.00           H  
HETATM 1057  H2  HOH B 344     -10.319  20.563  15.003  1.00  0.00           H  
HETATM 1058  O   HOH B 345       0.756  12.821   5.723  1.00  0.00           O  
HETATM 1059  H1  HOH B 345       0.823  12.110   5.086  1.00  0.00           H  
HETATM 1060  H2  HOH B 345       0.013  13.344   5.422  1.00  0.00           H  
HETATM 1061  O   HOH B 346      -8.416  16.843 -12.128  1.00  0.00           O  
HETATM 1062  H1  HOH B 346      -8.108  17.606 -12.616  1.00  0.00           H  
HETATM 1063  H2  HOH B 346      -8.035  16.946 -11.256  1.00  0.00           H  
HETATM 1064  O   HOH B 347      -5.305  17.232   1.598  1.00  0.00           O  
HETATM 1065  H1  HOH B 347      -6.053  16.961   2.130  1.00  0.00           H  
HETATM 1066  H2  HOH B 347      -5.167  16.505   0.990  1.00  0.00           H  
HETATM 1067  O   HOH B 348      -0.236  18.855  -1.506  1.00  0.00           O  
HETATM 1068  H1  HOH B 348       0.565  18.965  -2.018  1.00  0.00           H  
HETATM 1069  H2  HOH B 348      -0.600  18.022  -1.806  1.00  0.00           H  
HETATM 1070  O   HOH B 349      -6.514  -0.808  -9.772  1.00  0.00           O  
HETATM 1071  H1  HOH B 349      -6.830  -0.575 -10.645  1.00  0.00           H  
HETATM 1072  H2  HOH B 349      -6.262  -1.728  -9.845  1.00  0.00           H  
HETATM 1073  O   HOH B 350     -11.408  13.901  -2.951  1.00  0.00           O  
HETATM 1074  H1  HOH B 350     -11.837  14.710  -2.674  1.00  0.00           H  
HETATM 1075  H2  HOH B 350     -10.647  13.824  -2.375  1.00  0.00           H  
HETATM 1076  O   HOH B 351     -12.434   9.238 -12.310  1.00  0.00           O  
HETATM 1077  H1  HOH B 351     -12.045   9.896 -12.886  1.00  0.00           H  
HETATM 1078  H2  HOH B 351     -11.881   9.246 -11.529  1.00  0.00           H  
HETATM 1079  O   HOH B 352     -11.502  11.535  -6.591  1.00  0.00           O  
HETATM 1080  H1  HOH B 352     -11.450  11.916  -7.467  1.00  0.00           H  
HETATM 1081  H2  HOH B 352     -12.089  10.786  -6.689  1.00  0.00           H  
HETATM 1082  O   HOH B 353      -4.517  23.117  -1.421  1.00  0.00           O  
HETATM 1083  H1  HOH B 353      -3.721  22.776  -1.013  1.00  0.00           H  
HETATM 1084  H2  HOH B 353      -4.852  23.760  -0.795  1.00  0.00           H  
HETATM 1085  O   HOH B 354      -4.410  23.178 -14.766  1.00  0.00           O  
HETATM 1086  H1  HOH B 354      -4.537  22.855 -15.658  1.00  0.00           H  
HETATM 1087  H2  HOH B 354      -4.955  23.964 -14.716  1.00  0.00           H  
HETATM 1088  O   HOH B 355      -5.517   8.090   2.413  1.00  0.00           O  
HETATM 1089  H1  HOH B 355      -5.975   7.253   2.333  1.00  0.00           H  
HETATM 1090  H2  HOH B 355      -4.744   7.995   1.857  1.00  0.00           H  
HETATM 1091  O   HOH B 356      -8.976  18.621  -8.496  1.00  0.00           O  
HETATM 1092  H1  HOH B 356      -8.367  18.138  -9.054  1.00  0.00           H  
HETATM 1093  H2  HOH B 356      -9.629  18.973  -9.101  1.00  0.00           H  
HETATM 1094  O   HOH B 357     -14.900  11.532 -12.450  1.00  0.00           O  
HETATM 1095  H1  HOH B 357     -14.306  11.587 -11.701  1.00  0.00           H  
HETATM 1096  H2  HOH B 357     -14.375  11.823 -13.195  1.00  0.00           H  
HETATM 1097  O   HOH B 358      -8.768  19.810  -2.503  1.00  0.00           O  
HETATM 1098  H1  HOH B 358      -8.920  20.746  -2.375  1.00  0.00           H  
HETATM 1099  H2  HOH B 358      -7.820  19.708  -2.419  1.00  0.00           H  
HETATM 1100  O   HOH B 359      -5.712  19.259  -4.005  1.00  0.00           O  
HETATM 1101  H1  HOH B 359      -5.620  19.958  -3.357  1.00  0.00           H  
HETATM 1102  H2  HOH B 359      -6.150  19.677  -4.747  1.00  0.00           H  
HETATM 1103  O   HOH B 360      -2.825  -4.194  -5.912  1.00  0.00           O  
HETATM 1104  H1  HOH B 360      -2.047  -4.690  -5.656  1.00  0.00           H  
HETATM 1105  H2  HOH B 360      -3.042  -3.672  -5.140  1.00  0.00           H  
HETATM 1106  O   HOH B 361      -4.775  16.026 -13.575  1.00  0.00           O  
HETATM 1107  H1  HOH B 361      -4.810  15.142 -13.941  1.00  0.00           H  
HETATM 1108  H2  HOH B 361      -5.247  16.567 -14.208  1.00  0.00           H  
HETATM 1109  O   HOH B 362     -15.066   8.497 -13.087  1.00  0.00           O  
HETATM 1110  H1  HOH B 362     -15.695   9.208 -12.968  1.00  0.00           H  
HETATM 1111  H2  HOH B 362     -14.215   8.897 -12.910  1.00  0.00           H  
HETATM 1112  O   HOH B 363       0.172  17.637  -7.581  1.00  0.00           O  
HETATM 1113  H1  HOH B 363       0.233  17.527  -8.530  1.00  0.00           H  
HETATM 1114  H2  HOH B 363       1.076  17.764  -7.295  1.00  0.00           H  
HETATM 1115  O   HOH B 364      -8.003   9.391   2.707  1.00  0.00           O  
HETATM 1116  H1  HOH B 364      -8.300   9.360   3.616  1.00  0.00           H  
HETATM 1117  H2  HOH B 364      -7.226   8.832   2.688  1.00  0.00           H  
HETATM 1118  O   HOH B 365     -11.316  16.316  -4.615  1.00  0.00           O  
HETATM 1119  H1  HOH B 365     -11.855  16.766  -3.964  1.00  0.00           H  
HETATM 1120  H2  HOH B 365     -10.625  16.943  -4.829  1.00  0.00           H  
HETATM 1121  O   HOH B 366      -4.051  17.013  -4.295  1.00  0.00           O  
HETATM 1122  H1  HOH B 366      -3.767  17.007  -5.209  1.00  0.00           H  
HETATM 1123  H2  HOH B 366      -4.731  17.686  -4.259  1.00  0.00           H  
HETATM 1124  O   HOH B 367     -12.373  16.103  -1.346  1.00  0.00           O  
HETATM 1125  H1  HOH B 367     -12.036  16.859  -1.827  1.00  0.00           H  
HETATM 1126  H2  HOH B 367     -11.863  16.086  -0.536  1.00  0.00           H  
HETATM 1127  O   HOH B 368       4.405  -3.214 -14.102  1.00  0.00           O  
HETATM 1128  H1  HOH B 368       4.752  -3.898 -14.675  1.00  0.00           H  
HETATM 1129  H2  HOH B 368       3.544  -3.538 -13.837  1.00  0.00           H  
HETATM 1130  O   HOH B 369      12.496  -3.824   4.631  1.00  0.00           O  
HETATM 1131  H1  HOH B 369      11.694  -4.037   5.109  1.00  0.00           H  
HETATM 1132  H2  HOH B 369      12.748  -2.960   4.956  1.00  0.00           H  
HETATM 1133  O   HOH B 370       3.540  22.656  -6.213  1.00  0.00           O  
HETATM 1134  H1  HOH B 370       3.001  23.044  -5.524  1.00  0.00           H  
HETATM 1135  H2  HOH B 370       2.917  22.416  -6.899  1.00  0.00           H  
HETATM 1136  O   HOH B 371     -14.689  -6.251  10.217  1.00  0.00           O  
HETATM 1137  H1  HOH B 371     -13.904  -6.180   9.674  1.00  0.00           H  
HETATM 1138  H2  HOH B 371     -14.439  -5.857  11.053  1.00  0.00           H  
HETATM 1139  O   HOH B 372     -14.899  10.441   0.397  1.00  0.00           O  
HETATM 1140  H1  HOH B 372     -15.503  10.007   1.000  1.00  0.00           H  
HETATM 1141  H2  HOH B 372     -15.374  11.216   0.098  1.00  0.00           H  
HETATM 1142  O   HOH B 373      -8.942  17.932  -5.535  1.00  0.00           O  
HETATM 1143  H1  HOH B 373      -8.842  18.840  -5.250  1.00  0.00           H  
HETATM 1144  H2  HOH B 373      -8.812  17.962  -6.483  1.00  0.00           H  
HETATM 1145  O   HOH B 374      -5.248  -4.802   0.202  1.00  0.00           O  
HETATM 1146  H1  HOH B 374      -5.082  -4.774   1.145  1.00  0.00           H  
HETATM 1147  H2  HOH B 374      -4.973  -3.942  -0.115  1.00  0.00           H  
HETATM 1148  O   HOH B 375      -4.372  12.974   9.820  1.00  0.00           O  
HETATM 1149  H1  HOH B 375      -3.641  13.085   9.212  1.00  0.00           H  
HETATM 1150  H2  HOH B 375      -4.201  13.606  10.518  1.00  0.00           H  
HETATM 1151  O   HOH B 376     -12.350  13.127   2.681  1.00  0.00           O  
HETATM 1152  H1  HOH B 376     -13.239  13.320   2.980  1.00  0.00           H  
HETATM 1153  H2  HOH B 376     -11.786  13.431   3.391  1.00  0.00           H  
HETATM 1154  O   HOH B 377      10.657   2.275  -0.813  1.00  0.00           O  
HETATM 1155  H1  HOH B 377      10.251   3.142  -0.793  1.00  0.00           H  
HETATM 1156  H2  HOH B 377       9.919   1.665  -0.820  1.00  0.00           H  
HETATM 1157  O   HOH B 378     -12.575  15.700  -7.340  1.00  0.00           O  
HETATM 1158  H1  HOH B 378     -12.262  16.457  -6.844  1.00  0.00           H  
HETATM 1159  H2  HOH B 378     -13.529  15.777  -7.319  1.00  0.00           H  
HETATM 1160  O   HOH B 379      -0.244  17.008   4.489  1.00  0.00           O  
HETATM 1161  H1  HOH B 379       0.325  16.866   3.733  1.00  0.00           H  
HETATM 1162  H2  HOH B 379      -0.680  16.167   4.623  1.00  0.00           H  
HETATM 1163  O   HOH B 380      -8.619  15.204  -6.243  1.00  0.00           O  
HETATM 1164  H1  HOH B 380      -8.418  15.966  -5.699  1.00  0.00           H  
HETATM 1165  H2  HOH B 380      -9.132  14.631  -5.673  1.00  0.00           H  
HETATM 1166  O   HOH B 381      -3.197  19.774  13.714  1.00  0.00           O  
HETATM 1167  H1  HOH B 381      -3.522  19.730  14.613  1.00  0.00           H  
HETATM 1168  H2  HOH B 381      -3.980  19.916  13.182  1.00  0.00           H  
HETATM 1169  O   HOH B 382      -3.615  22.641  -5.816  1.00  0.00           O  
HETATM 1170  H1  HOH B 382      -4.453  22.293  -6.122  1.00  0.00           H  
HETATM 1171  H2  HOH B 382      -3.160  22.907  -6.615  1.00  0.00           H  
HETATM 1172  O   HOH B 383      -4.411  19.849   1.006  1.00  0.00           O  
HETATM 1173  H1  HOH B 383      -3.787  19.779   0.284  1.00  0.00           H  
HETATM 1174  H2  HOH B 383      -4.411  18.980   1.409  1.00  0.00           H  
HETATM 1175  O   HOH B 384      -4.815  12.226 -12.756  1.00  0.00           O  
HETATM 1176  H1  HOH B 384      -5.009  13.158 -12.651  1.00  0.00           H  
HETATM 1177  H2  HOH B 384      -4.119  12.053 -12.121  1.00  0.00           H  
HETATM 1178  O   HOH B 385      -2.037  -5.803 -13.673  1.00  0.00           O  
HETATM 1179  H1  HOH B 385      -2.818  -6.026 -14.179  1.00  0.00           H  
HETATM 1180  H2  HOH B 385      -2.032  -4.846 -13.647  1.00  0.00           H  
HETATM 1181  O   HOH B 386     -12.507  -5.663 -10.946  1.00  0.00           O  
HETATM 1182  H1  HOH B 386     -11.552  -5.596 -10.952  1.00  0.00           H  
HETATM 1183  H2  HOH B 386     -12.803  -4.838 -10.562  1.00  0.00           H  
HETATM 1184  O   HOH B 387      -6.260  15.209  -7.546  1.00  0.00           O  
HETATM 1185  H1  HOH B 387      -6.864  15.236  -6.804  1.00  0.00           H  
HETATM 1186  H2  HOH B 387      -5.470  15.647  -7.228  1.00  0.00           H  
HETATM 1187  O   HOH B 388      13.174  17.667  -5.058  1.00  0.00           O  
HETATM 1188  H1  HOH B 388      12.452  17.044  -5.148  1.00  0.00           H  
HETATM 1189  H2  HOH B 388      12.865  18.301  -4.411  1.00  0.00           H  
HETATM 1190  O   HOH B 389      -5.875   9.630   6.274  1.00  0.00           O  
HETATM 1191  H1  HOH B 389      -6.785   9.905   6.382  1.00  0.00           H  
HETATM 1192  H2  HOH B 389      -5.932   8.721   5.980  1.00  0.00           H  
HETATM 1193  O   HOH B 390      -7.687  15.076  -0.860  1.00  0.00           O  
HETATM 1194  H1  HOH B 390      -6.789  15.086  -0.529  1.00  0.00           H  
HETATM 1195  H2  HOH B 390      -7.703  15.756  -1.533  1.00  0.00           H  
HETATM 1196  O   HOH B 391       9.783  18.925  -6.937  1.00  0.00           O  
HETATM 1197  H1  HOH B 391       8.896  19.173  -7.196  1.00  0.00           H  
HETATM 1198  H2  HOH B 391      10.220  18.704  -7.760  1.00  0.00           H  
HETATM 1199  O   HOH B 392       8.795  14.582   3.504  1.00  0.00           O  
HETATM 1200  H1  HOH B 392       9.639  14.846   3.137  1.00  0.00           H  
HETATM 1201  H2  HOH B 392       9.021  13.990   4.222  1.00  0.00           H  
HETATM 1202  O   HOH B 393      -7.440  13.479   9.743  1.00  0.00           O  
HETATM 1203  H1  HOH B 393      -7.633  12.939  10.510  1.00  0.00           H  
HETATM 1204  H2  HOH B 393      -6.485  13.478   9.683  1.00  0.00           H  
HETATM 1205  O   HOH B 394      -2.730  -4.941  -2.985  1.00  0.00           O  
HETATM 1206  H1  HOH B 394      -2.107  -5.641  -2.788  1.00  0.00           H  
HETATM 1207  H2  HOH B 394      -3.574  -5.282  -2.690  1.00  0.00           H  
HETATM 1208  O   HOH B 395      14.162  20.650  -6.571  1.00  0.00           O  
HETATM 1209  H1  HOH B 395      13.556  19.952  -6.824  1.00  0.00           H  
HETATM 1210  H2  HOH B 395      14.751  20.238  -5.939  1.00  0.00           H  
HETATM 1211  O   HOH B 396      -2.407  19.775  -9.956  1.00  0.00           O  
HETATM 1212  H1  HOH B 396      -2.603  19.609  -9.034  1.00  0.00           H  
HETATM 1213  H2  HOH B 396      -3.168  19.438 -10.428  1.00  0.00           H  
HETATM 1214  O   HOH B 397      -1.713  16.950  -2.769  1.00  0.00           O  
HETATM 1215  H1  HOH B 397      -2.620  16.872  -3.067  1.00  0.00           H  
HETATM 1216  H2  HOH B 397      -1.206  17.066  -3.572  1.00  0.00           H  
HETATM 1217  O   HOH B 398      -7.715  16.955   9.080  1.00  0.00           O  
HETATM 1218  H1  HOH B 398      -7.050  16.455   8.607  1.00  0.00           H  
HETATM 1219  H2  HOH B 398      -7.726  17.809   8.646  1.00  0.00           H  
HETATM 1220  O   HOH B 399      13.138  22.717   4.028  1.00  0.00           O  
HETATM 1221  H1  HOH B 399      13.669  22.552   4.807  1.00  0.00           H  
HETATM 1222  H2  HOH B 399      12.236  22.593   4.322  1.00  0.00           H  
HETATM 1223  O   HOH B 400      -8.481  -4.061   4.277  1.00  0.00           O  
HETATM 1224  H1  HOH B 400      -7.929  -4.827   4.120  1.00  0.00           H  
HETATM 1225  H2  HOH B 400      -9.232  -4.402   4.764  1.00  0.00           H  
HETATM 1226  O   HOH B 401       0.985   6.037 -14.323  1.00  0.00           O  
HETATM 1227  H1  HOH B 401       0.463   6.792 -14.596  1.00  0.00           H  
HETATM 1228  H2  HOH B 401       0.551   5.719 -13.531  1.00  0.00           H  
HETATM 1229  O   HOH B 402      -4.237   9.618   8.424  1.00  0.00           O  
HETATM 1230  H1  HOH B 402      -3.593  10.143   7.948  1.00  0.00           H  
HETATM 1231  H2  HOH B 402      -4.895   9.392   7.767  1.00  0.00           H  
HETATM 1232  O   HOH B 403      -1.180   6.606  -9.648  1.00  0.00           O  
HETATM 1233  H1  HOH B 403      -1.308   6.428  -8.716  1.00  0.00           H  
HETATM 1234  H2  HOH B 403      -2.063   6.595 -10.018  1.00  0.00           H  
HETATM 1235  O   HOH B 404      -4.785  13.504  -5.583  1.00  0.00           O  
HETATM 1236  H1  HOH B 404      -5.577  13.561  -5.049  1.00  0.00           H  
HETATM 1237  H2  HOH B 404      -4.071  13.687  -4.972  1.00  0.00           H  
HETATM 1238  O   HOH B 405       3.345   8.452  -9.914  1.00  0.00           O  
HETATM 1239  H1  HOH B 405       3.498   9.295  -9.488  1.00  0.00           H  
HETATM 1240  H2  HOH B 405       3.141   7.854  -9.195  1.00  0.00           H  
HETATM 1241  O   HOH B 406      -8.912  22.227  -1.287  1.00  0.00           O  
HETATM 1242  H1  HOH B 406      -8.321  22.960  -1.113  1.00  0.00           H  
HETATM 1243  H2  HOH B 406      -9.717  22.452  -0.821  1.00  0.00           H  
HETATM 1244  O   HOH B 407      -5.911  16.355  11.160  1.00  0.00           O  
HETATM 1245  H1  HOH B 407      -6.398  16.393  10.336  1.00  0.00           H  
HETATM 1246  H2  HOH B 407      -5.948  17.248  11.502  1.00  0.00           H  
HETATM 1247  O   HOH B 408      11.672  -5.936  -2.687  1.00  0.00           O  
HETATM 1248  H1  HOH B 408      11.829  -6.573  -1.990  1.00  0.00           H  
HETATM 1249  H2  HOH B 408      12.256  -5.206  -2.481  1.00  0.00           H  
HETATM 1250  O   HOH B 409      -3.568  12.103  -7.783  1.00  0.00           O  
HETATM 1251  H1  HOH B 409      -3.936  12.331  -6.929  1.00  0.00           H  
HETATM 1252  H2  HOH B 409      -4.116  12.572  -8.413  1.00  0.00           H  
HETATM 1253  O   HOH B 410       8.982  13.329  -3.035  1.00  0.00           O  
HETATM 1254  H1  HOH B 410       9.224  12.620  -2.440  1.00  0.00           H  
HETATM 1255  H2  HOH B 410       8.510  12.895  -3.746  1.00  0.00           H  
HETATM 1256  O   HOH B 411     -14.227  23.465   0.373  1.00  0.00           O  
HETATM 1257  H1  HOH B 411     -14.248  24.416   0.484  1.00  0.00           H  
HETATM 1258  H2  HOH B 411     -13.396  23.294  -0.070  1.00  0.00           H  
HETATM 1259  O   HOH B 412      -8.848  14.296   2.370  1.00  0.00           O  
HETATM 1260  H1  HOH B 412      -8.230  13.599   2.151  1.00  0.00           H  
HETATM 1261  H2  HOH B 412      -9.406  13.918   3.050  1.00  0.00           H  
HETATM 1262  O   HOH B 413       9.539   8.620 -14.167  1.00  0.00           O  
HETATM 1263  H1  HOH B 413       9.637   7.840 -14.714  1.00  0.00           H  
HETATM 1264  H2  HOH B 413       8.756   9.055 -14.508  1.00  0.00           H  
HETATM 1265  O   HOH B 414       3.187  21.364 -12.171  1.00  0.00           O  
HETATM 1266  H1  HOH B 414       4.046  21.082 -11.858  1.00  0.00           H  
HETATM 1267  H2  HOH B 414       2.572  21.031 -11.518  1.00  0.00           H  
HETATM 1268  O   HOH B 415      -7.323  -2.068 -13.660  1.00  0.00           O  
HETATM 1269  H1  HOH B 415      -7.232  -1.425 -12.957  1.00  0.00           H  
HETATM 1270  H2  HOH B 415      -8.144  -2.522 -13.466  1.00  0.00           H  
HETATM 1271  O   HOH B 416      -4.479  22.517 -12.051  1.00  0.00           O  
HETATM 1272  H1  HOH B 416      -4.469  23.348 -11.575  1.00  0.00           H  
HETATM 1273  H2  HOH B 416      -4.076  22.720 -12.896  1.00  0.00           H  
HETATM 1274  O   HOH B 417      -9.548  17.260   4.580  1.00  0.00           O  
HETATM 1275  H1  HOH B 417      -9.354  17.043   3.668  1.00  0.00           H  
HETATM 1276  H2  HOH B 417      -8.721  17.596   4.928  1.00  0.00           H  
HETATM 1277  O   HOH B 418      -5.470  22.188  -3.558  1.00  0.00           O  
HETATM 1278  H1  HOH B 418      -4.673  22.050  -4.070  1.00  0.00           H  
HETATM 1279  H2  HOH B 418      -5.158  22.358  -2.669  1.00  0.00           H  
HETATM 1280  O   HOH B 419       1.707  16.118  11.906  1.00  0.00           O  
HETATM 1281  H1  HOH B 419       1.958  16.627  12.677  1.00  0.00           H  
HETATM 1282  H2  HOH B 419       2.440  16.225  11.299  1.00  0.00           H  
HETATM 1283  O   HOH B 420     -14.000  22.204  -7.938  1.00  0.00           O  
HETATM 1284  H1  HOH B 420     -13.331  21.695  -8.394  1.00  0.00           H  
HETATM 1285  H2  HOH B 420     -14.785  21.658  -7.976  1.00  0.00           H  
HETATM 1286  O   HOH B 421      10.243  16.515  -2.316  1.00  0.00           O  
HETATM 1287  H1  HOH B 421      10.047  16.498  -3.253  1.00  0.00           H  
HETATM 1288  H2  HOH B 421      10.401  15.600  -2.086  1.00  0.00           H  
HETATM 1289  O   HOH B 422       3.629  20.431  -1.488  1.00  0.00           O  
HETATM 1290  H1  HOH B 422       3.930  20.629  -0.601  1.00  0.00           H  
HETATM 1291  H2  HOH B 422       3.681  19.477  -1.552  1.00  0.00           H  
HETATM 1292  O   HOH B 423     -12.327  18.463  -6.454  1.00  0.00           O  
HETATM 1293  H1  HOH B 423     -11.925  19.299  -6.219  1.00  0.00           H  
HETATM 1294  H2  HOH B 423     -13.163  18.703  -6.855  1.00  0.00           H  
HETATM 1295  O   HOH B 424     -14.268  20.509 -15.124  1.00  0.00           O  
HETATM 1296  H1  HOH B 424     -13.492  20.822 -15.589  1.00  0.00           H  
HETATM 1297  H2  HOH B 424     -14.446  19.650 -15.506  1.00  0.00           H  
HETATM 1298  O   HOH B 425      13.928  21.622  -0.197  1.00  0.00           O  
HETATM 1299  H1  HOH B 425      14.424  20.888  -0.561  1.00  0.00           H  
HETATM 1300  H2  HOH B 425      14.584  22.301  -0.039  1.00  0.00           H  
HETATM 1301  O   HOH B 426       6.685   8.384  -6.832  1.00  0.00           O  
HETATM 1302  H1  HOH B 426       6.059   8.420  -6.109  1.00  0.00           H  
HETATM 1303  H2  HOH B 426       7.457   8.846  -6.504  1.00  0.00           H  
HETATM 1304  O   HOH B 427     -14.169  12.814  -1.914  1.00  0.00           O  
HETATM 1305  H1  HOH B 427     -14.859  13.199  -2.454  1.00  0.00           H  
HETATM 1306  H2  HOH B 427     -13.676  12.257  -2.517  1.00  0.00           H  
HETATM 1307  O   HOH B 428     -11.736  20.621   2.626  1.00  0.00           O  
HETATM 1308  H1  HOH B 428     -11.918  20.574   1.688  1.00  0.00           H  
HETATM 1309  H2  HOH B 428     -11.228  21.426   2.731  1.00  0.00           H  
HETATM 1310  O   HOH B 429      -2.401  15.806   0.092  1.00  0.00           O  
HETATM 1311  H1  HOH B 429      -3.353  15.713   0.117  1.00  0.00           H  
HETATM 1312  H2  HOH B 429      -2.161  15.580  -0.806  1.00  0.00           H  
HETATM 1313  O   HOH B 430      -2.725  15.120  -9.156  1.00  0.00           O  
HETATM 1314  H1  HOH B 430      -2.195  15.560  -9.821  1.00  0.00           H  
HETATM 1315  H2  HOH B 430      -3.278  14.515  -9.651  1.00  0.00           H  
HETATM 1316  O   HOH B 431     -12.240  -0.065 -13.615  1.00  0.00           O  
HETATM 1317  H1  HOH B 431     -11.678   0.602 -14.010  1.00  0.00           H  
HETATM 1318  H2  HOH B 431     -11.705  -0.447 -12.919  1.00  0.00           H  
HETATM 1319  O   HOH B 432       1.331  17.352 -15.421  1.00  0.00           O  
HETATM 1320  H1  HOH B 432       1.786  18.122 -15.080  1.00  0.00           H  
HETATM 1321  H2  HOH B 432       0.460  17.672 -15.657  1.00  0.00           H  
HETATM 1322  O   HOH B 433      -8.486  16.229  12.593  1.00  0.00           O  
HETATM 1323  H1  HOH B 433      -9.073  16.119  11.845  1.00  0.00           H  
HETATM 1324  H2  HOH B 433      -7.607  16.154  12.220  1.00  0.00           H  
HETATM 1325  O   HOH B 434       2.578   6.352  -8.084  1.00  0.00           O  
HETATM 1326  H1  HOH B 434       2.026   5.724  -8.550  1.00  0.00           H  
HETATM 1327  H2  HOH B 434       1.978   6.804  -7.491  1.00  0.00           H  
HETATM 1328  O   HOH B 435     -15.544  -2.687  -9.683  1.00  0.00           O  
HETATM 1329  H1  HOH B 435     -15.689  -3.601  -9.925  1.00  0.00           H  
HETATM 1330  H2  HOH B 435     -15.608  -2.679  -8.728  1.00  0.00           H  
HETATM 1331  O   HOH B 436      -0.341  14.607  12.614  1.00  0.00           O  
HETATM 1332  H1  HOH B 436      -0.973  15.283  12.372  1.00  0.00           H  
HETATM 1333  H2  HOH B 436       0.499  14.938  12.294  1.00  0.00           H  
HETATM 1334  O   HOH B 437       4.223  -5.955  10.795  1.00  0.00           O  
HETATM 1335  H1  HOH B 437       3.626  -6.193  11.504  1.00  0.00           H  
HETATM 1336  H2  HOH B 437       4.615  -5.129  11.078  1.00  0.00           H  
HETATM 1337  O   HOH B 438      10.695  16.902   6.627  1.00  0.00           O  
HETATM 1338  H1  HOH B 438      10.226  17.595   6.163  1.00  0.00           H  
HETATM 1339  H2  HOH B 438      11.561  16.884   6.220  1.00  0.00           H  
HETATM 1340  O   HOH B 439      -6.985  -1.310  10.699  1.00  0.00           O  
HETATM 1341  H1  HOH B 439      -7.115  -1.411  11.642  1.00  0.00           H  
HETATM 1342  H2  HOH B 439      -7.714  -0.759  10.413  1.00  0.00           H  
HETATM 1343  O   HOH B 440     -10.626  -5.246  12.097  1.00  0.00           O  
HETATM 1344  H1  HOH B 440     -10.444  -4.437  11.620  1.00  0.00           H  
HETATM 1345  H2  HOH B 440     -10.757  -5.903  11.413  1.00  0.00           H  
HETATM 1346  O   HOH B 441      -3.065  15.803   9.007  1.00  0.00           O  
HETATM 1347  H1  HOH B 441      -2.968  15.524   9.918  1.00  0.00           H  
HETATM 1348  H2  HOH B 441      -2.541  15.177   8.507  1.00  0.00           H  
HETATM 1349  O   HOH B 442     -10.933  20.184 -13.439  1.00  0.00           O  
HETATM 1350  H1  HOH B 442     -10.850  19.463 -12.815  1.00  0.00           H  
HETATM 1351  H2  HOH B 442     -11.753  20.615 -13.201  1.00  0.00           H  
HETATM 1352  O   HOH B 443      -6.405  20.217  -0.817  1.00  0.00           O  
HETATM 1353  H1  HOH B 443      -5.950  20.011  -0.001  1.00  0.00           H  
HETATM 1354  H2  HOH B 443      -6.572  21.159  -0.768  1.00  0.00           H  
HETATM 1355  O   HOH B 444       7.691  23.108   1.451  1.00  0.00           O  
HETATM 1356  H1  HOH B 444       7.627  22.153   1.466  1.00  0.00           H  
HETATM 1357  H2  HOH B 444       7.314  23.360   0.609  1.00  0.00           H  
HETATM 1358  O   HOH B 445       0.575  17.203   6.938  1.00  0.00           O  
HETATM 1359  H1  HOH B 445       0.224  17.307   6.054  1.00  0.00           H  
HETATM 1360  H2  HOH B 445      -0.185  17.310   7.512  1.00  0.00           H  
HETATM 1361  O   HOH B 446      -8.686   9.749   5.214  1.00  0.00           O  
HETATM 1362  H1  HOH B 446      -9.260   9.491   5.936  1.00  0.00           H  
HETATM 1363  H2  HOH B 446      -8.687  10.706   5.238  1.00  0.00           H  
HETATM 1364  O   HOH B 447       0.730  21.685   0.520  1.00  0.00           O  
HETATM 1365  H1  HOH B 447       1.112  22.207   1.224  1.00  0.00           H  
HETATM 1366  H2  HOH B 447       1.301  21.842  -0.233  1.00  0.00           H  
HETATM 1367  O   HOH B 448      -1.539  17.913   8.564  1.00  0.00           O  
HETATM 1368  H1  HOH B 448      -2.050  17.132   8.774  1.00  0.00           H  
HETATM 1369  H2  HOH B 448      -2.099  18.414   7.971  1.00  0.00           H  
HETATM 1370  O   HOH B 449      -2.143  10.751   6.826  1.00  0.00           O  
HETATM 1371  H1  HOH B 449      -1.580  10.141   7.303  1.00  0.00           H  
HETATM 1372  H2  HOH B 449      -2.252  10.352   5.963  1.00  0.00           H  
HETATM 1373  O   HOH B 450      -2.198  13.234   8.004  1.00  0.00           O  
HETATM 1374  H1  HOH B 450      -2.079  12.425   7.506  1.00  0.00           H  
HETATM 1375  H2  HOH B 450      -1.485  13.231   8.642  1.00  0.00           H  
HETATM 1376  O   HOH B 451     -10.163  14.618 -14.886  1.00  0.00           O  
HETATM 1377  H1  HOH B 451     -11.068  14.657 -15.196  1.00  0.00           H  
HETATM 1378  H2  HOH B 451      -9.812  15.491 -15.060  1.00  0.00           H  
HETATM 1379  O   HOH B 452     -11.761  17.487  12.384  1.00  0.00           O  
HETATM 1380  H1  HOH B 452     -11.906  16.551  12.244  1.00  0.00           H  
HETATM 1381  H2  HOH B 452     -11.074  17.527  13.049  1.00  0.00           H  
HETATM 1382  O   HOH B 453       5.419  20.951  10.758  1.00  0.00           O  
HETATM 1383  H1  HOH B 453       5.071  21.093   9.878  1.00  0.00           H  
HETATM 1384  H2  HOH B 453       5.669  21.824  11.061  1.00  0.00           H  
HETATM 1385  O   HOH B 454      -0.983  19.538   4.123  1.00  0.00           O  
HETATM 1386  H1  HOH B 454      -0.853  19.548   3.174  1.00  0.00           H  
HETATM 1387  H2  HOH B 454      -1.044  18.610   4.347  1.00  0.00           H  
HETATM 1388  O   HOH B 455      -4.023  23.242   9.603  1.00  0.00           O  
HETATM 1389  H1  HOH B 455      -4.161  24.030  10.129  1.00  0.00           H  
HETATM 1390  H2  HOH B 455      -3.087  23.059   9.686  1.00  0.00           H  
HETATM 1391  O   HOH B 456     -10.054  19.286   6.547  1.00  0.00           O  
HETATM 1392  H1  HOH B 456      -9.546  19.681   5.838  1.00  0.00           H  
HETATM 1393  H2  HOH B 456     -10.414  18.485   6.167  1.00  0.00           H  
HETATM 1394  O   HOH B 457      -7.221  -3.692   9.409  1.00  0.00           O  
HETATM 1395  H1  HOH B 457      -7.589  -4.434   9.888  1.00  0.00           H  
HETATM 1396  H2  HOH B 457      -7.212  -2.977  10.045  1.00  0.00           H  
HETATM 1397  O   HOH B 458     -12.111  14.727  12.411  1.00  0.00           O  
HETATM 1398  H1  HOH B 458     -12.985  14.614  12.038  1.00  0.00           H  
HETATM 1399  H2  HOH B 458     -11.517  14.415  11.730  1.00  0.00           H  
HETATM 1400  O   HOH B 459       8.840  10.755   6.869  1.00  0.00           O  
HETATM 1401  H1  HOH B 459       9.440  10.061   7.142  1.00  0.00           H  
HETATM 1402  H2  HOH B 459       8.012  10.541   7.298  1.00  0.00           H  
HETATM 1403  O   HOH B 460      -3.983  13.833  14.253  1.00  0.00           O  
HETATM 1404  H1  HOH B 460      -4.871  13.653  13.944  1.00  0.00           H  
HETATM 1405  H2  HOH B 460      -3.672  12.995  14.593  1.00  0.00           H  
HETATM 1406  O   HOH B 461      -5.044  14.829   0.228  1.00  0.00           O  
HETATM 1407  H1  HOH B 461      -4.630  14.080   0.656  1.00  0.00           H  
HETATM 1408  H2  HOH B 461      -4.792  14.750  -0.692  1.00  0.00           H  
HETATM 1409  O   HOH B 462      -7.880  11.361  11.446  1.00  0.00           O  
HETATM 1410  H1  HOH B 462      -7.730  11.847  12.257  1.00  0.00           H  
HETATM 1411  H2  HOH B 462      -7.010  11.067  11.177  1.00  0.00           H  
HETATM 1412  O   HOH B 463      -0.987  21.355  13.934  1.00  0.00           O  
HETATM 1413  H1  HOH B 463      -1.885  21.115  14.161  1.00  0.00           H  
HETATM 1414  H2  HOH B 463      -1.078  21.947  13.187  1.00  0.00           H  
HETATM 1415  O   HOH B 464      -1.079  22.558   7.990  1.00  0.00           O  
HETATM 1416  H1  HOH B 464      -0.532  22.117   8.641  1.00  0.00           H  
HETATM 1417  H2  HOH B 464      -1.032  23.484   8.225  1.00  0.00           H  
HETATM 1418  O   HOH B 465      -7.669  19.367  13.589  1.00  0.00           O  
HETATM 1419  H1  HOH B 465      -8.334  19.752  14.160  1.00  0.00           H  
HETATM 1420  H2  HOH B 465      -8.112  19.250  12.749  1.00  0.00           H  
HETATM 1421  O   HOH B 466       1.555  19.594   8.710  1.00  0.00           O  
HETATM 1422  H1  HOH B 466       2.311  19.511   8.129  1.00  0.00           H  
HETATM 1423  H2  HOH B 466       0.963  18.894   8.435  1.00  0.00           H  
HETATM 1424  O   HOH B 467       0.702  18.782   1.003  1.00  0.00           O  
HETATM 1425  H1  HOH B 467       0.300  18.733   0.136  1.00  0.00           H  
HETATM 1426  H2  HOH B 467       1.013  19.684   1.073  1.00  0.00           H  
HETATM 1427  O   HOH B 468     -15.783  19.446   7.435  1.00  0.00           O  
HETATM 1428  H1  HOH B 468     -15.896  18.650   7.954  1.00  0.00           H  
HETATM 1429  H2  HOH B 468     -14.843  19.486   7.258  1.00  0.00           H  
HETATM 1430  O   HOH B 469      -6.948  19.040 -12.736  1.00  0.00           O  
HETATM 1431  H1  HOH B 469      -6.228  19.110 -13.362  1.00  0.00           H  
HETATM 1432  H2  HOH B 469      -7.388  19.889 -12.781  1.00  0.00           H  
HETATM 1433  O   HOH B 470      11.090  -2.581   7.207  1.00  0.00           O  
HETATM 1434  H1  HOH B 470      11.092  -3.409   7.687  1.00  0.00           H  
HETATM 1435  H2  HOH B 470      11.674  -2.012   7.707  1.00  0.00           H  
HETATM 1436  O   HOH B 471     -10.195  10.782   9.939  1.00  0.00           O  
HETATM 1437  H1  HOH B 471     -10.304   9.875  10.227  1.00  0.00           H  
HETATM 1438  H2  HOH B 471      -9.337  11.039  10.277  1.00  0.00           H  
HETATM 1439  O   HOH B 472      -5.762  -2.692   6.304  1.00  0.00           O  
HETATM 1440  H1  HOH B 472      -6.566  -2.785   6.815  1.00  0.00           H  
HETATM 1441  H2  HOH B 472      -5.172  -3.356   6.660  1.00  0.00           H  
HETATM 1442  O   HOH B 473      -4.343  22.706  12.378  1.00  0.00           O  
HETATM 1443  H1  HOH B 473      -5.293  22.700  12.260  1.00  0.00           H  
HETATM 1444  H2  HOH B 473      -3.990  22.551  11.502  1.00  0.00           H  
HETATM 1445  O   HOH B 474      -7.197   6.411  -2.745  1.00  0.00           O  
HETATM 1446  H1  HOH B 474      -6.923   6.965  -3.475  1.00  0.00           H  
HETATM 1447  H2  HOH B 474      -6.432   5.867  -2.556  1.00  0.00           H  
HETATM 1448  O   HOH B 475     -10.812  15.760 -11.027  1.00  0.00           O  
HETATM 1449  H1  HOH B 475     -10.197  16.091 -11.682  1.00  0.00           H  
HETATM 1450  H2  HOH B 475     -10.293  15.689 -10.225  1.00  0.00           H  
HETATM 1451  O   HOH B 476     -14.497  17.622 -13.238  1.00  0.00           O  
HETATM 1452  H1  HOH B 476     -13.977  17.126 -13.870  1.00  0.00           H  
HETATM 1453  H2  HOH B 476     -14.059  17.476 -12.400  1.00  0.00           H  
HETATM 1454  O   HOH B 477     -14.405  14.675   6.806  1.00  0.00           O  
HETATM 1455  H1  HOH B 477     -14.155  14.007   6.168  1.00  0.00           H  
HETATM 1456  H2  HOH B 477     -13.719  15.339   6.740  1.00  0.00           H  
HETATM 1457  O   HOH B 478      -8.268  19.956   4.537  1.00  0.00           O  
HETATM 1458  H1  HOH B 478      -8.256  20.403   3.691  1.00  0.00           H  
HETATM 1459  H2  HOH B 478      -7.439  20.201   4.949  1.00  0.00           H  
HETATM 1460  O   HOH B 479      -4.836  -4.055  12.609  1.00  0.00           O  
HETATM 1461  H1  HOH B 479      -5.716  -4.254  12.289  1.00  0.00           H  
HETATM 1462  H2  HOH B 479      -4.960  -3.836  13.532  1.00  0.00           H  
HETATM 1463  O   HOH B 480      -3.520  14.848  11.652  1.00  0.00           O  
HETATM 1464  H1  HOH B 480      -4.327  15.343  11.508  1.00  0.00           H  
HETATM 1465  H2  HOH B 480      -3.242  15.094  12.534  1.00  0.00           H  
HETATM 1466  O   HOH B 481       5.965  19.612   3.728  1.00  0.00           O  
HETATM 1467  H1  HOH B 481       6.203  19.243   2.878  1.00  0.00           H  
HETATM 1468  H2  HOH B 481       5.457  18.921   4.155  1.00  0.00           H  
HETATM 1469  O   HOH B 482     -13.771  19.797  10.918  1.00  0.00           O  
HETATM 1470  H1  HOH B 482     -14.651  20.135  10.756  1.00  0.00           H  
HETATM 1471  H2  HOH B 482     -13.871  19.221  11.676  1.00  0.00           H  
HETATM 1472  O   HOH B 483      10.820  17.164 -11.630  1.00  0.00           O  
HETATM 1473  H1  HOH B 483      11.587  17.050 -12.191  1.00  0.00           H  
HETATM 1474  H2  HOH B 483      10.472  18.022 -11.871  1.00  0.00           H  
HETATM 1475  O   HOH B 484      -3.574  22.091   6.632  1.00  0.00           O  
HETATM 1476  H1  HOH B 484      -2.818  22.102   7.219  1.00  0.00           H  
HETATM 1477  H2  HOH B 484      -3.767  23.015   6.472  1.00  0.00           H  
HETATM 1478  O   HOH B 485      -8.776  23.413   8.882  1.00  0.00           O  
HETATM 1479  H1  HOH B 485      -8.276  22.879   9.499  1.00  0.00           H  
HETATM 1480  H2  HOH B 485      -8.144  23.654   8.205  1.00  0.00           H  
HETATM 1481  O   HOH B 486       0.198  -4.142   6.179  1.00  0.00           O  
HETATM 1482  H1  HOH B 486      -0.166  -4.290   7.052  1.00  0.00           H  
HETATM 1483  H2  HOH B 486       1.102  -4.450   6.241  1.00  0.00           H  
HETATM 1484  O   HOH B 487      -6.786  15.425   4.337  1.00  0.00           O  
HETATM 1485  H1  HOH B 487      -7.450  15.345   3.652  1.00  0.00           H  
HETATM 1486  H2  HOH B 487      -6.695  14.539   4.688  1.00  0.00           H  
HETATM 1487  O   HOH B 488       3.660  13.153   4.817  1.00  0.00           O  
HETATM 1488  H1  HOH B 488       3.348  12.866   3.959  1.00  0.00           H  
HETATM 1489  H2  HOH B 488       2.863  13.342   5.312  1.00  0.00           H  
HETATM 1490  O   HOH B 489      -1.146  -2.889  13.217  1.00  0.00           O  
HETATM 1491  H1  HOH B 489      -1.509  -3.758  13.041  1.00  0.00           H  
HETATM 1492  H2  HOH B 489      -0.627  -2.685  12.439  1.00  0.00           H  
HETATM 1493  O   HOH B 490       1.421   9.479  10.387  1.00  0.00           O  
HETATM 1494  H1  HOH B 490       2.094  10.159  10.345  1.00  0.00           H  
HETATM 1495  H2  HOH B 490       0.613   9.953  10.582  1.00  0.00           H  
HETATM 1496  O   HOH B 491      -2.616  -4.692   4.480  1.00  0.00           O  
HETATM 1497  H1  HOH B 491      -1.716  -4.642   4.803  1.00  0.00           H  
HETATM 1498  H2  HOH B 491      -2.741  -5.615   4.260  1.00  0.00           H  
HETATM 1499  O   HOH B 492      -7.428  -4.979  12.623  1.00  0.00           O  
HETATM 1500  H1  HOH B 492      -8.085  -4.838  13.305  1.00  0.00           H  
HETATM 1501  H2  HOH B 492      -7.492  -5.913  12.419  1.00  0.00           H  
HETATM 1502  O   HOH B 493      -5.545  15.768   7.646  1.00  0.00           O  
HETATM 1503  H1  HOH B 493      -5.385  16.253   6.836  1.00  0.00           H  
HETATM 1504  H2  HOH B 493      -4.685  15.703   8.061  1.00  0.00           H  
HETATM 1505  O   HOH B 494       2.806   1.782 -13.913  1.00  0.00           O  
HETATM 1506  H1  HOH B 494       3.519   2.136 -13.382  1.00  0.00           H  
HETATM 1507  H2  HOH B 494       2.370   2.554 -14.275  1.00  0.00           H  
HETATM 1508  O   HOH B 495      -0.549  11.015  10.876  1.00  0.00           O  
HETATM 1509  H1  HOH B 495      -0.440  11.446  11.724  1.00  0.00           H  
HETATM 1510  H2  HOH B 495      -1.136  10.281  11.054  1.00  0.00           H  
HETATM 1511  O   HOH B 496      -8.402  20.165  10.775  1.00  0.00           O  
HETATM 1512  H1  HOH B 496      -9.327  20.039  10.562  1.00  0.00           H  
HETATM 1513  H2  HOH B 496      -7.961  20.180   9.926  1.00  0.00           H  
HETATM 1514  O   HOH B 497      -1.228  14.664 -11.742  1.00  0.00           O  
HETATM 1515  H1  HOH B 497      -1.313  14.521 -12.685  1.00  0.00           H  
HETATM 1516  H2  HOH B 497      -0.658  13.956 -11.443  1.00  0.00           H  
HETATM 1517  O   HOH B 498      -8.541  21.301   2.164  1.00  0.00           O  
HETATM 1518  H1  HOH B 498      -8.852  21.030   1.300  1.00  0.00           H  
HETATM 1519  H2  HOH B 498      -9.140  22.000   2.426  1.00  0.00           H  
HETATM 1520  O   HOH B 499       9.413  -3.233   9.884  1.00  0.00           O  
HETATM 1521  H1  HOH B 499       9.079  -3.552   9.046  1.00  0.00           H  
HETATM 1522  H2  HOH B 499       9.956  -3.949  10.214  1.00  0.00           H  
HETATM 1523  O   HOH B 500       0.117  22.477 -12.267  1.00  0.00           O  
HETATM 1524  H1  HOH B 500      -0.019  21.551 -12.467  1.00  0.00           H  
HETATM 1525  H2  HOH B 500      -0.551  22.934 -12.778  1.00  0.00           H  
HETATM 1526  O   HOH B 501      -6.595  -5.070 -14.345  1.00  0.00           O  
HETATM 1527  H1  HOH B 501      -7.279  -5.740 -14.369  1.00  0.00           H  
HETATM 1528  H2  HOH B 501      -7.008  -4.292 -14.718  1.00  0.00           H  
HETATM 1529  O   HOH B 502      -7.648  22.922  -4.983  1.00  0.00           O  
HETATM 1530  H1  HOH B 502      -7.069  22.600  -4.293  1.00  0.00           H  
HETATM 1531  H2  HOH B 502      -8.170  23.603  -4.559  1.00  0.00           H  
HETATM 1532  O   HOH B 503      -2.848  10.615  -1.655  1.00  0.00           O  
HETATM 1533  H1  HOH B 503      -3.216   9.735  -1.583  1.00  0.00           H  
HETATM 1534  H2  HOH B 503      -3.487  11.100  -2.178  1.00  0.00           H  
HETATM 1535  O   HOH B 504      -7.258  22.341  12.277  1.00  0.00           O  
HETATM 1536  H1  HOH B 504      -7.584  21.757  11.592  1.00  0.00           H  
HETATM 1537  H2  HOH B 504      -7.660  22.014  13.082  1.00  0.00           H  
HETATM 1538  O   HOH B 505      -2.559   8.989  10.839  1.00  0.00           O  
HETATM 1539  H1  HOH B 505      -2.681   8.040  10.816  1.00  0.00           H  
HETATM 1540  H2  HOH B 505      -2.478   9.242   9.919  1.00  0.00           H  
HETATM 1541  O   HOH B 506     -10.179  -6.070   5.377  1.00  0.00           O  
HETATM 1542  H1  HOH B 506     -10.529  -5.443   6.010  1.00  0.00           H  
HETATM 1543  H2  HOH B 506     -10.317  -6.925   5.786  1.00  0.00           H  
HETATM 1544  O   HOH B 507      -1.010   1.550 -10.165  1.00  0.00           O  
HETATM 1545  H1  HOH B 507      -0.318   1.429 -10.815  1.00  0.00           H  
HETATM 1546  H2  HOH B 507      -1.281   0.661  -9.936  1.00  0.00           H  
HETATM 1547  O   HOH B 508      -3.438   0.100  -7.643  1.00  0.00           O  
HETATM 1548  H1  HOH B 508      -2.617  -0.327  -7.886  1.00  0.00           H  
HETATM 1549  H2  HOH B 508      -4.104  -0.344  -8.168  1.00  0.00           H  
HETATM 1550  O   HOH B 509      -4.907  -0.035  14.446  1.00  0.00           O  
HETATM 1551  H1  HOH B 509      -4.560   0.643  15.025  1.00  0.00           H  
HETATM 1552  H2  HOH B 509      -5.527   0.426  13.880  1.00  0.00           H  
HETATM 1553  O   HOH B 510       9.280   8.871  -9.105  1.00  0.00           O  
HETATM 1554  H1  HOH B 510       8.391   9.098  -9.379  1.00  0.00           H  
HETATM 1555  H2  HOH B 510       9.811   9.624  -9.363  1.00  0.00           H  
HETATM 1556  O   HOH B 511       3.696   1.300  -2.728  1.00  0.00           O  
HETATM 1557  H1  HOH B 511       3.883   1.733  -3.561  1.00  0.00           H  
HETATM 1558  H2  HOH B 511       3.299   1.982  -2.186  1.00  0.00           H  
HETATM 1559  O   HOH B 512      14.258   6.687   4.637  1.00  0.00           O  
HETATM 1560  H1  HOH B 512      13.560   7.303   4.413  1.00  0.00           H  
HETATM 1561  H2  HOH B 512      13.868   5.824   4.498  1.00  0.00           H  
HETATM 1562  O   HOH B 513       7.756   1.854  -0.920  1.00  0.00           O  
HETATM 1563  H1  HOH B 513       7.382   2.222  -1.721  1.00  0.00           H  
HETATM 1564  H2  HOH B 513       7.390   0.971  -0.868  1.00  0.00           H  
HETATM 1565  O   HOH B 514      11.798  -2.252  -4.867  1.00  0.00           O  
HETATM 1566  H1  HOH B 514      11.656  -1.952  -5.764  1.00  0.00           H  
HETATM 1567  H2  HOH B 514      12.033  -3.176  -4.956  1.00  0.00           H  
HETATM 1568  O   HOH B 515       8.161   1.665  -4.387  1.00  0.00           O  
HETATM 1569  H1  HOH B 515       7.584   2.239  -4.890  1.00  0.00           H  
HETATM 1570  H2  HOH B 515       8.822   1.378  -5.017  1.00  0.00           H  
HETATM 1571  O   HOH B 516       8.459  -4.896  -4.578  1.00  0.00           O  
HETATM 1572  H1  HOH B 516       7.543  -4.777  -4.328  1.00  0.00           H  
HETATM 1573  H2  HOH B 516       8.429  -5.504  -5.316  1.00  0.00           H  
HETATM 1574  O   HOH B 517       7.144  15.600  14.382  1.00  0.00           O  
HETATM 1575  H1  HOH B 517       7.429  14.915  14.988  1.00  0.00           H  
HETATM 1576  H2  HOH B 517       7.717  15.500  13.622  1.00  0.00           H  
HETATM 1577  O   HOH B 518     -15.620   0.482   2.063  1.00  0.00           O  
HETATM 1578  H1  HOH B 518     -14.902   1.086   2.252  1.00  0.00           H  
HETATM 1579  H2  HOH B 518     -15.963   0.775   1.219  1.00  0.00           H  
HETATM 1580  O   HOH B 519       3.707   5.778 -13.812  1.00  0.00           O  
HETATM 1581  H1  HOH B 519       2.764   5.873 -13.947  1.00  0.00           H  
HETATM 1582  H2  HOH B 519       3.880   4.851 -13.979  1.00  0.00           H  
HETATM 1583  O   HOH B 520       2.942  -1.356  -3.012  1.00  0.00           O  
HETATM 1584  H1  HOH B 520       3.512  -1.763  -3.665  1.00  0.00           H  
HETATM 1585  H2  HOH B 520       3.316  -0.485  -2.876  1.00  0.00           H  
HETATM 1586  O   HOH B 521      12.540  17.077  -0.652  1.00  0.00           O  
HETATM 1587  H1  HOH B 521      11.883  17.207  -1.335  1.00  0.00           H  
HETATM 1588  H2  HOH B 521      13.355  16.919  -1.130  1.00  0.00           H  
HETATM 1589  O   HOH B 522      12.080  -3.461 -11.571  1.00  0.00           O  
HETATM 1590  H1  HOH B 522      12.535  -4.228 -11.919  1.00  0.00           H  
HETATM 1591  H2  HOH B 522      11.360  -3.311 -12.183  1.00  0.00           H  
HETATM 1592  O   HOH B 523       0.189   0.771 -14.860  1.00  0.00           O  
HETATM 1593  H1  HOH B 523      -0.478   0.606 -14.193  1.00  0.00           H  
HETATM 1594  H2  HOH B 523       0.776   1.411 -14.459  1.00  0.00           H  
HETATM 1595  O   HOH B 524       3.853  10.994  11.126  1.00  0.00           O  
HETATM 1596  H1  HOH B 524       4.611  10.627  10.671  1.00  0.00           H  
HETATM 1597  H2  HOH B 524       3.857  10.566  11.982  1.00  0.00           H  
HETATM 1598  O   HOH B 525      10.259  -0.810  -0.752  1.00  0.00           O  
HETATM 1599  H1  HOH B 525      10.478  -0.407  -1.592  1.00  0.00           H  
HETATM 1600  H2  HOH B 525      10.082  -1.726  -0.964  1.00  0.00           H  
HETATM 1601  O   HOH B 526       9.770   0.724 -10.021  1.00  0.00           O  
HETATM 1602  H1  HOH B 526       9.205  -0.039 -10.142  1.00  0.00           H  
HETATM 1603  H2  HOH B 526      10.083   0.933 -10.902  1.00  0.00           H  
HETATM 1604  O   HOH B 527     -15.218  16.645  -2.262  1.00  0.00           O  
HETATM 1605  H1  HOH B 527     -15.468  15.737  -2.432  1.00  0.00           H  
HETATM 1606  H2  HOH B 527     -14.321  16.590  -1.933  1.00  0.00           H  
HETATM 1607  O   HOH B 528      -0.883   5.013   4.975  1.00  0.00           O  
HETATM 1608  H1  HOH B 528      -1.560   5.486   4.491  1.00  0.00           H  
HETATM 1609  H2  HOH B 528      -0.303   5.699   5.308  1.00  0.00           H  
HETATM 1610  O   HOH B 529       2.785  17.558  -6.332  1.00  0.00           O  
HETATM 1611  H1  HOH B 529       3.157  18.370  -6.674  1.00  0.00           H  
HETATM 1612  H2  HOH B 529       3.234  16.865  -6.816  1.00  0.00           H  
HETATM 1613  O   HOH B 530       1.027   0.760 -11.634  1.00  0.00           O  
HETATM 1614  H1  HOH B 530       1.516   1.269 -12.281  1.00  0.00           H  
HETATM 1615  H2  HOH B 530       1.104  -0.146 -11.934  1.00  0.00           H  
HETATM 1616  O   HOH B 531     -10.065  -2.330   2.442  1.00  0.00           O  
HETATM 1617  H1  HOH B 531      -9.551  -2.831   3.074  1.00  0.00           H  
HETATM 1618  H2  HOH B 531     -10.571  -2.990   1.967  1.00  0.00           H  
HETATM 1619  O   HOH B 532       9.616  -0.629   4.219  1.00  0.00           O  
HETATM 1620  H1  HOH B 532      10.491  -0.964   4.023  1.00  0.00           H  
HETATM 1621  H2  HOH B 532       9.241  -0.422   3.363  1.00  0.00           H  
HETATM 1622  O   HOH B 533      -5.173   0.889   5.394  1.00  0.00           O  
HETATM 1623  H1  HOH B 533      -4.333   0.547   5.086  1.00  0.00           H  
HETATM 1624  H2  HOH B 533      -5.052   1.009   6.336  1.00  0.00           H  
HETATM 1625  O   HOH B 534     -10.250   2.679  -2.174  1.00  0.00           O  
HETATM 1626  H1  HOH B 534     -11.136   2.598  -1.822  1.00  0.00           H  
HETATM 1627  H2  HOH B 534     -10.274   3.477  -2.703  1.00  0.00           H  
HETATM 1628  O   HOH B 535      13.852  -5.546 -12.144  1.00  0.00           O  
HETATM 1629  H1  HOH B 535      14.515  -5.483 -12.831  1.00  0.00           H  
HETATM 1630  H2  HOH B 535      13.462  -6.412 -12.266  1.00  0.00           H  
HETATM 1631  O   HOH B 536       3.440   5.075  -1.684  1.00  0.00           O  
HETATM 1632  H1  HOH B 536       3.050   5.153  -2.555  1.00  0.00           H  
HETATM 1633  H2  HOH B 536       3.082   5.814  -1.193  1.00  0.00           H  
HETATM 1634  O   HOH B 537       7.770  10.368   2.400  1.00  0.00           O  
HETATM 1635  H1  HOH B 537       7.329  11.000   1.832  1.00  0.00           H  
HETATM 1636  H2  HOH B 537       7.162  10.234   3.127  1.00  0.00           H  
HETATM 1637  O   HOH B 538     -14.438  19.136  -4.431  1.00  0.00           O  
HETATM 1638  H1  HOH B 538     -13.797  18.553  -4.838  1.00  0.00           H  
HETATM 1639  H2  HOH B 538     -15.240  18.616  -4.383  1.00  0.00           H  
HETATM 1640  O   HOH B 539     -15.122  -2.809 -13.414  1.00  0.00           O  
HETATM 1641  H1  HOH B 539     -14.777  -2.304 -14.150  1.00  0.00           H  
HETATM 1642  H2  HOH B 539     -16.061  -2.876 -13.588  1.00  0.00           H  
HETATM 1643  O   HOH B 540       9.772  16.755  -9.173  1.00  0.00           O  
HETATM 1644  H1  HOH B 540      10.483  16.346  -8.679  1.00  0.00           H  
HETATM 1645  H2  HOH B 540      10.145  16.919 -10.039  1.00  0.00           H  
HETATM 1646  O   HOH B 541       4.148   5.916 -10.680  1.00  0.00           O  
HETATM 1647  H1  HOH B 541       4.607   6.076  -9.856  1.00  0.00           H  
HETATM 1648  H2  HOH B 541       3.874   6.784 -10.975  1.00  0.00           H  
HETATM 1649  O   HOH B 542       2.336   0.761  11.699  1.00  0.00           O  
HETATM 1650  H1  HOH B 542       1.645   0.315  12.188  1.00  0.00           H  
HETATM 1651  H2  HOH B 542       2.419   0.259  10.888  1.00  0.00           H  
HETATM 1652  O   HOH B 543       9.880   4.886  -0.045  1.00  0.00           O  
HETATM 1653  H1  HOH B 543       9.438   4.351   0.614  1.00  0.00           H  
HETATM 1654  H2  HOH B 543       9.178   5.396  -0.450  1.00  0.00           H  
HETATM 1655  O   HOH B 544     -13.985   8.317  -9.866  1.00  0.00           O  
HETATM 1656  H1  HOH B 544     -14.607   8.267 -10.593  1.00  0.00           H  
HETATM 1657  H2  HOH B 544     -13.919   7.418  -9.545  1.00  0.00           H  
HETATM 1658  O   HOH B 545      11.062  -2.632   2.342  1.00  0.00           O  
HETATM 1659  H1  HOH B 545      10.785  -2.163   1.555  1.00  0.00           H  
HETATM 1660  H2  HOH B 545      10.366  -3.269   2.500  1.00  0.00           H  
HETATM 1661  O   HOH B 546       5.945  13.241 -14.317  1.00  0.00           O  
HETATM 1662  H1  HOH B 546       6.723  12.837 -13.934  1.00  0.00           H  
HETATM 1663  H2  HOH B 546       5.705  13.933 -13.701  1.00  0.00           H  
HETATM 1664  O   HOH B 547       4.215   1.537  13.714  1.00  0.00           O  
HETATM 1665  H1  HOH B 547       3.775   1.272  12.906  1.00  0.00           H  
HETATM 1666  H2  HOH B 547       3.593   1.323  14.408  1.00  0.00           H  
HETATM 1667  O   HOH B 548      13.537  17.520  -9.682  1.00  0.00           O  
HETATM 1668  H1  HOH B 548      13.685  18.073 -10.449  1.00  0.00           H  
HETATM 1669  H2  HOH B 548      13.750  16.635  -9.979  1.00  0.00           H  
HETATM 1670  O   HOH B 549       5.586  -5.490  -6.937  1.00  0.00           O  
HETATM 1671  H1  HOH B 549       5.719  -5.146  -6.054  1.00  0.00           H  
HETATM 1672  H2  HOH B 549       4.911  -6.161  -6.833  1.00  0.00           H  
HETATM 1673  O   HOH B 550       8.503  -1.816  13.755  1.00  0.00           O  
HETATM 1674  H1  HOH B 550       8.239  -1.224  13.051  1.00  0.00           H  
HETATM 1675  H2  HOH B 550       7.754  -1.828  14.352  1.00  0.00           H  
HETATM 1676  O   HOH B 551      11.340  -5.631   7.836  1.00  0.00           O  
HETATM 1677  H1  HOH B 551      10.431  -5.873   7.657  1.00  0.00           H  
HETATM 1678  H2  HOH B 551      11.778  -6.462   8.020  1.00  0.00           H  
HETATM 1679  O   HOH B 552      11.374  14.105  -1.987  1.00  0.00           O  
HETATM 1680  H1  HOH B 552      10.525  13.820  -2.324  1.00  0.00           H  
HETATM 1681  H2  HOH B 552      11.752  13.319  -1.593  1.00  0.00           H  
HETATM 1682  O   HOH B 553       7.682  -1.201  -3.705  1.00  0.00           O  
HETATM 1683  H1  HOH B 553       8.084  -0.365  -3.943  1.00  0.00           H  
HETATM 1684  H2  HOH B 553       8.423  -1.781  -3.527  1.00  0.00           H  
HETATM 1685  O   HOH B 554       9.295  -5.217   4.593  1.00  0.00           O  
HETATM 1686  H1  HOH B 554       8.992  -4.849   3.763  1.00  0.00           H  
HETATM 1687  H2  HOH B 554       8.795  -4.748   5.261  1.00  0.00           H  
HETATM 1688  O   HOH B 555       6.851  17.667   0.749  1.00  0.00           O  
HETATM 1689  H1  HOH B 555       7.639  17.580   1.285  1.00  0.00           H  
HETATM 1690  H2  HOH B 555       7.178  17.821  -0.137  1.00  0.00           H  
HETATM 1691  O   HOH B 556      10.641   1.247   8.422  1.00  0.00           O  
HETATM 1692  H1  HOH B 556      10.621   0.507   9.028  1.00  0.00           H  
HETATM 1693  H2  HOH B 556      11.424   1.739   8.670  1.00  0.00           H  
HETATM 1694  O   HOH B 557     -15.507   5.587  -3.914  1.00  0.00           O  
HETATM 1695  H1  HOH B 557     -15.240   5.359  -3.024  1.00  0.00           H  
HETATM 1696  H2  HOH B 557     -14.781   6.107  -4.257  1.00  0.00           H  
HETATM 1697  O   HOH B 558      10.056  12.900  -7.340  1.00  0.00           O  
HETATM 1698  H1  HOH B 558       9.169  12.882  -6.981  1.00  0.00           H  
HETATM 1699  H2  HOH B 558      10.506  12.178  -6.903  1.00  0.00           H  
HETATM 1700  O   HOH B 559       0.973   3.323  -8.420  1.00  0.00           O  
HETATM 1701  H1  HOH B 559       0.605   2.856  -9.171  1.00  0.00           H  
HETATM 1702  H2  HOH B 559       1.877   3.015  -8.365  1.00  0.00           H  
HETATM 1703  O   HOH B 560       2.662  19.501  -9.477  1.00  0.00           O  
HETATM 1704  H1  HOH B 560       3.185  18.754  -9.769  1.00  0.00           H  
HETATM 1705  H2  HOH B 560       1.916  19.520 -10.076  1.00  0.00           H  
HETATM 1706  O   HOH B 561     -10.888  19.567 -10.272  1.00  0.00           O  
HETATM 1707  H1  HOH B 561     -11.328  20.391 -10.060  1.00  0.00           H  
HETATM 1708  H2  HOH B 561     -11.601  18.949 -10.432  1.00  0.00           H  
HETATM 1709  O   HOH B 562       7.561  16.920  -5.028  1.00  0.00           O  
HETATM 1710  H1  HOH B 562       7.290  17.479  -5.757  1.00  0.00           H  
HETATM 1711  H2  HOH B 562       6.870  16.261  -4.963  1.00  0.00           H  
HETATM 1712  O   HOH B 563      10.057  20.268   0.480  1.00  0.00           O  
HETATM 1713  H1  HOH B 563       9.859  19.373   0.206  1.00  0.00           H  
HETATM 1714  H2  HOH B 563       9.205  20.647   0.696  1.00  0.00           H  
HETATM 1715  O   HOH B 564     -15.650   0.089  -8.231  1.00  0.00           O  
HETATM 1716  H1  HOH B 564     -16.228  -0.352  -8.855  1.00  0.00           H  
HETATM 1717  H2  HOH B 564     -14.972   0.491  -8.775  1.00  0.00           H  
HETATM 1718  O   HOH B 565     -10.270  -4.607  -1.419  1.00  0.00           O  
HETATM 1719  H1  HOH B 565      -9.328  -4.700  -1.566  1.00  0.00           H  
HETATM 1720  H2  HOH B 565     -10.561  -4.001  -2.100  1.00  0.00           H  
HETATM 1721  O   HOH B 566       5.298   5.105  12.584  1.00  0.00           O  
HETATM 1722  H1  HOH B 566       5.804   4.493  13.118  1.00  0.00           H  
HETATM 1723  H2  HOH B 566       5.791   5.174  11.766  1.00  0.00           H  
HETATM 1724  O   HOH B 567      -3.640  -2.457 -15.211  1.00  0.00           O  
HETATM 1725  H1  HOH B 567      -4.232  -1.734 -15.418  1.00  0.00           H  
HETATM 1726  H2  HOH B 567      -2.965  -2.416 -15.889  1.00  0.00           H  
HETATM 1727  O   HOH B 568       8.779  -4.159   2.046  1.00  0.00           O  
HETATM 1728  H1  HOH B 568       9.017  -4.062   1.124  1.00  0.00           H  
HETATM 1729  H2  HOH B 568       8.239  -4.949   2.073  1.00  0.00           H  
HETATM 1730  O   HOH B 569      -7.131  -1.847   3.908  1.00  0.00           O  
HETATM 1731  H1  HOH B 569      -6.524  -2.150   4.584  1.00  0.00           H  
HETATM 1732  H2  HOH B 569      -7.866  -2.459   3.955  1.00  0.00           H  
HETATM 1733  O   HOH B 570      11.993   0.984  12.973  1.00  0.00           O  
HETATM 1734  H1  HOH B 570      12.512   1.758  12.753  1.00  0.00           H  
HETATM 1735  H2  HOH B 570      11.833   0.554  12.133  1.00  0.00           H  
HETATM 1736  O   HOH B 571       5.553  -4.516  -4.470  1.00  0.00           O  
HETATM 1737  H1  HOH B 571       5.376  -4.498  -3.530  1.00  0.00           H  
HETATM 1738  H2  HOH B 571       5.417  -3.613  -4.757  1.00  0.00           H  
HETATM 1739  O   HOH B 572       6.436  -0.022   0.941  1.00  0.00           O  
HETATM 1740  H1  HOH B 572       5.895   0.572   1.461  1.00  0.00           H  
HETATM 1741  H2  HOH B 572       6.000  -0.062   0.090  1.00  0.00           H  
HETATM 1742  O   HOH B 573       1.365   3.531  14.575  1.00  0.00           O  
HETATM 1743  H1  HOH B 573       1.252   4.468  14.730  1.00  0.00           H  
HETATM 1744  H2  HOH B 573       1.679   3.473  13.672  1.00  0.00           H  
HETATM 1745  O   HOH B 574      12.314  -4.702  -6.224  1.00  0.00           O  
HETATM 1746  H1  HOH B 574      11.988  -5.472  -5.759  1.00  0.00           H  
HETATM 1747  H2  HOH B 574      11.905  -4.752  -7.088  1.00  0.00           H  
HETATM 1748  O   HOH B 575     -11.496  13.015   0.042  1.00  0.00           O  
HETATM 1749  H1  HOH B 575     -12.406  13.213  -0.179  1.00  0.00           H  
HETATM 1750  H2  HOH B 575     -11.444  13.147   0.988  1.00  0.00           H  
HETATM 1751  O   HOH B 576       5.891   9.842   3.941  1.00  0.00           O  
HETATM 1752  H1  HOH B 576       5.578  10.309   4.715  1.00  0.00           H  
HETATM 1753  H2  HOH B 576       6.347   9.076   4.290  1.00  0.00           H  
HETATM 1754  O   HOH B 577       8.908   6.558   2.539  1.00  0.00           O  
HETATM 1755  H1  HOH B 577       9.650   6.046   2.216  1.00  0.00           H  
HETATM 1756  H2  HOH B 577       9.308   7.273   3.035  1.00  0.00           H  
HETATM 1757  O   HOH B 578     -12.985  -2.156   6.351  1.00  0.00           O  
HETATM 1758  H1  HOH B 578     -13.375  -2.659   5.636  1.00  0.00           H  
HETATM 1759  H2  HOH B 578     -12.681  -1.348   5.936  1.00  0.00           H  
HETATM 1760  O   HOH B 579      14.186  16.239   8.199  1.00  0.00           O  
HETATM 1761  H1  HOH B 579      14.839  15.765   7.685  1.00  0.00           H  
HETATM 1762  H2  HOH B 579      13.442  16.343   7.605  1.00  0.00           H  
HETATM 1763  O   HOH B 580       7.291  23.525  -8.840  1.00  0.00           O  
HETATM 1764  H1  HOH B 580       6.637  23.862  -8.228  1.00  0.00           H  
HETATM 1765  H2  HOH B 580       7.963  23.133  -8.281  1.00  0.00           H  
HETATM 1766  O   HOH B 581      14.351   3.110  -8.173  1.00  0.00           O  
HETATM 1767  H1  HOH B 581      13.415   3.008  -8.001  1.00  0.00           H  
HETATM 1768  H2  HOH B 581      14.491   2.665  -9.008  1.00  0.00           H  
HETATM 1769  O   HOH B 582      -3.541   1.210  -3.298  1.00  0.00           O  
HETATM 1770  H1  HOH B 582      -2.601   1.185  -3.477  1.00  0.00           H  
HETATM 1771  H2  HOH B 582      -3.714   0.404  -2.812  1.00  0.00           H  
HETATM 1772  O   HOH B 583       6.576   6.116  -4.037  1.00  0.00           O  
HETATM 1773  H1  HOH B 583       6.071   6.908  -4.221  1.00  0.00           H  
HETATM 1774  H2  HOH B 583       6.527   5.607  -4.846  1.00  0.00           H  
HETATM 1775  O   HOH B 584      12.313   2.689   3.193  1.00  0.00           O  
HETATM 1776  H1  HOH B 584      13.204   2.541   3.512  1.00  0.00           H  
HETATM 1777  H2  HOH B 584      11.761   2.162   3.771  1.00  0.00           H  
HETATM 1778  O   HOH B 585     -13.044   2.681  -6.886  1.00  0.00           O  
HETATM 1779  H1  HOH B 585     -12.621   2.883  -6.051  1.00  0.00           H  
HETATM 1780  H2  HOH B 585     -13.910   3.082  -6.819  1.00  0.00           H  
HETATM 1781  O   HOH B 586     -13.714   2.006   2.907  1.00  0.00           O  
HETATM 1782  H1  HOH B 586     -12.863   2.410   3.075  1.00  0.00           H  
HETATM 1783  H2  HOH B 586     -14.272   2.316   3.620  1.00  0.00           H  
HETATM 1784  O   HOH B 587      11.823  -0.288  -2.844  1.00  0.00           O  
HETATM 1785  H1  HOH B 587      11.954  -1.113  -3.312  1.00  0.00           H  
HETATM 1786  H2  HOH B 587      11.752   0.371  -3.535  1.00  0.00           H  
HETATM 1787  O   HOH B 588      -9.615  -2.741 -12.185  1.00  0.00           O  
HETATM 1788  H1  HOH B 588      -9.968  -1.877 -11.971  1.00  0.00           H  
HETATM 1789  H2  HOH B 588     -10.305  -3.160 -12.700  1.00  0.00           H  
HETATM 1790  O   HOH B 589       4.482  -2.997  -8.346  1.00  0.00           O  
HETATM 1791  H1  HOH B 589       5.108  -3.563  -7.893  1.00  0.00           H  
HETATM 1792  H2  HOH B 589       3.748  -2.916  -7.738  1.00  0.00           H  
HETATM 1793  O   HOH B 590       1.167  23.416  -4.900  1.00  0.00           O  
HETATM 1794  H1  HOH B 590       0.640  22.830  -4.357  1.00  0.00           H  
HETATM 1795  H2  HOH B 590       0.598  23.639  -5.636  1.00  0.00           H  
HETATM 1796  O   HOH B 591      -9.794   4.035 -10.156  1.00  0.00           O  
HETATM 1797  H1  HOH B 591     -10.045   4.591  -9.418  1.00  0.00           H  
HETATM 1798  H2  HOH B 591      -9.808   4.620 -10.913  1.00  0.00           H  
HETATM 1799  O   HOH B 592       6.370  21.602   5.858  1.00  0.00           O  
HETATM 1800  H1  HOH B 592       6.611  21.067   5.102  1.00  0.00           H  
HETATM 1801  H2  HOH B 592       6.727  22.469   5.662  1.00  0.00           H  
HETATM 1802  O   HOH B 593      10.324  22.205   5.057  1.00  0.00           O  
HETATM 1803  H1  HOH B 593       9.707  21.623   4.612  1.00  0.00           H  
HETATM 1804  H2  HOH B 593       9.998  23.086   4.872  1.00  0.00           H  
HETATM 1805  O   HOH B 594       0.271   9.699 -14.845  1.00  0.00           O  
HETATM 1806  H1  HOH B 594      -0.611   9.361 -14.692  1.00  0.00           H  
HETATM 1807  H2  HOH B 594       0.710   9.007 -15.340  1.00  0.00           H  
HETATM 1808  O   HOH B 595       6.484   1.522  -6.885  1.00  0.00           O  
HETATM 1809  H1  HOH B 595       7.398   1.238  -6.917  1.00  0.00           H  
HETATM 1810  H2  HOH B 595       6.447   2.278  -7.471  1.00  0.00           H  
HETATM 1811  O   HOH B 596       8.706   4.652  -8.282  1.00  0.00           O  
HETATM 1812  H1  HOH B 596       9.014   5.099  -7.494  1.00  0.00           H  
HETATM 1813  H2  HOH B 596       9.418   4.760  -8.913  1.00  0.00           H  
HETATM 1814  O   HOH B 597       4.786  21.352   0.982  1.00  0.00           O  
HETATM 1815  H1  HOH B 597       4.334  22.162   1.220  1.00  0.00           H  
HETATM 1816  H2  HOH B 597       4.232  20.655   1.332  1.00  0.00           H  
HETATM 1817  O   HOH B 598       1.499  18.240  -3.926  1.00  0.00           O  
HETATM 1818  H1  HOH B 598       1.453  17.846  -4.797  1.00  0.00           H  
HETATM 1819  H2  HOH B 598       2.196  18.893  -3.994  1.00  0.00           H  
HETATM 1820  O   HOH B 599      11.430   1.677  -4.761  1.00  0.00           O  
HETATM 1821  H1  HOH B 599      10.989   2.414  -4.338  1.00  0.00           H  
HETATM 1822  H2  HOH B 599      11.605   1.982  -5.652  1.00  0.00           H  
HETATM 1823  O   HOH B 600       8.750   1.987 -15.354  1.00  0.00           O  
HETATM 1824  H1  HOH B 600       9.319   2.587 -15.836  1.00  0.00           H  
HETATM 1825  H2  HOH B 600       9.269   1.723 -14.594  1.00  0.00           H  
HETATM 1826  O   HOH B 601      11.984  11.588   4.914  1.00  0.00           O  
HETATM 1827  H1  HOH B 601      11.329  11.675   5.607  1.00  0.00           H  
HETATM 1828  H2  HOH B 601      12.112  12.480   4.591  1.00  0.00           H  
HETATM 1829  O   HOH B 602       4.765  -0.521  -9.569  1.00  0.00           O  
HETATM 1830  H1  HOH B 602       5.009  -1.307  -9.081  1.00  0.00           H  
HETATM 1831  H2  HOH B 602       5.600  -0.146  -9.852  1.00  0.00           H  
HETATM 1832  O   HOH B 603     -11.582  10.988   5.384  1.00  0.00           O  
HETATM 1833  H1  HOH B 603     -12.123  11.384   4.701  1.00  0.00           H  
HETATM 1834  H2  HOH B 603     -10.896  11.635   5.552  1.00  0.00           H  
HETATM 1835  O   HOH B 604       7.360  19.453  -7.772  1.00  0.00           O  
HETATM 1836  H1  HOH B 604       6.536  19.869  -8.025  1.00  0.00           H  
HETATM 1837  H2  HOH B 604       7.378  18.634  -8.267  1.00  0.00           H  
HETATM 1838  O   HOH B 605      -0.610  -3.136  -3.547  1.00  0.00           O  
HETATM 1839  H1  HOH B 605       0.250  -3.544  -3.650  1.00  0.00           H  
HETATM 1840  H2  HOH B 605      -1.104  -3.750  -3.003  1.00  0.00           H  
HETATM 1841  O   HOH B 606     -14.426   0.565  -1.357  1.00  0.00           O  
HETATM 1842  H1  HOH B 606     -15.314   0.492  -1.010  1.00  0.00           H  
HETATM 1843  H2  HOH B 606     -14.133   1.435  -1.087  1.00  0.00           H  
HETATM 1844  O   HOH B 607     -14.477  12.086  -7.361  1.00  0.00           O  
HETATM 1845  H1  HOH B 607     -13.894  12.214  -6.612  1.00  0.00           H  
HETATM 1846  H2  HOH B 607     -15.267  11.696  -6.987  1.00  0.00           H  
HETATM 1847  O   HOH B 608      -4.830  11.797   5.044  1.00  0.00           O  
HETATM 1848  H1  HOH B 608      -4.164  11.631   4.377  1.00  0.00           H  
HETATM 1849  H2  HOH B 608      -4.988  10.942   5.444  1.00  0.00           H  
HETATM 1850  O   HOH B 609       9.648   7.257  -3.939  1.00  0.00           O  
HETATM 1851  H1  HOH B 609       9.352   7.985  -3.393  1.00  0.00           H  
HETATM 1852  H2  HOH B 609      10.438   6.937  -3.503  1.00  0.00           H  
HETATM 1853  O   HOH B 610      11.431  21.610  -1.220  1.00  0.00           O  
HETATM 1854  H1  HOH B 610      10.949  21.103  -0.567  1.00  0.00           H  
HETATM 1855  H2  HOH B 610      12.329  21.635  -0.890  1.00  0.00           H  
HETATM 1856  O   HOH B 611       9.107  -4.131  -9.621  1.00  0.00           O  
HETATM 1857  H1  HOH B 611       8.503  -4.874  -9.608  1.00  0.00           H  
HETATM 1858  H2  HOH B 611       9.977  -4.530  -9.616  1.00  0.00           H  
HETATM 1859  O   HOH B 612       3.737   8.922   0.573  1.00  0.00           O  
HETATM 1860  H1  HOH B 612       4.552   8.427   0.486  1.00  0.00           H  
HETATM 1861  H2  HOH B 612       4.019   9.808   0.801  1.00  0.00           H  
HETATM 1862  O   HOH B 613      12.085   7.353 -11.673  1.00  0.00           O  
HETATM 1863  H1  HOH B 613      12.058   7.596 -10.748  1.00  0.00           H  
HETATM 1864  H2  HOH B 613      12.220   8.181 -12.135  1.00  0.00           H  
HETATM 1865  O   HOH B 614     -10.512   8.273   0.858  1.00  0.00           O  
HETATM 1866  H1  HOH B 614      -9.840   8.191   1.534  1.00  0.00           H  
HETATM 1867  H2  HOH B 614     -11.261   8.662   1.309  1.00  0.00           H  
HETATM 1868  O   HOH B 615       7.166   8.138  13.766  1.00  0.00           O  
HETATM 1869  H1  HOH B 615       7.392   9.048  13.961  1.00  0.00           H  
HETATM 1870  H2  HOH B 615       6.659   8.186  12.956  1.00  0.00           H  
HETATM 1871  O   HOH B 616       8.824  -2.460  -7.183  1.00  0.00           O  
HETATM 1872  H1  HOH B 616       8.985  -3.120  -7.857  1.00  0.00           H  
HETATM 1873  H2  HOH B 616       9.688  -2.283  -6.809  1.00  0.00           H  
HETATM 1874  O   HOH B 617      12.211   9.714 -13.706  1.00  0.00           O  
HETATM 1875  H1  HOH B 617      11.382   9.249 -13.825  1.00  0.00           H  
HETATM 1876  H2  HOH B 617      12.589   9.758 -14.584  1.00  0.00           H  
HETATM 1877  O   HOH B 618       5.740  -0.287  -1.794  1.00  0.00           O  
HETATM 1878  H1  HOH B 618       5.064   0.208  -2.257  1.00  0.00           H  
HETATM 1879  H2  HOH B 618       6.358  -0.546  -2.478  1.00  0.00           H  
HETATM 1880  O   HOH B 619     -11.275   4.624 -14.472  1.00  0.00           O  
HETATM 1881  H1  HOH B 619     -11.981   5.197 -14.173  1.00  0.00           H  
HETATM 1882  H2  HOH B 619     -10.557   4.788 -13.860  1.00  0.00           H  
HETATM 1883  O   HOH B 620       2.268  10.929  -4.224  1.00  0.00           O  
HETATM 1884  H1  HOH B 620       2.225   9.993  -4.421  1.00  0.00           H  
HETATM 1885  H2  HOH B 620       3.137  11.052  -3.840  1.00  0.00           H  
HETATM 1886  O   HOH B 621       9.800   5.718  -6.114  1.00  0.00           O  
HETATM 1887  H1  HOH B 621       9.439   6.266  -5.417  1.00  0.00           H  
HETATM 1888  H2  HOH B 621      10.599   5.348  -5.739  1.00  0.00           H  
HETATM 1889  O   HOH B 622      11.557  -1.276  -7.459  1.00  0.00           O  
HETATM 1890  H1  HOH B 622      11.710  -0.355  -7.246  1.00  0.00           H  
HETATM 1891  H2  HOH B 622      11.880  -1.371  -8.355  1.00  0.00           H  
HETATM 1892  O   HOH B 623       8.458   2.725   8.856  1.00  0.00           O  
HETATM 1893  H1  HOH B 623       7.782   2.184   8.449  1.00  0.00           H  
HETATM 1894  H2  HOH B 623       9.240   2.173   8.856  1.00  0.00           H  
HETATM 1895  O   HOH B 624       1.105  12.175 -13.839  1.00  0.00           O  
HETATM 1896  H1  HOH B 624       1.041  11.284 -14.183  1.00  0.00           H  
HETATM 1897  H2  HOH B 624       1.732  12.610 -14.416  1.00  0.00           H  
HETATM 1898  O   HOH B 625       7.168   7.326   4.440  1.00  0.00           O  
HETATM 1899  H1  HOH B 625       7.880   7.025   3.875  1.00  0.00           H  
HETATM 1900  H2  HOH B 625       6.426   6.767   4.209  1.00  0.00           H  
HETATM 1901  O   HOH B 626       7.578  -5.777  -1.295  1.00  0.00           O  
HETATM 1902  H1  HOH B 626       8.023  -6.484  -1.762  1.00  0.00           H  
HETATM 1903  H2  HOH B 626       8.268  -5.141  -1.108  1.00  0.00           H  
HETATM 1904  O   HOH B 627      -7.167  12.679 -10.826  1.00  0.00           O  
HETATM 1905  H1  HOH B 627      -7.236  11.749 -10.610  1.00  0.00           H  
HETATM 1906  H2  HOH B 627      -7.807  12.811 -11.525  1.00  0.00           H  
HETATM 1907  O   HOH B 628     -14.766   5.952 -12.007  1.00  0.00           O  
HETATM 1908  H1  HOH B 628     -14.914   6.614 -12.682  1.00  0.00           H  
HETATM 1909  H2  HOH B 628     -15.436   5.288 -12.171  1.00  0.00           H  
HETATM 1910  O   HOH B 629       0.581  -0.583  -3.715  1.00  0.00           O  
HETATM 1911  H1  HOH B 629       1.475  -0.893  -3.575  1.00  0.00           H  
HETATM 1912  H2  HOH B 629       0.046  -1.376  -3.694  1.00  0.00           H  
HETATM 1913  O   HOH B 630       9.580  -3.724  -0.370  1.00  0.00           O  
HETATM 1914  H1  HOH B 630      10.479  -4.048  -0.306  1.00  0.00           H  
HETATM 1915  H2  HOH B 630       9.432  -3.611  -1.309  1.00  0.00           H  
HETATM 1916  O   HOH B 631      10.356   3.524  -3.099  1.00  0.00           O  
HETATM 1917  H1  HOH B 631      10.672   2.856  -2.490  1.00  0.00           H  
HETATM 1918  H2  HOH B 631       9.419   3.592  -2.915  1.00  0.00           H  
HETATM 1919  O   HOH B 632       7.340   2.188 -12.015  1.00  0.00           O  
HETATM 1920  H1  HOH B 632       7.534   3.124 -12.070  1.00  0.00           H  
HETATM 1921  H2  HOH B 632       7.757   1.904 -11.201  1.00  0.00           H  
HETATM 1922  O   HOH B 633       2.716  -4.479 -11.013  1.00  0.00           O  
HETATM 1923  H1  HOH B 633       2.491  -5.214 -10.443  1.00  0.00           H  
HETATM 1924  H2  HOH B 633       3.672  -4.439 -10.986  1.00  0.00           H  
HETATM 1925  O   HOH B 634      12.308   2.967   9.899  1.00  0.00           O  
HETATM 1926  H1  HOH B 634      12.899   3.018  10.650  1.00  0.00           H  
HETATM 1927  H2  HOH B 634      11.795   3.774   9.942  1.00  0.00           H  
HETATM 1928  O   HOH B 635      13.727  14.219  -3.037  1.00  0.00           O  
HETATM 1929  H1  HOH B 635      12.835  14.227  -2.690  1.00  0.00           H  
HETATM 1930  H2  HOH B 635      13.615  14.205  -3.987  1.00  0.00           H  
HETATM 1931  O   HOH B 636       4.229   2.121  -5.454  1.00  0.00           O  
HETATM 1932  H1  HOH B 636       4.229   3.005  -5.821  1.00  0.00           H  
HETATM 1933  H2  HOH B 636       4.933   1.669  -5.917  1.00  0.00           H  
HETATM 1934  O   HOH B 637       7.011   5.124  10.632  1.00  0.00           O  
HETATM 1935  H1  HOH B 637       7.083   4.310  10.133  1.00  0.00           H  
HETATM 1936  H2  HOH B 637       7.903   5.302  10.931  1.00  0.00           H  
HETATM 1937  O   HOH B 638       6.662  11.577  -1.792  1.00  0.00           O  
HETATM 1938  H1  HOH B 638       6.798  12.311  -1.194  1.00  0.00           H  
HETATM 1939  H2  HOH B 638       5.815  11.754  -2.202  1.00  0.00           H  
HETATM 1940  O   HOH B 639       2.873  12.680   9.162  1.00  0.00           O  
HETATM 1941  H1  HOH B 639       3.113  12.054   9.846  1.00  0.00           H  
HETATM 1942  H2  HOH B 639       3.672  13.182   9.005  1.00  0.00           H  
HETATM 1943  O   HOH B 640     -14.702   5.538  -9.054  1.00  0.00           O  
HETATM 1944  H1  HOH B 640     -14.875   5.323  -9.971  1.00  0.00           H  
HETATM 1945  H2  HOH B 640     -14.843   4.716  -8.584  1.00  0.00           H  
HETATM 1946  O   HOH B 641       2.864  -0.011  -6.574  1.00  0.00           O  
HETATM 1947  H1  HOH B 641       3.006   0.059  -7.518  1.00  0.00           H  
HETATM 1948  H2  HOH B 641       3.178   0.821  -6.221  1.00  0.00           H  
HETATM 1949  O   HOH B 642       1.902  -4.129  -3.821  1.00  0.00           O  
HETATM 1950  H1  HOH B 642       1.855  -4.321  -2.884  1.00  0.00           H  
HETATM 1951  H2  HOH B 642       1.761  -4.974  -4.246  1.00  0.00           H  
HETATM 1952  O   HOH B 643       7.407  -0.201 -13.234  1.00  0.00           O  
HETATM 1953  H1  HOH B 643       7.437   0.717 -12.965  1.00  0.00           H  
HETATM 1954  H2  HOH B 643       6.896  -0.198 -14.043  1.00  0.00           H  
HETATM 1955  O   HOH B 644       3.749  22.772 -14.651  1.00  0.00           O  
HETATM 1956  H1  HOH B 644       4.706  22.764 -14.657  1.00  0.00           H  
HETATM 1957  H2  HOH B 644       3.509  22.252 -13.884  1.00  0.00           H  
HETATM 1958  O   HOH B 645       7.412  -1.665  11.097  1.00  0.00           O  
HETATM 1959  H1  HOH B 645       8.112  -2.093  10.605  1.00  0.00           H  
HETATM 1960  H2  HOH B 645       6.775  -1.405  10.432  1.00  0.00           H  
HETATM 1961  O   HOH B 646      13.722  15.057   1.283  1.00  0.00           O  
HETATM 1962  H1  HOH B 646      13.438  15.869   0.863  1.00  0.00           H  
HETATM 1963  H2  HOH B 646      14.611  15.242   1.585  1.00  0.00           H  
HETATM 1964  O   HOH B 647      14.319  -2.934  -6.785  1.00  0.00           O  
HETATM 1965  H1  HOH B 647      13.607  -3.559  -6.648  1.00  0.00           H  
HETATM 1966  H2  HOH B 647      13.943  -2.086  -6.551  1.00  0.00           H  
HETATM 1967  O   HOH B 648      -7.758  -5.317  -8.459  1.00  0.00           O  
HETATM 1968  H1  HOH B 648      -7.295  -4.842  -7.769  1.00  0.00           H  
HETATM 1969  H2  HOH B 648      -8.069  -4.634  -9.053  1.00  0.00           H  
HETATM 1970  O   HOH B 649      10.382  -0.044 -12.647  1.00  0.00           O  
HETATM 1971  H1  HOH B 649      11.095   0.230 -13.224  1.00  0.00           H  
HETATM 1972  H2  HOH B 649       9.795  -0.545 -13.213  1.00  0.00           H  
HETATM 1973  O   HOH B 650       9.731  14.569 -13.988  1.00  0.00           O  
HETATM 1974  H1  HOH B 650       9.819  14.754 -14.923  1.00  0.00           H  
HETATM 1975  H2  HOH B 650      10.543  14.119 -13.755  1.00  0.00           H  
HETATM 1976  O   HOH B 651      12.685  -0.779   3.781  1.00  0.00           O  
HETATM 1977  H1  HOH B 651      13.123  -0.253   3.112  1.00  0.00           H  
HETATM 1978  H2  HOH B 651      12.379  -1.556   3.313  1.00  0.00           H  
HETATM 1979  O   HOH B 652      -1.975  -5.438  13.274  1.00  0.00           O  
HETATM 1980  H1  HOH B 652      -2.872  -5.571  13.579  1.00  0.00           H  
HETATM 1981  H2  HOH B 652      -1.436  -5.554  14.057  1.00  0.00           H  
HETATM 1982  O   HOH B 653       5.261  -1.862   2.235  1.00  0.00           O  
HETATM 1983  H1  HOH B 653       4.901  -2.340   1.488  1.00  0.00           H  
HETATM 1984  H2  HOH B 653       5.843  -1.210   1.844  1.00  0.00           H  
HETATM 1985  O   HOH B 654       3.871   7.209  13.800  1.00  0.00           O  
HETATM 1986  H1  HOH B 654       3.940   6.687  14.600  1.00  0.00           H  
HETATM 1987  H2  HOH B 654       4.258   6.658  13.120  1.00  0.00           H  
HETATM 1988  O   HOH B 655      13.724   3.531 -14.304  1.00  0.00           O  
HETATM 1989  H1  HOH B 655      14.102   3.371 -15.168  1.00  0.00           H  
HETATM 1990  H2  HOH B 655      13.207   2.746 -14.119  1.00  0.00           H  
HETATM 1991  O   HOH B 656       8.133  10.543  14.194  1.00  0.00           O  
HETATM 1992  H1  HOH B 656       8.096  11.136  14.944  1.00  0.00           H  
HETATM 1993  H2  HOH B 656       8.974  10.733  13.778  1.00  0.00           H  
HETATM 1994  O   HOH B 657     -13.078  10.139  12.085  1.00  0.00           O  
HETATM 1995  H1  HOH B 657     -13.312   9.796  11.223  1.00  0.00           H  
HETATM 1996  H2  HOH B 657     -12.146   9.939  12.178  1.00  0.00           H  
HETATM 1997  O   HOH B 658       5.739   6.961   8.734  1.00  0.00           O  
HETATM 1998  H1  HOH B 658       5.940   6.095   9.090  1.00  0.00           H  
HETATM 1999  H2  HOH B 658       5.598   6.810   7.800  1.00  0.00           H  
HETATM 2000  O   HOH B 659       8.703  10.205  11.000  1.00  0.00           O  
HETATM 2001  H1  HOH B 659       8.818  11.091  10.658  1.00  0.00           H  
HETATM 2002  H2  HOH B 659       8.357  10.332  11.884  1.00  0.00           H  
HETATM 2003  O   HOH B 660      13.495   4.132   6.965  1.00  0.00           O  
HETATM 2004  H1  HOH B 660      12.603   4.342   6.688  1.00  0.00           H  
HETATM 2005  H2  HOH B 660      13.413   3.916   7.894  1.00  0.00           H  
HETATM 2006  O   HOH B 661      11.835   5.403   3.307  1.00  0.00           O  
HETATM 2007  H1  HOH B 661      11.904   4.450   3.247  1.00  0.00           H  
HETATM 2008  H2  HOH B 661      11.924   5.592   4.241  1.00  0.00           H  
HETATM 2009  O   HOH B 662      12.438   6.830   8.464  1.00  0.00           O  
HETATM 2010  H1  HOH B 662      13.081   6.430   9.051  1.00  0.00           H  
HETATM 2011  H2  HOH B 662      11.772   7.191   9.049  1.00  0.00           H  
HETATM 2012  O   HOH B 663     -14.705   7.677  11.276  1.00  0.00           O  
HETATM 2013  H1  HOH B 663     -14.403   7.764  12.180  1.00  0.00           H  
HETATM 2014  H2  HOH B 663     -13.937   7.369  10.795  1.00  0.00           H  
HETATM 2015  O   HOH B 664       8.432  -4.511  12.595  1.00  0.00           O  
HETATM 2016  H1  HOH B 664       9.100  -4.816  11.981  1.00  0.00           H  
HETATM 2017  H2  HOH B 664       8.725  -3.637  12.853  1.00  0.00           H  
HETATM 2018  O   HOH B 665       6.083   7.115 -13.136  1.00  0.00           O  
HETATM 2019  H1  HOH B 665       6.093   7.461 -14.028  1.00  0.00           H  
HETATM 2020  H2  HOH B 665       5.275   6.604 -13.086  1.00  0.00           H  
HETATM 2021  O   HOH B 666     -14.998  -1.765  11.060  1.00  0.00           O  
HETATM 2022  H1  HOH B 666     -14.859  -1.911  10.125  1.00  0.00           H  
HETATM 2023  H2  HOH B 666     -14.804  -0.837  11.190  1.00  0.00           H  
HETATM 2024  O   HOH B 667      12.350  19.524 -15.319  1.00  0.00           O  
HETATM 2025  H1  HOH B 667      11.971  20.138 -15.949  1.00  0.00           H  
HETATM 2026  H2  HOH B 667      13.110  19.985 -14.964  1.00  0.00           H  
HETATM 2027  O   HOH B 668     -12.764   4.010   7.400  1.00  0.00           O  
HETATM 2028  H1  HOH B 668     -13.355   4.578   6.905  1.00  0.00           H  
HETATM 2029  H2  HOH B 668     -12.181   4.614   7.860  1.00  0.00           H  
HETATM 2030  O   HOH B 669       5.513  -1.246   8.888  1.00  0.00           O  
HETATM 2031  H1  HOH B 669       4.669  -0.982   9.253  1.00  0.00           H  
HETATM 2032  H2  HOH B 669       5.575  -2.182   9.078  1.00  0.00           H  
HETATM 2033  O   HOH B 670      10.863  -0.667  10.419  1.00  0.00           O  
HETATM 2034  H1  HOH B 670      10.140  -1.280  10.286  1.00  0.00           H  
HETATM 2035  H2  HOH B 670      11.642  -1.152  10.146  1.00  0.00           H  
HETATM 2036  O   HOH B 671      13.079  21.938 -12.472  1.00  0.00           O  
HETATM 2037  H1  HOH B 671      13.195  21.039 -12.164  1.00  0.00           H  
HETATM 2038  H2  HOH B 671      13.797  22.076 -13.089  1.00  0.00           H  
HETATM 2039  O   HOH B 672     -13.032   0.826   7.810  1.00  0.00           O  
HETATM 2040  H1  HOH B 672     -12.765   1.638   7.378  1.00  0.00           H  
HETATM 2041  H2  HOH B 672     -13.577   0.378   7.162  1.00  0.00           H  
HETATM 2042  O   HOH B 673       6.752  18.225 -14.701  1.00  0.00           O  
HETATM 2043  H1  HOH B 673       5.976  18.153 -14.145  1.00  0.00           H  
HETATM 2044  H2  HOH B 673       6.825  17.369 -15.123  1.00  0.00           H  
HETATM 2045  O   HOH B 674      11.328   1.508   5.390  1.00  0.00           O  
HETATM 2046  H1  HOH B 674      11.483   1.321   6.316  1.00  0.00           H  
HETATM 2047  H2  HOH B 674      10.494   1.079   5.196  1.00  0.00           H  
HETATM 2048  O   HOH B 675     -12.446  12.452   9.271  1.00  0.00           O  
HETATM 2049  H1  HOH B 675     -13.071  11.728   9.295  1.00  0.00           H  
HETATM 2050  H2  HOH B 675     -11.598  12.045   9.448  1.00  0.00           H  
HETATM 2051  O   HOH B 676     -10.498   8.999  13.211  1.00  0.00           O  
HETATM 2052  H1  HOH B 676     -10.431   8.400  12.468  1.00  0.00           H  
HETATM 2053  H2  HOH B 676      -9.590   9.171  13.462  1.00  0.00           H  
HETATM 2054  O   HOH B 677       3.876  13.013 -10.728  1.00  0.00           O  
HETATM 2055  H1  HOH B 677       4.147  12.255 -11.245  1.00  0.00           H  
HETATM 2056  H2  HOH B 677       3.891  13.743 -11.347  1.00  0.00           H  
HETATM 2057  O   HOH B 678      11.259   4.325  -9.972  1.00  0.00           O  
HETATM 2058  H1  HOH B 678      11.616   5.190  -9.774  1.00  0.00           H  
HETATM 2059  H2  HOH B 678      11.862   3.959 -10.620  1.00  0.00           H  
HETATM 2060  O   HOH B 679       6.506   1.103   7.714  1.00  0.00           O  
HETATM 2061  H1  HOH B 679       6.952   0.984   6.876  1.00  0.00           H  
HETATM 2062  H2  HOH B 679       6.304   0.214   8.007  1.00  0.00           H  
HETATM 2063  O   HOH B 680       7.374  20.576   0.436  1.00  0.00           O  
HETATM 2064  H1  HOH B 680       6.437  20.574   0.630  1.00  0.00           H  
HETATM 2065  H2  HOH B 680       7.497  19.836  -0.159  1.00  0.00           H  
HETATM 2066  O   HOH B 681      10.402   8.730   7.392  1.00  0.00           O  
HETATM 2067  H1  HOH B 681      11.149   8.323   6.953  1.00  0.00           H  
HETATM 2068  H2  HOH B 681      10.487   8.463   8.307  1.00  0.00           H  
HETATM 2069  O   HOH B 682     -13.967  -1.498 -11.293  1.00  0.00           O  
HETATM 2070  H1  HOH B 682     -14.288  -1.915 -12.093  1.00  0.00           H  
HETATM 2071  H2  HOH B 682     -14.595  -1.757 -10.619  1.00  0.00           H  
HETATM 2072  O   HOH B 683      11.031  22.648 -14.296  1.00  0.00           O  
HETATM 2073  H1  HOH B 683      11.851  22.297 -13.949  1.00  0.00           H  
HETATM 2074  H2  HOH B 683      10.651  23.137 -13.566  1.00  0.00           H  
HETATM 2075  O   HOH B 684       8.575  17.297   2.848  1.00  0.00           O  
HETATM 2076  H1  HOH B 684       8.595  16.511   3.395  1.00  0.00           H  
HETATM 2077  H2  HOH B 684       9.468  17.378   2.512  1.00  0.00           H  
HETATM 2078  O   HOH B 685      11.728  21.798  12.838  1.00  0.00           O  
HETATM 2079  H1  HOH B 685      11.185  22.329  13.422  1.00  0.00           H  
HETATM 2080  H2  HOH B 685      12.388  22.407  12.506  1.00  0.00           H  
HETATM 2081  O   HOH B 686      -9.519  15.285   9.859  1.00  0.00           O  
HETATM 2082  H1  HOH B 686      -9.058  16.063   9.546  1.00  0.00           H  
HETATM 2083  H2  HOH B 686      -8.880  14.577   9.773  1.00  0.00           H  
HETATM 2084  O   HOH B 687       8.495  12.263 -13.754  1.00  0.00           O  
HETATM 2085  H1  HOH B 687       8.853  13.128 -13.955  1.00  0.00           H  
HETATM 2086  H2  HOH B 687       9.147  11.861 -13.179  1.00  0.00           H  
HETATM 2087  O   HOH B 688       9.564   8.890   3.719  1.00  0.00           O  
HETATM 2088  H1  HOH B 688       9.000   9.094   4.466  1.00  0.00           H  
HETATM 2089  H2  HOH B 688       9.347   9.555   3.066  1.00  0.00           H  
HETATM 2090  O   HOH B 689      12.208  -3.307 -14.731  1.00  0.00           O  
HETATM 2091  H1  HOH B 689      11.458  -3.880 -14.570  1.00  0.00           H  
HETATM 2092  H2  HOH B 689      11.890  -2.430 -14.520  1.00  0.00           H  
HETATM 2093  O   HOH B 690       1.908  -0.301   6.345  1.00  0.00           O  
HETATM 2094  H1  HOH B 690       2.246  -1.195   6.395  1.00  0.00           H  
HETATM 2095  H2  HOH B 690       2.559   0.174   5.828  1.00  0.00           H  
HETATM 2096  O   HOH B 691       2.952  -2.453  12.179  1.00  0.00           O  
HETATM 2097  H1  HOH B 691       3.765  -2.951  12.094  1.00  0.00           H  
HETATM 2098  H2  HOH B 691       2.905  -2.226  13.108  1.00  0.00           H  
HETATM 2099  O   HOH B 692      13.537   5.464  10.761  1.00  0.00           O  
HETATM 2100  H1  HOH B 692      13.705   4.908  11.522  1.00  0.00           H  
HETATM 2101  H2  HOH B 692      13.895   6.318  11.004  1.00  0.00           H  
HETATM 2102  O   HOH B 693       4.387   0.356   5.157  1.00  0.00           O  
HETATM 2103  H1  HOH B 693       4.730  -0.506   4.922  1.00  0.00           H  
HETATM 2104  H2  HOH B 693       5.166   0.891   5.309  1.00  0.00           H  
HETATM 2105  O   HOH B 694      13.733  -3.080   0.552  1.00  0.00           O  
HETATM 2106  H1  HOH B 694      13.556  -3.861   1.077  1.00  0.00           H  
HETATM 2107  H2  HOH B 694      13.226  -2.387   0.976  1.00  0.00           H  
HETATM 2108  O   HOH B 695      10.461   6.152  12.107  1.00  0.00           O  
HETATM 2109  H1  HOH B 695       9.752   5.987  12.728  1.00  0.00           H  
HETATM 2110  H2  HOH B 695      11.222   6.342  12.655  1.00  0.00           H  
HETATM 2111  O   HOH B 696       2.199   1.379   8.602  1.00  0.00           O  
HETATM 2112  H1  HOH B 696       2.077   0.430   8.572  1.00  0.00           H  
HETATM 2113  H2  HOH B 696       1.335   1.725   8.828  1.00  0.00           H  
HETATM 2114  O   HOH B 697       5.883   9.437   9.900  1.00  0.00           O  
HETATM 2115  H1  HOH B 697       6.561   9.257  10.551  1.00  0.00           H  
HETATM 2116  H2  HOH B 697       5.706   8.587   9.496  1.00  0.00           H  
HETATM 2117  O   HOH B 698      14.169  -3.652  13.188  1.00  0.00           O  
HETATM 2118  H1  HOH B 698      13.631  -3.322  13.907  1.00  0.00           H  
HETATM 2119  H2  HOH B 698      14.039  -3.020  12.481  1.00  0.00           H  
HETATM 2120  O   HOH B 699       8.320  -1.539 -10.449  1.00  0.00           O  
HETATM 2121  H1  HOH B 699       8.204  -1.723 -11.381  1.00  0.00           H  
HETATM 2122  H2  HOH B 699       8.567  -2.381 -10.067  1.00  0.00           H  
HETATM 2123  O   HOH B 700      13.017  -1.265   8.453  1.00  0.00           O  
HETATM 2124  H1  HOH B 700      13.548  -0.581   8.862  1.00  0.00           H  
HETATM 2125  H2  HOH B 700      13.590  -2.031   8.428  1.00  0.00           H  
HETATM 2126  O   HOH B 701     -13.164  -2.455  13.474  1.00  0.00           O  
HETATM 2127  H1  HOH B 701     -13.341  -1.516  13.517  1.00  0.00           H  
HETATM 2128  H2  HOH B 701     -13.676  -2.763  12.726  1.00  0.00           H  
HETATM 2129  O   HOH B 702      -5.791   5.560   1.659  1.00  0.00           O  
HETATM 2130  H1  HOH B 702      -5.480   4.978   2.352  1.00  0.00           H  
HETATM 2131  H2  HOH B 702      -5.558   5.110   0.846  1.00  0.00           H  
HETATM 2132  O   HOH B 703     -13.427   9.716   9.192  1.00  0.00           O  
HETATM 2133  H1  HOH B 703     -14.188   9.223   8.887  1.00  0.00           H  
HETATM 2134  H2  HOH B 703     -12.674   9.206   8.893  1.00  0.00           H  
HETATM 2135  O   HOH B 704       4.455   9.974  13.458  1.00  0.00           O  
HETATM 2136  H1  HOH B 704       4.241   9.059  13.279  1.00  0.00           H  
HETATM 2137  H2  HOH B 704       4.896   9.956  14.308  1.00  0.00           H  
HETATM 2138  O   HOH B 705       4.322   2.958   7.889  1.00  0.00           O  
HETATM 2139  H1  HOH B 705       5.120   2.430   7.936  1.00  0.00           H  
HETATM 2140  H2  HOH B 705       3.623   2.359   8.153  1.00  0.00           H  
HETATM 2141  O   HOH B 706       7.925   6.475  -1.327  1.00  0.00           O  
HETATM 2142  H1  HOH B 706       7.626   6.382  -2.231  1.00  0.00           H  
HETATM 2143  H2  HOH B 706       8.185   7.393  -1.253  1.00  0.00           H  
HETATM 2144  O   HOH B 707       6.246  12.213  11.904  1.00  0.00           O  
HETATM 2145  H1  HOH B 707       6.005  12.972  12.435  1.00  0.00           H  
HETATM 2146  H2  HOH B 707       5.525  11.595  12.026  1.00  0.00           H  
HETATM 2147  O   HOH B 708       4.979  14.408  13.033  1.00  0.00           O  
HETATM 2148  H1  HOH B 708       5.126  14.687  13.936  1.00  0.00           H  
HETATM 2149  H2  HOH B 708       4.884  15.224  12.541  1.00  0.00           H  
HETATM 2150  O   HOH B 709       7.416   0.848   5.212  1.00  0.00           O  
HETATM 2151  H1  HOH B 709       7.891   1.544   4.758  1.00  0.00           H  
HETATM 2152  H2  HOH B 709       7.902   0.050   5.002  1.00  0.00           H  
HETATM 2153  O   HOH B 710     -15.560   0.928   9.516  1.00  0.00           O  
HETATM 2154  H1  HOH B 710     -14.680   1.062   9.162  1.00  0.00           H  
HETATM 2155  H2  HOH B 710     -16.003   1.766   9.381  1.00  0.00           H  
HETATM 2156  O   HOH B 711       5.602  -2.033  -5.283  1.00  0.00           O  
HETATM 2157  H1  HOH B 711       6.490  -1.815  -5.000  1.00  0.00           H  
HETATM 2158  H2  HOH B 711       5.276  -1.229  -5.689  1.00  0.00           H  
HETATM 2159  O   HOH B 712     -10.403   5.310  -7.972  1.00  0.00           O  
HETATM 2160  H1  HOH B 712     -10.836   4.677  -7.398  1.00  0.00           H  
HETATM 2161  H2  HOH B 712     -10.106   6.003  -7.383  1.00  0.00           H  
HETATM 2162  O   HOH B 713      -9.629  -0.207  -2.530  1.00  0.00           O  
HETATM 2163  H1  HOH B 713      -8.919  -0.320  -3.162  1.00  0.00           H  
HETATM 2164  H2  HOH B 713      -9.701   0.740  -2.416  1.00  0.00           H  
HETATM 2165  O   HOH B 714      10.197   7.973   9.862  1.00  0.00           O  
HETATM 2166  H1  HOH B 714      10.239   7.351  10.589  1.00  0.00           H  
HETATM 2167  H2  HOH B 714       9.673   8.699  10.199  1.00  0.00           H  
HETATM 2168  O   HOH B 715     -15.172   3.520  -1.622  1.00  0.00           O  
HETATM 2169  H1  HOH B 715     -15.854   3.535  -0.950  1.00  0.00           H  
HETATM 2170  H2  HOH B 715     -15.456   2.843  -2.237  1.00  0.00           H  
HETATM 2171  O   HOH B 716       6.326   7.701   0.598  1.00  0.00           O  
HETATM 2172  H1  HOH B 716       6.967   7.133   0.170  1.00  0.00           H  
HETATM 2173  H2  HOH B 716       6.809   8.105   1.319  1.00  0.00           H  
HETATM 2174  O   HOH B 717     -12.544   9.663   1.922  1.00  0.00           O  
HETATM 2175  H1  HOH B 717     -12.393  10.490   2.379  1.00  0.00           H  
HETATM 2176  H2  HOH B 717     -13.357   9.802   1.436  1.00  0.00           H  
HETATM 2177  O   HOH B 718       8.433  -2.530   5.603  1.00  0.00           O  
HETATM 2178  H1  HOH B 718       8.907  -1.770   5.264  1.00  0.00           H  
HETATM 2179  H2  HOH B 718       8.861  -2.727   6.436  1.00  0.00           H  
HETATM 2180  O   HOH B 719     -15.807   2.982  11.930  1.00  0.00           O  
HETATM 2181  H1  HOH B 719     -15.241   3.251  11.206  1.00  0.00           H  
HETATM 2182  H2  HOH B 719     -15.228   2.503  12.523  1.00  0.00           H  
HETATM 2183  O   HOH B 720      -1.939   0.207   0.119  1.00  0.00           O  
HETATM 2184  H1  HOH B 720      -1.436   0.602  -0.593  1.00  0.00           H  
HETATM 2185  H2  HOH B 720      -2.253   0.952   0.632  1.00  0.00           H  
HETATM 2186  O   HOH B 721      12.507   6.271  13.829  1.00  0.00           O  
HETATM 2187  H1  HOH B 721      13.357   6.710  13.825  1.00  0.00           H  
HETATM 2188  H2  HOH B 721      12.524   5.722  14.613  1.00  0.00           H  
HETATM 2189  O   HOH B 722     -11.767   8.070   4.576  1.00  0.00           O  
HETATM 2190  H1  HOH B 722     -12.357   8.800   4.761  1.00  0.00           H  
HETATM 2191  H2  HOH B 722     -11.811   7.961   3.626  1.00  0.00           H  
HETATM 2192  O   HOH B 723       3.672   2.849   4.445  1.00  0.00           O  
HETATM 2193  H1  HOH B 723       3.289   3.652   4.798  1.00  0.00           H  
HETATM 2194  H2  HOH B 723       3.431   2.170   5.076  1.00  0.00           H  
HETATM 2195  O   HOH B 724       1.535  -4.004  -1.257  1.00  0.00           O  
HETATM 2196  H1  HOH B 724       1.776  -4.562  -0.517  1.00  0.00           H  
HETATM 2197  H2  HOH B 724       1.315  -3.161  -0.860  1.00  0.00           H  
HETATM 2198  O   HOH B 725     -10.220   8.071  10.617  1.00  0.00           O  
HETATM 2199  H1  HOH B 725     -10.830   7.436  10.240  1.00  0.00           H  
HETATM 2200  H2  HOH B 725      -9.413   7.576  10.754  1.00  0.00           H  
HETATM 2201  O   HOH B 726      -9.505  -2.600   8.341  1.00  0.00           O  
HETATM 2202  H1  HOH B 726      -8.649  -2.812   8.714  1.00  0.00           H  
HETATM 2203  H2  HOH B 726     -10.054  -2.401   9.099  1.00  0.00           H  
HETATM 2204  O   HOH B 727     -15.030   7.878   8.005  1.00  0.00           O  
HETATM 2205  H1  HOH B 727     -15.969   7.702   8.061  1.00  0.00           H  
HETATM 2206  H2  HOH B 727     -14.700   7.225   7.388  1.00  0.00           H  
HETATM 2207  O   HOH B 728     -13.627   6.259   6.152  1.00  0.00           O  
HETATM 2208  H1  HOH B 728     -12.903   6.803   5.843  1.00  0.00           H  
HETATM 2209  H2  HOH B 728     -14.362   6.493   5.586  1.00  0.00           H  
HETATM 2210  O   HOH B 729      11.793   2.050  -8.143  1.00  0.00           O  
HETATM 2211  H1  HOH B 729      11.398   2.810  -8.571  1.00  0.00           H  
HETATM 2212  H2  HOH B 729      11.772   1.363  -8.809  1.00  0.00           H  
HETATM 2213  O   HOH B 730     -11.042   1.960 -15.159  1.00  0.00           O  
HETATM 2214  H1  HOH B 730     -11.131   2.896 -14.980  1.00  0.00           H  
HETATM 2215  H2  HOH B 730     -10.101   1.794 -15.104  1.00  0.00           H  
HETATM 2216  O   HOH B 731     -12.102  -0.952  -0.797  1.00  0.00           O  
HETATM 2217  H1  HOH B 731     -11.394  -0.499  -1.256  1.00  0.00           H  
HETATM 2218  H2  HOH B 731     -12.834  -0.335  -0.816  1.00  0.00           H  
HETATM 2219  O   HOH B 732      -1.313   2.349   4.971  1.00  0.00           O  
HETATM 2220  H1  HOH B 732      -1.254   3.301   5.048  1.00  0.00           H  
HETATM 2221  H2  HOH B 732      -1.283   2.182   4.029  1.00  0.00           H  
HETATM 2222  O   HOH B 733     -13.247  23.202   5.802  1.00  0.00           O  
HETATM 2223  H1  HOH B 733     -13.914  22.517   5.784  1.00  0.00           H  
HETATM 2224  H2  HOH B 733     -13.537  23.837   5.147  1.00  0.00           H  
HETATM 2225  O   HOH B 734       3.959  10.817   6.146  1.00  0.00           O  
HETATM 2226  H1  HOH B 734       4.594  11.012   6.835  1.00  0.00           H  
HETATM 2227  H2  HOH B 734       3.726  11.672   5.784  1.00  0.00           H  
HETATM 2228  O   HOH B 735      11.454   6.136   5.912  1.00  0.00           O  
HETATM 2229  H1  HOH B 735      10.673   5.649   6.175  1.00  0.00           H  
HETATM 2230  H2  HOH B 735      12.024   6.110   6.680  1.00  0.00           H  
HETATM 2231  O   HOH B 736     -13.971  -1.687   1.842  1.00  0.00           O  
HETATM 2232  H1  HOH B 736     -14.413  -2.133   1.119  1.00  0.00           H  
HETATM 2233  H2  HOH B 736     -14.600  -1.029   2.138  1.00  0.00           H  
HETATM 2234  O   HOH B 737     -11.895  -3.107  -9.979  1.00  0.00           O  
HETATM 2235  H1  HOH B 737     -10.941  -3.030  -9.946  1.00  0.00           H  
HETATM 2236  H2  HOH B 737     -12.178  -2.362 -10.509  1.00  0.00           H  
HETATM 2237  O   HOH B 738       6.629   4.110   6.244  1.00  0.00           O  
HETATM 2238  H1  HOH B 738       6.040   4.860   6.154  1.00  0.00           H  
HETATM 2239  H2  HOH B 738       6.082   3.420   6.621  1.00  0.00           H  
HETATM 2240  O   HOH B 739      12.932  14.307   4.861  1.00  0.00           O  
HETATM 2241  H1  HOH B 739      13.522  14.617   5.547  1.00  0.00           H  
HETATM 2242  H2  HOH B 739      12.826  15.058   4.277  1.00  0.00           H  
HETATM 2243  O   HOH B 740       2.835  19.455 -14.803  1.00  0.00           O  
HETATM 2244  H1  HOH B 740       2.932  20.357 -14.497  1.00  0.00           H  
HETATM 2245  H2  HOH B 740       3.516  19.354 -15.469  1.00  0.00           H  
HETATM 2246  O   HOH B 741       8.639   9.072  -2.087  1.00  0.00           O  
HETATM 2247  H1  HOH B 741       8.057   9.801  -2.300  1.00  0.00           H  
HETATM 2248  H2  HOH B 741       9.201   9.410  -1.389  1.00  0.00           H  
HETATM 2249  O   HOH B 742       6.866   9.331 -11.232  1.00  0.00           O  
HETATM 2250  H1  HOH B 742       6.208   9.842 -11.704  1.00  0.00           H  
HETATM 2251  H2  HOH B 742       6.809   8.455 -11.613  1.00  0.00           H  
HETATM 2252  O   HOH B 743       3.873  -6.187   1.717  1.00  0.00           O  
HETATM 2253  H1  HOH B 743       4.171  -5.897   0.855  1.00  0.00           H  
HETATM 2254  H2  HOH B 743       2.999  -5.809   1.809  1.00  0.00           H  
HETATM 2255  O   HOH B 744       8.897  19.938   4.248  1.00  0.00           O  
HETATM 2256  H1  HOH B 744       9.631  19.488   3.829  1.00  0.00           H  
HETATM 2257  H2  HOH B 744       8.121  19.597   3.802  1.00  0.00           H  
HETATM 2258  O   HOH B 745       6.290  23.485 -11.230  1.00  0.00           O  
HETATM 2259  H1  HOH B 745       5.811  24.307 -11.134  1.00  0.00           H  
HETATM 2260  H2  HOH B 745       6.612  23.290 -10.350  1.00  0.00           H  
HETATM 2261  O   HOH B 746       4.097  17.752  -1.960  1.00  0.00           O  
HETATM 2262  H1  HOH B 746       4.597  17.895  -2.764  1.00  0.00           H  
HETATM 2263  H2  HOH B 746       4.699  17.281  -1.384  1.00  0.00           H  
HETATM 2264  O   HOH B 747       0.556  -3.653  -8.484  1.00  0.00           O  
HETATM 2265  H1  HOH B 747       0.817  -4.529  -8.767  1.00  0.00           H  
HETATM 2266  H2  HOH B 747       1.376  -3.226  -8.238  1.00  0.00           H  
HETATM 2267  O   HOH B 748       2.174  -2.597  -6.697  1.00  0.00           O  
HETATM 2268  H1  HOH B 748       2.341  -1.667  -6.541  1.00  0.00           H  
HETATM 2269  H2  HOH B 748       2.014  -2.962  -5.827  1.00  0.00           H  
HETATM 2270  O   HOH B 749       4.648  17.862 -12.696  1.00  0.00           O  
HETATM 2271  H1  HOH B 749       3.924  18.351 -13.085  1.00  0.00           H  
HETATM 2272  H2  HOH B 749       4.569  18.024 -11.756  1.00  0.00           H  
HETATM 2273  O   HOH B 750       6.018  -6.234   3.886  1.00  0.00           O  
HETATM 2274  H1  HOH B 750       6.630  -6.448   3.181  1.00  0.00           H  
HETATM 2275  H2  HOH B 750       5.275  -5.825   3.442  1.00  0.00           H  
HETATM 2276  O   HOH B 751      11.468  15.169  -7.394  1.00  0.00           O  
HETATM 2277  H1  HOH B 751      11.336  15.753  -6.647  1.00  0.00           H  
HETATM 2278  H2  HOH B 751      10.685  14.619  -7.411  1.00  0.00           H  
HETATM 2279  O   HOH B 752       5.433  -4.135 -10.781  1.00  0.00           O  
HETATM 2280  H1  HOH B 752       5.430  -3.586  -9.996  1.00  0.00           H  
HETATM 2281  H2  HOH B 752       5.880  -3.606 -11.442  1.00  0.00           H  
HETATM 2282  O   HOH B 753       6.327   3.894   0.700  1.00  0.00           O  
HETATM 2283  H1  HOH B 753       6.302   4.073  -0.241  1.00  0.00           H  
HETATM 2284  H2  HOH B 753       7.207   3.549   0.855  1.00  0.00           H  
HETATM 2285  O   HOH B 754       0.928  11.845  -2.165  1.00  0.00           O  
HETATM 2286  H1  HOH B 754       1.048  11.255  -2.909  1.00  0.00           H  
HETATM 2287  H2  HOH B 754       1.766  12.298  -2.081  1.00  0.00           H  
HETATM 2288  O   HOH B 755      12.183  11.186  -6.159  1.00  0.00           O  
HETATM 2289  H1  HOH B 755      12.066  11.052  -5.219  1.00  0.00           H  
HETATM 2290  H2  HOH B 755      12.627  12.032  -6.227  1.00  0.00           H  
HETATM 2291  O   HOH B 756     -14.648  19.358  -1.549  1.00  0.00           O  
HETATM 2292  H1  HOH B 756     -15.472  18.994  -1.227  1.00  0.00           H  
HETATM 2293  H2  HOH B 756     -14.450  18.846  -2.333  1.00  0.00           H  
HETATM 2294  O   HOH B 757     -13.747  23.442   3.122  1.00  0.00           O  
HETATM 2295  H1  HOH B 757     -13.434  22.538   3.135  1.00  0.00           H  
HETATM 2296  H2  HOH B 757     -14.170  23.537   2.268  1.00  0.00           H  
HETATM 2297  O   HOH B 758     -14.525  12.215   4.520  1.00  0.00           O  
HETATM 2298  H1  HOH B 758     -15.410  12.535   4.346  1.00  0.00           H  
HETATM 2299  H2  HOH B 758     -14.646  11.300   4.775  1.00  0.00           H  
HETATM 2300  O   HOH B 759     -13.601  22.088 -12.012  1.00  0.00           O  
HETATM 2301  H1  HOH B 759     -14.033  22.529 -12.743  1.00  0.00           H  
HETATM 2302  H2  HOH B 759     -13.214  22.798 -11.499  1.00  0.00           H  
HETATM 2303  O   HOH B 760       1.778  13.369  -8.587  1.00  0.00           O  
HETATM 2304  H1  HOH B 760       0.890  13.024  -8.493  1.00  0.00           H  
HETATM 2305  H2  HOH B 760       2.040  13.118  -9.473  1.00  0.00           H  
HETATM 2306  O   HOH B 761       9.821  19.109  13.266  1.00  0.00           O  
HETATM 2307  H1  HOH B 761      10.669  18.670  13.190  1.00  0.00           H  
HETATM 2308  H2  HOH B 761       9.363  18.887  12.455  1.00  0.00           H  
HETATM 2309  O   HOH B 762      10.994  11.318  -1.961  1.00  0.00           O  
HETATM 2310  H1  HOH B 762      10.598  11.538  -1.117  1.00  0.00           H  
HETATM 2311  H2  HOH B 762      11.131  10.371  -1.921  1.00  0.00           H  
HETATM 2312  O   HOH B 763       4.251  17.301 -10.068  1.00  0.00           O  
HETATM 2313  H1  HOH B 763       3.778  16.469 -10.051  1.00  0.00           H  
HETATM 2314  H2  HOH B 763       5.165  17.060  -9.917  1.00  0.00           H  
HETATM 2315  O   HOH B 764       7.363  15.380  -2.029  1.00  0.00           O  
HETATM 2316  H1  HOH B 764       6.888  15.364  -2.860  1.00  0.00           H  
HETATM 2317  H2  HOH B 764       8.271  15.194  -2.268  1.00  0.00           H  
HETATM 2318  O   HOH B 765       5.845  20.778 -11.586  1.00  0.00           O  
HETATM 2319  H1  HOH B 765       6.152  20.457 -12.434  1.00  0.00           H  
HETATM 2320  H2  HOH B 765       6.120  21.695 -11.563  1.00  0.00           H  
HETATM 2321  O   HOH B 766       6.885  16.937  -9.271  1.00  0.00           O  
HETATM 2322  H1  HOH B 766       6.833  16.153  -8.724  1.00  0.00           H  
HETATM 2323  H2  HOH B 766       7.803  16.984  -9.538  1.00  0.00           H  
HETATM 2324  O   HOH B 767     -12.945  16.996   6.184  1.00  0.00           O  
HETATM 2325  H1  HOH B 767     -12.792  17.365   5.315  1.00  0.00           H  
HETATM 2326  H2  HOH B 767     -13.134  17.754   6.737  1.00  0.00           H  
HETATM 2327  O   HOH B 768       9.548  -2.999  -3.110  1.00  0.00           O  
HETATM 2328  H1  HOH B 768       9.175  -3.606  -3.749  1.00  0.00           H  
HETATM 2329  H2  HOH B 768      10.404  -2.767  -3.470  1.00  0.00           H  
HETATM 2330  O   HOH B 769     -12.628  20.522   0.052  1.00  0.00           O  
HETATM 2331  H1  HOH B 769     -13.269  20.048  -0.477  1.00  0.00           H  
HETATM 2332  H2  HOH B 769     -12.565  21.383  -0.361  1.00  0.00           H  
HETATM 2333  O   HOH B 770       8.431  15.580 -11.785  1.00  0.00           O  
HETATM 2334  H1  HOH B 770       9.076  16.203 -11.451  1.00  0.00           H  
HETATM 2335  H2  HOH B 770       8.756  15.339 -12.652  1.00  0.00           H  
HETATM 2336  O   HOH B 771       9.642  10.274 -11.790  1.00  0.00           O  
HETATM 2337  H1  HOH B 771       9.749   9.618 -12.479  1.00  0.00           H  
HETATM 2338  H2  HOH B 771       8.808  10.052 -11.375  1.00  0.00           H  
HETATM 2339  O   HOH B 772     -14.473  18.133  13.456  1.00  0.00           O  
HETATM 2340  H1  HOH B 772     -14.929  17.343  13.745  1.00  0.00           H  
HETATM 2341  H2  HOH B 772     -13.562  17.859  13.348  1.00  0.00           H  
HETATM 2342  O   HOH B 773       9.992  14.644   7.730  1.00  0.00           O  
HETATM 2343  H1  HOH B 773      10.257  15.447   7.282  1.00  0.00           H  
HETATM 2344  H2  HOH B 773       9.347  14.245   7.147  1.00  0.00           H  
HETATM 2345  O   HOH B 774      12.391   8.797  -1.395  1.00  0.00           O  
HETATM 2346  H1  HOH B 774      12.647   7.908  -1.639  1.00  0.00           H  
HETATM 2347  H2  HOH B 774      13.025   9.360  -1.841  1.00  0.00           H  
HETATM 2348  O   HOH B 775       5.816  11.431  -6.529  1.00  0.00           O  
HETATM 2349  H1  HOH B 775       5.006  11.719  -6.108  1.00  0.00           H  
HETATM 2350  H2  HOH B 775       5.526  10.924  -7.287  1.00  0.00           H  
HETATM 2351  O   HOH B 776       5.628  15.052  -4.613  1.00  0.00           O  
HETATM 2352  H1  HOH B 776       4.691  15.135  -4.436  1.00  0.00           H  
HETATM 2353  H2  HOH B 776       5.675  14.676  -5.492  1.00  0.00           H  
HETATM 2354  O   HOH B 777       4.260  19.717  12.860  1.00  0.00           O  
HETATM 2355  H1  HOH B 777       3.374  20.073  12.797  1.00  0.00           H  
HETATM 2356  H2  HOH B 777       4.701  20.029  12.070  1.00  0.00           H  
HETATM 2357  O   HOH B 778       7.087  13.066   1.859  1.00  0.00           O  
HETATM 2358  H1  HOH B 778       6.620  13.817   1.491  1.00  0.00           H  
HETATM 2359  H2  HOH B 778       7.745  13.453   2.437  1.00  0.00           H  
HETATM 2360  O   HOH B 779       4.032  15.294  -7.929  1.00  0.00           O  
HETATM 2361  H1  HOH B 779       3.437  14.626  -8.270  1.00  0.00           H  
HETATM 2362  H2  HOH B 779       4.830  14.814  -7.710  1.00  0.00           H  
HETATM 2363  O   HOH B 780       8.023  11.502  -5.007  1.00  0.00           O  
HETATM 2364  H1  HOH B 780       8.472  10.688  -5.234  1.00  0.00           H  
HETATM 2365  H2  HOH B 780       7.272  11.534  -5.600  1.00  0.00           H  
HETATM 2366  O   HOH B 781      11.790  19.590  -9.013  1.00  0.00           O  
HETATM 2367  H1  HOH B 781      12.077  18.687  -8.883  1.00  0.00           H  
HETATM 2368  H2  HOH B 781      11.715  19.684  -9.963  1.00  0.00           H  
HETATM 2369  O   HOH B 782      11.473  18.977   3.341  1.00  0.00           O  
HETATM 2370  H1  HOH B 782      11.550  18.345   2.627  1.00  0.00           H  
HETATM 2371  H2  HOH B 782      12.262  19.514   3.273  1.00  0.00           H  
HETATM 2372  O   HOH B 783      13.317   9.004   1.864  1.00  0.00           O  
HETATM 2373  H1  HOH B 783      12.987   8.798   2.738  1.00  0.00           H  
HETATM 2374  H2  HOH B 783      12.877   8.379   1.288  1.00  0.00           H  
HETATM 2375  O   HOH B 784       1.344  16.464   2.149  1.00  0.00           O  
HETATM 2376  H1  HOH B 784       1.200  15.769   1.506  1.00  0.00           H  
HETATM 2377  H2  HOH B 784       1.095  17.268   1.694  1.00  0.00           H  
HETATM 2378  O   HOH B 785       9.835  -4.105 -13.246  1.00  0.00           O  
HETATM 2379  H1  HOH B 785       9.016  -3.612 -13.291  1.00  0.00           H  
HETATM 2380  H2  HOH B 785       9.598  -4.927 -12.817  1.00  0.00           H  
HETATM 2381  O   HOH B 786      12.157  10.232 -10.559  1.00  0.00           O  
HETATM 2382  H1  HOH B 786      11.484  10.199 -11.239  1.00  0.00           H  
HETATM 2383  H2  HOH B 786      12.546  11.103 -10.648  1.00  0.00           H  
HETATM 2384  O   HOH B 787       2.481   5.202   2.611  1.00  0.00           O  
HETATM 2385  H1  HOH B 787       2.432   5.443   3.536  1.00  0.00           H  
HETATM 2386  H2  HOH B 787       3.347   5.499   2.332  1.00  0.00           H  
HETATM 2387  O   HOH B 788      -3.886  -2.065  -0.054  1.00  0.00           O  
HETATM 2388  H1  HOH B 788      -4.623  -1.859   0.522  1.00  0.00           H  
HETATM 2389  H2  HOH B 788      -3.184  -1.484   0.238  1.00  0.00           H  
HETATM 2390  O   HOH B 789       8.947  23.467 -12.255  1.00  0.00           O  
HETATM 2391  H1  HOH B 789       8.000  23.354 -12.179  1.00  0.00           H  
HETATM 2392  H2  HOH B 789       9.301  23.058 -11.465  1.00  0.00           H  
HETATM 2393  O   HOH B 790       8.474  22.223  -6.849  1.00  0.00           O  
HETATM 2394  H1  HOH B 790       9.306  21.750  -6.834  1.00  0.00           H  
HETATM 2395  H2  HOH B 790       7.843  21.610  -6.472  1.00  0.00           H  
HETATM 2396  O   HOH B 791      11.949  22.097  -7.934  1.00  0.00           O  
HETATM 2397  H1  HOH B 791      11.886  21.145  -8.015  1.00  0.00           H  
HETATM 2398  H2  HOH B 791      11.874  22.262  -6.994  1.00  0.00           H  
HETATM 2399  O   HOH B 792      11.037  16.991   1.597  1.00  0.00           O  
HETATM 2400  H1  HOH B 792      11.366  17.284   0.747  1.00  0.00           H  
HETATM 2401  H2  HOH B 792      10.760  16.087   1.449  1.00  0.00           H  
HETATM 2402  O   HOH B 793      12.962  17.171 -13.388  1.00  0.00           O  
HETATM 2403  H1  HOH B 793      13.866  17.476 -13.320  1.00  0.00           H  
HETATM 2404  H2  HOH B 793      12.549  17.778 -14.002  1.00  0.00           H  
HETATM 2405  O   HOH B 794       2.421  23.088  -1.671  1.00  0.00           O  
HETATM 2406  H1  HOH B 794       3.144  23.711  -1.603  1.00  0.00           H  
HETATM 2407  H2  HOH B 794       2.840  22.257  -1.893  1.00  0.00           H  
HETATM 2408  O   HOH B 795     -14.798   9.647   5.476  1.00  0.00           O  
HETATM 2409  H1  HOH B 795     -14.661   9.401   6.391  1.00  0.00           H  
HETATM 2410  H2  HOH B 795     -15.638   9.250   5.244  1.00  0.00           H  
HETATM 2411  O   HOH B 796      14.031  20.789   2.632  1.00  0.00           O  
HETATM 2412  H1  HOH B 796      13.870  21.253   1.810  1.00  0.00           H  
HETATM 2413  H2  HOH B 796      13.583  21.313   3.295  1.00  0.00           H  
HETATM 2414  O   HOH B 797      -8.547  17.384   1.997  1.00  0.00           O  
HETATM 2415  H1  HOH B 797      -8.721  18.196   1.523  1.00  0.00           H  
HETATM 2416  H2  HOH B 797      -8.198  16.788   1.334  1.00  0.00           H  
HETATM 2417  O   HOH B 798     -10.868  14.359   4.814  1.00  0.00           O  
HETATM 2418  H1  HOH B 798     -10.782  15.287   5.032  1.00  0.00           H  
HETATM 2419  H2  HOH B 798     -10.794  13.907   5.654  1.00  0.00           H  
HETATM 2420  O   HOH B 799       9.622  19.764  -3.747  1.00  0.00           O  
HETATM 2421  H1  HOH B 799       9.371  19.351  -4.573  1.00  0.00           H  
HETATM 2422  H2  HOH B 799       8.996  20.480  -3.637  1.00  0.00           H  
HETATM 2423  O   HOH B 800      -0.220  17.216 -12.484  1.00  0.00           O  
HETATM 2424  H1  HOH B 800       0.263  17.034 -13.290  1.00  0.00           H  
HETATM 2425  H2  HOH B 800      -0.315  16.361 -12.064  1.00  0.00           H  
HETATM 2426  O   HOH B 801      -2.170  21.673  -0.157  1.00  0.00           O  
HETATM 2427  H1  HOH B 801      -1.234  21.604   0.030  1.00  0.00           H  
HETATM 2428  H2  HOH B 801      -2.417  20.804  -0.473  1.00  0.00           H  
HETATM 2429  O   HOH B 802       9.486  18.913 -13.709  1.00  0.00           O  
HETATM 2430  H1  HOH B 802       8.575  18.622 -13.693  1.00  0.00           H  
HETATM 2431  H2  HOH B 802       9.707  18.959 -14.639  1.00  0.00           H  
HETATM 2432  O   HOH B 803       5.473  20.920  -8.972  1.00  0.00           O  
HETATM 2433  H1  HOH B 803       5.738  20.693  -9.863  1.00  0.00           H  
HETATM 2434  H2  HOH B 803       5.855  21.784  -8.820  1.00  0.00           H  
HETATM 2435  O   HOH B 804       1.373  20.615  12.685  1.00  0.00           O  
HETATM 2436  H1  HOH B 804       0.712  20.863  13.331  1.00  0.00           H  
HETATM 2437  H2  HOH B 804       0.871  20.248  11.957  1.00  0.00           H  
HETATM 2438  O   HOH B 805       0.366  -1.682   0.251  1.00  0.00           O  
HETATM 2439  H1  HOH B 805       0.400  -1.736   1.206  1.00  0.00           H  
HETATM 2440  H2  HOH B 805      -0.228  -0.952   0.074  1.00  0.00           H  
HETATM 2441  O   HOH B 806     -12.801  21.217  -3.253  1.00  0.00           O  
HETATM 2442  H1  HOH B 806     -13.657  20.792  -3.305  1.00  0.00           H  
HETATM 2443  H2  HOH B 806     -12.413  21.084  -4.117  1.00  0.00           H  
HETATM 2444  O   HOH B 807      13.011  12.955 -11.658  1.00  0.00           O  
HETATM 2445  H1  HOH B 807      13.879  12.577 -11.803  1.00  0.00           H  
HETATM 2446  H2  HOH B 807      12.481  12.622 -12.382  1.00  0.00           H  
HETATM 2447  O   HOH B 808      11.639  12.644 -13.978  1.00  0.00           O  
HETATM 2448  H1  HOH B 808      12.132  12.929 -14.748  1.00  0.00           H  
HETATM 2449  H2  HOH B 808      11.666  11.688 -14.016  1.00  0.00           H  
HETATM 2450  O   HOH B 809     -15.510  19.626 -11.878  1.00  0.00           O  
HETATM 2451  H1  HOH B 809     -15.078  19.084 -12.539  1.00  0.00           H  
HETATM 2452  H2  HOH B 809     -14.837  20.247 -11.600  1.00  0.00           H  
HETATM 2453  O   HOH B 810       6.226  14.019  -7.234  1.00  0.00           O  
HETATM 2454  H1  HOH B 810       6.111  13.075  -7.131  1.00  0.00           H  
HETATM 2455  H2  HOH B 810       6.731  14.113  -8.041  1.00  0.00           H  
HETATM 2456  O   HOH B 811       5.140  19.536  -3.974  1.00  0.00           O  
HETATM 2457  H1  HOH B 811       4.923  19.699  -4.892  1.00  0.00           H  
HETATM 2458  H2  HOH B 811       5.115  20.400  -3.564  1.00  0.00           H  
HETATM 2459  O   HOH B 812      11.676  -5.066  -9.253  1.00  0.00           O  
HETATM 2460  H1  HOH B 812      11.950  -4.583 -10.033  1.00  0.00           H  
HETATM 2461  H2  HOH B 812      12.333  -5.755  -9.154  1.00  0.00           H  
HETATM 2462  O   HOH B 813       2.812  14.647  -4.180  1.00  0.00           O  
HETATM 2463  H1  HOH B 813       2.609  14.017  -4.871  1.00  0.00           H  
HETATM 2464  H2  HOH B 813       2.190  15.361  -4.315  1.00  0.00           H  
HETATM 2465  O   HOH B 814      11.912  22.677  -5.082  1.00  0.00           O  
HETATM 2466  H1  HOH B 814      11.771  23.125  -4.248  1.00  0.00           H  
HETATM 2467  H2  HOH B 814      12.821  22.381  -5.046  1.00  0.00           H  
HETATM 2468  O   HOH B 815      -5.783  22.078   2.048  1.00  0.00           O  
HETATM 2469  H1  HOH B 815      -5.133  21.377   2.001  1.00  0.00           H  
HETATM 2470  H2  HOH B 815      -6.620  21.641   1.890  1.00  0.00           H  
HETATM 2471  O   HOH B 816     -15.058  18.839   4.306  1.00  0.00           O  
HETATM 2472  H1  HOH B 816     -14.130  18.622   4.393  1.00  0.00           H  
HETATM 2473  H2  HOH B 816     -15.090  19.470   3.588  1.00  0.00           H  
HETATM 2474  O   HOH B 817      -3.411  10.179  13.256  1.00  0.00           O  
HETATM 2475  H1  HOH B 817      -2.730  10.851  13.286  1.00  0.00           H  
HETATM 2476  H2  HOH B 817      -3.227   9.686  12.456  1.00  0.00           H  
HETATM 2477  O   HOH B 818      13.824   3.363 -11.581  1.00  0.00           O  
HETATM 2478  H1  HOH B 818      13.556   3.195 -12.484  1.00  0.00           H  
HETATM 2479  H2  HOH B 818      14.658   2.903 -11.488  1.00  0.00           H  
HETATM 2480  O   HOH B 819       9.259  22.306  -2.626  1.00  0.00           O  
HETATM 2481  H1  HOH B 819       9.987  21.820  -2.239  1.00  0.00           H  
HETATM 2482  H2  HOH B 819       9.669  23.066  -3.038  1.00  0.00           H  
HETATM 2483  O   HOH B 820      10.580  14.330   1.013  1.00  0.00           O  
HETATM 2484  H1  HOH B 820      10.279  13.490   0.667  1.00  0.00           H  
HETATM 2485  H2  HOH B 820      11.471  14.158   1.318  1.00  0.00           H  
HETATM 2486  O   HOH B 821     -14.760  23.713  -5.572  1.00  0.00           O  
HETATM 2487  H1  HOH B 821     -14.262  23.152  -6.168  1.00  0.00           H  
HETATM 2488  H2  HOH B 821     -15.603  23.837  -6.008  1.00  0.00           H  
HETATM 2489  O   HOH B 822     -15.552  -5.967  -9.376  1.00  0.00           O  
HETATM 2490  H1  HOH B 822     -15.547  -6.039 -10.331  1.00  0.00           H  
HETATM 2491  H2  HOH B 822     -15.007  -6.695  -9.078  1.00  0.00           H  
HETATM 2492  O   HOH B 823       4.425  20.068  -6.563  1.00  0.00           O  
HETATM 2493  H1  HOH B 823       4.702  20.123  -7.477  1.00  0.00           H  
HETATM 2494  H2  HOH B 823       4.198  20.967  -6.326  1.00  0.00           H  
HETATM 2495  O   HOH B 824       7.957  22.938  11.854  1.00  0.00           O  
HETATM 2496  H1  HOH B 824       8.182  22.410  12.620  1.00  0.00           H  
HETATM 2497  H2  HOH B 824       8.034  23.843  12.156  1.00  0.00           H  
HETATM 2498  O   HOH B 825       2.122  -4.748 -13.505  1.00  0.00           O  
HETATM 2499  H1  HOH B 825       2.137  -4.938 -12.567  1.00  0.00           H  
HETATM 2500  H2  HOH B 825       2.315  -5.588 -13.923  1.00  0.00           H  
HETATM 2501  O   HOH B 826       5.604  15.195 -12.317  1.00  0.00           O  
HETATM 2502  H1  HOH B 826       6.510  15.356 -12.054  1.00  0.00           H  
HETATM 2503  H2  HOH B 826       5.248  16.065 -12.494  1.00  0.00           H  
HETATM 2504  O   HOH B 827       9.153  11.889   0.010  1.00  0.00           O  
HETATM 2505  H1  HOH B 827       9.437  11.029   0.318  1.00  0.00           H  
HETATM 2506  H2  HOH B 827       8.582  12.216   0.705  1.00  0.00           H  
HETATM 2507  O   HOH B 828      10.259  16.831  -5.346  1.00  0.00           O  
HETATM 2508  H1  HOH B 828       9.360  16.653  -5.071  1.00  0.00           H  
HETATM 2509  H2  HOH B 828      10.197  17.633  -5.865  1.00  0.00           H  
HETATM 2510  O   HOH B 829      -7.835  -1.592  13.311  1.00  0.00           O  
HETATM 2511  H1  HOH B 829      -7.460  -1.507  14.187  1.00  0.00           H  
HETATM 2512  H2  HOH B 829      -8.318  -2.418  13.335  1.00  0.00           H  
HETATM 2513  O   HOH B 830     -15.130  16.787  -7.134  1.00  0.00           O  
HETATM 2514  H1  HOH B 830     -15.495  17.192  -7.920  1.00  0.00           H  
HETATM 2515  H2  HOH B 830     -15.824  16.865  -6.479  1.00  0.00           H  
HETATM 2516  O   HOH B 831       5.411  -3.399  12.198  1.00  0.00           O  
HETATM 2517  H1  HOH B 831       5.948  -3.980  12.737  1.00  0.00           H  
HETATM 2518  H2  HOH B 831       6.025  -2.743  11.867  1.00  0.00           H  
HETATM 2519  O   HOH B 832       3.413  19.010   2.111  1.00  0.00           O  
HETATM 2520  H1  HOH B 832       3.164  19.275   2.996  1.00  0.00           H  
HETATM 2521  H2  HOH B 832       2.838  18.271   1.911  1.00  0.00           H  
HETATM 2522  O   HOH B 833       9.008  20.250   8.469  1.00  0.00           O  
HETATM 2523  H1  HOH B 833       9.780  20.162   7.910  1.00  0.00           H  
HETATM 2524  H2  HOH B 833       8.340  19.712   8.043  1.00  0.00           H  
HETATM 2525  O   HOH B 834       4.108  21.067   7.773  1.00  0.00           O  
HETATM 2526  H1  HOH B 834       4.858  20.897   7.203  1.00  0.00           H  
HETATM 2527  H2  HOH B 834       3.922  21.999   7.652  1.00  0.00           H  
HETATM 2528  O   HOH B 835      10.398  22.410 -10.193  1.00  0.00           O  
HETATM 2529  H1  HOH B 835      10.837  22.700  -9.393  1.00  0.00           H  
HETATM 2530  H2  HOH B 835      10.850  21.601 -10.434  1.00  0.00           H  
HETATM 2531  O   HOH B 836       6.318  21.301 -14.502  1.00  0.00           O  
HETATM 2532  H1  HOH B 836       7.243  21.366 -14.739  1.00  0.00           H  
HETATM 2533  H2  HOH B 836       6.047  20.443 -14.829  1.00  0.00           H  
HETATM 2534  O   HOH B 837       1.932  14.499 -12.296  1.00  0.00           O  
HETATM 2535  H1  HOH B 837       1.734  13.648 -12.688  1.00  0.00           H  
HETATM 2536  H2  HOH B 837       2.092  15.075 -13.043  1.00  0.00           H  
HETATM 2537  O   HOH B 838      13.022  16.990   4.789  1.00  0.00           O  
HETATM 2538  H1  HOH B 838      13.876  17.391   4.630  1.00  0.00           H  
HETATM 2539  H2  HOH B 838      12.401  17.560   4.334  1.00  0.00           H  
HETATM 2540  O   HOH B 839       3.503  16.146   3.853  1.00  0.00           O  
HETATM 2541  H1  HOH B 839       3.195  15.806   4.693  1.00  0.00           H  
HETATM 2542  H2  HOH B 839       2.715  16.201   3.313  1.00  0.00           H  
HETATM 2543  O   HOH B 840      13.245  13.109  13.593  1.00  0.00           O  
HETATM 2544  H1  HOH B 840      12.813  12.784  12.803  1.00  0.00           H  
HETATM 2545  H2  HOH B 840      14.064  12.617  13.639  1.00  0.00           H  
HETATM 2546  O   HOH B 841       6.772  16.586   8.867  1.00  0.00           O  
HETATM 2547  H1  HOH B 841       7.609  17.051   8.887  1.00  0.00           H  
HETATM 2548  H2  HOH B 841       6.240  17.076   8.240  1.00  0.00           H  
HETATM 2549  O   HOH B 842      13.652  13.861  -5.909  1.00  0.00           O  
HETATM 2550  H1  HOH B 842      14.458  14.262  -6.235  1.00  0.00           H  
HETATM 2551  H2  HOH B 842      13.032  13.949  -6.633  1.00  0.00           H  
HETATM 2552  O   HOH B 843      14.058  -4.996   7.207  1.00  0.00           O  
HETATM 2553  H1  HOH B 843      14.291  -5.648   6.546  1.00  0.00           H  
HETATM 2554  H2  HOH B 843      13.116  -5.111   7.336  1.00  0.00           H  
HETATM 2555  O   HOH B 844      -1.067  18.064  13.348  1.00  0.00           O  
HETATM 2556  H1  HOH B 844      -1.925  18.487  13.369  1.00  0.00           H  
HETATM 2557  H2  HOH B 844      -0.592  18.518  12.652  1.00  0.00           H  
HETATM 2558  O   HOH B 845     -14.197  14.267  10.601  1.00  0.00           O  
HETATM 2559  H1  HOH B 845     -13.690  13.638  10.087  1.00  0.00           H  
HETATM 2560  H2  HOH B 845     -14.803  14.658   9.971  1.00  0.00           H  
HETATM 2561  O   HOH B 846      10.720   3.883  14.150  1.00  0.00           O  
HETATM 2562  H1  HOH B 846      10.700   4.434  14.932  1.00  0.00           H  
HETATM 2563  H2  HOH B 846      10.572   4.491  13.425  1.00  0.00           H  
HETATM 2564  O   HOH B 847      13.419  20.186  10.466  1.00  0.00           O  
HETATM 2565  H1  HOH B 847      12.843  20.240  11.228  1.00  0.00           H  
HETATM 2566  H2  HOH B 847      12.911  19.701   9.815  1.00  0.00           H  
HETATM 2567  O   HOH B 848      10.771  11.997   8.460  1.00  0.00           O  
HETATM 2568  H1  HOH B 848      10.917  12.828   8.009  1.00  0.00           H  
HETATM 2569  H2  HOH B 848       9.836  11.823   8.349  1.00  0.00           H  
HETATM 2570  O   HOH B 849      10.947  -1.077  14.636  1.00  0.00           O  
HETATM 2571  H1  HOH B 849      10.123  -1.474  14.354  1.00  0.00           H  
HETATM 2572  H2  HOH B 849      10.942  -0.207  14.237  1.00  0.00           H  
HETATM 2573  O   HOH B 850     -12.838  19.466   7.629  1.00  0.00           O  
HETATM 2574  H1  HOH B 850     -11.912  19.251   7.514  1.00  0.00           H  
HETATM 2575  H2  HOH B 850     -12.833  20.322   8.058  1.00  0.00           H  
HETATM 2576  O   HOH B 851      12.386   8.763   4.671  1.00  0.00           O  
HETATM 2577  H1  HOH B 851      12.393   9.698   4.463  1.00  0.00           H  
HETATM 2578  H2  HOH B 851      11.508   8.600   5.014  1.00  0.00           H  
HETATM 2579  O   HOH B 852      10.383  11.292  13.351  1.00  0.00           O  
HETATM 2580  H1  HOH B 852      11.073  10.662  13.146  1.00  0.00           H  
HETATM 2581  H2  HOH B 852      10.744  12.138  13.086  1.00  0.00           H  
HETATM 2582  O   HOH B 853      14.225  21.787   6.346  1.00  0.00           O  
HETATM 2583  H1  HOH B 853      13.695  22.136   7.063  1.00  0.00           H  
HETATM 2584  H2  HOH B 853      14.361  20.867   6.573  1.00  0.00           H  
HETATM 2585  O   HOH B 854      12.129  11.672  11.118  1.00  0.00           O  
HETATM 2586  H1  HOH B 854      11.679  12.058  10.367  1.00  0.00           H  
HETATM 2587  H2  HOH B 854      12.190  10.740  10.908  1.00  0.00           H  
HETATM 2588  O   HOH B 855       5.142  14.193   9.026  1.00  0.00           O  
HETATM 2589  H1  HOH B 855       5.761  14.920   9.091  1.00  0.00           H  
HETATM 2590  H2  HOH B 855       5.129  13.972   8.094  1.00  0.00           H  
HETATM 2591  O   HOH B 856      10.436  -5.569  11.019  1.00  0.00           O  
HETATM 2592  H1  HOH B 856      10.206  -6.158  10.301  1.00  0.00           H  
HETATM 2593  H2  HOH B 856      11.229  -5.949  11.397  1.00  0.00           H  
HETATM 2594  O   HOH B 857       8.417   6.010  13.865  1.00  0.00           O  
HETATM 2595  H1  HOH B 857       8.024   6.883  13.857  1.00  0.00           H  
HETATM 2596  H2  HOH B 857       7.680   5.417  14.015  1.00  0.00           H  
HETATM 2597  O   HOH B 858     -11.885  -3.606 -13.984  1.00  0.00           O  
HETATM 2598  H1  HOH B 858     -12.522  -3.148 -14.533  1.00  0.00           H  
HETATM 2599  H2  HOH B 858     -12.412  -4.192 -13.442  1.00  0.00           H  
HETATM 2600  O   HOH B 859      13.397  15.764  10.974  1.00  0.00           O  
HETATM 2601  H1  HOH B 859      14.112  15.260  11.363  1.00  0.00           H  
HETATM 2602  H2  HOH B 859      13.788  16.182  10.207  1.00  0.00           H  
HETATM 2603  O   HOH B 860      10.777  15.857  10.305  1.00  0.00           O  
HETATM 2604  H1  HOH B 860      11.619  15.440  10.488  1.00  0.00           H  
HETATM 2605  H2  HOH B 860      10.455  15.412   9.520  1.00  0.00           H  
HETATM 2606  O   HOH B 861       8.589  22.969   9.143  1.00  0.00           O  
HETATM 2607  H1  HOH B 861       8.606  22.703  10.062  1.00  0.00           H  
HETATM 2608  H2  HOH B 861       8.789  22.169   8.658  1.00  0.00           H  
HETATM 2609  O   HOH B 862       3.716  16.582   9.718  1.00  0.00           O  
HETATM 2610  H1  HOH B 862       3.827  15.860   9.099  1.00  0.00           H  
HETATM 2611  H2  HOH B 862       4.431  16.474  10.344  1.00  0.00           H  
HETATM 2612  O   HOH B 863       5.057  -2.344   4.727  1.00  0.00           O  
HETATM 2613  H1  HOH B 863       5.182  -2.294   3.780  1.00  0.00           H  
HETATM 2614  H2  HOH B 863       5.928  -2.193   5.093  1.00  0.00           H  
HETATM 2615  O   HOH B 864      13.339  22.567   8.813  1.00  0.00           O  
HETATM 2616  H1  HOH B 864      14.181  22.918   9.105  1.00  0.00           H  
HETATM 2617  H2  HOH B 864      13.165  21.836   9.406  1.00  0.00           H  
HETATM 2618  O   HOH B 865       1.155  -5.036  11.570  1.00  0.00           O  
HETATM 2619  H1  HOH B 865       1.795  -5.651  11.930  1.00  0.00           H  
HETATM 2620  H2  HOH B 865       1.442  -4.179  11.885  1.00  0.00           H  
HETATM 2621  O   HOH B 866      10.477  20.158 -11.611  1.00  0.00           O  
HETATM 2622  H1  HOH B 866       9.986  20.967 -11.468  1.00  0.00           H  
HETATM 2623  H2  HOH B 866      10.129  19.809 -12.431  1.00  0.00           H  
HETATM 2624  O   HOH B 867       1.359  22.166   9.298  1.00  0.00           O  
HETATM 2625  H1  HOH B 867       1.900  22.260  10.082  1.00  0.00           H  
HETATM 2626  H2  HOH B 867       1.494  21.260   9.021  1.00  0.00           H  
HETATM 2627  O   HOH B 868       7.939  18.707   6.556  1.00  0.00           O  
HETATM 2628  H1  HOH B 868       7.171  18.353   6.107  1.00  0.00           H  
HETATM 2629  H2  HOH B 868       8.469  19.092   5.858  1.00  0.00           H  
HETATM 2630  O   HOH B 869       5.572  17.271   5.268  1.00  0.00           O  
HETATM 2631  H1  HOH B 869       4.837  16.836   4.837  1.00  0.00           H  
HETATM 2632  H2  HOH B 869       5.175  17.747   5.997  1.00  0.00           H  
HETATM 2633  O   HOH B 870     -12.508  23.452   8.345  1.00  0.00           O  
HETATM 2634  H1  HOH B 870     -12.786  23.254   7.451  1.00  0.00           H  
HETATM 2635  H2  HOH B 870     -12.072  24.302   8.279  1.00  0.00           H  
HETATM 2636  O   HOH B 871       8.741   3.170   4.596  1.00  0.00           O  
HETATM 2637  H1  HOH B 871       9.572   3.385   5.020  1.00  0.00           H  
HETATM 2638  H2  HOH B 871       8.073   3.511   5.191  1.00  0.00           H  
HETATM 2639  O   HOH B 872     -12.977  14.915 -14.985  1.00  0.00           O  
HETATM 2640  H1  HOH B 872     -13.818  15.373 -14.976  1.00  0.00           H  
HETATM 2641  H2  HOH B 872     -12.791  14.775 -15.914  1.00  0.00           H  
HETATM 2642  O   HOH B 873       2.893  20.327   4.459  1.00  0.00           O  
HETATM 2643  H1  HOH B 873       3.716  20.760   4.685  1.00  0.00           H  
HETATM 2644  H2  HOH B 873       2.254  20.692   5.070  1.00  0.00           H  
HETATM 2645  O   HOH B 874       8.277  -4.579   7.842  1.00  0.00           O  
HETATM 2646  H1  HOH B 874       7.403  -4.300   8.117  1.00  0.00           H  
HETATM 2647  H2  HOH B 874       8.320  -5.505   8.081  1.00  0.00           H  
HETATM 2648  O   HOH B 875      13.125   9.880  13.519  1.00  0.00           O  
HETATM 2649  H1  HOH B 875      13.734  10.609  13.404  1.00  0.00           H  
HETATM 2650  H2  HOH B 875      13.686   9.109  13.602  1.00  0.00           H  
HETATM 2651  O   HOH B 876       7.912  14.200  -9.417  1.00  0.00           O  
HETATM 2652  H1  HOH B 876       8.774  13.801  -9.298  1.00  0.00           H  
HETATM 2653  H2  HOH B 876       7.943  14.584 -10.293  1.00  0.00           H  
HETATM 2654  O   HOH B 877       5.338  15.710   1.826  1.00  0.00           O  
HETATM 2655  H1  HOH B 877       4.960  15.815   2.700  1.00  0.00           H  
HETATM 2656  H2  HOH B 877       5.776  16.543   1.652  1.00  0.00           H  
HETATM 2657  O   HOH B 878      13.677   0.220   6.222  1.00  0.00           O  
HETATM 2658  H1  HOH B 878      13.288  -0.075   5.399  1.00  0.00           H  
HETATM 2659  H2  HOH B 878      13.345  -0.393   6.878  1.00  0.00           H  
HETATM 2660  O   HOH B 879     -10.642  14.014   7.798  1.00  0.00           O  
HETATM 2661  H1  HOH B 879     -10.248  14.560   8.478  1.00  0.00           H  
HETATM 2662  H2  HOH B 879     -11.448  13.682   8.194  1.00  0.00           H  
HETATM 2663  O   HOH B 880       8.885  21.667  14.068  1.00  0.00           O  
HETATM 2664  H1  HOH B 880       9.247  20.822  13.802  1.00  0.00           H  
HETATM 2665  H2  HOH B 880       9.501  21.997  14.722  1.00  0.00           H  
HETATM 2666  O   HOH B 881       6.635  -5.643 -15.500  1.00  0.00           O  
HETATM 2667  H1  HOH B 881       7.168  -5.920 -14.755  1.00  0.00           H  
HETATM 2668  H2  HOH B 881       7.271  -5.429 -16.183  1.00  0.00           H  
HETATM 2669  O   HOH B 882     -13.617  -3.804   4.120  1.00  0.00           O  
HETATM 2670  H1  HOH B 882     -13.645  -3.145   3.426  1.00  0.00           H  
HETATM 2671  H2  HOH B 882     -14.289  -4.440   3.875  1.00  0.00           H  
HETATM 2672  O   HOH B 883       0.347  23.014   3.070  1.00  0.00           O  
HETATM 2673  H1  HOH B 883      -0.590  22.927   2.893  1.00  0.00           H  
HETATM 2674  H2  HOH B 883       0.455  22.679   3.960  1.00  0.00           H  
HETATM 2675  O   HOH B 884       4.705  17.962   7.684  1.00  0.00           O  
HETATM 2676  H1  HOH B 884       4.402  18.861   7.810  1.00  0.00           H  
HETATM 2677  H2  HOH B 884       4.158  17.440   8.271  1.00  0.00           H  
HETATM 2678  O   HOH B 885     -14.812  -0.029 -14.615  1.00  0.00           O  
HETATM 2679  H1  HOH B 885     -14.483   0.425 -15.391  1.00  0.00           H  
HETATM 2680  H2  HOH B 885     -14.068  -0.048 -14.014  1.00  0.00           H  
HETATM 2681  O   HOH B 886     -11.118  19.616  10.454  1.00  0.00           O  
HETATM 2682  H1  HOH B 886     -12.053  19.782  10.571  1.00  0.00           H  
HETATM 2683  H2  HOH B 886     -10.980  18.745  10.828  1.00  0.00           H  
HETATM 2684  O   HOH B 887      -5.680  19.987   6.449  1.00  0.00           O  
HETATM 2685  H1  HOH B 887      -4.853  19.516   6.554  1.00  0.00           H  
HETATM 2686  H2  HOH B 887      -5.420  20.899   6.313  1.00  0.00           H  
HETATM 2687  O   HOH B 888      -2.567  23.001   2.584  1.00  0.00           O  
HETATM 2688  H1  HOH B 888      -2.260  22.412   1.895  1.00  0.00           H  
HETATM 2689  H2  HOH B 888      -3.336  23.429   2.208  1.00  0.00           H  
HETATM 2690  O   HOH B 889     -11.560   7.429  28.241  1.00  0.00           O  
HETATM 2691  H1  HOH B 889     -11.660   8.178  28.828  1.00  0.00           H  
HETATM 2692  H2  HOH B 889     -11.015   6.812  28.729  1.00  0.00           H  
HETATM 2693  O   HOH B 890       3.721  10.758  17.942  1.00  0.00           O  
HETATM 2694  H1  HOH B 890       3.626   9.880  18.312  1.00  0.00           H  
HETATM 2695  H2  HOH B 890       2.956  10.863  17.377  1.00  0.00           H  
HETATM 2696  O   HOH B 891      -8.717  21.028  18.613  1.00  0.00           O  
HETATM 2697  H1  HOH B 891      -9.422  20.471  18.943  1.00  0.00           H  
HETATM 2698  H2  HOH B 891      -8.692  21.767  19.221  1.00  0.00           H  
HETATM 2699  O   HOH B 892      -3.796   5.722  26.561  1.00  0.00           O  
HETATM 2700  H1  HOH B 892      -4.391   4.999  26.760  1.00  0.00           H  
HETATM 2701  H2  HOH B 892      -2.924   5.330  26.589  1.00  0.00           H  
HETATM 2702  O   HOH B 893      -9.802   0.723  23.181  1.00  0.00           O  
HETATM 2703  H1  HOH B 893     -10.267  -0.074  22.928  1.00  0.00           H  
HETATM 2704  H2  HOH B 893      -9.778   1.250  22.382  1.00  0.00           H  
HETATM 2705  O   HOH B 894      -0.576  11.582  30.085  1.00  0.00           O  
HETATM 2706  H1  HOH B 894      -1.387  11.400  29.610  1.00  0.00           H  
HETATM 2707  H2  HOH B 894       0.109  11.526  29.418  1.00  0.00           H  
HETATM 2708  O   HOH B 895     -15.045   7.827  23.016  1.00  0.00           O  
HETATM 2709  H1  HOH B 895     -15.868   8.147  22.644  1.00  0.00           H  
HETATM 2710  H2  HOH B 895     -14.772   7.126  22.425  1.00  0.00           H  
HETATM 2711  O   HOH B 896       3.175  12.367  23.764  1.00  0.00           O  
HETATM 2712  H1  HOH B 896       2.788  11.926  24.521  1.00  0.00           H  
HETATM 2713  H2  HOH B 896       2.468  12.910  23.416  1.00  0.00           H  
HETATM 2714  O   HOH B 897      -6.617   2.436  32.306  1.00  0.00           O  
HETATM 2715  H1  HOH B 897      -7.223   2.003  32.908  1.00  0.00           H  
HETATM 2716  H2  HOH B 897      -6.287   1.730  31.750  1.00  0.00           H  
HETATM 2717  O   HOH B 898      -4.455   5.102  20.184  1.00  0.00           O  
HETATM 2718  H1  HOH B 898      -5.039   5.552  20.794  1.00  0.00           H  
HETATM 2719  H2  HOH B 898      -4.002   4.451  20.720  1.00  0.00           H  
HETATM 2720  O   HOH B 899       1.786   8.981  32.388  1.00  0.00           O  
HETATM 2721  H1  HOH B 899       2.267   8.898  33.212  1.00  0.00           H  
HETATM 2722  H2  HOH B 899       2.451   8.862  31.710  1.00  0.00           H  
HETATM 2723  O   HOH B 900       6.399   3.258  20.816  1.00  0.00           O  
HETATM 2724  H1  HOH B 900       6.310   3.492  19.892  1.00  0.00           H  
HETATM 2725  H2  HOH B 900       7.058   3.865  21.154  1.00  0.00           H  
HETATM 2726  O   HOH B 901     -10.066   7.440  23.430  1.00  0.00           O  
HETATM 2727  H1  HOH B 901      -9.916   7.471  24.375  1.00  0.00           H  
HETATM 2728  H2  HOH B 901     -10.927   7.840  23.310  1.00  0.00           H  
HETATM 2729  O   HOH B 902      13.627  12.714  29.682  1.00  0.00           O  
HETATM 2730  H1  HOH B 902      13.967  13.287  30.370  1.00  0.00           H  
HETATM 2731  H2  HOH B 902      14.217  12.852  28.941  1.00  0.00           H  
HETATM 2732  O   HOH B 903      -2.750  19.306  28.678  1.00  0.00           O  
HETATM 2733  H1  HOH B 903      -1.817  19.114  28.589  1.00  0.00           H  
HETATM 2734  H2  HOH B 903      -3.157  18.875  27.927  1.00  0.00           H  
HETATM 2735  O   HOH B 904      12.356  -0.683  20.029  1.00  0.00           O  
HETATM 2736  H1  HOH B 904      11.416  -0.563  19.893  1.00  0.00           H  
HETATM 2737  H2  HOH B 904      12.535  -1.567  19.710  1.00  0.00           H  
HETATM 2738  O   HOH B 905       2.682  15.113  15.161  1.00  0.00           O  
HETATM 2739  H1  HOH B 905       2.028  15.803  15.047  1.00  0.00           H  
HETATM 2740  H2  HOH B 905       2.598  14.571  14.377  1.00  0.00           H  
HETATM 2741  O   HOH B 906      -4.996   9.738  21.145  1.00  0.00           O  
HETATM 2742  H1  HOH B 906      -4.547  10.579  21.229  1.00  0.00           H  
HETATM 2743  H2  HOH B 906      -5.804   9.847  21.647  1.00  0.00           H  
HETATM 2744  O   HOH B 907      13.119   3.693  30.253  1.00  0.00           O  
HETATM 2745  H1  HOH B 907      12.180   3.754  30.079  1.00  0.00           H  
HETATM 2746  H2  HOH B 907      13.176   3.350  31.145  1.00  0.00           H  
HETATM 2747  O   HOH B 908     -13.292  14.524  18.326  1.00  0.00           O  
HETATM 2748  H1  HOH B 908     -12.499  15.060  18.327  1.00  0.00           H  
HETATM 2749  H2  HOH B 908     -13.008  13.674  18.662  1.00  0.00           H  
HETATM 2750  O   HOH B 909       2.297   8.210  25.145  1.00  0.00           O  
HETATM 2751  H1  HOH B 909       1.571   8.118  24.528  1.00  0.00           H  
HETATM 2752  H2  HOH B 909       2.023   7.710  25.914  1.00  0.00           H  
HETATM 2753  O   HOH B 910      -2.151   8.432  15.015  1.00  0.00           O  
HETATM 2754  H1  HOH B 910      -2.780   7.731  15.186  1.00  0.00           H  
HETATM 2755  H2  HOH B 910      -2.603   9.017  14.407  1.00  0.00           H  
HETATM 2756  O   HOH B 911       1.252  15.782  27.847  1.00  0.00           O  
HETATM 2757  H1  HOH B 911       1.597  16.658  27.678  1.00  0.00           H  
HETATM 2758  H2  HOH B 911       1.982  15.194  27.653  1.00  0.00           H  
HETATM 2759  O   HOH B 912      -3.921  16.872  23.023  1.00  0.00           O  
HETATM 2760  H1  HOH B 912      -3.991  17.636  22.452  1.00  0.00           H  
HETATM 2761  H2  HOH B 912      -3.605  16.172  22.451  1.00  0.00           H  
HETATM 2762  O   HOH B 913      -1.150  19.803  16.371  1.00  0.00           O  
HETATM 2763  H1  HOH B 913      -0.526  19.797  15.645  1.00  0.00           H  
HETATM 2764  H2  HOH B 913      -0.709  19.318  17.069  1.00  0.00           H  
HETATM 2765  O   HOH B 914     -14.092   1.622  19.618  1.00  0.00           O  
HETATM 2766  H1  HOH B 914     -13.768   0.834  19.183  1.00  0.00           H  
HETATM 2767  H2  HOH B 914     -13.306   2.048  19.961  1.00  0.00           H  
HETATM 2768  O   HOH B 915     -11.303  -4.551  31.118  1.00  0.00           O  
HETATM 2769  H1  HOH B 915     -12.234  -4.414  30.944  1.00  0.00           H  
HETATM 2770  H2  HOH B 915     -10.913  -4.675  30.253  1.00  0.00           H  
HETATM 2771  O   HOH B 916      -4.662  -4.065  32.626  1.00  0.00           O  
HETATM 2772  H1  HOH B 916      -4.924  -3.144  32.619  1.00  0.00           H  
HETATM 2773  H2  HOH B 916      -3.989  -4.118  33.304  1.00  0.00           H  
HETATM 2774  O   HOH B 917      -0.526  -5.566  23.352  1.00  0.00           O  
HETATM 2775  H1  HOH B 917      -0.916  -4.818  22.900  1.00  0.00           H  
HETATM 2776  H2  HOH B 917      -0.591  -6.286  22.725  1.00  0.00           H  
HETATM 2777  O   HOH B 918      -0.262   7.789  27.575  1.00  0.00           O  
HETATM 2778  H1  HOH B 918      -0.871   7.735  28.312  1.00  0.00           H  
HETATM 2779  H2  HOH B 918      -0.813   8.010  26.824  1.00  0.00           H  
HETATM 2780  O   HOH B 919      -8.806  20.680  24.238  1.00  0.00           O  
HETATM 2781  H1  HOH B 919      -8.589  21.563  24.536  1.00  0.00           H  
HETATM 2782  H2  HOH B 919      -8.664  20.704  23.292  1.00  0.00           H  
HETATM 2783  O   HOH B 920      12.854   9.325  22.123  1.00  0.00           O  
HETATM 2784  H1  HOH B 920      12.768   9.903  21.365  1.00  0.00           H  
HETATM 2785  H2  HOH B 920      12.507   9.835  22.855  1.00  0.00           H  
HETATM 2786  O   HOH B 921      -7.327   0.138  17.982  1.00  0.00           O  
HETATM 2787  H1  HOH B 921      -6.663   0.660  17.532  1.00  0.00           H  
HETATM 2788  H2  HOH B 921      -7.693   0.731  18.639  1.00  0.00           H  
HETATM 2789  O   HOH B 922       8.704   3.165  31.845  1.00  0.00           O  
HETATM 2790  H1  HOH B 922       9.040   2.272  31.775  1.00  0.00           H  
HETATM 2791  H2  HOH B 922       8.610   3.313  32.786  1.00  0.00           H  
HETATM 2792  O   HOH B 923      -7.887   7.524  21.572  1.00  0.00           O  
HETATM 2793  H1  HOH B 923      -8.522   7.263  22.239  1.00  0.00           H  
HETATM 2794  H2  HOH B 923      -7.316   6.762  21.473  1.00  0.00           H  
HETATM 2795  O   HOH B 924      -6.595  -3.439  26.781  1.00  0.00           O  
HETATM 2796  H1  HOH B 924      -6.415  -2.983  25.959  1.00  0.00           H  
HETATM 2797  H2  HOH B 924      -5.908  -3.140  27.378  1.00  0.00           H  
HETATM 2798  O   HOH B 925       0.170   7.747  23.491  1.00  0.00           O  
HETATM 2799  H1  HOH B 925      -0.516   8.320  23.149  1.00  0.00           H  
HETATM 2800  H2  HOH B 925      -0.279   6.925  23.688  1.00  0.00           H  
HETATM 2801  O   HOH B 926      -8.032  11.055  26.982  1.00  0.00           O  
HETATM 2802  H1  HOH B 926      -8.548  11.648  27.529  1.00  0.00           H  
HETATM 2803  H2  HOH B 926      -8.067  10.215  27.440  1.00  0.00           H  
HETATM 2804  O   HOH B 927       6.774  -2.641  17.144  1.00  0.00           O  
HETATM 2805  H1  HOH B 927       6.001  -2.671  16.580  1.00  0.00           H  
HETATM 2806  H2  HOH B 927       7.117  -1.754  17.033  1.00  0.00           H  
HETATM 2807  O   HOH B 928       5.548  14.255  29.427  1.00  0.00           O  
HETATM 2808  H1  HOH B 928       5.195  14.792  30.137  1.00  0.00           H  
HETATM 2809  H2  HOH B 928       6.267  14.775  29.067  1.00  0.00           H  
HETATM 2810  O   HOH B 929      -4.489  20.051  16.038  1.00  0.00           O  
HETATM 2811  H1  HOH B 929      -4.430  21.001  16.140  1.00  0.00           H  
HETATM 2812  H2  HOH B 929      -4.042  19.699  16.807  1.00  0.00           H  
HETATM 2813  O   HOH B 930     -10.994  -2.635  26.827  1.00  0.00           O  
HETATM 2814  H1  HOH B 930     -11.847  -2.296  26.553  1.00  0.00           H  
HETATM 2815  H2  HOH B 930     -10.450  -1.855  26.934  1.00  0.00           H  
HETATM 2816  O   HOH B 931      -4.315  14.571  27.460  1.00  0.00           O  
HETATM 2817  H1  HOH B 931      -4.336  15.340  26.889  1.00  0.00           H  
HETATM 2818  H2  HOH B 931      -3.394  14.312  27.479  1.00  0.00           H  
HETATM 2819  O   HOH B 932      -1.148  13.280  22.287  1.00  0.00           O  
HETATM 2820  H1  HOH B 932      -1.660  12.715  22.865  1.00  0.00           H  
HETATM 2821  H2  HOH B 932      -1.774  13.934  21.975  1.00  0.00           H  
HETATM 2822  O   HOH B 933     -10.764   7.834  20.534  1.00  0.00           O  
HETATM 2823  H1  HOH B 933     -10.438   7.035  20.949  1.00  0.00           H  
HETATM 2824  H2  HOH B 933     -11.285   8.262  21.213  1.00  0.00           H  
HETATM 2825  O   HOH B 934      -3.739  -1.315  32.911  1.00  0.00           O  
HETATM 2826  H1  HOH B 934      -2.870  -0.929  32.804  1.00  0.00           H  
HETATM 2827  H2  HOH B 934      -3.915  -1.254  33.850  1.00  0.00           H  
HETATM 2828  O   HOH B 935     -12.681  17.475  19.473  1.00  0.00           O  
HETATM 2829  H1  HOH B 935     -13.121  16.885  20.085  1.00  0.00           H  
HETATM 2830  H2  HOH B 935     -11.890  17.004  19.211  1.00  0.00           H  
HETATM 2831  O   HOH B 936      -6.290  -0.248  28.040  1.00  0.00           O  
HETATM 2832  H1  HOH B 936      -7.213  -0.425  28.221  1.00  0.00           H  
HETATM 2833  H2  HOH B 936      -6.136  -0.636  27.179  1.00  0.00           H  
HETATM 2834  O   HOH B 937      -9.222  12.801  28.691  1.00  0.00           O  
HETATM 2835  H1  HOH B 937      -9.884  12.710  29.376  1.00  0.00           H  
HETATM 2836  H2  HOH B 937      -8.591  13.425  29.049  1.00  0.00           H  
HETATM 2837  O   HOH B 938      -2.954  -1.504  27.515  1.00  0.00           O  
HETATM 2838  H1  HOH B 938      -2.125  -1.970  27.403  1.00  0.00           H  
HETATM 2839  H2  HOH B 938      -3.311  -1.845  28.336  1.00  0.00           H  
HETATM 2840  O   HOH B 939      -4.762   9.269  26.381  1.00  0.00           O  
HETATM 2841  H1  HOH B 939      -5.610   8.862  26.205  1.00  0.00           H  
HETATM 2842  H2  HOH B 939      -4.952  10.206  26.436  1.00  0.00           H  
HETATM 2843  O   HOH B 940      -4.403   2.406  23.830  1.00  0.00           O  
HETATM 2844  H1  HOH B 940      -4.340   1.697  24.471  1.00  0.00           H  
HETATM 2845  H2  HOH B 940      -5.008   3.033  24.224  1.00  0.00           H  
HETATM 2846  O   HOH B 941      -8.304  22.566  16.160  1.00  0.00           O  
HETATM 2847  H1  HOH B 941      -9.000  22.041  15.765  1.00  0.00           H  
HETATM 2848  H2  HOH B 941      -8.394  22.414  17.101  1.00  0.00           H  
HETATM 2849  O   HOH B 942       0.009  12.361  19.029  1.00  0.00           O  
HETATM 2850  H1  HOH B 942       0.186  12.357  18.089  1.00  0.00           H  
HETATM 2851  H2  HOH B 942       0.567  11.667  19.381  1.00  0.00           H  
HETATM 2852  O   HOH B 943      -9.674  -5.366  18.943  1.00  0.00           O  
HETATM 2853  H1  HOH B 943      -8.825  -5.775  18.774  1.00  0.00           H  
HETATM 2854  H2  HOH B 943      -9.520  -4.431  18.811  1.00  0.00           H  
HETATM 2855  O   HOH B 944      -6.269   2.475  21.044  1.00  0.00           O  
HETATM 2856  H1  HOH B 944      -5.780   2.209  21.823  1.00  0.00           H  
HETATM 2857  H2  HOH B 944      -5.662   3.036  20.561  1.00  0.00           H  
HETATM 2858  O   HOH B 945      -4.713  12.150  30.446  1.00  0.00           O  
HETATM 2859  H1  HOH B 945      -4.078  11.637  29.946  1.00  0.00           H  
HETATM 2860  H2  HOH B 945      -5.542  11.687  30.329  1.00  0.00           H  
HETATM 2861  O   HOH B 946      -6.608   3.835  24.459  1.00  0.00           O  
HETATM 2862  H1  HOH B 946      -6.372   4.075  25.355  1.00  0.00           H  
HETATM 2863  H2  HOH B 946      -7.541   3.624  24.505  1.00  0.00           H  
HETATM 2864  O   HOH B 947      -7.018  16.839  20.207  1.00  0.00           O  
HETATM 2865  H1  HOH B 947      -6.517  16.457  20.928  1.00  0.00           H  
HETATM 2866  H2  HOH B 947      -6.376  16.964  19.508  1.00  0.00           H  
HETATM 2867  O   HOH B 948      -3.490  -3.219  21.129  1.00  0.00           O  
HETATM 2868  H1  HOH B 948      -3.098  -2.739  21.859  1.00  0.00           H  
HETATM 2869  H2  HOH B 948      -2.855  -3.906  20.924  1.00  0.00           H  
HETATM 2870  O   HOH B 949     -12.917   4.075  30.419  1.00  0.00           O  
HETATM 2871  H1  HOH B 949     -13.483   4.547  29.808  1.00  0.00           H  
HETATM 2872  H2  HOH B 949     -13.523   3.622  31.006  1.00  0.00           H  
HETATM 2873  O   HOH B 950     -11.888  -0.317  33.026  1.00  0.00           O  
HETATM 2874  H1  HOH B 950     -11.145  -0.852  32.748  1.00  0.00           H  
HETATM 2875  H2  HOH B 950     -12.639  -0.692  32.565  1.00  0.00           H  
HETATM 2876  O   HOH B 951      -8.416  -0.759  25.250  1.00  0.00           O  
HETATM 2877  H1  HOH B 951      -9.031  -0.181  24.798  1.00  0.00           H  
HETATM 2878  H2  HOH B 951      -8.040  -1.300  24.556  1.00  0.00           H  
HETATM 2879  O   HOH B 952     -11.191  -1.931  23.091  1.00  0.00           O  
HETATM 2880  H1  HOH B 952     -11.862  -2.569  23.331  1.00  0.00           H  
HETATM 2881  H2  HOH B 952     -10.929  -2.179  22.205  1.00  0.00           H  
HETATM 2882  O   HOH B 953       2.525   4.951  25.572  1.00  0.00           O  
HETATM 2883  H1  HOH B 953       3.109   4.912  24.815  1.00  0.00           H  
HETATM 2884  H2  HOH B 953       1.648   4.848  25.205  1.00  0.00           H  
HETATM 2885  O   HOH B 954      -3.065  -3.504  17.126  1.00  0.00           O  
HETATM 2886  H1  HOH B 954      -3.433  -3.134  16.324  1.00  0.00           H  
HETATM 2887  H2  HOH B 954      -2.406  -2.867  17.404  1.00  0.00           H  
HETATM 2888  O   HOH B 955     -11.685   3.786  33.716  1.00  0.00           O  
HETATM 2889  H1  HOH B 955     -10.975   3.243  33.372  1.00  0.00           H  
HETATM 2890  H2  HOH B 955     -11.545   4.645  33.317  1.00  0.00           H  
HETATM 2891  O   HOH B 956      -2.076   3.447  17.648  1.00  0.00           O  
HETATM 2892  H1  HOH B 956      -1.599   2.700  18.008  1.00  0.00           H  
HETATM 2893  H2  HOH B 956      -1.460   4.178  17.711  1.00  0.00           H  
HETATM 2894  O   HOH B 957      -5.000   5.039  14.955  1.00  0.00           O  
HETATM 2895  H1  HOH B 957      -4.718   5.719  14.343  1.00  0.00           H  
HETATM 2896  H2  HOH B 957      -5.087   5.493  15.794  1.00  0.00           H  
HETATM 2897  O   HOH B 958      -9.483  22.540  21.872  1.00  0.00           O  
HETATM 2898  H1  HOH B 958     -10.058  23.076  22.417  1.00  0.00           H  
HETATM 2899  H2  HOH B 958      -8.742  23.111  21.669  1.00  0.00           H  
HETATM 2900  O   HOH B 959      -0.042   0.366  23.467  1.00  0.00           O  
HETATM 2901  H1  HOH B 959      -0.061   0.366  24.424  1.00  0.00           H  
HETATM 2902  H2  HOH B 959       0.860   0.600  23.246  1.00  0.00           H  
HETATM 2903  O   HOH B 960       0.482  14.082  24.321  1.00  0.00           O  
HETATM 2904  H1  HOH B 960       0.216  13.858  23.430  1.00  0.00           H  
HETATM 2905  H2  HOH B 960       0.114  13.385  24.864  1.00  0.00           H  
HETATM 2906  O   HOH B 961       3.156  13.443  28.169  1.00  0.00           O  
HETATM 2907  H1  HOH B 961       3.972  13.562  28.654  1.00  0.00           H  
HETATM 2908  H2  HOH B 961       3.362  13.725  27.278  1.00  0.00           H  
HETATM 2909  O   HOH B 962      -8.324   8.702  28.586  1.00  0.00           O  
HETATM 2910  H1  HOH B 962      -8.940   8.415  29.260  1.00  0.00           H  
HETATM 2911  H2  HOH B 962      -7.969   7.889  28.225  1.00  0.00           H  
HETATM 2912  O   HOH B 963       6.478   5.735  23.174  1.00  0.00           O  
HETATM 2913  H1  HOH B 963       6.522   6.686  23.082  1.00  0.00           H  
HETATM 2914  H2  HOH B 963       7.137   5.403  22.564  1.00  0.00           H  
HETATM 2915  O   HOH B 964     -14.105  -4.409  26.859  1.00  0.00           O  
HETATM 2916  H1  HOH B 964     -14.011  -4.848  26.014  1.00  0.00           H  
HETATM 2917  H2  HOH B 964     -13.900  -3.492  26.678  1.00  0.00           H  
HETATM 2918  O   HOH B 965      -3.050   6.900  28.814  1.00  0.00           O  
HETATM 2919  H1  HOH B 965      -3.418   7.092  27.951  1.00  0.00           H  
HETATM 2920  H2  HOH B 965      -2.699   6.013  28.733  1.00  0.00           H  
HETATM 2921  O   HOH B 966      -5.538   2.298  17.426  1.00  0.00           O  
HETATM 2922  H1  HOH B 966      -4.881   2.359  16.733  1.00  0.00           H  
HETATM 2923  H2  HOH B 966      -5.087   2.607  18.212  1.00  0.00           H  
HETATM 2924  O   HOH B 967     -12.766  10.209  28.843  1.00  0.00           O  
HETATM 2925  H1  HOH B 967     -12.153  10.859  29.185  1.00  0.00           H  
HETATM 2926  H2  HOH B 967     -13.436  10.129  29.522  1.00  0.00           H  
HETATM 2927  O   HOH B 968      -5.708  -4.625  23.646  1.00  0.00           O  
HETATM 2928  H1  HOH B 968      -4.795  -4.462  23.409  1.00  0.00           H  
HETATM 2929  H2  HOH B 968      -5.665  -4.991  24.529  1.00  0.00           H  
HETATM 2930  O   HOH B 969      -3.165   3.146  21.524  1.00  0.00           O  
HETATM 2931  H1  HOH B 969      -2.757   2.710  20.775  1.00  0.00           H  
HETATM 2932  H2  HOH B 969      -3.063   2.527  22.247  1.00  0.00           H  
HETATM 2933  O   HOH B 970       5.001   8.309  25.338  1.00  0.00           O  
HETATM 2934  H1  HOH B 970       4.789   8.726  26.173  1.00  0.00           H  
HETATM 2935  H2  HOH B 970       4.150   8.110  24.947  1.00  0.00           H  
HETATM 2936  O   HOH B 971     -10.615   5.952  32.625  1.00  0.00           O  
HETATM 2937  H1  HOH B 971      -9.849   5.470  32.313  1.00  0.00           H  
HETATM 2938  H2  HOH B 971     -10.992   6.340  31.835  1.00  0.00           H  
HETATM 2939  O   HOH B 972       1.653  -4.931  31.852  1.00  0.00           O  
HETATM 2940  H1  HOH B 972       1.465  -4.081  32.250  1.00  0.00           H  
HETATM 2941  H2  HOH B 972       0.911  -5.482  32.100  1.00  0.00           H  
HETATM 2942  O   HOH B 973     -11.324  18.403  27.613  1.00  0.00           O  
HETATM 2943  H1  HOH B 973     -10.499  18.835  27.390  1.00  0.00           H  
HETATM 2944  H2  HOH B 973     -11.807  19.054  28.121  1.00  0.00           H  
HETATM 2945  O   HOH B 974      -9.595   8.612  25.923  1.00  0.00           O  
HETATM 2946  H1  HOH B 974     -10.214   9.131  25.410  1.00  0.00           H  
HETATM 2947  H2  HOH B 974      -9.685   8.946  26.816  1.00  0.00           H  
HETATM 2948  O   HOH B 975      -2.240   9.927  22.984  1.00  0.00           O  
HETATM 2949  H1  HOH B 975      -2.302   9.695  22.058  1.00  0.00           H  
HETATM 2950  H2  HOH B 975      -2.901  10.608  23.106  1.00  0.00           H  
HETATM 2951  O   HOH B 976      -7.179  -2.108  23.092  1.00  0.00           O  
HETATM 2952  H1  HOH B 976      -6.818  -1.792  22.264  1.00  0.00           H  
HETATM 2953  H2  HOH B 976      -6.700  -2.918  23.269  1.00  0.00           H  
HETATM 2954  O   HOH B 977      -6.459  23.712  34.034  1.00  0.00           O  
HETATM 2955  H1  HOH B 977      -6.560  23.073  33.329  1.00  0.00           H  
HETATM 2956  H2  HOH B 977      -5.908  24.399  33.658  1.00  0.00           H  
HETATM 2957  O   HOH B 978      -9.783  19.927  30.264  1.00  0.00           O  
HETATM 2958  H1  HOH B 978     -10.704  20.155  30.139  1.00  0.00           H  
HETATM 2959  H2  HOH B 978      -9.425  19.881  29.378  1.00  0.00           H  
HETATM 2960  O   HOH B 979     -11.509   1.794  21.038  1.00  0.00           O  
HETATM 2961  H1  HOH B 979     -12.081   2.085  21.748  1.00  0.00           H  
HETATM 2962  H2  HOH B 979     -11.358   2.580  20.513  1.00  0.00           H  
HETATM 2963  O   HOH B 980       5.250   1.876  32.333  1.00  0.00           O  
HETATM 2964  H1  HOH B 980       4.809   2.194  33.121  1.00  0.00           H  
HETATM 2965  H2  HOH B 980       5.615   2.663  31.928  1.00  0.00           H  
HETATM 2966  O   HOH B 981     -12.134  22.949  28.868  1.00  0.00           O  
HETATM 2967  H1  HOH B 981     -12.228  22.485  28.036  1.00  0.00           H  
HETATM 2968  H2  HOH B 981     -11.603  23.717  28.656  1.00  0.00           H  
HETATM 2969  O   HOH B 982      -8.035   9.343  15.041  1.00  0.00           O  
HETATM 2970  H1  HOH B 982      -7.543   8.660  15.496  1.00  0.00           H  
HETATM 2971  H2  HOH B 982      -7.531  10.143  15.191  1.00  0.00           H  
HETATM 2972  O   HOH B 983      -5.909  -3.362  20.121  1.00  0.00           O  
HETATM 2973  H1  HOH B 983      -5.060  -3.511  20.539  1.00  0.00           H  
HETATM 2974  H2  HOH B 983      -5.881  -3.891  19.324  1.00  0.00           H  
HETATM 2975  O   HOH B 984      -6.655  10.153  30.090  1.00  0.00           O  
HETATM 2976  H1  HOH B 984      -6.952   9.764  30.912  1.00  0.00           H  
HETATM 2977  H2  HOH B 984      -7.278   9.835  29.436  1.00  0.00           H  
HETATM 2978  O   HOH B 985       4.095  10.775  21.273  1.00  0.00           O  
HETATM 2979  H1  HOH B 985       3.945  11.550  20.733  1.00  0.00           H  
HETATM 2980  H2  HOH B 985       3.449  10.843  21.976  1.00  0.00           H  
HETATM 2981  O   HOH B 986       9.246   9.074  24.067  1.00  0.00           O  
HETATM 2982  H1  HOH B 986       9.635   8.341  24.545  1.00  0.00           H  
HETATM 2983  H2  HOH B 986       9.647   9.035  23.199  1.00  0.00           H  
HETATM 2984  O   HOH B 987      -9.939   5.304  26.766  1.00  0.00           O  
HETATM 2985  H1  HOH B 987     -10.171   5.523  27.669  1.00  0.00           H  
HETATM 2986  H2  HOH B 987      -9.096   5.734  26.625  1.00  0.00           H  
HETATM 2987  O   HOH B 988      13.390  -3.878  28.060  1.00  0.00           O  
HETATM 2988  H1  HOH B 988      13.509  -3.523  28.941  1.00  0.00           H  
HETATM 2989  H2  HOH B 988      14.279  -4.019  27.735  1.00  0.00           H  
HETATM 2990  O   HOH B 989      -0.334   1.616  28.050  1.00  0.00           O  
HETATM 2991  H1  HOH B 989      -0.175   0.896  27.440  1.00  0.00           H  
HETATM 2992  H2  HOH B 989       0.539   1.882  28.339  1.00  0.00           H  
HETATM 2993  O   HOH B 990      -1.739  21.501  25.685  1.00  0.00           O  
HETATM 2994  H1  HOH B 990      -2.069  21.391  26.577  1.00  0.00           H  
HETATM 2995  H2  HOH B 990      -2.468  21.897  25.207  1.00  0.00           H  
HETATM 2996  O   HOH B 991     -13.205   7.187  25.997  1.00  0.00           O  
HETATM 2997  H1  HOH B 991     -12.714   7.072  26.811  1.00  0.00           H  
HETATM 2998  H2  HOH B 991     -13.288   8.136  25.900  1.00  0.00           H  
HETATM 2999  O   HOH B 992     -11.600   4.726  24.671  1.00  0.00           O  
HETATM 3000  H1  HOH B 992     -12.323   5.337  24.808  1.00  0.00           H  
HETATM 3001  H2  HOH B 992     -10.994   4.906  25.391  1.00  0.00           H  
HETATM 3002  O   HOH B 993     -13.211  -3.977  23.966  1.00  0.00           O  
HETATM 3003  H1  HOH B 993     -13.760  -3.239  23.699  1.00  0.00           H  
HETATM 3004  H2  HOH B 993     -13.799  -4.732  23.947  1.00  0.00           H  
HETATM 3005  O   HOH B 994     -12.661   9.844  26.076  1.00  0.00           O  
HETATM 3006  H1  HOH B 994     -12.706   9.914  27.030  1.00  0.00           H  
HETATM 3007  H2  HOH B 994     -12.572  10.748  25.773  1.00  0.00           H  
HETATM 3008  O   HOH B 995      -3.107   7.945  31.221  1.00  0.00           O  
HETATM 3009  H1  HOH B 995      -2.993   7.499  30.381  1.00  0.00           H  
HETATM 3010  H2  HOH B 995      -2.288   8.423  31.352  1.00  0.00           H  
HETATM 3011  O   HOH B 996      -6.186   9.685  18.354  1.00  0.00           O  
HETATM 3012  H1  HOH B 996      -5.915   9.553  19.263  1.00  0.00           H  
HETATM 3013  H2  HOH B 996      -5.775  10.511  18.099  1.00  0.00           H  
HETATM 3014  O   HOH B 997      -7.636  12.038  31.750  1.00  0.00           O  
HETATM 3015  H1  HOH B 997      -7.868  11.331  32.352  1.00  0.00           H  
HETATM 3016  H2  HOH B 997      -7.439  11.595  30.925  1.00  0.00           H  
HETATM 3017  O   HOH B 998      -7.661  -5.195  28.543  1.00  0.00           O  
HETATM 3018  H1  HOH B 998      -7.494  -4.442  27.976  1.00  0.00           H  
HETATM 3019  H2  HOH B 998      -7.096  -5.052  29.304  1.00  0.00           H  
HETATM 3020  O   HOH B 999      -3.351  17.193  18.512  1.00  0.00           O  
HETATM 3021  H1  HOH B 999      -4.110  16.677  18.241  1.00  0.00           H  
HETATM 3022  H2  HOH B 999      -2.606  16.760  18.096  1.00  0.00           H  
HETATM 3023  O   HOH B1000     -11.825  22.021  20.590  1.00  0.00           O  
HETATM 3024  H1  HOH B1000     -12.148  22.876  20.305  1.00  0.00           H  
HETATM 3025  H2  HOH B1000     -10.941  22.193  20.912  1.00  0.00           H  
HETATM 3026  O   HOH B1001     -13.558  15.885  32.340  1.00  0.00           O  
HETATM 3027  H1  HOH B1001     -12.839  15.563  31.798  1.00  0.00           H  
HETATM 3028  H2  HOH B1001     -13.374  16.817  32.455  1.00  0.00           H  
HETATM 3029  O   HOH B1002       3.310   2.101  20.449  1.00  0.00           O  
HETATM 3030  H1  HOH B1002       4.228   2.132  20.720  1.00  0.00           H  
HETATM 3031  H2  HOH B1002       3.164   1.189  20.200  1.00  0.00           H  
HETATM 3032  O   HOH B1003      -9.878   9.832  18.792  1.00  0.00           O  
HETATM 3033  H1  HOH B1003      -9.086   9.396  18.478  1.00  0.00           H  
HETATM 3034  H2  HOH B1003     -10.063   9.415  19.634  1.00  0.00           H  
HETATM 3035  O   HOH B1004      -0.046   5.405  18.203  1.00  0.00           O  
HETATM 3036  H1  HOH B1004       0.774   4.928  18.326  1.00  0.00           H  
HETATM 3037  H2  HOH B1004      -0.217   5.813  19.053  1.00  0.00           H  
HETATM 3038  O   HOH B1005      -2.060   8.812  25.736  1.00  0.00           O  
HETATM 3039  H1  HOH B1005      -2.845   9.124  26.186  1.00  0.00           H  
HETATM 3040  H2  HOH B1005      -2.180   9.085  24.827  1.00  0.00           H  
HETATM 3041  O   HOH B1006      -8.946   4.163  31.392  1.00  0.00           O  
HETATM 3042  H1  HOH B1006      -8.010   3.966  31.354  1.00  0.00           H  
HETATM 3043  H2  HOH B1006      -9.350   3.352  31.701  1.00  0.00           H  
HETATM 3044  O   HOH B1007      -6.793  14.170  16.079  1.00  0.00           O  
HETATM 3045  H1  HOH B1007      -7.398  13.532  16.457  1.00  0.00           H  
HETATM 3046  H2  HOH B1007      -6.909  14.956  16.613  1.00  0.00           H  
HETATM 3047  O   HOH B1008      -2.237  -5.682  19.605  1.00  0.00           O  
HETATM 3048  H1  HOH B1008      -1.420  -5.703  20.102  1.00  0.00           H  
HETATM 3049  H2  HOH B1008      -1.963  -5.736  18.689  1.00  0.00           H  
HETATM 3050  O   HOH B1009      -7.550  11.076  24.164  1.00  0.00           O  
HETATM 3051  H1  HOH B1009      -7.569  11.994  23.891  1.00  0.00           H  
HETATM 3052  H2  HOH B1009      -7.684  11.105  25.111  1.00  0.00           H  
HETATM 3053  O   HOH B1010      -3.820   2.625  15.298  1.00  0.00           O  
HETATM 3054  H1  HOH B1010      -4.208   3.456  15.026  1.00  0.00           H  
HETATM 3055  H2  HOH B1010      -2.876   2.780  15.272  1.00  0.00           H  
HETATM 3056  O   HOH B1011      -6.899   8.581  24.992  1.00  0.00           O  
HETATM 3057  H1  HOH B1011      -7.782   8.426  25.329  1.00  0.00           H  
HETATM 3058  H2  HOH B1011      -6.951   9.440  24.572  1.00  0.00           H  
HETATM 3059  O   HOH B1012      10.095   9.331  30.075  1.00  0.00           O  
HETATM 3060  H1  HOH B1012      10.914   9.206  29.596  1.00  0.00           H  
HETATM 3061  H2  HOH B1012      10.150   8.718  30.808  1.00  0.00           H  
HETATM 3062  O   HOH B1013      -0.949  -1.216  21.216  1.00  0.00           O  
HETATM 3063  H1  HOH B1013      -0.393  -1.992  21.147  1.00  0.00           H  
HETATM 3064  H2  HOH B1013      -0.413  -0.577  21.686  1.00  0.00           H  
HETATM 3065  O   HOH B1014      -0.879   9.247  31.341  1.00  0.00           O  
HETATM 3066  H1  HOH B1014      -0.768  10.055  30.840  1.00  0.00           H  
HETATM 3067  H2  HOH B1014      -0.008   9.060  31.691  1.00  0.00           H  
HETATM 3068  O   HOH B1015      11.772   6.235  27.131  1.00  0.00           O  
HETATM 3069  H1  HOH B1015      11.287   5.415  27.218  1.00  0.00           H  
HETATM 3070  H2  HOH B1015      12.635   5.971  26.812  1.00  0.00           H  
HETATM 3071  O   HOH B1016       4.123   4.707  23.299  1.00  0.00           O  
HETATM 3072  H1  HOH B1016       5.026   5.016  23.221  1.00  0.00           H  
HETATM 3073  H2  HOH B1016       3.608   5.343  22.802  1.00  0.00           H  
HETATM 3074  O   HOH B1017      -2.005   5.794  22.791  1.00  0.00           O  
HETATM 3075  H1  HOH B1017      -2.723   6.201  23.277  1.00  0.00           H  
HETATM 3076  H2  HOH B1017      -2.290   4.891  22.654  1.00  0.00           H  
HETATM 3077  O   HOH B1018     -11.249  -6.276  23.632  1.00  0.00           O  
HETATM 3078  H1  HOH B1018     -10.727  -5.917  24.349  1.00  0.00           H  
HETATM 3079  H2  HOH B1018     -11.973  -5.658  23.529  1.00  0.00           H  
HETATM 3080  O   HOH B1019     -12.483   9.041  22.475  1.00  0.00           O  
HETATM 3081  H1  HOH B1019     -13.081   9.168  21.739  1.00  0.00           H  
HETATM 3082  H2  HOH B1019     -12.955   8.461  23.071  1.00  0.00           H  
HETATM 3083  O   HOH B1020      -2.189   4.002  29.901  1.00  0.00           O  
HETATM 3084  H1  HOH B1020      -1.563   4.716  30.021  1.00  0.00           H  
HETATM 3085  H2  HOH B1020      -1.670   3.289  29.526  1.00  0.00           H  
HETATM 3086  O   HOH B1021      13.121   0.506  29.597  1.00  0.00           O  
HETATM 3087  H1  HOH B1021      12.914   0.094  28.759  1.00  0.00           H  
HETATM 3088  H2  HOH B1021      12.297   0.905  29.878  1.00  0.00           H  
HETATM 3089  O   HOH B1022     -13.487  -3.813  29.500  1.00  0.00           O  
HETATM 3090  H1  HOH B1022     -13.695  -4.231  28.664  1.00  0.00           H  
HETATM 3091  H2  HOH B1022     -12.922  -3.076  29.265  1.00  0.00           H  
HETATM 3092  O   HOH B1023       4.673  -5.054  28.874  1.00  0.00           O  
HETATM 3093  H1  HOH B1023       5.564  -5.181  28.548  1.00  0.00           H  
HETATM 3094  H2  HOH B1023       4.647  -4.137  29.149  1.00  0.00           H  
HETATM 3095  O   HOH B1024      -2.728  11.945  19.191  1.00  0.00           O  
HETATM 3096  H1  HOH B1024      -2.855  12.232  20.095  1.00  0.00           H  
HETATM 3097  H2  HOH B1024      -1.795  12.081  19.025  1.00  0.00           H  
HETATM 3098  O   HOH B1025      -4.473   6.985  24.111  1.00  0.00           O  
HETATM 3099  H1  HOH B1025      -4.188   6.940  25.023  1.00  0.00           H  
HETATM 3100  H2  HOH B1025      -5.212   7.593  24.120  1.00  0.00           H  
HETATM 3101  O   HOH B1026     -10.392  10.351  15.724  1.00  0.00           O  
HETATM 3102  H1  HOH B1026      -9.483  10.155  15.953  1.00  0.00           H  
HETATM 3103  H2  HOH B1026     -10.586   9.765  14.993  1.00  0.00           H  
HETATM 3104  O   HOH B1027      -9.720  -4.950  25.319  1.00  0.00           O  
HETATM 3105  H1  HOH B1027      -8.972  -4.355  25.363  1.00  0.00           H  
HETATM 3106  H2  HOH B1027     -10.479  -4.396  25.503  1.00  0.00           H  
HETATM 3107  O   HOH B1028      -1.644   3.056  24.512  1.00  0.00           O  
HETATM 3108  H1  HOH B1028      -2.595   2.982  24.430  1.00  0.00           H  
HETATM 3109  H2  HOH B1028      -1.304   2.273  24.078  1.00  0.00           H  
HETATM 3110  O   HOH B1029       2.245   7.649  28.620  1.00  0.00           O  
HETATM 3111  H1  HOH B1029       1.292   7.669  28.700  1.00  0.00           H  
HETATM 3112  H2  HOH B1029       2.564   7.898  29.488  1.00  0.00           H  
HETATM 3113  O   HOH B1030       2.283  -1.468  14.814  1.00  0.00           O  
HETATM 3114  H1  HOH B1030       1.371  -1.200  14.930  1.00  0.00           H  
HETATM 3115  H2  HOH B1030       2.517  -1.887  15.643  1.00  0.00           H  
HETATM 3116  O   HOH B1031      -9.599   5.510  17.606  1.00  0.00           O  
HETATM 3117  H1  HOH B1031     -10.419   6.003  17.569  1.00  0.00           H  
HETATM 3118  H2  HOH B1031      -8.961   6.132  17.955  1.00  0.00           H  
HETATM 3119  O   HOH B1032       5.104   5.714  32.081  1.00  0.00           O  
HETATM 3120  H1  HOH B1032       5.650   5.001  31.750  1.00  0.00           H  
HETATM 3121  H2  HOH B1032       5.230   6.425  31.452  1.00  0.00           H  
HETATM 3122  O   HOH B1033       0.415   4.501  24.062  1.00  0.00           O  
HETATM 3123  H1  HOH B1033      -0.374   4.112  24.439  1.00  0.00           H  
HETATM 3124  H2  HOH B1033       0.652   3.916  23.343  1.00  0.00           H  
HETATM 3125  O   HOH B1034      -3.801   5.695  17.620  1.00  0.00           O  
HETATM 3126  H1  HOH B1034      -4.085   5.717  18.533  1.00  0.00           H  
HETATM 3127  H2  HOH B1034      -3.397   4.834  17.514  1.00  0.00           H  
HETATM 3128  O   HOH B1035      -5.078  11.931  26.798  1.00  0.00           O  
HETATM 3129  H1  HOH B1035      -6.010  11.768  26.941  1.00  0.00           H  
HETATM 3130  H2  HOH B1035      -4.997  12.885  26.803  1.00  0.00           H  
HETATM 3131  O   HOH B1036       1.121  14.321  30.449  1.00  0.00           O  
HETATM 3132  H1  HOH B1036       1.860  13.727  30.318  1.00  0.00           H  
HETATM 3133  H2  HOH B1036       1.039  14.790  29.618  1.00  0.00           H  
HETATM 3134  O   HOH B1037      -9.299  -2.368  20.758  1.00  0.00           O  
HETATM 3135  H1  HOH B1037      -8.857  -2.085  21.558  1.00  0.00           H  
HETATM 3136  H2  HOH B1037      -8.904  -1.838  20.065  1.00  0.00           H  
HETATM 3137  O   HOH B1038       5.312  10.571  15.966  1.00  0.00           O  
HETATM 3138  H1  HOH B1038       5.669  11.445  15.807  1.00  0.00           H  
HETATM 3139  H2  HOH B1038       4.724  10.684  16.712  1.00  0.00           H  
HETATM 3140  O   HOH B1039      11.472   6.841  31.010  1.00  0.00           O  
HETATM 3141  H1  HOH B1039      11.820   6.255  31.682  1.00  0.00           H  
HETATM 3142  H2  HOH B1039      10.790   6.329  30.575  1.00  0.00           H  
HETATM 3143  O   HOH B1040      12.801   4.689  24.121  1.00  0.00           O  
HETATM 3144  H1  HOH B1040      13.215   4.929  24.950  1.00  0.00           H  
HETATM 3145  H2  HOH B1040      13.221   5.252  23.471  1.00  0.00           H  
HETATM 3146  O   HOH B1041      -0.782  20.323  23.347  1.00  0.00           O  
HETATM 3147  H1  HOH B1041      -0.845  20.579  24.268  1.00  0.00           H  
HETATM 3148  H2  HOH B1041      -0.834  19.367  23.360  1.00  0.00           H  
HETATM 3149  O   HOH B1042      -9.249   2.995  24.148  1.00  0.00           O  
HETATM 3150  H1  HOH B1042     -10.027   3.550  24.091  1.00  0.00           H  
HETATM 3151  H2  HOH B1042      -9.488   2.197  23.676  1.00  0.00           H  
HETATM 3152  O   HOH B1043       2.293   3.950  18.820  1.00  0.00           O  
HETATM 3153  H1  HOH B1043       2.883   4.694  18.945  1.00  0.00           H  
HETATM 3154  H2  HOH B1043       2.545   3.327  19.501  1.00  0.00           H  
HETATM 3155  O   HOH B1044      -1.117   5.086  26.985  1.00  0.00           O  
HETATM 3156  H1  HOH B1044      -0.368   5.676  26.896  1.00  0.00           H  
HETATM 3157  H2  HOH B1044      -0.839   4.279  26.551  1.00  0.00           H  
HETATM 3158  O   HOH B1045      -9.786  13.103  24.977  1.00  0.00           O  
HETATM 3159  H1  HOH B1045     -10.449  13.348  25.622  1.00  0.00           H  
HETATM 3160  H2  HOH B1045     -10.258  12.567  24.340  1.00  0.00           H  
HETATM 3161  O   HOH B1046      -5.148  -1.409  25.565  1.00  0.00           O  
HETATM 3162  H1  HOH B1046      -5.234  -0.738  24.887  1.00  0.00           H  
HETATM 3163  H2  HOH B1046      -4.301  -1.231  25.973  1.00  0.00           H  
HETATM 3164  O   HOH B1047      -7.308  17.218  27.666  1.00  0.00           O  
HETATM 3165  H1  HOH B1047      -6.517  17.688  27.402  1.00  0.00           H  
HETATM 3166  H2  HOH B1047      -8.027  17.752  27.329  1.00  0.00           H  
HETATM 3167  O   HOH B1048      -7.679   7.555  18.767  1.00  0.00           O  
HETATM 3168  H1  HOH B1048      -6.997   8.169  18.496  1.00  0.00           H  
HETATM 3169  H2  HOH B1048      -7.755   7.682  19.713  1.00  0.00           H  
HETATM 3170  O   HOH B1049      -7.089  13.762  26.137  1.00  0.00           O  
HETATM 3171  H1  HOH B1049      -7.989  13.437  26.102  1.00  0.00           H  
HETATM 3172  H2  HOH B1049      -7.180  14.709  26.245  1.00  0.00           H  
HETATM 3173  O   HOH B1050      -7.175  23.304  19.200  1.00  0.00           O  
HETATM 3174  H1  HOH B1050      -6.421  23.570  18.673  1.00  0.00           H  
HETATM 3175  H2  HOH B1050      -7.019  23.700  20.057  1.00  0.00           H  
HETATM 3176  O   HOH B1051     -11.643  21.010  24.433  1.00  0.00           O  
HETATM 3177  H1  HOH B1051     -10.708  20.802  24.435  1.00  0.00           H  
HETATM 3178  H2  HOH B1051     -11.681  21.941  24.215  1.00  0.00           H  
HETATM 3179  O   HOH B1052       2.176  -0.449  20.800  1.00  0.00           O  
HETATM 3180  H1  HOH B1052       3.093  -0.634  20.598  1.00  0.00           H  
HETATM 3181  H2  HOH B1052       1.687  -0.839  20.076  1.00  0.00           H  
HETATM 3182  O   HOH B1053       9.140   1.184  23.090  1.00  0.00           O  
HETATM 3183  H1  HOH B1053       9.250   0.485  22.445  1.00  0.00           H  
HETATM 3184  H2  HOH B1053       9.818   1.822  22.870  1.00  0.00           H  
HETATM 3185  O   HOH B1054      -6.031   5.596  22.356  1.00  0.00           O  
HETATM 3186  H1  HOH B1054      -5.277   6.032  22.753  1.00  0.00           H  
HETATM 3187  H2  HOH B1054      -6.403   5.068  23.062  1.00  0.00           H  
HETATM 3188  O   HOH B1055       0.726  -2.617  33.528  1.00  0.00           O  
HETATM 3189  H1  HOH B1055       1.429  -1.967  33.525  1.00  0.00           H  
HETATM 3190  H2  HOH B1055       0.516  -2.739  34.454  1.00  0.00           H  
HETATM 3191  O   HOH B1056       2.658   2.390  31.496  1.00  0.00           O  
HETATM 3192  H1  HOH B1056       2.514   3.205  31.977  1.00  0.00           H  
HETATM 3193  H2  HOH B1056       3.574   2.170  31.665  1.00  0.00           H  
HETATM 3194  O   HOH B1057      -7.857   3.459  16.382  1.00  0.00           O  
HETATM 3195  H1  HOH B1057      -6.982   3.149  16.614  1.00  0.00           H  
HETATM 3196  H2  HOH B1057      -8.311   3.548  17.220  1.00  0.00           H  
HETATM 3197  O   HOH B1058      -2.193   2.114  32.262  1.00  0.00           O  
HETATM 3198  H1  HOH B1058      -3.109   2.227  32.518  1.00  0.00           H  
HETATM 3199  H2  HOH B1058      -1.963   2.934  31.825  1.00  0.00           H  
HETATM 3200  O   HOH B1059      11.452   7.244  21.056  1.00  0.00           O  
HETATM 3201  H1  HOH B1059      10.532   7.478  20.934  1.00  0.00           H  
HETATM 3202  H2  HOH B1059      11.850   8.028  21.434  1.00  0.00           H  
HETATM 3203  O   HOH B1060     -10.305  -0.395  19.020  1.00  0.00           O  
HETATM 3204  H1  HOH B1060      -9.743   0.347  18.797  1.00  0.00           H  
HETATM 3205  H2  HOH B1060     -10.554  -0.242  19.932  1.00  0.00           H  
HETATM 3206  O   HOH B1061       7.906   5.030  17.821  1.00  0.00           O  
HETATM 3207  H1  HOH B1061       7.014   5.376  17.803  1.00  0.00           H  
HETATM 3208  H2  HOH B1061       8.431   5.698  17.380  1.00  0.00           H  
HETATM 3209  O   HOH B1062       4.446  11.168  31.737  1.00  0.00           O  
HETATM 3210  H1  HOH B1062       5.176  11.771  31.598  1.00  0.00           H  
HETATM 3211  H2  HOH B1062       4.584  10.823  32.619  1.00  0.00           H  
HETATM 3212  O   HOH B1063       2.042   2.769  29.011  1.00  0.00           O  
HETATM 3213  H1  HOH B1063       2.527   3.594  29.013  1.00  0.00           H  
HETATM 3214  H2  HOH B1063       2.082   2.465  29.918  1.00  0.00           H  
HETATM 3215  O   HOH B1064       1.378  -1.955  18.174  1.00  0.00           O  
HETATM 3216  H1  HOH B1064       1.642  -2.818  18.493  1.00  0.00           H  
HETATM 3217  H2  HOH B1064       0.652  -2.133  17.575  1.00  0.00           H  
HETATM 3218  O   HOH B1065      -6.381  -1.497  31.159  1.00  0.00           O  
HETATM 3219  H1  HOH B1065      -7.203  -1.480  30.669  1.00  0.00           H  
HETATM 3220  H2  HOH B1065      -6.650  -1.536  32.077  1.00  0.00           H  
HETATM 3221  O   HOH B1066      -5.396   3.641  27.078  1.00  0.00           O  
HETATM 3222  H1  HOH B1066      -4.840   2.869  26.970  1.00  0.00           H  
HETATM 3223  H2  HOH B1066      -5.498   3.732  28.026  1.00  0.00           H  
HETATM 3224  O   HOH B1067      13.150   1.026  16.768  1.00  0.00           O  
HETATM 3225  H1  HOH B1067      13.189   0.732  17.678  1.00  0.00           H  
HETATM 3226  H2  HOH B1067      13.859   0.551  16.333  1.00  0.00           H  
HETATM 3227  O   HOH B1068       2.156  -0.445  32.832  1.00  0.00           O  
HETATM 3228  H1  HOH B1068       3.059  -0.626  32.569  1.00  0.00           H  
HETATM 3229  H2  HOH B1068       2.105   0.510  32.875  1.00  0.00           H  
HETATM 3230  O   HOH B1069      -3.371  11.592  32.955  1.00  0.00           O  
HETATM 3231  H1  HOH B1069      -4.081  11.541  32.315  1.00  0.00           H  
HETATM 3232  H2  HOH B1069      -2.721  12.164  32.547  1.00  0.00           H  
HETATM 3233  O   HOH B1070       5.896   3.847  28.038  1.00  0.00           O  
HETATM 3234  H1  HOH B1070       5.121   4.269  28.409  1.00  0.00           H  
HETATM 3235  H2  HOH B1070       6.019   4.273  27.190  1.00  0.00           H  
HETATM 3236  O   HOH B1071     -10.007  17.374  14.562  1.00  0.00           O  
HETATM 3237  H1  HOH B1071      -9.586  17.623  15.385  1.00  0.00           H  
HETATM 3238  H2  HOH B1071      -9.297  17.019  14.028  1.00  0.00           H  
HETATM 3239  O   HOH B1072     -12.653  12.022  15.913  1.00  0.00           O  
HETATM 3240  H1  HOH B1072     -12.524  12.970  15.942  1.00  0.00           H  
HETATM 3241  H2  HOH B1072     -11.808  11.673  15.632  1.00  0.00           H  
HETATM 3242  O   HOH B1073     -10.017   1.929  32.732  1.00  0.00           O  
HETATM 3243  H1  HOH B1073      -9.418   1.633  33.418  1.00  0.00           H  
HETATM 3244  H2  HOH B1073     -10.492   1.140  32.472  1.00  0.00           H  
HETATM 3245  O   HOH B1074     -12.126   6.536  17.755  1.00  0.00           O  
HETATM 3246  H1  HOH B1074     -12.959   6.168  18.052  1.00  0.00           H  
HETATM 3247  H2  HOH B1074     -12.219   7.479  17.891  1.00  0.00           H  
HETATM 3248  O   HOH B1075       4.435  -2.409  29.507  1.00  0.00           O  
HETATM 3249  H1  HOH B1075       4.927  -1.745  29.024  1.00  0.00           H  
HETATM 3250  H2  HOH B1075       3.583  -2.440  29.072  1.00  0.00           H  
HETATM 3251  O   HOH B1076     -13.045   2.942  27.135  1.00  0.00           O  
HETATM 3252  H1  HOH B1076     -13.556   3.563  27.653  1.00  0.00           H  
HETATM 3253  H2  HOH B1076     -13.697   2.361  26.745  1.00  0.00           H  
HETATM 3254  O   HOH B1077      -5.561  -4.483  17.892  1.00  0.00           O  
HETATM 3255  H1  HOH B1077      -6.111  -4.412  17.111  1.00  0.00           H  
HETATM 3256  H2  HOH B1077      -4.707  -4.152  17.614  1.00  0.00           H  
HETATM 3257  O   HOH B1078       9.087  -0.176  31.626  1.00  0.00           O  
HETATM 3258  H1  HOH B1078       8.148  -0.216  31.444  1.00  0.00           H  
HETATM 3259  H2  HOH B1078       9.501  -0.505  30.828  1.00  0.00           H  
HETATM 3260  O   HOH B1079     -10.524   5.223  29.598  1.00  0.00           O  
HETATM 3261  H1  HOH B1079     -11.288   4.803  29.992  1.00  0.00           H  
HETATM 3262  H2  HOH B1079      -9.774   4.777  29.993  1.00  0.00           H  
HETATM 3263  O   HOH B1080       0.624  11.600  33.130  1.00  0.00           O  
HETATM 3264  H1  HOH B1080       0.789  12.288  32.484  1.00  0.00           H  
HETATM 3265  H2  HOH B1080       0.986  10.808  32.734  1.00  0.00           H  
HETATM 3266  O   HOH B1081      -7.879  10.298  21.544  1.00  0.00           O  
HETATM 3267  H1  HOH B1081      -8.066   9.368  21.669  1.00  0.00           H  
HETATM 3268  H2  HOH B1081      -7.848  10.659  22.430  1.00  0.00           H  
HETATM 3269  O   HOH B1082      -2.950   5.968  33.438  1.00  0.00           O  
HETATM 3270  H1  HOH B1082      -3.452   5.178  33.241  1.00  0.00           H  
HETATM 3271  H2  HOH B1082      -3.029   6.505  32.649  1.00  0.00           H  
HETATM 3272  O   HOH B1083      -2.647   8.156  17.721  1.00  0.00           O  
HETATM 3273  H1  HOH B1083      -2.251   8.431  16.895  1.00  0.00           H  
HETATM 3274  H2  HOH B1083      -3.079   7.327  17.516  1.00  0.00           H  
HETATM 3275  O   HOH B1084      -8.470   1.760  19.866  1.00  0.00           O  
HETATM 3276  H1  HOH B1084      -9.039   2.512  20.031  1.00  0.00           H  
HETATM 3277  H2  HOH B1084      -7.712   1.903  20.432  1.00  0.00           H  
HETATM 3278  O   HOH B1085      14.435   1.919  25.902  1.00  0.00           O  
HETATM 3279  H1  HOH B1085      14.512   1.005  25.627  1.00  0.00           H  
HETATM 3280  H2  HOH B1085      13.613   2.218  25.514  1.00  0.00           H  
HETATM 3281  O   HOH B1086       5.384   3.394  16.494  1.00  0.00           O  
HETATM 3282  H1  HOH B1086       5.852   2.771  17.049  1.00  0.00           H  
HETATM 3283  H2  HOH B1086       5.864   3.385  15.665  1.00  0.00           H  
HETATM 3284  O   HOH B1087     -10.786  12.607  20.971  1.00  0.00           O  
HETATM 3285  H1  HOH B1087     -10.389  13.452  21.184  1.00  0.00           H  
HETATM 3286  H2  HOH B1087     -10.272  12.280  20.233  1.00  0.00           H  
HETATM 3287  O   HOH B1088     -14.803  22.887  15.697  1.00  0.00           O  
HETATM 3288  H1  HOH B1088     -14.503  23.399  14.946  1.00  0.00           H  
HETATM 3289  H2  HOH B1088     -14.643  21.977  15.447  1.00  0.00           H  
HETATM 3290  O   HOH B1089      -8.772  -1.676  29.951  1.00  0.00           O  
HETATM 3291  H1  HOH B1089      -9.254  -1.124  29.336  1.00  0.00           H  
HETATM 3292  H2  HOH B1089      -9.399  -1.861  30.650  1.00  0.00           H  
HETATM 3293  O   HOH B1090       0.471  10.589  21.393  1.00  0.00           O  
HETATM 3294  H1  HOH B1090      -0.234  10.295  20.815  1.00  0.00           H  
HETATM 3295  H2  HOH B1090       0.029  10.831  22.207  1.00  0.00           H  
HETATM 3296  O   HOH B1091      -0.238  -6.085  27.709  1.00  0.00           O  
HETATM 3297  H1  HOH B1091       0.427  -6.735  27.938  1.00  0.00           H  
HETATM 3298  H2  HOH B1091      -0.093  -5.366  28.323  1.00  0.00           H  
HETATM 3299  O   HOH B1092      -1.285  11.949  25.220  1.00  0.00           O  
HETATM 3300  H1  HOH B1092      -1.310  11.897  26.175  1.00  0.00           H  
HETATM 3301  H2  HOH B1092      -1.394  11.043  24.928  1.00  0.00           H  
HETATM 3302  O   HOH B1093      -1.048  16.897  24.646  1.00  0.00           O  
HETATM 3303  H1  HOH B1093      -0.860  17.362  23.830  1.00  0.00           H  
HETATM 3304  H2  HOH B1093      -0.925  15.973  24.429  1.00  0.00           H  
HETATM 3305  O   HOH B1094      -0.365   5.809  30.814  1.00  0.00           O  
HETATM 3306  H1  HOH B1094      -0.746   6.567  31.258  1.00  0.00           H  
HETATM 3307  H2  HOH B1094       0.492   5.696  31.225  1.00  0.00           H  
HETATM 3308  O   HOH B1095      -5.965  11.018  15.124  1.00  0.00           O  
HETATM 3309  H1  HOH B1095      -5.200  10.643  14.688  1.00  0.00           H  
HETATM 3310  H2  HOH B1095      -5.603  11.515  15.858  1.00  0.00           H  
HETATM 3311  O   HOH B1096      -4.316   3.684  33.235  1.00  0.00           O  
HETATM 3312  H1  HOH B1096      -4.930   3.026  32.910  1.00  0.00           H  
HETATM 3313  H2  HOH B1096      -4.468   3.709  34.180  1.00  0.00           H  
HETATM 3314  O   HOH B1097      -1.294  14.689  15.531  1.00  0.00           O  
HETATM 3315  H1  HOH B1097      -2.164  14.974  15.252  1.00  0.00           H  
HETATM 3316  H2  HOH B1097      -0.832  14.495  14.716  1.00  0.00           H  
HETATM 3317  O   HOH B1098      -4.904   3.721  29.835  1.00  0.00           O  
HETATM 3318  H1  HOH B1098      -3.971   3.914  29.741  1.00  0.00           H  
HETATM 3319  H2  HOH B1098      -4.934   2.943  30.391  1.00  0.00           H  
HETATM 3320  O   HOH B1099       4.147   9.503  27.567  1.00  0.00           O  
HETATM 3321  H1  HOH B1099       4.906   9.455  28.148  1.00  0.00           H  
HETATM 3322  H2  HOH B1099       3.613   8.745  27.806  1.00  0.00           H  
HETATM 3323  O   HOH B1100      12.752  -4.929  32.252  1.00  0.00           O  
HETATM 3324  H1  HOH B1100      12.695  -5.853  32.496  1.00  0.00           H  
HETATM 3325  H2  HOH B1100      12.698  -4.458  33.084  1.00  0.00           H  
HETATM 3326  O   HOH B1101      11.249   5.662  16.341  1.00  0.00           O  
HETATM 3327  H1  HOH B1101      11.240   6.237  17.107  1.00  0.00           H  
HETATM 3328  H2  HOH B1101      11.953   5.038  16.516  1.00  0.00           H  
HETATM 3329  O   HOH B1102       0.153  -2.935  15.973  1.00  0.00           O  
HETATM 3330  H1  HOH B1102       0.712  -3.711  15.935  1.00  0.00           H  
HETATM 3331  H2  HOH B1102      -0.192  -2.844  15.085  1.00  0.00           H  
HETATM 3332  O   HOH B1103      -1.788  13.474  31.730  1.00  0.00           O  
HETATM 3333  H1  HOH B1103      -1.861  14.279  31.217  1.00  0.00           H  
HETATM 3334  H2  HOH B1103      -0.976  13.068  31.425  1.00  0.00           H  
HETATM 3335  O   HOH B1104      -5.162   0.932  30.407  1.00  0.00           O  
HETATM 3336  H1  HOH B1104      -5.137   0.078  30.839  1.00  0.00           H  
HETATM 3337  H2  HOH B1104      -5.540   0.754  29.546  1.00  0.00           H  
HETATM 3338  O   HOH B1105      -7.734   0.851  34.216  1.00  0.00           O  
HETATM 3339  H1  HOH B1105      -7.757  -0.105  34.189  1.00  0.00           H  
HETATM 3340  H2  HOH B1105      -6.894   1.060  34.626  1.00  0.00           H  
HETATM 3341  O   HOH B1106       1.218  23.698  20.158  1.00  0.00           O  
HETATM 3342  H1  HOH B1106       1.069  22.963  20.754  1.00  0.00           H  
HETATM 3343  H2  HOH B1106       0.935  23.374  19.303  1.00  0.00           H  
HETATM 3344  O   HOH B1107      -5.851  20.983  19.881  1.00  0.00           O  
HETATM 3345  H1  HOH B1107      -6.748  21.201  19.627  1.00  0.00           H  
HETATM 3346  H2  HOH B1107      -5.313  21.297  19.154  1.00  0.00           H  
HETATM 3347  O   HOH B1108     -14.559  -0.192  24.121  1.00  0.00           O  
HETATM 3348  H1  HOH B1108     -15.032   0.075  23.333  1.00  0.00           H  
HETATM 3349  H2  HOH B1108     -13.760   0.335  24.112  1.00  0.00           H  
HETATM 3350  O   HOH B1109      -4.594  19.461  21.805  1.00  0.00           O  
HETATM 3351  H1  HOH B1109      -4.787  19.943  22.608  1.00  0.00           H  
HETATM 3352  H2  HOH B1109      -4.921  20.024  21.103  1.00  0.00           H  
HETATM 3353  O   HOH B1110     -13.006  12.537  25.456  1.00  0.00           O  
HETATM 3354  H1  HOH B1110     -12.497  13.084  26.054  1.00  0.00           H  
HETATM 3355  H2  HOH B1110     -12.626  12.707  24.594  1.00  0.00           H  
HETATM 3356  O   HOH B1111      -1.714   9.286  20.271  1.00  0.00           O  
HETATM 3357  H1  HOH B1111      -1.563   8.348  20.157  1.00  0.00           H  
HETATM 3358  H2  HOH B1111      -2.298   9.524  19.551  1.00  0.00           H  
HETATM 3359  O   HOH B1112     -13.513  -1.569  26.570  1.00  0.00           O  
HETATM 3360  H1  HOH B1112     -13.989  -1.228  25.813  1.00  0.00           H  
HETATM 3361  H2  HOH B1112     -13.837  -1.055  27.309  1.00  0.00           H  
HETATM 3362  O   HOH B1113      -5.959  21.824  23.096  1.00  0.00           O  
HETATM 3363  H1  HOH B1113      -6.259  21.816  22.188  1.00  0.00           H  
HETATM 3364  H2  HOH B1113      -6.534  22.452  23.533  1.00  0.00           H  
HETATM 3365  O   HOH B1114      12.372  19.644  26.685  1.00  0.00           O  
HETATM 3366  H1  HOH B1114      12.568  20.485  27.098  1.00  0.00           H  
HETATM 3367  H2  HOH B1114      11.418  19.632  26.605  1.00  0.00           H  
HETATM 3368  O   HOH B1115      -1.821   0.493  16.950  1.00  0.00           O  
HETATM 3369  H1  HOH B1115      -2.613   0.956  16.674  1.00  0.00           H  
HETATM 3370  H2  HOH B1115      -2.130  -0.152  17.586  1.00  0.00           H  
HETATM 3371  O   HOH B1116     -10.681  23.274  32.724  1.00  0.00           O  
HETATM 3372  H1  HOH B1116     -10.547  23.423  33.660  1.00  0.00           H  
HETATM 3373  H2  HOH B1116     -11.066  24.090  32.404  1.00  0.00           H  
HETATM 3374  O   HOH B1117      -5.175  13.621  20.590  1.00  0.00           O  
HETATM 3375  H1  HOH B1117      -5.825  13.268  19.983  1.00  0.00           H  
HETATM 3376  H2  HOH B1117      -5.686  14.132  21.218  1.00  0.00           H  
HETATM 3377  O   HOH B1118      -2.590  -1.120  19.144  1.00  0.00           O  
HETATM 3378  H1  HOH B1118      -1.998  -1.129  19.896  1.00  0.00           H  
HETATM 3379  H2  HOH B1118      -3.283  -1.738  19.377  1.00  0.00           H  
HETATM 3380  O   HOH B1119     -12.354  18.359  33.848  1.00  0.00           O  
HETATM 3381  H1  HOH B1119     -11.475  17.983  33.803  1.00  0.00           H  
HETATM 3382  H2  HOH B1119     -12.264  19.227  33.455  1.00  0.00           H  
HETATM 3383  O   HOH B1120     -15.643  15.232  19.179  1.00  0.00           O  
HETATM 3384  H1  HOH B1120     -14.750  14.909  19.063  1.00  0.00           H  
HETATM 3385  H2  HOH B1120     -16.191  14.591  18.725  1.00  0.00           H  
HETATM 3386  O   HOH B1121       0.080  19.636  19.226  1.00  0.00           O  
HETATM 3387  H1  HOH B1121      -0.040  18.854  18.686  1.00  0.00           H  
HETATM 3388  H2  HOH B1121      -0.761  19.753  19.669  1.00  0.00           H  
HETATM 3389  O   HOH B1122      -1.463  14.083  27.671  1.00  0.00           O  
HETATM 3390  H1  HOH B1122      -1.220  14.970  27.405  1.00  0.00           H  
HETATM 3391  H2  HOH B1122      -0.636  13.673  27.925  1.00  0.00           H  
HETATM 3392  O   HOH B1123     -11.003  16.244  31.065  1.00  0.00           O  
HETATM 3393  H1  HOH B1123     -10.404  16.990  31.096  1.00  0.00           H  
HETATM 3394  H2  HOH B1123     -10.470  15.498  31.341  1.00  0.00           H  
HETATM 3395  O   HOH B1124      -9.883  15.151  21.245  1.00  0.00           O  
HETATM 3396  H1  HOH B1124      -9.227  15.534  21.827  1.00  0.00           H  
HETATM 3397  H2  HOH B1124     -10.699  15.189  21.744  1.00  0.00           H  
HETATM 3398  O   HOH B1125       1.804  21.426  22.220  1.00  0.00           O  
HETATM 3399  H1  HOH B1125       0.958  21.043  22.450  1.00  0.00           H  
HETATM 3400  H2  HOH B1125       2.191  20.803  21.605  1.00  0.00           H  
HETATM 3401  O   HOH B1126     -13.371  12.541  20.004  1.00  0.00           O  
HETATM 3402  H1  HOH B1126     -14.018  12.380  20.692  1.00  0.00           H  
HETATM 3403  H2  HOH B1126     -12.526  12.406  20.433  1.00  0.00           H  
HETATM 3404  O   HOH B1127      -1.375  22.536  21.852  1.00  0.00           O  
HETATM 3405  H1  HOH B1127      -0.925  21.901  22.408  1.00  0.00           H  
HETATM 3406  H2  HOH B1127      -1.714  22.018  21.122  1.00  0.00           H  
HETATM 3407  O   HOH B1128       8.638  18.470  28.586  1.00  0.00           O  
HETATM 3408  H1  HOH B1128       9.216  17.737  28.378  1.00  0.00           H  
HETATM 3409  H2  HOH B1128       8.868  19.146  27.948  1.00  0.00           H  
HETATM 3410  O   HOH B1129      -9.185  12.658  16.860  1.00  0.00           O  
HETATM 3411  H1  HOH B1129      -9.777  13.273  16.427  1.00  0.00           H  
HETATM 3412  H2  HOH B1129      -9.684  11.843  16.915  1.00  0.00           H  
HETATM 3413  O   HOH B1130      -8.416  16.843  17.872  1.00  0.00           O  
HETATM 3414  H1  HOH B1130      -8.108  17.606  17.384  1.00  0.00           H  
HETATM 3415  H2  HOH B1130      -8.035  16.946  18.744  1.00  0.00           H  
HETATM 3416  O   HOH B1131      -5.305  17.232  31.598  1.00  0.00           O  
HETATM 3417  H1  HOH B1131      -6.053  16.961  32.130  1.00  0.00           H  
HETATM 3418  H2  HOH B1131      -5.167  16.505  30.990  1.00  0.00           H  
HETATM 3419  O   HOH B1132      -0.236  18.855  28.494  1.00  0.00           O  
HETATM 3420  H1  HOH B1132       0.565  18.965  27.982  1.00  0.00           H  
HETATM 3421  H2  HOH B1132      -0.600  18.022  28.194  1.00  0.00           H  
HETATM 3422  O   HOH B1133      -6.514  -0.808  20.228  1.00  0.00           O  
HETATM 3423  H1  HOH B1133      -6.830  -0.575  19.355  1.00  0.00           H  
HETATM 3424  H2  HOH B1133      -6.262  -1.728  20.155  1.00  0.00           H  
HETATM 3425  O   HOH B1134     -11.408  13.901  27.049  1.00  0.00           O  
HETATM 3426  H1  HOH B1134     -11.837  14.710  27.326  1.00  0.00           H  
HETATM 3427  H2  HOH B1134     -10.647  13.824  27.625  1.00  0.00           H  
HETATM 3428  O   HOH B1135     -12.434   9.238  17.690  1.00  0.00           O  
HETATM 3429  H1  HOH B1135     -12.045   9.896  17.114  1.00  0.00           H  
HETATM 3430  H2  HOH B1135     -11.881   9.246  18.471  1.00  0.00           H  
HETATM 3431  O   HOH B1136     -11.502  11.535  23.409  1.00  0.00           O  
HETATM 3432  H1  HOH B1136     -11.450  11.916  22.533  1.00  0.00           H  
HETATM 3433  H2  HOH B1136     -12.089  10.786  23.311  1.00  0.00           H  
HETATM 3434  O   HOH B1137      -4.517  23.117  28.579  1.00  0.00           O  
HETATM 3435  H1  HOH B1137      -3.721  22.776  28.987  1.00  0.00           H  
HETATM 3436  H2  HOH B1137      -4.852  23.760  29.205  1.00  0.00           H  
HETATM 3437  O   HOH B1138      -4.410  23.178  15.234  1.00  0.00           O  
HETATM 3438  H1  HOH B1138      -4.537  22.855  14.342  1.00  0.00           H  
HETATM 3439  H2  HOH B1138      -4.955  23.964  15.284  1.00  0.00           H  
HETATM 3440  O   HOH B1139      -5.517   8.090  32.413  1.00  0.00           O  
HETATM 3441  H1  HOH B1139      -5.975   7.253  32.333  1.00  0.00           H  
HETATM 3442  H2  HOH B1139      -4.744   7.995  31.857  1.00  0.00           H  
HETATM 3443  O   HOH B1140      -8.976  18.621  21.504  1.00  0.00           O  
HETATM 3444  H1  HOH B1140      -8.367  18.138  20.946  1.00  0.00           H  
HETATM 3445  H2  HOH B1140      -9.629  18.973  20.899  1.00  0.00           H  
HETATM 3446  O   HOH B1141     -14.900  11.532  17.550  1.00  0.00           O  
HETATM 3447  H1  HOH B1141     -14.306  11.587  18.299  1.00  0.00           H  
HETATM 3448  H2  HOH B1141     -14.375  11.823  16.805  1.00  0.00           H  
HETATM 3449  O   HOH B1142      -8.768  19.810  27.497  1.00  0.00           O  
HETATM 3450  H1  HOH B1142      -8.920  20.746  27.625  1.00  0.00           H  
HETATM 3451  H2  HOH B1142      -7.820  19.708  27.581  1.00  0.00           H  
HETATM 3452  O   HOH B1143      -5.712  19.259  25.995  1.00  0.00           O  
HETATM 3453  H1  HOH B1143      -5.620  19.958  26.643  1.00  0.00           H  
HETATM 3454  H2  HOH B1143      -6.150  19.677  25.253  1.00  0.00           H  
HETATM 3455  O   HOH B1144      -2.825  -4.194  24.088  1.00  0.00           O  
HETATM 3456  H1  HOH B1144      -2.047  -4.690  24.344  1.00  0.00           H  
HETATM 3457  H2  HOH B1144      -3.042  -3.672  24.860  1.00  0.00           H  
HETATM 3458  O   HOH B1145      -4.775  16.026  16.425  1.00  0.00           O  
HETATM 3459  H1  HOH B1145      -4.810  15.142  16.059  1.00  0.00           H  
HETATM 3460  H2  HOH B1145      -5.247  16.567  15.792  1.00  0.00           H  
HETATM 3461  O   HOH B1146     -15.066   8.497  16.913  1.00  0.00           O  
HETATM 3462  H1  HOH B1146     -15.695   9.208  17.032  1.00  0.00           H  
HETATM 3463  H2  HOH B1146     -14.215   8.897  17.090  1.00  0.00           H  
HETATM 3464  O   HOH B1147       0.172  17.637  22.419  1.00  0.00           O  
HETATM 3465  H1  HOH B1147       0.233  17.527  21.470  1.00  0.00           H  
HETATM 3466  H2  HOH B1147       1.076  17.764  22.705  1.00  0.00           H  
HETATM 3467  O   HOH B1148      -8.003   9.391  32.707  1.00  0.00           O  
HETATM 3468  H1  HOH B1148      -8.300   9.360  33.616  1.00  0.00           H  
HETATM 3469  H2  HOH B1148      -7.226   8.832  32.688  1.00  0.00           H  
HETATM 3470  O   HOH B1149     -11.316  16.316  25.385  1.00  0.00           O  
HETATM 3471  H1  HOH B1149     -11.855  16.766  26.036  1.00  0.00           H  
HETATM 3472  H2  HOH B1149     -10.625  16.943  25.171  1.00  0.00           H  
HETATM 3473  O   HOH B1150      -4.051  17.013  25.705  1.00  0.00           O  
HETATM 3474  H1  HOH B1150      -3.767  17.007  24.791  1.00  0.00           H  
HETATM 3475  H2  HOH B1150      -4.731  17.686  25.741  1.00  0.00           H  
HETATM 3476  O   HOH B1151     -12.373  16.103  28.654  1.00  0.00           O  
HETATM 3477  H1  HOH B1151     -12.036  16.859  28.173  1.00  0.00           H  
HETATM 3478  H2  HOH B1151     -11.863  16.086  29.464  1.00  0.00           H  
HETATM 3479  O   HOH B1152       4.405  -3.214  15.898  1.00  0.00           O  
HETATM 3480  H1  HOH B1152       4.752  -3.898  15.325  1.00  0.00           H  
HETATM 3481  H2  HOH B1152       3.544  -3.538  16.163  1.00  0.00           H  
HETATM 3482  O   HOH B1153       3.540  22.656  23.787  1.00  0.00           O  
HETATM 3483  H1  HOH B1153       3.001  23.044  24.476  1.00  0.00           H  
HETATM 3484  H2  HOH B1153       2.917  22.416  23.101  1.00  0.00           H  
HETATM 3485  O   HOH B1154     -14.899  10.441  30.397  1.00  0.00           O  
HETATM 3486  H1  HOH B1154     -15.503  10.007  31.000  1.00  0.00           H  
HETATM 3487  H2  HOH B1154     -15.374  11.216  30.098  1.00  0.00           H  
HETATM 3488  O   HOH B1155      -8.942  17.932  24.465  1.00  0.00           O  
HETATM 3489  H1  HOH B1155      -8.842  18.840  24.750  1.00  0.00           H  
HETATM 3490  H2  HOH B1155      -8.812  17.962  23.517  1.00  0.00           H  
HETATM 3491  O   HOH B1156      -5.248  -4.802  30.202  1.00  0.00           O  
HETATM 3492  H1  HOH B1156      -5.082  -4.774  31.145  1.00  0.00           H  
HETATM 3493  H2  HOH B1156      -4.973  -3.942  29.885  1.00  0.00           H  
HETATM 3494  O   HOH B1157     -12.350  13.127  32.681  1.00  0.00           O  
HETATM 3495  H1  HOH B1157     -13.239  13.320  32.980  1.00  0.00           H  
HETATM 3496  H2  HOH B1157     -11.786  13.431  33.391  1.00  0.00           H  
HETATM 3497  O   HOH B1158      10.657   2.275  29.187  1.00  0.00           O  
HETATM 3498  H1  HOH B1158      10.251   3.142  29.207  1.00  0.00           H  
HETATM 3499  H2  HOH B1158       9.919   1.665  29.180  1.00  0.00           H  
HETATM 3500  O   HOH B1159     -12.575  15.700  22.660  1.00  0.00           O  
HETATM 3501  H1  HOH B1159     -12.262  16.457  23.156  1.00  0.00           H  
HETATM 3502  H2  HOH B1159     -13.529  15.777  22.681  1.00  0.00           H  
HETATM 3503  O   HOH B1160      -8.619  15.204  23.757  1.00  0.00           O  
HETATM 3504  H1  HOH B1160      -8.418  15.966  24.301  1.00  0.00           H  
HETATM 3505  H2  HOH B1160      -9.132  14.631  24.327  1.00  0.00           H  
HETATM 3506  O   HOH B1161      -3.615  22.641  24.184  1.00  0.00           O  
HETATM 3507  H1  HOH B1161      -4.453  22.293  23.878  1.00  0.00           H  
HETATM 3508  H2  HOH B1161      -3.160  22.907  23.385  1.00  0.00           H  
HETATM 3509  O   HOH B1162      -4.411  19.849  31.006  1.00  0.00           O  
HETATM 3510  H1  HOH B1162      -3.787  19.779  30.284  1.00  0.00           H  
HETATM 3511  H2  HOH B1162      -4.411  18.980  31.409  1.00  0.00           H  
HETATM 3512  O   HOH B1163      -4.815  12.226  17.244  1.00  0.00           O  
HETATM 3513  H1  HOH B1163      -5.009  13.158  17.349  1.00  0.00           H  
HETATM 3514  H2  HOH B1163      -4.119  12.053  17.879  1.00  0.00           H  
HETATM 3515  O   HOH B1164      -2.037  -5.803  16.327  1.00  0.00           O  
HETATM 3516  H1  HOH B1164      -2.818  -6.026  15.821  1.00  0.00           H  
HETATM 3517  H2  HOH B1164      -2.032  -4.846  16.353  1.00  0.00           H  
HETATM 3518  O   HOH B1165     -12.507  -5.663  19.054  1.00  0.00           O  
HETATM 3519  H1  HOH B1165     -11.552  -5.596  19.048  1.00  0.00           H  
HETATM 3520  H2  HOH B1165     -12.803  -4.838  19.438  1.00  0.00           H  
HETATM 3521  O   HOH B1166      -6.260  15.209  22.454  1.00  0.00           O  
HETATM 3522  H1  HOH B1166      -6.864  15.236  23.196  1.00  0.00           H  
HETATM 3523  H2  HOH B1166      -5.470  15.647  22.772  1.00  0.00           H  
HETATM 3524  O   HOH B1167      13.174  17.667  24.942  1.00  0.00           O  
HETATM 3525  H1  HOH B1167      12.452  17.044  24.852  1.00  0.00           H  
HETATM 3526  H2  HOH B1167      12.865  18.301  25.589  1.00  0.00           H  
HETATM 3527  O   HOH B1168      -7.687  15.076  29.140  1.00  0.00           O  
HETATM 3528  H1  HOH B1168      -6.789  15.086  29.471  1.00  0.00           H  
HETATM 3529  H2  HOH B1168      -7.703  15.756  28.467  1.00  0.00           H  
HETATM 3530  O   HOH B1169       9.783  18.925  23.063  1.00  0.00           O  
HETATM 3531  H1  HOH B1169       8.896  19.173  22.804  1.00  0.00           H  
HETATM 3532  H2  HOH B1169      10.220  18.704  22.240  1.00  0.00           H  
HETATM 3533  O   HOH B1170       8.795  14.582  33.504  1.00  0.00           O  
HETATM 3534  H1  HOH B1170       9.639  14.846  33.137  1.00  0.00           H  
HETATM 3535  H2  HOH B1170       9.021  13.990  34.222  1.00  0.00           H  
HETATM 3536  O   HOH B1171      -2.730  -4.941  27.015  1.00  0.00           O  
HETATM 3537  H1  HOH B1171      -2.107  -5.641  27.212  1.00  0.00           H  
HETATM 3538  H2  HOH B1171      -3.574  -5.282  27.310  1.00  0.00           H  
HETATM 3539  O   HOH B1172      14.162  20.650  23.429  1.00  0.00           O  
HETATM 3540  H1  HOH B1172      13.556  19.952  23.176  1.00  0.00           H  
HETATM 3541  H2  HOH B1172      14.751  20.238  24.061  1.00  0.00           H  
HETATM 3542  O   HOH B1173      -2.407  19.775  20.044  1.00  0.00           O  
HETATM 3543  H1  HOH B1173      -2.603  19.609  20.966  1.00  0.00           H  
HETATM 3544  H2  HOH B1173      -3.168  19.438  19.572  1.00  0.00           H  
HETATM 3545  O   HOH B1174      -1.713  16.950  27.231  1.00  0.00           O  
HETATM 3546  H1  HOH B1174      -2.620  16.872  26.933  1.00  0.00           H  
HETATM 3547  H2  HOH B1174      -1.206  17.066  26.428  1.00  0.00           H  
HETATM 3548  O   HOH B1175      13.138  22.717  34.028  1.00  0.00           O  
HETATM 3549  H1  HOH B1175      13.669  22.552  34.807  1.00  0.00           H  
HETATM 3550  H2  HOH B1175      12.236  22.593  34.322  1.00  0.00           H  
HETATM 3551  O   HOH B1176      -8.481  -4.061  34.277  1.00  0.00           O  
HETATM 3552  H1  HOH B1176      -7.929  -4.827  34.120  1.00  0.00           H  
HETATM 3553  H2  HOH B1176      -9.232  -4.402  34.764  1.00  0.00           H  
HETATM 3554  O   HOH B1177       0.985   6.037  15.677  1.00  0.00           O  
HETATM 3555  H1  HOH B1177       0.463   6.792  15.404  1.00  0.00           H  
HETATM 3556  H2  HOH B1177       0.551   5.719  16.469  1.00  0.00           H  
HETATM 3557  O   HOH B1178      -1.180   6.606  20.352  1.00  0.00           O  
HETATM 3558  H1  HOH B1178      -1.308   6.428  21.284  1.00  0.00           H  
HETATM 3559  H2  HOH B1178      -2.063   6.595  19.982  1.00  0.00           H  
HETATM 3560  O   HOH B1179      -4.785  13.504  24.417  1.00  0.00           O  
HETATM 3561  H1  HOH B1179      -5.577  13.561  24.951  1.00  0.00           H  
HETATM 3562  H2  HOH B1179      -4.071  13.687  25.028  1.00  0.00           H  
HETATM 3563  O   HOH B1180       3.345   8.452  20.086  1.00  0.00           O  
HETATM 3564  H1  HOH B1180       3.498   9.295  20.512  1.00  0.00           H  
HETATM 3565  H2  HOH B1180       3.141   7.854  20.805  1.00  0.00           H  
HETATM 3566  O   HOH B1181      -8.912  22.227  28.713  1.00  0.00           O  
HETATM 3567  H1  HOH B1181      -8.321  22.960  28.887  1.00  0.00           H  
HETATM 3568  H2  HOH B1181      -9.717  22.452  29.179  1.00  0.00           H  
HETATM 3569  O   HOH B1182      11.672  -5.936  27.313  1.00  0.00           O  
HETATM 3570  H1  HOH B1182      11.829  -6.573  28.010  1.00  0.00           H  
HETATM 3571  H2  HOH B1182      12.256  -5.206  27.519  1.00  0.00           H  
HETATM 3572  O   HOH B1183      -3.568  12.103  22.217  1.00  0.00           O  
HETATM 3573  H1  HOH B1183      -3.936  12.331  23.071  1.00  0.00           H  
HETATM 3574  H2  HOH B1183      -4.116  12.572  21.587  1.00  0.00           H  
HETATM 3575  O   HOH B1184       8.982  13.329  26.965  1.00  0.00           O  
HETATM 3576  H1  HOH B1184       9.224  12.620  27.560  1.00  0.00           H  
HETATM 3577  H2  HOH B1184       8.510  12.895  26.254  1.00  0.00           H  
HETATM 3578  O   HOH B1185     -14.227  23.465  30.373  1.00  0.00           O  
HETATM 3579  H1  HOH B1185     -14.248  24.416  30.484  1.00  0.00           H  
HETATM 3580  H2  HOH B1185     -13.396  23.294  29.930  1.00  0.00           H  
HETATM 3581  O   HOH B1186      -8.848  14.296  32.370  1.00  0.00           O  
HETATM 3582  H1  HOH B1186      -8.230  13.599  32.151  1.00  0.00           H  
HETATM 3583  H2  HOH B1186      -9.406  13.918  33.050  1.00  0.00           H  
HETATM 3584  O   HOH B1187       9.539   8.620  15.833  1.00  0.00           O  
HETATM 3585  H1  HOH B1187       9.637   7.840  15.286  1.00  0.00           H  
HETATM 3586  H2  HOH B1187       8.756   9.055  15.492  1.00  0.00           H  
HETATM 3587  O   HOH B1188       3.187  21.364  17.829  1.00  0.00           O  
HETATM 3588  H1  HOH B1188       4.046  21.082  18.142  1.00  0.00           H  
HETATM 3589  H2  HOH B1188       2.572  21.031  18.482  1.00  0.00           H  
HETATM 3590  O   HOH B1189      -7.323  -2.068  16.340  1.00  0.00           O  
HETATM 3591  H1  HOH B1189      -7.232  -1.425  17.043  1.00  0.00           H  
HETATM 3592  H2  HOH B1189      -8.144  -2.522  16.534  1.00  0.00           H  
HETATM 3593  O   HOH B1190      -4.479  22.517  17.949  1.00  0.00           O  
HETATM 3594  H1  HOH B1190      -4.469  23.348  18.425  1.00  0.00           H  
HETATM 3595  H2  HOH B1190      -4.076  22.720  17.104  1.00  0.00           H  
HETATM 3596  O   HOH B1191      -5.470  22.188  26.442  1.00  0.00           O  
HETATM 3597  H1  HOH B1191      -4.673  22.050  25.930  1.00  0.00           H  
HETATM 3598  H2  HOH B1191      -5.158  22.358  27.331  1.00  0.00           H  
HETATM 3599  O   HOH B1192     -14.000  22.204  22.062  1.00  0.00           O  
HETATM 3600  H1  HOH B1192     -13.331  21.695  21.606  1.00  0.00           H  
HETATM 3601  H2  HOH B1192     -14.785  21.658  22.024  1.00  0.00           H  
HETATM 3602  O   HOH B1193      10.243  16.515  27.684  1.00  0.00           O  
HETATM 3603  H1  HOH B1193      10.047  16.498  26.747  1.00  0.00           H  
HETATM 3604  H2  HOH B1193      10.401  15.600  27.914  1.00  0.00           H  
HETATM 3605  O   HOH B1194       3.629  20.431  28.512  1.00  0.00           O  
HETATM 3606  H1  HOH B1194       3.930  20.629  29.399  1.00  0.00           H  
HETATM 3607  H2  HOH B1194       3.681  19.477  28.448  1.00  0.00           H  
HETATM 3608  O   HOH B1195     -12.327  18.463  23.546  1.00  0.00           O  
HETATM 3609  H1  HOH B1195     -11.925  19.299  23.781  1.00  0.00           H  
HETATM 3610  H2  HOH B1195     -13.163  18.703  23.145  1.00  0.00           H  
HETATM 3611  O   HOH B1196     -14.268  20.509  14.876  1.00  0.00           O  
HETATM 3612  H1  HOH B1196     -13.492  20.822  14.411  1.00  0.00           H  
HETATM 3613  H2  HOH B1196     -14.446  19.650  14.494  1.00  0.00           H  
HETATM 3614  O   HOH B1197      13.928  21.622  29.803  1.00  0.00           O  
HETATM 3615  H1  HOH B1197      14.424  20.888  29.439  1.00  0.00           H  
HETATM 3616  H2  HOH B1197      14.584  22.301  29.961  1.00  0.00           H  
HETATM 3617  O   HOH B1198       6.685   8.384  23.168  1.00  0.00           O  
HETATM 3618  H1  HOH B1198       6.059   8.420  23.891  1.00  0.00           H  
HETATM 3619  H2  HOH B1198       7.457   8.846  23.496  1.00  0.00           H  
HETATM 3620  O   HOH B1199     -14.169  12.814  28.086  1.00  0.00           O  
HETATM 3621  H1  HOH B1199     -14.859  13.199  27.546  1.00  0.00           H  
HETATM 3622  H2  HOH B1199     -13.676  12.257  27.483  1.00  0.00           H  
HETATM 3623  O   HOH B1200     -11.736  20.621  32.626  1.00  0.00           O  
HETATM 3624  H1  HOH B1200     -11.918  20.574  31.688  1.00  0.00           H  
HETATM 3625  H2  HOH B1200     -11.228  21.426  32.731  1.00  0.00           H  
HETATM 3626  O   HOH B1201      -2.401  15.806  30.092  1.00  0.00           O  
HETATM 3627  H1  HOH B1201      -3.353  15.713  30.117  1.00  0.00           H  
HETATM 3628  H2  HOH B1201      -2.161  15.580  29.194  1.00  0.00           H  
HETATM 3629  O   HOH B1202      -2.725  15.120  20.844  1.00  0.00           O  
HETATM 3630  H1  HOH B1202      -2.195  15.560  20.179  1.00  0.00           H  
HETATM 3631  H2  HOH B1202      -3.278  14.515  20.349  1.00  0.00           H  
HETATM 3632  O   HOH B1203     -12.240  -0.065  16.385  1.00  0.00           O  
HETATM 3633  H1  HOH B1203     -11.678   0.602  15.990  1.00  0.00           H  
HETATM 3634  H2  HOH B1203     -11.705  -0.447  17.081  1.00  0.00           H  
HETATM 3635  O   HOH B1204       1.331  17.352  14.579  1.00  0.00           O  
HETATM 3636  H1  HOH B1204       1.786  18.122  14.920  1.00  0.00           H  
HETATM 3637  H2  HOH B1204       0.460  17.672  14.343  1.00  0.00           H  
HETATM 3638  O   HOH B1205       2.578   6.352  21.916  1.00  0.00           O  
HETATM 3639  H1  HOH B1205       2.026   5.724  21.450  1.00  0.00           H  
HETATM 3640  H2  HOH B1205       1.978   6.804  22.509  1.00  0.00           H  
HETATM 3641  O   HOH B1206     -15.544  -2.687  20.317  1.00  0.00           O  
HETATM 3642  H1  HOH B1206     -15.689  -3.601  20.075  1.00  0.00           H  
HETATM 3643  H2  HOH B1206     -15.608  -2.679  21.272  1.00  0.00           H  
HETATM 3644  O   HOH B1207     -10.933  20.184  16.561  1.00  0.00           O  
HETATM 3645  H1  HOH B1207     -10.850  19.463  17.185  1.00  0.00           H  
HETATM 3646  H2  HOH B1207     -11.753  20.615  16.799  1.00  0.00           H  
HETATM 3647  O   HOH B1208      -6.405  20.217  29.183  1.00  0.00           O  
HETATM 3648  H1  HOH B1208      -5.950  20.011  29.999  1.00  0.00           H  
HETATM 3649  H2  HOH B1208      -6.572  21.159  29.232  1.00  0.00           H  
HETATM 3650  O   HOH B1209       7.691  23.108  31.451  1.00  0.00           O  
HETATM 3651  H1  HOH B1209       7.627  22.153  31.466  1.00  0.00           H  
HETATM 3652  H2  HOH B1209       7.314  23.360  30.609  1.00  0.00           H  
HETATM 3653  O   HOH B1210       0.730  21.685  30.520  1.00  0.00           O  
HETATM 3654  H1  HOH B1210       1.112  22.207  31.224  1.00  0.00           H  
HETATM 3655  H2  HOH B1210       1.301  21.842  29.767  1.00  0.00           H  
HETATM 3656  O   HOH B1211     -10.163  14.618  15.114  1.00  0.00           O  
HETATM 3657  H1  HOH B1211     -11.068  14.657  14.804  1.00  0.00           H  
HETATM 3658  H2  HOH B1211      -9.812  15.491  14.940  1.00  0.00           H  
HETATM 3659  O   HOH B1212      -0.983  19.538  34.123  1.00  0.00           O  
HETATM 3660  H1  HOH B1212      -0.853  19.548  33.174  1.00  0.00           H  
HETATM 3661  H2  HOH B1212      -1.044  18.610  34.347  1.00  0.00           H  
HETATM 3662  O   HOH B1213      -5.044  14.829  30.228  1.00  0.00           O  
HETATM 3663  H1  HOH B1213      -4.630  14.080  30.656  1.00  0.00           H  
HETATM 3664  H2  HOH B1213      -4.792  14.750  29.308  1.00  0.00           H  
HETATM 3665  O   HOH B1214       0.702  18.782  31.003  1.00  0.00           O  
HETATM 3666  H1  HOH B1214       0.300  18.733  30.136  1.00  0.00           H  
HETATM 3667  H2  HOH B1214       1.013  19.684  31.073  1.00  0.00           H  
HETATM 3668  O   HOH B1215      -6.948  19.040  17.264  1.00  0.00           O  
HETATM 3669  H1  HOH B1215      -6.228  19.110  16.638  1.00  0.00           H  
HETATM 3670  H2  HOH B1215      -7.388  19.889  17.219  1.00  0.00           H  
HETATM 3671  O   HOH B1216      -7.197   6.411  27.255  1.00  0.00           O  
HETATM 3672  H1  HOH B1216      -6.923   6.965  26.525  1.00  0.00           H  
HETATM 3673  H2  HOH B1216      -6.432   5.867  27.444  1.00  0.00           H  
HETATM 3674  O   HOH B1217     -10.812  15.760  18.973  1.00  0.00           O  
HETATM 3675  H1  HOH B1217     -10.197  16.091  18.318  1.00  0.00           H  
HETATM 3676  H2  HOH B1217     -10.293  15.689  19.775  1.00  0.00           H  
HETATM 3677  O   HOH B1218     -14.497  17.622  16.762  1.00  0.00           O  
HETATM 3678  H1  HOH B1218     -13.977  17.126  16.130  1.00  0.00           H  
HETATM 3679  H2  HOH B1218     -14.059  17.476  17.600  1.00  0.00           H  
HETATM 3680  O   HOH B1219       5.965  19.612  33.728  1.00  0.00           O  
HETATM 3681  H1  HOH B1219       6.203  19.243  32.878  1.00  0.00           H  
HETATM 3682  H2  HOH B1219       5.457  18.921  34.155  1.00  0.00           H  
HETATM 3683  O   HOH B1220      10.820  17.164  18.370  1.00  0.00           O  
HETATM 3684  H1  HOH B1220      11.587  17.050  17.809  1.00  0.00           H  
HETATM 3685  H2  HOH B1220      10.472  18.022  18.129  1.00  0.00           H  
HETATM 3686  O   HOH B1221      -6.786  15.425  34.337  1.00  0.00           O  
HETATM 3687  H1  HOH B1221      -7.450  15.345  33.652  1.00  0.00           H  
HETATM 3688  H2  HOH B1221      -6.695  14.539  34.688  1.00  0.00           H  
HETATM 3689  O   HOH B1222      -2.616  -4.692  34.480  1.00  0.00           O  
HETATM 3690  H1  HOH B1222      -1.716  -4.642  34.803  1.00  0.00           H  
HETATM 3691  H2  HOH B1222      -2.741  -5.615  34.260  1.00  0.00           H  
HETATM 3692  O   HOH B1223       2.806   1.782  16.087  1.00  0.00           O  
HETATM 3693  H1  HOH B1223       3.519   2.136  16.618  1.00  0.00           H  
HETATM 3694  H2  HOH B1223       2.370   2.554  15.725  1.00  0.00           H  
HETATM 3695  O   HOH B1224      -1.228  14.664  18.258  1.00  0.00           O  
HETATM 3696  H1  HOH B1224      -1.313  14.521  17.315  1.00  0.00           H  
HETATM 3697  H2  HOH B1224      -0.658  13.956  18.557  1.00  0.00           H  
HETATM 3698  O   HOH B1225      -8.541  21.301  32.164  1.00  0.00           O  
HETATM 3699  H1  HOH B1225      -8.852  21.030  31.300  1.00  0.00           H  
HETATM 3700  H2  HOH B1225      -9.140  22.000  32.426  1.00  0.00           H  
HETATM 3701  O   HOH B1226       0.117  22.477  17.733  1.00  0.00           O  
HETATM 3702  H1  HOH B1226      -0.019  21.551  17.533  1.00  0.00           H  
HETATM 3703  H2  HOH B1226      -0.551  22.934  17.222  1.00  0.00           H  
HETATM 3704  O   HOH B1227      -6.595  -5.070  15.655  1.00  0.00           O  
HETATM 3705  H1  HOH B1227      -7.279  -5.740  15.631  1.00  0.00           H  
HETATM 3706  H2  HOH B1227      -7.008  -4.292  15.282  1.00  0.00           H  
HETATM 3707  O   HOH B1228      -7.648  22.922  25.017  1.00  0.00           O  
HETATM 3708  H1  HOH B1228      -7.069  22.600  25.707  1.00  0.00           H  
HETATM 3709  H2  HOH B1228      -8.170  23.603  25.441  1.00  0.00           H  
HETATM 3710  O   HOH B1229      -2.848  10.615  28.345  1.00  0.00           O  
HETATM 3711  H1  HOH B1229      -3.216   9.735  28.417  1.00  0.00           H  
HETATM 3712  H2  HOH B1229      -3.487  11.100  27.822  1.00  0.00           H  
HETATM 3713  O   HOH B1230      -1.010   1.550  19.835  1.00  0.00           O  
HETATM 3714  H1  HOH B1230      -0.318   1.429  19.185  1.00  0.00           H  
HETATM 3715  H2  HOH B1230      -1.281   0.661  20.064  1.00  0.00           H  
HETATM 3716  O   HOH B1231      -3.438   0.100  22.357  1.00  0.00           O  
HETATM 3717  H1  HOH B1231      -2.617  -0.327  22.114  1.00  0.00           H  
HETATM 3718  H2  HOH B1231      -4.104  -0.344  21.832  1.00  0.00           H  
HETATM 3719  O   HOH B1232       9.280   8.871  20.895  1.00  0.00           O  
HETATM 3720  H1  HOH B1232       8.391   9.098  20.621  1.00  0.00           H  
HETATM 3721  H2  HOH B1232       9.811   9.624  20.637  1.00  0.00           H  
HETATM 3722  O   HOH B1233       3.696   1.300  27.272  1.00  0.00           O  
HETATM 3723  H1  HOH B1233       3.883   1.733  26.439  1.00  0.00           H  
HETATM 3724  H2  HOH B1233       3.299   1.982  27.814  1.00  0.00           H  
HETATM 3725  O   HOH B1234       7.756   1.854  29.080  1.00  0.00           O  
HETATM 3726  H1  HOH B1234       7.382   2.222  28.279  1.00  0.00           H  
HETATM 3727  H2  HOH B1234       7.390   0.971  29.132  1.00  0.00           H  
HETATM 3728  O   HOH B1235      11.798  -2.252  25.133  1.00  0.00           O  
HETATM 3729  H1  HOH B1235      11.656  -1.952  24.236  1.00  0.00           H  
HETATM 3730  H2  HOH B1235      12.033  -3.176  25.044  1.00  0.00           H  
HETATM 3731  O   HOH B1236       8.161   1.665  25.613  1.00  0.00           O  
HETATM 3732  H1  HOH B1236       7.584   2.239  25.110  1.00  0.00           H  
HETATM 3733  H2  HOH B1236       8.822   1.378  24.983  1.00  0.00           H  
HETATM 3734  O   HOH B1237       8.459  -4.896  25.422  1.00  0.00           O  
HETATM 3735  H1  HOH B1237       7.543  -4.777  25.672  1.00  0.00           H  
HETATM 3736  H2  HOH B1237       8.429  -5.504  24.684  1.00  0.00           H  
HETATM 3737  O   HOH B1238     -15.620   0.482  32.063  1.00  0.00           O  
HETATM 3738  H1  HOH B1238     -14.902   1.086  32.252  1.00  0.00           H  
HETATM 3739  H2  HOH B1238     -15.963   0.775  31.219  1.00  0.00           H  
HETATM 3740  O   HOH B1239       3.707   5.778  16.188  1.00  0.00           O  
HETATM 3741  H1  HOH B1239       2.764   5.873  16.053  1.00  0.00           H  
HETATM 3742  H2  HOH B1239       3.880   4.851  16.021  1.00  0.00           H  
HETATM 3743  O   HOH B1240       2.942  -1.356  26.988  1.00  0.00           O  
HETATM 3744  H1  HOH B1240       3.512  -1.763  26.335  1.00  0.00           H  
HETATM 3745  H2  HOH B1240       3.316  -0.485  27.124  1.00  0.00           H  
HETATM 3746  O   HOH B1241      12.540  17.077  29.348  1.00  0.00           O  
HETATM 3747  H1  HOH B1241      11.883  17.207  28.665  1.00  0.00           H  
HETATM 3748  H2  HOH B1241      13.355  16.919  28.870  1.00  0.00           H  
HETATM 3749  O   HOH B1242      12.080  -3.461  18.429  1.00  0.00           O  
HETATM 3750  H1  HOH B1242      12.535  -4.228  18.081  1.00  0.00           H  
HETATM 3751  H2  HOH B1242      11.360  -3.311  17.817  1.00  0.00           H  
HETATM 3752  O   HOH B1243       0.189   0.771  15.140  1.00  0.00           O  
HETATM 3753  H1  HOH B1243      -0.478   0.606  15.807  1.00  0.00           H  
HETATM 3754  H2  HOH B1243       0.776   1.411  15.541  1.00  0.00           H  
HETATM 3755  O   HOH B1244      10.259  -0.810  29.248  1.00  0.00           O  
HETATM 3756  H1  HOH B1244      10.478  -0.407  28.408  1.00  0.00           H  
HETATM 3757  H2  HOH B1244      10.082  -1.726  29.036  1.00  0.00           H  
HETATM 3758  O   HOH B1245       9.770   0.724  19.979  1.00  0.00           O  
HETATM 3759  H1  HOH B1245       9.205  -0.039  19.858  1.00  0.00           H  
HETATM 3760  H2  HOH B1245      10.083   0.933  19.098  1.00  0.00           H  
HETATM 3761  O   HOH B1246     -15.218  16.645  27.738  1.00  0.00           O  
HETATM 3762  H1  HOH B1246     -15.468  15.737  27.568  1.00  0.00           H  
HETATM 3763  H2  HOH B1246     -14.321  16.590  28.067  1.00  0.00           H  
HETATM 3764  O   HOH B1247       2.785  17.558  23.668  1.00  0.00           O  
HETATM 3765  H1  HOH B1247       3.157  18.370  23.326  1.00  0.00           H  
HETATM 3766  H2  HOH B1247       3.234  16.865  23.184  1.00  0.00           H  
HETATM 3767  O   HOH B1248       1.027   0.760  18.366  1.00  0.00           O  
HETATM 3768  H1  HOH B1248       1.516   1.269  17.719  1.00  0.00           H  
HETATM 3769  H2  HOH B1248       1.104  -0.146  18.066  1.00  0.00           H  
HETATM 3770  O   HOH B1249     -10.065  -2.330  32.442  1.00  0.00           O  
HETATM 3771  H1  HOH B1249      -9.551  -2.831  33.074  1.00  0.00           H  
HETATM 3772  H2  HOH B1249     -10.571  -2.990  31.967  1.00  0.00           H  
HETATM 3773  O   HOH B1250       9.616  -0.629  34.219  1.00  0.00           O  
HETATM 3774  H1  HOH B1250      10.491  -0.964  34.023  1.00  0.00           H  
HETATM 3775  H2  HOH B1250       9.241  -0.422  33.363  1.00  0.00           H  
HETATM 3776  O   HOH B1251     -10.250   2.679  27.826  1.00  0.00           O  
HETATM 3777  H1  HOH B1251     -11.136   2.598  28.178  1.00  0.00           H  
HETATM 3778  H2  HOH B1251     -10.274   3.477  27.297  1.00  0.00           H  
HETATM 3779  O   HOH B1252      13.852  -5.546  17.856  1.00  0.00           O  
HETATM 3780  H1  HOH B1252      14.515  -5.483  17.169  1.00  0.00           H  
HETATM 3781  H2  HOH B1252      13.462  -6.412  17.734  1.00  0.00           H  
HETATM 3782  O   HOH B1253       3.440   5.075  28.316  1.00  0.00           O  
HETATM 3783  H1  HOH B1253       3.050   5.153  27.445  1.00  0.00           H  
HETATM 3784  H2  HOH B1253       3.082   5.814  28.807  1.00  0.00           H  
HETATM 3785  O   HOH B1254       7.770  10.368  32.400  1.00  0.00           O  
HETATM 3786  H1  HOH B1254       7.329  11.000  31.832  1.00  0.00           H  
HETATM 3787  H2  HOH B1254       7.162  10.234  33.127  1.00  0.00           H  
HETATM 3788  O   HOH B1255     -14.438  19.136  25.569  1.00  0.00           O  
HETATM 3789  H1  HOH B1255     -13.797  18.553  25.162  1.00  0.00           H  
HETATM 3790  H2  HOH B1255     -15.240  18.616  25.617  1.00  0.00           H  
HETATM 3791  O   HOH B1256     -15.122  -2.809  16.586  1.00  0.00           O  
HETATM 3792  H1  HOH B1256     -14.777  -2.304  15.850  1.00  0.00           H  
HETATM 3793  H2  HOH B1256     -16.061  -2.876  16.412  1.00  0.00           H  
HETATM 3794  O   HOH B1257       9.772  16.755  20.827  1.00  0.00           O  
HETATM 3795  H1  HOH B1257      10.483  16.346  21.321  1.00  0.00           H  
HETATM 3796  H2  HOH B1257      10.145  16.919  19.961  1.00  0.00           H  
HETATM 3797  O   HOH B1258       4.148   5.916  19.320  1.00  0.00           O  
HETATM 3798  H1  HOH B1258       4.607   6.076  20.144  1.00  0.00           H  
HETATM 3799  H2  HOH B1258       3.874   6.784  19.025  1.00  0.00           H  
HETATM 3800  O   HOH B1259       9.880   4.886  29.955  1.00  0.00           O  
HETATM 3801  H1  HOH B1259       9.438   4.351  30.614  1.00  0.00           H  
HETATM 3802  H2  HOH B1259       9.178   5.396  29.550  1.00  0.00           H  
HETATM 3803  O   HOH B1260     -13.985   8.317  20.134  1.00  0.00           O  
HETATM 3804  H1  HOH B1260     -14.607   8.267  19.407  1.00  0.00           H  
HETATM 3805  H2  HOH B1260     -13.919   7.418  20.455  1.00  0.00           H  
HETATM 3806  O   HOH B1261      11.062  -2.632  32.342  1.00  0.00           O  
HETATM 3807  H1  HOH B1261      10.785  -2.163  31.555  1.00  0.00           H  
HETATM 3808  H2  HOH B1261      10.366  -3.269  32.500  1.00  0.00           H  
HETATM 3809  O   HOH B1262       5.945  13.241  15.683  1.00  0.00           O  
HETATM 3810  H1  HOH B1262       6.723  12.837  16.066  1.00  0.00           H  
HETATM 3811  H2  HOH B1262       5.705  13.933  16.299  1.00  0.00           H  
HETATM 3812  O   HOH B1263      13.537  17.520  20.318  1.00  0.00           O  
HETATM 3813  H1  HOH B1263      13.685  18.073  19.551  1.00  0.00           H  
HETATM 3814  H2  HOH B1263      13.750  16.635  20.021  1.00  0.00           H  
HETATM 3815  O   HOH B1264       5.586  -5.490  23.063  1.00  0.00           O  
HETATM 3816  H1  HOH B1264       5.719  -5.146  23.946  1.00  0.00           H  
HETATM 3817  H2  HOH B1264       4.911  -6.161  23.167  1.00  0.00           H  
HETATM 3818  O   HOH B1265      11.374  14.105  28.013  1.00  0.00           O  
HETATM 3819  H1  HOH B1265      10.525  13.820  27.676  1.00  0.00           H  
HETATM 3820  H2  HOH B1265      11.752  13.319  28.407  1.00  0.00           H  
HETATM 3821  O   HOH B1266       7.682  -1.201  26.295  1.00  0.00           O  
HETATM 3822  H1  HOH B1266       8.084  -0.365  26.057  1.00  0.00           H  
HETATM 3823  H2  HOH B1266       8.423  -1.781  26.473  1.00  0.00           H  
HETATM 3824  O   HOH B1267       6.851  17.667  30.749  1.00  0.00           O  
HETATM 3825  H1  HOH B1267       7.639  17.580  31.285  1.00  0.00           H  
HETATM 3826  H2  HOH B1267       7.178  17.821  29.863  1.00  0.00           H  
HETATM 3827  O   HOH B1268     -15.507   5.587  26.086  1.00  0.00           O  
HETATM 3828  H1  HOH B1268     -15.240   5.359  26.976  1.00  0.00           H  
HETATM 3829  H2  HOH B1268     -14.781   6.107  25.743  1.00  0.00           H  
HETATM 3830  O   HOH B1269      10.056  12.900  22.660  1.00  0.00           O  
HETATM 3831  H1  HOH B1269       9.169  12.882  23.019  1.00  0.00           H  
HETATM 3832  H2  HOH B1269      10.506  12.178  23.097  1.00  0.00           H  
HETATM 3833  O   HOH B1270       0.973   3.323  21.580  1.00  0.00           O  
HETATM 3834  H1  HOH B1270       0.605   2.856  20.829  1.00  0.00           H  
HETATM 3835  H2  HOH B1270       1.877   3.015  21.635  1.00  0.00           H  
HETATM 3836  O   HOH B1271       2.662  19.501  20.523  1.00  0.00           O  
HETATM 3837  H1  HOH B1271       3.185  18.754  20.231  1.00  0.00           H  
HETATM 3838  H2  HOH B1271       1.916  19.520  19.924  1.00  0.00           H  
HETATM 3839  O   HOH B1272     -10.888  19.567  19.728  1.00  0.00           O  
HETATM 3840  H1  HOH B1272     -11.328  20.391  19.940  1.00  0.00           H  
HETATM 3841  H2  HOH B1272     -11.601  18.949  19.568  1.00  0.00           H  
HETATM 3842  O   HOH B1273       7.561  16.920  24.972  1.00  0.00           O  
HETATM 3843  H1  HOH B1273       7.290  17.479  24.243  1.00  0.00           H  
HETATM 3844  H2  HOH B1273       6.870  16.261  25.037  1.00  0.00           H  
HETATM 3845  O   HOH B1274      10.057  20.268  30.480  1.00  0.00           O  
HETATM 3846  H1  HOH B1274       9.859  19.373  30.206  1.00  0.00           H  
HETATM 3847  H2  HOH B1274       9.205  20.647  30.696  1.00  0.00           H  
HETATM 3848  O   HOH B1275     -15.650   0.089  21.769  1.00  0.00           O  
HETATM 3849  H1  HOH B1275     -16.228  -0.352  21.145  1.00  0.00           H  
HETATM 3850  H2  HOH B1275     -14.972   0.491  21.225  1.00  0.00           H  
HETATM 3851  O   HOH B1276     -10.270  -4.607  28.581  1.00  0.00           O  
HETATM 3852  H1  HOH B1276      -9.328  -4.700  28.434  1.00  0.00           H  
HETATM 3853  H2  HOH B1276     -10.561  -4.001  27.900  1.00  0.00           H  
HETATM 3854  O   HOH B1277      -3.640  -2.457  14.789  1.00  0.00           O  
HETATM 3855  H1  HOH B1277      -4.232  -1.734  14.582  1.00  0.00           H  
HETATM 3856  H2  HOH B1277      -2.965  -2.416  14.111  1.00  0.00           H  
HETATM 3857  O   HOH B1278       8.779  -4.159  32.046  1.00  0.00           O  
HETATM 3858  H1  HOH B1278       9.017  -4.062  31.124  1.00  0.00           H  
HETATM 3859  H2  HOH B1278       8.239  -4.949  32.073  1.00  0.00           H  
HETATM 3860  O   HOH B1279      -7.131  -1.847  33.908  1.00  0.00           O  
HETATM 3861  H1  HOH B1279      -6.524  -2.150  34.584  1.00  0.00           H  
HETATM 3862  H2  HOH B1279      -7.866  -2.459  33.955  1.00  0.00           H  
HETATM 3863  O   HOH B1280       5.553  -4.516  25.530  1.00  0.00           O  
HETATM 3864  H1  HOH B1280       5.376  -4.498  26.470  1.00  0.00           H  
HETATM 3865  H2  HOH B1280       5.417  -3.613  25.243  1.00  0.00           H  
HETATM 3866  O   HOH B1281       6.436  -0.022  30.941  1.00  0.00           O  
HETATM 3867  H1  HOH B1281       5.895   0.572  31.461  1.00  0.00           H  
HETATM 3868  H2  HOH B1281       6.000  -0.062  30.090  1.00  0.00           H  
HETATM 3869  O   HOH B1282      12.314  -4.702  23.776  1.00  0.00           O  
HETATM 3870  H1  HOH B1282      11.988  -5.472  24.241  1.00  0.00           H  
HETATM 3871  H2  HOH B1282      11.905  -4.752  22.912  1.00  0.00           H  
HETATM 3872  O   HOH B1283     -11.496  13.015  30.042  1.00  0.00           O  
HETATM 3873  H1  HOH B1283     -12.406  13.213  29.821  1.00  0.00           H  
HETATM 3874  H2  HOH B1283     -11.444  13.147  30.988  1.00  0.00           H  
HETATM 3875  O   HOH B1284       5.891   9.842  33.941  1.00  0.00           O  
HETATM 3876  H1  HOH B1284       5.578  10.309  34.715  1.00  0.00           H  
HETATM 3877  H2  HOH B1284       6.347   9.076  34.290  1.00  0.00           H  
HETATM 3878  O   HOH B1285       8.908   6.558  32.539  1.00  0.00           O  
HETATM 3879  H1  HOH B1285       9.650   6.046  32.216  1.00  0.00           H  
HETATM 3880  H2  HOH B1285       9.308   7.273  33.035  1.00  0.00           H  
HETATM 3881  O   HOH B1286       7.291  23.525  21.160  1.00  0.00           O  
HETATM 3882  H1  HOH B1286       6.637  23.862  21.772  1.00  0.00           H  
HETATM 3883  H2  HOH B1286       7.963  23.133  21.719  1.00  0.00           H  
HETATM 3884  O   HOH B1287      14.351   3.110  21.827  1.00  0.00           O  
HETATM 3885  H1  HOH B1287      13.415   3.008  21.999  1.00  0.00           H  
HETATM 3886  H2  HOH B1287      14.491   2.665  20.992  1.00  0.00           H  
HETATM 3887  O   HOH B1288      -3.541   1.210  26.702  1.00  0.00           O  
HETATM 3888  H1  HOH B1288      -2.601   1.185  26.523  1.00  0.00           H  
HETATM 3889  H2  HOH B1288      -3.714   0.404  27.188  1.00  0.00           H  
HETATM 3890  O   HOH B1289       6.576   6.116  25.963  1.00  0.00           O  
HETATM 3891  H1  HOH B1289       6.071   6.908  25.779  1.00  0.00           H  
HETATM 3892  H2  HOH B1289       6.527   5.607  25.154  1.00  0.00           H  
HETATM 3893  O   HOH B1290      12.313   2.689  33.193  1.00  0.00           O  
HETATM 3894  H1  HOH B1290      13.204   2.541  33.512  1.00  0.00           H  
HETATM 3895  H2  HOH B1290      11.761   2.162  33.771  1.00  0.00           H  
HETATM 3896  O   HOH B1291     -13.044   2.681  23.114  1.00  0.00           O  
HETATM 3897  H1  HOH B1291     -12.621   2.883  23.949  1.00  0.00           H  
HETATM 3898  H2  HOH B1291     -13.910   3.082  23.181  1.00  0.00           H  
HETATM 3899  O   HOH B1292     -13.714   2.006  32.907  1.00  0.00           O  
HETATM 3900  H1  HOH B1292     -12.863   2.410  33.075  1.00  0.00           H  
HETATM 3901  H2  HOH B1292     -14.272   2.316  33.620  1.00  0.00           H  
HETATM 3902  O   HOH B1293      11.823  -0.288  27.156  1.00  0.00           O  
HETATM 3903  H1  HOH B1293      11.954  -1.113  26.688  1.00  0.00           H  
HETATM 3904  H2  HOH B1293      11.752   0.371  26.465  1.00  0.00           H  
HETATM 3905  O   HOH B1294      -9.615  -2.741  17.815  1.00  0.00           O  
HETATM 3906  H1  HOH B1294      -9.968  -1.877  18.029  1.00  0.00           H  
HETATM 3907  H2  HOH B1294     -10.305  -3.160  17.300  1.00  0.00           H  
HETATM 3908  O   HOH B1295       4.482  -2.997  21.654  1.00  0.00           O  
HETATM 3909  H1  HOH B1295       5.108  -3.563  22.107  1.00  0.00           H  
HETATM 3910  H2  HOH B1295       3.748  -2.916  22.262  1.00  0.00           H  
HETATM 3911  O   HOH B1296       1.167  23.416  25.100  1.00  0.00           O  
HETATM 3912  H1  HOH B1296       0.640  22.830  25.643  1.00  0.00           H  
HETATM 3913  H2  HOH B1296       0.598  23.639  24.364  1.00  0.00           H  
HETATM 3914  O   HOH B1297      -9.794   4.035  19.844  1.00  0.00           O  
HETATM 3915  H1  HOH B1297     -10.045   4.591  20.582  1.00  0.00           H  
HETATM 3916  H2  HOH B1297      -9.808   4.620  19.087  1.00  0.00           H  
HETATM 3917  O   HOH B1298       0.271   9.699  15.155  1.00  0.00           O  
HETATM 3918  H1  HOH B1298      -0.611   9.361  15.308  1.00  0.00           H  
HETATM 3919  H2  HOH B1298       0.710   9.007  14.660  1.00  0.00           H  
HETATM 3920  O   HOH B1299       6.484   1.522  23.115  1.00  0.00           O  
HETATM 3921  H1  HOH B1299       7.398   1.238  23.083  1.00  0.00           H  
HETATM 3922  H2  HOH B1299       6.447   2.278  22.529  1.00  0.00           H  
HETATM 3923  O   HOH B1300       8.706   4.652  21.718  1.00  0.00           O  
HETATM 3924  H1  HOH B1300       9.014   5.099  22.506  1.00  0.00           H  
HETATM 3925  H2  HOH B1300       9.418   4.760  21.087  1.00  0.00           H  
HETATM 3926  O   HOH B1301       4.786  21.352  30.982  1.00  0.00           O  
HETATM 3927  H1  HOH B1301       4.334  22.162  31.220  1.00  0.00           H  
HETATM 3928  H2  HOH B1301       4.232  20.655  31.332  1.00  0.00           H  
HETATM 3929  O   HOH B1302       1.499  18.240  26.074  1.00  0.00           O  
HETATM 3930  H1  HOH B1302       1.453  17.846  25.203  1.00  0.00           H  
HETATM 3931  H2  HOH B1302       2.196  18.893  26.006  1.00  0.00           H  
HETATM 3932  O   HOH B1303      11.430   1.677  25.239  1.00  0.00           O  
HETATM 3933  H1  HOH B1303      10.989   2.414  25.662  1.00  0.00           H  
HETATM 3934  H2  HOH B1303      11.605   1.982  24.348  1.00  0.00           H  
HETATM 3935  O   HOH B1304       8.750   1.987  14.646  1.00  0.00           O  
HETATM 3936  H1  HOH B1304       9.319   2.587  14.164  1.00  0.00           H  
HETATM 3937  H2  HOH B1304       9.269   1.723  15.406  1.00  0.00           H  
HETATM 3938  O   HOH B1305       4.765  -0.521  20.431  1.00  0.00           O  
HETATM 3939  H1  HOH B1305       5.009  -1.307  20.919  1.00  0.00           H  
HETATM 3940  H2  HOH B1305       5.600  -0.146  20.148  1.00  0.00           H  
HETATM 3941  O   HOH B1306       7.360  19.453  22.228  1.00  0.00           O  
HETATM 3942  H1  HOH B1306       6.536  19.869  21.975  1.00  0.00           H  
HETATM 3943  H2  HOH B1306       7.378  18.634  21.733  1.00  0.00           H  
HETATM 3944  O   HOH B1307      -0.610  -3.136  26.453  1.00  0.00           O  
HETATM 3945  H1  HOH B1307       0.250  -3.544  26.350  1.00  0.00           H  
HETATM 3946  H2  HOH B1307      -1.104  -3.750  26.997  1.00  0.00           H  
HETATM 3947  O   HOH B1308     -14.426   0.565  28.643  1.00  0.00           O  
HETATM 3948  H1  HOH B1308     -15.314   0.492  28.990  1.00  0.00           H  
HETATM 3949  H2  HOH B1308     -14.133   1.435  28.913  1.00  0.00           H  
HETATM 3950  O   HOH B1309     -14.477  12.086  22.639  1.00  0.00           O  
HETATM 3951  H1  HOH B1309     -13.894  12.214  23.388  1.00  0.00           H  
HETATM 3952  H2  HOH B1309     -15.267  11.696  23.013  1.00  0.00           H  
HETATM 3953  O   HOH B1310       9.648   7.257  26.061  1.00  0.00           O  
HETATM 3954  H1  HOH B1310       9.352   7.985  26.607  1.00  0.00           H  
HETATM 3955  H2  HOH B1310      10.438   6.937  26.497  1.00  0.00           H  
HETATM 3956  O   HOH B1311      11.431  21.610  28.780  1.00  0.00           O  
HETATM 3957  H1  HOH B1311      10.949  21.103  29.433  1.00  0.00           H  
HETATM 3958  H2  HOH B1311      12.329  21.635  29.110  1.00  0.00           H  
HETATM 3959  O   HOH B1312       9.107  -4.131  20.379  1.00  0.00           O  
HETATM 3960  H1  HOH B1312       8.503  -4.874  20.392  1.00  0.00           H  
HETATM 3961  H2  HOH B1312       9.977  -4.530  20.384  1.00  0.00           H  
HETATM 3962  O   HOH B1313       3.737   8.922  30.573  1.00  0.00           O  
HETATM 3963  H1  HOH B1313       4.552   8.427  30.486  1.00  0.00           H  
HETATM 3964  H2  HOH B1313       4.019   9.808  30.801  1.00  0.00           H  
HETATM 3965  O   HOH B1314      12.085   7.353  18.327  1.00  0.00           O  
HETATM 3966  H1  HOH B1314      12.058   7.596  19.252  1.00  0.00           H  
HETATM 3967  H2  HOH B1314      12.220   8.181  17.865  1.00  0.00           H  
HETATM 3968  O   HOH B1315     -10.512   8.273  30.858  1.00  0.00           O  
HETATM 3969  H1  HOH B1315      -9.840   8.191  31.534  1.00  0.00           H  
HETATM 3970  H2  HOH B1315     -11.261   8.662  31.309  1.00  0.00           H  
HETATM 3971  O   HOH B1316       8.824  -2.460  22.817  1.00  0.00           O  
HETATM 3972  H1  HOH B1316       8.985  -3.120  22.143  1.00  0.00           H  
HETATM 3973  H2  HOH B1316       9.688  -2.283  23.191  1.00  0.00           H  
HETATM 3974  O   HOH B1317      12.211   9.714  16.294  1.00  0.00           O  
HETATM 3975  H1  HOH B1317      11.382   9.249  16.175  1.00  0.00           H  
HETATM 3976  H2  HOH B1317      12.589   9.758  15.416  1.00  0.00           H  
HETATM 3977  O   HOH B1318       5.740  -0.287  28.206  1.00  0.00           O  
HETATM 3978  H1  HOH B1318       5.064   0.208  27.743  1.00  0.00           H  
HETATM 3979  H2  HOH B1318       6.358  -0.546  27.522  1.00  0.00           H  
HETATM 3980  O   HOH B1319     -11.275   4.624  15.528  1.00  0.00           O  
HETATM 3981  H1  HOH B1319     -11.981   5.197  15.827  1.00  0.00           H  
HETATM 3982  H2  HOH B1319     -10.557   4.788  16.140  1.00  0.00           H  
HETATM 3983  O   HOH B1320       2.268  10.929  25.776  1.00  0.00           O  
HETATM 3984  H1  HOH B1320       2.225   9.993  25.579  1.00  0.00           H  
HETATM 3985  H2  HOH B1320       3.137  11.052  26.160  1.00  0.00           H  
HETATM 3986  O   HOH B1321       9.800   5.718  23.886  1.00  0.00           O  
HETATM 3987  H1  HOH B1321       9.439   6.266  24.583  1.00  0.00           H  
HETATM 3988  H2  HOH B1321      10.599   5.348  24.261  1.00  0.00           H  
HETATM 3989  O   HOH B1322      11.557  -1.276  22.541  1.00  0.00           O  
HETATM 3990  H1  HOH B1322      11.710  -0.355  22.754  1.00  0.00           H  
HETATM 3991  H2  HOH B1322      11.880  -1.371  21.645  1.00  0.00           H  
HETATM 3992  O   HOH B1323       1.105  12.175  16.161  1.00  0.00           O  
HETATM 3993  H1  HOH B1323       1.041  11.284  15.817  1.00  0.00           H  
HETATM 3994  H2  HOH B1323       1.732  12.610  15.584  1.00  0.00           H  
HETATM 3995  O   HOH B1324       7.168   7.326  34.440  1.00  0.00           O  
HETATM 3996  H1  HOH B1324       7.880   7.025  33.875  1.00  0.00           H  
HETATM 3997  H2  HOH B1324       6.426   6.767  34.209  1.00  0.00           H  
HETATM 3998  O   HOH B1325       7.578  -5.777  28.705  1.00  0.00           O  
HETATM 3999  H1  HOH B1325       8.023  -6.484  28.238  1.00  0.00           H  
HETATM 4000  H2  HOH B1325       8.268  -5.141  28.892  1.00  0.00           H  
HETATM 4001  O   HOH B1326      -7.167  12.679  19.174  1.00  0.00           O  
HETATM 4002  H1  HOH B1326      -7.236  11.749  19.390  1.00  0.00           H  
HETATM 4003  H2  HOH B1326      -7.807  12.811  18.475  1.00  0.00           H  
HETATM 4004  O   HOH B1327     -14.766   5.952  17.993  1.00  0.00           O  
HETATM 4005  H1  HOH B1327     -14.914   6.614  17.318  1.00  0.00           H  
HETATM 4006  H2  HOH B1327     -15.436   5.288  17.829  1.00  0.00           H  
HETATM 4007  O   HOH B1328       0.581  -0.583  26.285  1.00  0.00           O  
HETATM 4008  H1  HOH B1328       1.475  -0.893  26.425  1.00  0.00           H  
HETATM 4009  H2  HOH B1328       0.046  -1.376  26.306  1.00  0.00           H  
HETATM 4010  O   HOH B1329       9.580  -3.724  29.630  1.00  0.00           O  
HETATM 4011  H1  HOH B1329      10.479  -4.048  29.694  1.00  0.00           H  
HETATM 4012  H2  HOH B1329       9.432  -3.611  28.691  1.00  0.00           H  
HETATM 4013  O   HOH B1330      10.356   3.524  26.901  1.00  0.00           O  
HETATM 4014  H1  HOH B1330      10.672   2.856  27.510  1.00  0.00           H  
HETATM 4015  H2  HOH B1330       9.419   3.592  27.085  1.00  0.00           H  
HETATM 4016  O   HOH B1331       7.340   2.188  17.985  1.00  0.00           O  
HETATM 4017  H1  HOH B1331       7.534   3.124  17.930  1.00  0.00           H  
HETATM 4018  H2  HOH B1331       7.757   1.904  18.799  1.00  0.00           H  
HETATM 4019  O   HOH B1332       2.716  -4.479  18.987  1.00  0.00           O  
HETATM 4020  H1  HOH B1332       2.491  -5.214  19.557  1.00  0.00           H  
HETATM 4021  H2  HOH B1332       3.672  -4.439  19.014  1.00  0.00           H  
HETATM 4022  O   HOH B1333      13.727  14.219  26.963  1.00  0.00           O  
HETATM 4023  H1  HOH B1333      12.835  14.227  27.310  1.00  0.00           H  
HETATM 4024  H2  HOH B1333      13.615  14.205  26.013  1.00  0.00           H  
HETATM 4025  O   HOH B1334       4.229   2.121  24.546  1.00  0.00           O  
HETATM 4026  H1  HOH B1334       4.229   3.005  24.179  1.00  0.00           H  
HETATM 4027  H2  HOH B1334       4.933   1.669  24.083  1.00  0.00           H  
HETATM 4028  O   HOH B1335       6.662  11.577  28.208  1.00  0.00           O  
HETATM 4029  H1  HOH B1335       6.798  12.311  28.806  1.00  0.00           H  
HETATM 4030  H2  HOH B1335       5.815  11.754  27.798  1.00  0.00           H  
HETATM 4031  O   HOH B1336     -14.702   5.538  20.946  1.00  0.00           O  
HETATM 4032  H1  HOH B1336     -14.875   5.323  20.029  1.00  0.00           H  
HETATM 4033  H2  HOH B1336     -14.843   4.716  21.416  1.00  0.00           H  
HETATM 4034  O   HOH B1337       2.864  -0.011  23.426  1.00  0.00           O  
HETATM 4035  H1  HOH B1337       3.006   0.059  22.482  1.00  0.00           H  
HETATM 4036  H2  HOH B1337       3.178   0.821  23.779  1.00  0.00           H  
HETATM 4037  O   HOH B1338       1.902  -4.129  26.179  1.00  0.00           O  
HETATM 4038  H1  HOH B1338       1.855  -4.321  27.116  1.00  0.00           H  
HETATM 4039  H2  HOH B1338       1.761  -4.974  25.754  1.00  0.00           H  
HETATM 4040  O   HOH B1339       7.407  -0.201  16.766  1.00  0.00           O  
HETATM 4041  H1  HOH B1339       7.437   0.717  17.035  1.00  0.00           H  
HETATM 4042  H2  HOH B1339       6.896  -0.198  15.957  1.00  0.00           H  
HETATM 4043  O   HOH B1340       3.749  22.772  15.349  1.00  0.00           O  
HETATM 4044  H1  HOH B1340       4.706  22.764  15.343  1.00  0.00           H  
HETATM 4045  H2  HOH B1340       3.509  22.252  16.116  1.00  0.00           H  
HETATM 4046  O   HOH B1341      13.722  15.057  31.283  1.00  0.00           O  
HETATM 4047  H1  HOH B1341      13.438  15.869  30.863  1.00  0.00           H  
HETATM 4048  H2  HOH B1341      14.611  15.242  31.585  1.00  0.00           H  
HETATM 4049  O   HOH B1342      14.319  -2.934  23.215  1.00  0.00           O  
HETATM 4050  H1  HOH B1342      13.607  -3.559  23.352  1.00  0.00           H  
HETATM 4051  H2  HOH B1342      13.943  -2.086  23.449  1.00  0.00           H  
HETATM 4052  O   HOH B1343      -7.758  -5.317  21.541  1.00  0.00           O  
HETATM 4053  H1  HOH B1343      -7.295  -4.842  22.231  1.00  0.00           H  
HETATM 4054  H2  HOH B1343      -8.069  -4.634  20.947  1.00  0.00           H  
HETATM 4055  O   HOH B1344      10.382  -0.044  17.353  1.00  0.00           O  
HETATM 4056  H1  HOH B1344      11.095   0.230  16.776  1.00  0.00           H  
HETATM 4057  H2  HOH B1344       9.795  -0.545  16.787  1.00  0.00           H  
HETATM 4058  O   HOH B1345       9.731  14.569  16.012  1.00  0.00           O  
HETATM 4059  H1  HOH B1345       9.819  14.754  15.077  1.00  0.00           H  
HETATM 4060  H2  HOH B1345      10.543  14.119  16.245  1.00  0.00           H  
HETATM 4061  O   HOH B1346      12.685  -0.779  33.781  1.00  0.00           O  
HETATM 4062  H1  HOH B1346      13.123  -0.253  33.112  1.00  0.00           H  
HETATM 4063  H2  HOH B1346      12.379  -1.556  33.313  1.00  0.00           H  
HETATM 4064  O   HOH B1347       5.261  -1.862  32.235  1.00  0.00           O  
HETATM 4065  H1  HOH B1347       4.901  -2.340  31.488  1.00  0.00           H  
HETATM 4066  H2  HOH B1347       5.843  -1.210  31.844  1.00  0.00           H  
HETATM 4067  O   HOH B1348      13.724   3.531  15.696  1.00  0.00           O  
HETATM 4068  H1  HOH B1348      14.102   3.371  14.832  1.00  0.00           H  
HETATM 4069  H2  HOH B1348      13.207   2.746  15.881  1.00  0.00           H  
HETATM 4070  O   HOH B1349      11.835   5.403  33.307  1.00  0.00           O  
HETATM 4071  H1  HOH B1349      11.904   4.450  33.247  1.00  0.00           H  
HETATM 4072  H2  HOH B1349      11.924   5.592  34.241  1.00  0.00           H  
HETATM 4073  O   HOH B1350       6.083   7.115  16.864  1.00  0.00           O  
HETATM 4074  H1  HOH B1350       6.093   7.461  15.972  1.00  0.00           H  
HETATM 4075  H2  HOH B1350       5.275   6.604  16.914  1.00  0.00           H  
HETATM 4076  O   HOH B1351      12.350  19.524  14.681  1.00  0.00           O  
HETATM 4077  H1  HOH B1351      11.971  20.138  14.051  1.00  0.00           H  
HETATM 4078  H2  HOH B1351      13.110  19.985  15.036  1.00  0.00           H  
HETATM 4079  O   HOH B1352      13.079  21.938  17.528  1.00  0.00           O  
HETATM 4080  H1  HOH B1352      13.195  21.039  17.836  1.00  0.00           H  
HETATM 4081  H2  HOH B1352      13.797  22.076  16.911  1.00  0.00           H  
HETATM 4082  O   HOH B1353       6.752  18.225  15.299  1.00  0.00           O  
HETATM 4083  H1  HOH B1353       5.976  18.153  15.855  1.00  0.00           H  
HETATM 4084  H2  HOH B1353       6.825  17.369  14.877  1.00  0.00           H  
HETATM 4085  O   HOH B1354       3.876  13.013  19.272  1.00  0.00           O  
HETATM 4086  H1  HOH B1354       4.147  12.255  18.755  1.00  0.00           H  
HETATM 4087  H2  HOH B1354       3.891  13.743  18.653  1.00  0.00           H  
HETATM 4088  O   HOH B1355      11.259   4.325  20.028  1.00  0.00           O  
HETATM 4089  H1  HOH B1355      11.616   5.190  20.226  1.00  0.00           H  
HETATM 4090  H2  HOH B1355      11.862   3.959  19.380  1.00  0.00           H  
HETATM 4091  O   HOH B1356       7.374  20.576  30.436  1.00  0.00           O  
HETATM 4092  H1  HOH B1356       6.437  20.574  30.630  1.00  0.00           H  
HETATM 4093  H2  HOH B1356       7.497  19.836  29.841  1.00  0.00           H  
HETATM 4094  O   HOH B1357     -13.967  -1.498  18.707  1.00  0.00           O  
HETATM 4095  H1  HOH B1357     -14.288  -1.915  17.907  1.00  0.00           H  
HETATM 4096  H2  HOH B1357     -14.595  -1.757  19.381  1.00  0.00           H  
HETATM 4097  O   HOH B1358      11.031  22.648  15.704  1.00  0.00           O  
HETATM 4098  H1  HOH B1358      11.851  22.297  16.051  1.00  0.00           H  
HETATM 4099  H2  HOH B1358      10.651  23.137  16.434  1.00  0.00           H  
HETATM 4100  O   HOH B1359       8.575  17.297  32.848  1.00  0.00           O  
HETATM 4101  H1  HOH B1359       8.595  16.511  33.395  1.00  0.00           H  
HETATM 4102  H2  HOH B1359       9.468  17.378  32.512  1.00  0.00           H  
HETATM 4103  O   HOH B1360       8.495  12.263  16.246  1.00  0.00           O  
HETATM 4104  H1  HOH B1360       8.853  13.128  16.045  1.00  0.00           H  
HETATM 4105  H2  HOH B1360       9.147  11.861  16.821  1.00  0.00           H  
HETATM 4106  O   HOH B1361       9.564   8.890  33.719  1.00  0.00           O  
HETATM 4107  H1  HOH B1361       9.000   9.094  34.466  1.00  0.00           H  
HETATM 4108  H2  HOH B1361       9.347   9.555  33.066  1.00  0.00           H  
HETATM 4109  O   HOH B1362      12.208  -3.307  15.269  1.00  0.00           O  
HETATM 4110  H1  HOH B1362      11.458  -3.880  15.430  1.00  0.00           H  
HETATM 4111  H2  HOH B1362      11.890  -2.430  15.480  1.00  0.00           H  
HETATM 4112  O   HOH B1363      13.733  -3.080  30.552  1.00  0.00           O  
HETATM 4113  H1  HOH B1363      13.556  -3.861  31.077  1.00  0.00           H  
HETATM 4114  H2  HOH B1363      13.226  -2.387  30.976  1.00  0.00           H  
HETATM 4115  O   HOH B1364       8.320  -1.539  19.551  1.00  0.00           O  
HETATM 4116  H1  HOH B1364       8.204  -1.723  18.619  1.00  0.00           H  
HETATM 4117  H2  HOH B1364       8.567  -2.381  19.933  1.00  0.00           H  
HETATM 4118  O   HOH B1365      -5.791   5.560  31.659  1.00  0.00           O  
HETATM 4119  H1  HOH B1365      -5.480   4.978  32.352  1.00  0.00           H  
HETATM 4120  H2  HOH B1365      -5.558   5.110  30.846  1.00  0.00           H  
HETATM 4121  O   HOH B1366       7.925   6.475  28.673  1.00  0.00           O  
HETATM 4122  H1  HOH B1366       7.626   6.382  27.769  1.00  0.00           H  
HETATM 4123  H2  HOH B1366       8.185   7.393  28.747  1.00  0.00           H  
HETATM 4124  O   HOH B1367       5.602  -2.033  24.717  1.00  0.00           O  
HETATM 4125  H1  HOH B1367       6.490  -1.815  25.000  1.00  0.00           H  
HETATM 4126  H2  HOH B1367       5.276  -1.229  24.311  1.00  0.00           H  
HETATM 4127  O   HOH B1368     -10.403   5.310  22.028  1.00  0.00           O  
HETATM 4128  H1  HOH B1368     -10.836   4.677  22.602  1.00  0.00           H  
HETATM 4129  H2  HOH B1368     -10.106   6.003  22.617  1.00  0.00           H  
HETATM 4130  O   HOH B1369      -9.629  -0.207  27.470  1.00  0.00           O  
HETATM 4131  H1  HOH B1369      -8.919  -0.320  26.838  1.00  0.00           H  
HETATM 4132  H2  HOH B1369      -9.701   0.740  27.584  1.00  0.00           H  
HETATM 4133  O   HOH B1370     -15.172   3.520  28.378  1.00  0.00           O  
HETATM 4134  H1  HOH B1370     -15.854   3.535  29.050  1.00  0.00           H  
HETATM 4135  H2  HOH B1370     -15.456   2.843  27.763  1.00  0.00           H  
HETATM 4136  O   HOH B1371       6.326   7.701  30.598  1.00  0.00           O  
HETATM 4137  H1  HOH B1371       6.967   7.133  30.170  1.00  0.00           H  
HETATM 4138  H2  HOH B1371       6.809   8.105  31.319  1.00  0.00           H  
HETATM 4139  O   HOH B1372     -12.544   9.663  31.922  1.00  0.00           O  
HETATM 4140  H1  HOH B1372     -12.393  10.490  32.379  1.00  0.00           H  
HETATM 4141  H2  HOH B1372     -13.357   9.802  31.436  1.00  0.00           H  
HETATM 4142  O   HOH B1373      -1.939   0.207  30.119  1.00  0.00           O  
HETATM 4143  H1  HOH B1373      -1.436   0.602  29.407  1.00  0.00           H  
HETATM 4144  H2  HOH B1373      -2.253   0.952  30.632  1.00  0.00           H  
HETATM 4145  O   HOH B1374       3.672   2.849  34.445  1.00  0.00           O  
HETATM 4146  H1  HOH B1374       3.289   3.652  34.798  1.00  0.00           H  
HETATM 4147  H2  HOH B1374       3.431   2.170  35.076  1.00  0.00           H  
HETATM 4148  O   HOH B1375       1.535  -4.004  28.743  1.00  0.00           O  
HETATM 4149  H1  HOH B1375       1.776  -4.562  29.483  1.00  0.00           H  
HETATM 4150  H2  HOH B1375       1.315  -3.161  29.140  1.00  0.00           H  
HETATM 4151  O   HOH B1376      11.793   2.050  21.857  1.00  0.00           O  
HETATM 4152  H1  HOH B1376      11.398   2.810  21.429  1.00  0.00           H  
HETATM 4153  H2  HOH B1376      11.772   1.363  21.191  1.00  0.00           H  
HETATM 4154  O   HOH B1377     -11.042   1.960  14.841  1.00  0.00           O  
HETATM 4155  H1  HOH B1377     -11.131   2.896  15.020  1.00  0.00           H  
HETATM 4156  H2  HOH B1377     -10.101   1.794  14.896  1.00  0.00           H  
HETATM 4157  O   HOH B1378     -12.102  -0.952  29.203  1.00  0.00           O  
HETATM 4158  H1  HOH B1378     -11.394  -0.499  28.744  1.00  0.00           H  
HETATM 4159  H2  HOH B1378     -12.834  -0.335  29.184  1.00  0.00           H  
HETATM 4160  O   HOH B1379     -13.971  -1.687  31.842  1.00  0.00           O  
HETATM 4161  H1  HOH B1379     -14.413  -2.133  31.119  1.00  0.00           H  
HETATM 4162  H2  HOH B1379     -14.600  -1.029  32.138  1.00  0.00           H  
HETATM 4163  O   HOH B1380     -11.895  -3.107  20.021  1.00  0.00           O  
HETATM 4164  H1  HOH B1380     -10.941  -3.030  20.054  1.00  0.00           H  
HETATM 4165  H2  HOH B1380     -12.178  -2.362  19.491  1.00  0.00           H  
HETATM 4166  O   HOH B1381       2.835  19.455  15.197  1.00  0.00           O  
HETATM 4167  H1  HOH B1381       2.932  20.357  15.503  1.00  0.00           H  
HETATM 4168  H2  HOH B1381       3.516  19.354  14.531  1.00  0.00           H  
HETATM 4169  O   HOH B1382       8.639   9.072  27.913  1.00  0.00           O  
HETATM 4170  H1  HOH B1382       8.057   9.801  27.700  1.00  0.00           H  
HETATM 4171  H2  HOH B1382       9.201   9.410  28.611  1.00  0.00           H  
HETATM 4172  O   HOH B1383       6.866   9.331  18.768  1.00  0.00           O  
HETATM 4173  H1  HOH B1383       6.208   9.842  18.296  1.00  0.00           H  
HETATM 4174  H2  HOH B1383       6.809   8.455  18.387  1.00  0.00           H  
HETATM 4175  O   HOH B1384       3.873  -6.187  31.717  1.00  0.00           O  
HETATM 4176  H1  HOH B1384       4.171  -5.897  30.855  1.00  0.00           H  
HETATM 4177  H2  HOH B1384       2.999  -5.809  31.809  1.00  0.00           H  
HETATM 4178  O   HOH B1385       8.897  19.938  34.248  1.00  0.00           O  
HETATM 4179  H1  HOH B1385       9.631  19.488  33.829  1.00  0.00           H  
HETATM 4180  H2  HOH B1385       8.121  19.597  33.802  1.00  0.00           H  
HETATM 4181  O   HOH B1386       6.290  23.485  18.770  1.00  0.00           O  
HETATM 4182  H1  HOH B1386       5.811  24.307  18.866  1.00  0.00           H  
HETATM 4183  H2  HOH B1386       6.612  23.290  19.650  1.00  0.00           H  
HETATM 4184  O   HOH B1387       4.097  17.752  28.040  1.00  0.00           O  
HETATM 4185  H1  HOH B1387       4.597  17.895  27.236  1.00  0.00           H  
HETATM 4186  H2  HOH B1387       4.699  17.281  28.616  1.00  0.00           H  
HETATM 4187  O   HOH B1388       0.556  -3.653  21.516  1.00  0.00           O  
HETATM 4188  H1  HOH B1388       0.817  -4.529  21.233  1.00  0.00           H  
HETATM 4189  H2  HOH B1388       1.376  -3.226  21.762  1.00  0.00           H  
HETATM 4190  O   HOH B1389       2.174  -2.597  23.303  1.00  0.00           O  
HETATM 4191  H1  HOH B1389       2.341  -1.667  23.459  1.00  0.00           H  
HETATM 4192  H2  HOH B1389       2.014  -2.962  24.173  1.00  0.00           H  
HETATM 4193  O   HOH B1390       4.648  17.862  17.304  1.00  0.00           O  
HETATM 4194  H1  HOH B1390       3.924  18.351  16.915  1.00  0.00           H  
HETATM 4195  H2  HOH B1390       4.569  18.024  18.244  1.00  0.00           H  
HETATM 4196  O   HOH B1391      11.468  15.169  22.606  1.00  0.00           O  
HETATM 4197  H1  HOH B1391      11.336  15.753  23.353  1.00  0.00           H  
HETATM 4198  H2  HOH B1391      10.685  14.619  22.589  1.00  0.00           H  
HETATM 4199  O   HOH B1392       5.433  -4.135  19.219  1.00  0.00           O  
HETATM 4200  H1  HOH B1392       5.430  -3.586  20.004  1.00  0.00           H  
HETATM 4201  H2  HOH B1392       5.880  -3.606  18.558  1.00  0.00           H  
HETATM 4202  O   HOH B1393       6.327   3.894  30.700  1.00  0.00           O  
HETATM 4203  H1  HOH B1393       6.302   4.073  29.759  1.00  0.00           H  
HETATM 4204  H2  HOH B1393       7.207   3.549  30.855  1.00  0.00           H  
HETATM 4205  O   HOH B1394       0.928  11.845  27.835  1.00  0.00           O  
HETATM 4206  H1  HOH B1394       1.048  11.255  27.091  1.00  0.00           H  
HETATM 4207  H2  HOH B1394       1.766  12.298  27.919  1.00  0.00           H  
HETATM 4208  O   HOH B1395      12.183  11.186  23.841  1.00  0.00           O  
HETATM 4209  H1  HOH B1395      12.066  11.052  24.781  1.00  0.00           H  
HETATM 4210  H2  HOH B1395      12.627  12.032  23.773  1.00  0.00           H  
HETATM 4211  O   HOH B1396     -14.648  19.358  28.451  1.00  0.00           O  
HETATM 4212  H1  HOH B1396     -15.472  18.994  28.773  1.00  0.00           H  
HETATM 4213  H2  HOH B1396     -14.450  18.846  27.667  1.00  0.00           H  
HETATM 4214  O   HOH B1397     -13.747  23.442  33.122  1.00  0.00           O  
HETATM 4215  H1  HOH B1397     -13.434  22.538  33.135  1.00  0.00           H  
HETATM 4216  H2  HOH B1397     -14.170  23.537  32.268  1.00  0.00           H  
HETATM 4217  O   HOH B1398     -13.601  22.088  17.988  1.00  0.00           O  
HETATM 4218  H1  HOH B1398     -14.033  22.529  17.257  1.00  0.00           H  
HETATM 4219  H2  HOH B1398     -13.214  22.798  18.501  1.00  0.00           H  
HETATM 4220  O   HOH B1399       1.778  13.369  21.413  1.00  0.00           O  
HETATM 4221  H1  HOH B1399       0.890  13.024  21.507  1.00  0.00           H  
HETATM 4222  H2  HOH B1399       2.040  13.118  20.527  1.00  0.00           H  
HETATM 4223  O   HOH B1400      10.994  11.318  28.039  1.00  0.00           O  
HETATM 4224  H1  HOH B1400      10.598  11.538  28.883  1.00  0.00           H  
HETATM 4225  H2  HOH B1400      11.131  10.371  28.079  1.00  0.00           H  
HETATM 4226  O   HOH B1401       4.251  17.301  19.932  1.00  0.00           O  
HETATM 4227  H1  HOH B1401       3.778  16.469  19.949  1.00  0.00           H  
HETATM 4228  H2  HOH B1401       5.165  17.060  20.083  1.00  0.00           H  
HETATM 4229  O   HOH B1402       7.363  15.380  27.971  1.00  0.00           O  
HETATM 4230  H1  HOH B1402       6.888  15.364  27.140  1.00  0.00           H  
HETATM 4231  H2  HOH B1402       8.271  15.194  27.732  1.00  0.00           H  
HETATM 4232  O   HOH B1403       5.845  20.778  18.414  1.00  0.00           O  
HETATM 4233  H1  HOH B1403       6.152  20.457  17.566  1.00  0.00           H  
HETATM 4234  H2  HOH B1403       6.120  21.695  18.437  1.00  0.00           H  
HETATM 4235  O   HOH B1404       6.885  16.937  20.729  1.00  0.00           O  
HETATM 4236  H1  HOH B1404       6.833  16.153  21.276  1.00  0.00           H  
HETATM 4237  H2  HOH B1404       7.803  16.984  20.462  1.00  0.00           H  
HETATM 4238  O   HOH B1405       9.548  -2.999  26.890  1.00  0.00           O  
HETATM 4239  H1  HOH B1405       9.175  -3.606  26.251  1.00  0.00           H  
HETATM 4240  H2  HOH B1405      10.404  -2.767  26.530  1.00  0.00           H  
HETATM 4241  O   HOH B1406     -12.628  20.522  30.052  1.00  0.00           O  
HETATM 4242  H1  HOH B1406     -13.269  20.048  29.523  1.00  0.00           H  
HETATM 4243  H2  HOH B1406     -12.565  21.383  29.639  1.00  0.00           H  
HETATM 4244  O   HOH B1407       8.431  15.580  18.215  1.00  0.00           O  
HETATM 4245  H1  HOH B1407       9.076  16.203  18.549  1.00  0.00           H  
HETATM 4246  H2  HOH B1407       8.756  15.339  17.348  1.00  0.00           H  
HETATM 4247  O   HOH B1408       9.642  10.274  18.210  1.00  0.00           O  
HETATM 4248  H1  HOH B1408       9.749   9.618  17.521  1.00  0.00           H  
HETATM 4249  H2  HOH B1408       8.808  10.052  18.625  1.00  0.00           H  
HETATM 4250  O   HOH B1409      12.391   8.797  28.605  1.00  0.00           O  
HETATM 4251  H1  HOH B1409      12.647   7.908  28.361  1.00  0.00           H  
HETATM 4252  H2  HOH B1409      13.025   9.360  28.159  1.00  0.00           H  
HETATM 4253  O   HOH B1410       5.816  11.431  23.471  1.00  0.00           O  
HETATM 4254  H1  HOH B1410       5.006  11.719  23.892  1.00  0.00           H  
HETATM 4255  H2  HOH B1410       5.526  10.924  22.713  1.00  0.00           H  
HETATM 4256  O   HOH B1411       5.628  15.052  25.387  1.00  0.00           O  
HETATM 4257  H1  HOH B1411       4.691  15.135  25.564  1.00  0.00           H  
HETATM 4258  H2  HOH B1411       5.675  14.676  24.508  1.00  0.00           H  
HETATM 4259  O   HOH B1412       7.087  13.066  31.859  1.00  0.00           O  
HETATM 4260  H1  HOH B1412       6.620  13.817  31.491  1.00  0.00           H  
HETATM 4261  H2  HOH B1412       7.745  13.453  32.437  1.00  0.00           H  
HETATM 4262  O   HOH B1413       4.032  15.294  22.071  1.00  0.00           O  
HETATM 4263  H1  HOH B1413       3.437  14.626  21.730  1.00  0.00           H  
HETATM 4264  H2  HOH B1413       4.830  14.814  22.290  1.00  0.00           H  
HETATM 4265  O   HOH B1414       8.023  11.502  24.993  1.00  0.00           O  
HETATM 4266  H1  HOH B1414       8.472  10.688  24.766  1.00  0.00           H  
HETATM 4267  H2  HOH B1414       7.272  11.534  24.400  1.00  0.00           H  
HETATM 4268  O   HOH B1415      11.790  19.590  20.987  1.00  0.00           O  
HETATM 4269  H1  HOH B1415      12.077  18.687  21.117  1.00  0.00           H  
HETATM 4270  H2  HOH B1415      11.715  19.684  20.037  1.00  0.00           H  
HETATM 4271  O   HOH B1416      13.317   9.004  31.864  1.00  0.00           O  
HETATM 4272  H1  HOH B1416      12.987   8.798  32.738  1.00  0.00           H  
HETATM 4273  H2  HOH B1416      12.877   8.379  31.288  1.00  0.00           H  
HETATM 4274  O   HOH B1417       1.344  16.464  32.149  1.00  0.00           O  
HETATM 4275  H1  HOH B1417       1.200  15.769  31.506  1.00  0.00           H  
HETATM 4276  H2  HOH B1417       1.095  17.268  31.694  1.00  0.00           H  
HETATM 4277  O   HOH B1418       9.835  -4.105  16.754  1.00  0.00           O  
HETATM 4278  H1  HOH B1418       9.016  -3.612  16.709  1.00  0.00           H  
HETATM 4279  H2  HOH B1418       9.598  -4.927  17.183  1.00  0.00           H  
HETATM 4280  O   HOH B1419      12.157  10.232  19.441  1.00  0.00           O  
HETATM 4281  H1  HOH B1419      11.484  10.199  18.761  1.00  0.00           H  
HETATM 4282  H2  HOH B1419      12.546  11.103  19.352  1.00  0.00           H  
HETATM 4283  O   HOH B1420       2.481   5.202  32.611  1.00  0.00           O  
HETATM 4284  H1  HOH B1420       2.432   5.443  33.536  1.00  0.00           H  
HETATM 4285  H2  HOH B1420       3.347   5.499  32.332  1.00  0.00           H  
HETATM 4286  O   HOH B1421      -3.886  -2.065  29.946  1.00  0.00           O  
HETATM 4287  H1  HOH B1421      -4.623  -1.859  30.522  1.00  0.00           H  
HETATM 4288  H2  HOH B1421      -3.184  -1.484  30.238  1.00  0.00           H  
HETATM 4289  O   HOH B1422       8.947  23.467  17.745  1.00  0.00           O  
HETATM 4290  H1  HOH B1422       8.000  23.354  17.821  1.00  0.00           H  
HETATM 4291  H2  HOH B1422       9.301  23.058  18.535  1.00  0.00           H  
HETATM 4292  O   HOH B1423       8.474  22.223  23.151  1.00  0.00           O  
HETATM 4293  H1  HOH B1423       9.306  21.750  23.166  1.00  0.00           H  
HETATM 4294  H2  HOH B1423       7.843  21.610  23.528  1.00  0.00           H  
HETATM 4295  O   HOH B1424      11.949  22.097  22.066  1.00  0.00           O  
HETATM 4296  H1  HOH B1424      11.886  21.145  21.985  1.00  0.00           H  
HETATM 4297  H2  HOH B1424      11.874  22.262  23.006  1.00  0.00           H  
HETATM 4298  O   HOH B1425      11.037  16.991  31.597  1.00  0.00           O  
HETATM 4299  H1  HOH B1425      11.366  17.284  30.747  1.00  0.00           H  
HETATM 4300  H2  HOH B1425      10.760  16.087  31.449  1.00  0.00           H  
HETATM 4301  O   HOH B1426      12.962  17.171  16.612  1.00  0.00           O  
HETATM 4302  H1  HOH B1426      13.866  17.476  16.680  1.00  0.00           H  
HETATM 4303  H2  HOH B1426      12.549  17.778  15.998  1.00  0.00           H  
HETATM 4304  O   HOH B1427       2.421  23.088  28.329  1.00  0.00           O  
HETATM 4305  H1  HOH B1427       3.144  23.711  28.397  1.00  0.00           H  
HETATM 4306  H2  HOH B1427       2.840  22.257  28.107  1.00  0.00           H  
HETATM 4307  O   HOH B1428      14.031  20.789  32.632  1.00  0.00           O  
HETATM 4308  H1  HOH B1428      13.870  21.253  31.810  1.00  0.00           H  
HETATM 4309  H2  HOH B1428      13.583  21.313  33.295  1.00  0.00           H  
HETATM 4310  O   HOH B1429      -8.547  17.384  31.997  1.00  0.00           O  
HETATM 4311  H1  HOH B1429      -8.721  18.196  31.523  1.00  0.00           H  
HETATM 4312  H2  HOH B1429      -8.198  16.788  31.334  1.00  0.00           H  
HETATM 4313  O   HOH B1430       9.622  19.764  26.253  1.00  0.00           O  
HETATM 4314  H1  HOH B1430       9.371  19.351  25.427  1.00  0.00           H  
HETATM 4315  H2  HOH B1430       8.996  20.480  26.363  1.00  0.00           H  
HETATM 4316  O   HOH B1431      -0.220  17.216  17.516  1.00  0.00           O  
HETATM 4317  H1  HOH B1431       0.263  17.034  16.710  1.00  0.00           H  
HETATM 4318  H2  HOH B1431      -0.315  16.361  17.936  1.00  0.00           H  
HETATM 4319  O   HOH B1432      -2.170  21.673  29.843  1.00  0.00           O  
HETATM 4320  H1  HOH B1432      -1.234  21.604  30.030  1.00  0.00           H  
HETATM 4321  H2  HOH B1432      -2.417  20.804  29.527  1.00  0.00           H  
HETATM 4322  O   HOH B1433       9.486  18.913  16.291  1.00  0.00           O  
HETATM 4323  H1  HOH B1433       8.575  18.622  16.307  1.00  0.00           H  
HETATM 4324  H2  HOH B1433       9.707  18.959  15.361  1.00  0.00           H  
HETATM 4325  O   HOH B1434       5.473  20.920  21.028  1.00  0.00           O  
HETATM 4326  H1  HOH B1434       5.738  20.693  20.137  1.00  0.00           H  
HETATM 4327  H2  HOH B1434       5.855  21.784  21.180  1.00  0.00           H  
HETATM 4328  O   HOH B1435       0.366  -1.682  30.251  1.00  0.00           O  
HETATM 4329  H1  HOH B1435       0.400  -1.736  31.206  1.00  0.00           H  
HETATM 4330  H2  HOH B1435      -0.228  -0.952  30.074  1.00  0.00           H  
HETATM 4331  O   HOH B1436     -12.801  21.217  26.747  1.00  0.00           O  
HETATM 4332  H1  HOH B1436     -13.657  20.792  26.695  1.00  0.00           H  
HETATM 4333  H2  HOH B1436     -12.413  21.084  25.883  1.00  0.00           H  
HETATM 4334  O   HOH B1437      13.011  12.955  18.342  1.00  0.00           O  
HETATM 4335  H1  HOH B1437      13.879  12.577  18.197  1.00  0.00           H  
HETATM 4336  H2  HOH B1437      12.481  12.622  17.618  1.00  0.00           H  
HETATM 4337  O   HOH B1438      11.639  12.644  16.022  1.00  0.00           O  
HETATM 4338  H1  HOH B1438      12.132  12.929  15.252  1.00  0.00           H  
HETATM 4339  H2  HOH B1438      11.666  11.688  15.984  1.00  0.00           H  
HETATM 4340  O   HOH B1439     -15.510  19.626  18.122  1.00  0.00           O  
HETATM 4341  H1  HOH B1439     -15.078  19.084  17.461  1.00  0.00           H  
HETATM 4342  H2  HOH B1439     -14.837  20.247  18.400  1.00  0.00           H  
HETATM 4343  O   HOH B1440       6.226  14.019  22.766  1.00  0.00           O  
HETATM 4344  H1  HOH B1440       6.111  13.075  22.869  1.00  0.00           H  
HETATM 4345  H2  HOH B1440       6.731  14.113  21.959  1.00  0.00           H  
HETATM 4346  O   HOH B1441       5.140  19.536  26.026  1.00  0.00           O  
HETATM 4347  H1  HOH B1441       4.923  19.699  25.108  1.00  0.00           H  
HETATM 4348  H2  HOH B1441       5.115  20.400  26.436  1.00  0.00           H  
HETATM 4349  O   HOH B1442      11.676  -5.066  20.747  1.00  0.00           O  
HETATM 4350  H1  HOH B1442      11.950  -4.583  19.967  1.00  0.00           H  
HETATM 4351  H2  HOH B1442      12.333  -5.755  20.846  1.00  0.00           H  
HETATM 4352  O   HOH B1443       2.812  14.647  25.820  1.00  0.00           O  
HETATM 4353  H1  HOH B1443       2.609  14.017  25.129  1.00  0.00           H  
HETATM 4354  H2  HOH B1443       2.190  15.361  25.685  1.00  0.00           H  
HETATM 4355  O   HOH B1444      11.912  22.677  24.918  1.00  0.00           O  
HETATM 4356  H1  HOH B1444      11.771  23.125  25.752  1.00  0.00           H  
HETATM 4357  H2  HOH B1444      12.821  22.381  24.954  1.00  0.00           H  
HETATM 4358  O   HOH B1445      -5.783  22.078  32.048  1.00  0.00           O  
HETATM 4359  H1  HOH B1445      -5.133  21.377  32.001  1.00  0.00           H  
HETATM 4360  H2  HOH B1445      -6.620  21.641  31.890  1.00  0.00           H  
HETATM 4361  O   HOH B1446     -15.058  18.839  34.306  1.00  0.00           O  
HETATM 4362  H1  HOH B1446     -14.130  18.622  34.393  1.00  0.00           H  
HETATM 4363  H2  HOH B1446     -15.090  19.470  33.588  1.00  0.00           H  
HETATM 4364  O   HOH B1447      13.824   3.363  18.419  1.00  0.00           O  
HETATM 4365  H1  HOH B1447      13.556   3.195  17.516  1.00  0.00           H  
HETATM 4366  H2  HOH B1447      14.658   2.903  18.512  1.00  0.00           H  
HETATM 4367  O   HOH B1448       9.259  22.306  27.374  1.00  0.00           O  
HETATM 4368  H1  HOH B1448       9.987  21.820  27.761  1.00  0.00           H  
HETATM 4369  H2  HOH B1448       9.669  23.066  26.962  1.00  0.00           H  
HETATM 4370  O   HOH B1449      10.580  14.330  31.013  1.00  0.00           O  
HETATM 4371  H1  HOH B1449      10.279  13.490  30.667  1.00  0.00           H  
HETATM 4372  H2  HOH B1449      11.471  14.158  31.318  1.00  0.00           H  
HETATM 4373  O   HOH B1450     -14.760  23.713  24.428  1.00  0.00           O  
HETATM 4374  H1  HOH B1450     -14.262  23.152  23.832  1.00  0.00           H  
HETATM 4375  H2  HOH B1450     -15.603  23.837  23.992  1.00  0.00           H  
HETATM 4376  O   HOH B1451     -15.552  -5.967  20.624  1.00  0.00           O  
HETATM 4377  H1  HOH B1451     -15.547  -6.039  19.669  1.00  0.00           H  
HETATM 4378  H2  HOH B1451     -15.007  -6.695  20.922  1.00  0.00           H  
HETATM 4379  O   HOH B1452       4.425  20.068  23.437  1.00  0.00           O  
HETATM 4380  H1  HOH B1452       4.702  20.123  22.523  1.00  0.00           H  
HETATM 4381  H2  HOH B1452       4.198  20.967  23.674  1.00  0.00           H  
HETATM 4382  O   HOH B1453       2.122  -4.748  16.495  1.00  0.00           O  
HETATM 4383  H1  HOH B1453       2.137  -4.938  17.433  1.00  0.00           H  
HETATM 4384  H2  HOH B1453       2.315  -5.588  16.077  1.00  0.00           H  
HETATM 4385  O   HOH B1454       5.604  15.195  17.683  1.00  0.00           O  
HETATM 4386  H1  HOH B1454       6.510  15.356  17.946  1.00  0.00           H  
HETATM 4387  H2  HOH B1454       5.248  16.065  17.506  1.00  0.00           H  
HETATM 4388  O   HOH B1455       9.153  11.889  30.010  1.00  0.00           O  
HETATM 4389  H1  HOH B1455       9.437  11.029  30.318  1.00  0.00           H  
HETATM 4390  H2  HOH B1455       8.582  12.216  30.705  1.00  0.00           H  
HETATM 4391  O   HOH B1456      10.259  16.831  24.654  1.00  0.00           O  
HETATM 4392  H1  HOH B1456       9.360  16.653  24.929  1.00  0.00           H  
HETATM 4393  H2  HOH B1456      10.197  17.633  24.135  1.00  0.00           H  
HETATM 4394  O   HOH B1457     -15.130  16.787  22.866  1.00  0.00           O  
HETATM 4395  H1  HOH B1457     -15.495  17.192  22.080  1.00  0.00           H  
HETATM 4396  H2  HOH B1457     -15.824  16.865  23.521  1.00  0.00           H  
HETATM 4397  O   HOH B1458       3.413  19.010  32.111  1.00  0.00           O  
HETATM 4398  H1  HOH B1458       3.164  19.275  32.996  1.00  0.00           H  
HETATM 4399  H2  HOH B1458       2.838  18.271  31.911  1.00  0.00           H  
HETATM 4400  O   HOH B1459      10.398  22.410  19.807  1.00  0.00           O  
HETATM 4401  H1  HOH B1459      10.837  22.700  20.607  1.00  0.00           H  
HETATM 4402  H2  HOH B1459      10.850  21.601  19.566  1.00  0.00           H  
HETATM 4403  O   HOH B1460       6.318  21.301  15.498  1.00  0.00           O  
HETATM 4404  H1  HOH B1460       7.243  21.366  15.261  1.00  0.00           H  
HETATM 4405  H2  HOH B1460       6.047  20.443  15.171  1.00  0.00           H  
HETATM 4406  O   HOH B1461       1.932  14.499  17.704  1.00  0.00           O  
HETATM 4407  H1  HOH B1461       1.734  13.648  17.312  1.00  0.00           H  
HETATM 4408  H2  HOH B1461       2.092  15.075  16.957  1.00  0.00           H  
HETATM 4409  O   HOH B1462       3.503  16.146  33.853  1.00  0.00           O  
HETATM 4410  H1  HOH B1462       3.195  15.806  34.693  1.00  0.00           H  
HETATM 4411  H2  HOH B1462       2.715  16.201  33.313  1.00  0.00           H  
HETATM 4412  O   HOH B1463      13.652  13.861  24.091  1.00  0.00           O  
HETATM 4413  H1  HOH B1463      14.458  14.262  23.765  1.00  0.00           H  
HETATM 4414  H2  HOH B1463      13.032  13.949  23.367  1.00  0.00           H  
HETATM 4415  O   HOH B1464     -11.885  -3.606  16.016  1.00  0.00           O  
HETATM 4416  H1  HOH B1464     -12.522  -3.148  15.467  1.00  0.00           H  
HETATM 4417  H2  HOH B1464     -12.412  -4.192  16.558  1.00  0.00           H  
HETATM 4418  O   HOH B1465      10.477  20.158  18.389  1.00  0.00           O  
HETATM 4419  H1  HOH B1465       9.986  20.967  18.532  1.00  0.00           H  
HETATM 4420  H2  HOH B1465      10.129  19.809  17.569  1.00  0.00           H  
HETATM 4421  O   HOH B1466     -12.977  14.915  15.015  1.00  0.00           O  
HETATM 4422  H1  HOH B1466     -13.818  15.373  15.024  1.00  0.00           H  
HETATM 4423  H2  HOH B1466     -12.791  14.775  14.086  1.00  0.00           H  
HETATM 4424  O   HOH B1467       7.912  14.200  20.583  1.00  0.00           O  
HETATM 4425  H1  HOH B1467       8.774  13.801  20.702  1.00  0.00           H  
HETATM 4426  H2  HOH B1467       7.943  14.584  19.707  1.00  0.00           H  
HETATM 4427  O   HOH B1468       5.338  15.710  31.826  1.00  0.00           O  
HETATM 4428  H1  HOH B1468       4.960  15.815  32.700  1.00  0.00           H  
HETATM 4429  H2  HOH B1468       5.776  16.543  31.652  1.00  0.00           H  
HETATM 4430  O   HOH B1469       6.635  -5.643  14.500  1.00  0.00           O  
HETATM 4431  H1  HOH B1469       7.168  -5.920  15.245  1.00  0.00           H  
HETATM 4432  H2  HOH B1469       7.271  -5.429  13.817  1.00  0.00           H  
HETATM 4433  O   HOH B1470     -13.617  -3.804  34.120  1.00  0.00           O  
HETATM 4434  H1  HOH B1470     -13.645  -3.145  33.426  1.00  0.00           H  
HETATM 4435  H2  HOH B1470     -14.289  -4.440  33.875  1.00  0.00           H  
HETATM 4436  O   HOH B1471       0.347  23.014  33.070  1.00  0.00           O  
HETATM 4437  H1  HOH B1471      -0.590  22.927  32.893  1.00  0.00           H  
HETATM 4438  H2  HOH B1471       0.455  22.679  33.960  1.00  0.00           H  
HETATM 4439  O   HOH B1472     -14.812  -0.029  15.385  1.00  0.00           O  
HETATM 4440  H1  HOH B1472     -14.483   0.425  14.609  1.00  0.00           H  
HETATM 4441  H2  HOH B1472     -14.068  -0.048  15.986  1.00  0.00           H  
HETATM 4442  O   HOH B1473      -2.567  23.001  32.584  1.00  0.00           O  
HETATM 4443  H1  HOH B1473      -2.260  22.412  31.895  1.00  0.00           H  
HETATM 4444  H2  HOH B1473      -3.336  23.429  32.208  1.00  0.00           H  
HETATM 4445  O   HOH B1474     -11.560  37.429  -1.759  1.00  0.00           O  
HETATM 4446  H1  HOH B1474     -11.660  38.178  -1.172  1.00  0.00           H  
HETATM 4447  H2  HOH B1474     -11.015  36.812  -1.271  1.00  0.00           H  
HETATM 4448  O   HOH B1475       3.721  40.758 -12.058  1.00  0.00           O  
HETATM 4449  H1  HOH B1475       3.626  39.880 -11.688  1.00  0.00           H  
HETATM 4450  H2  HOH B1475       2.956  40.863 -12.623  1.00  0.00           H  
HETATM 4451  O   HOH B1476       5.607  29.017  14.411  1.00  0.00           O  
HETATM 4452  H1  HOH B1476       4.860  28.708  14.924  1.00  0.00           H  
HETATM 4453  H2  HOH B1476       5.239  29.680  13.827  1.00  0.00           H  
HETATM 4454  O   HOH B1477       5.444  24.903   6.215  1.00  0.00           O  
HETATM 4455  H1  HOH B1477       5.284  24.054   5.803  1.00  0.00           H  
HETATM 4456  H2  HOH B1477       5.954  25.392   5.569  1.00  0.00           H  
HETATM 4457  O   HOH B1478      -8.970  42.464   5.950  1.00  0.00           O  
HETATM 4458  H1  HOH B1478      -9.297  43.119   6.568  1.00  0.00           H  
HETATM 4459  H2  HOH B1478      -8.028  42.627   5.905  1.00  0.00           H  
HETATM 4460  O   HOH B1479      -3.796  35.722  -3.439  1.00  0.00           O  
HETATM 4461  H1  HOH B1479      -4.391  34.999  -3.240  1.00  0.00           H  
HETATM 4462  H2  HOH B1479      -2.924  35.330  -3.411  1.00  0.00           H  
HETATM 4463  O   HOH B1480      -9.802  30.723  -6.819  1.00  0.00           O  
HETATM 4464  H1  HOH B1480     -10.267  29.926  -7.072  1.00  0.00           H  
HETATM 4465  H2  HOH B1480      -9.778  31.250  -7.618  1.00  0.00           H  
HETATM 4466  O   HOH B1481      -0.576  41.582   0.085  1.00  0.00           O  
HETATM 4467  H1  HOH B1481      -1.387  41.400  -0.390  1.00  0.00           H  
HETATM 4468  H2  HOH B1481       0.109  41.526  -0.582  1.00  0.00           H  
HETATM 4469  O   HOH B1482     -15.045  37.827  -6.984  1.00  0.00           O  
HETATM 4470  H1  HOH B1482     -15.868  38.147  -7.356  1.00  0.00           H  
HETATM 4471  H2  HOH B1482     -14.772  37.126  -7.575  1.00  0.00           H  
HETATM 4472  O   HOH B1483       3.175  42.367  -6.236  1.00  0.00           O  
HETATM 4473  H1  HOH B1483       2.788  41.926  -5.479  1.00  0.00           H  
HETATM 4474  H2  HOH B1483       2.468  42.910  -6.584  1.00  0.00           H  
HETATM 4475  O   HOH B1484      -6.617  32.436   2.306  1.00  0.00           O  
HETATM 4476  H1  HOH B1484      -7.223  32.003   2.908  1.00  0.00           H  
HETATM 4477  H2  HOH B1484      -6.287  31.730   1.750  1.00  0.00           H  
HETATM 4478  O   HOH B1485      -4.455  35.102  -9.816  1.00  0.00           O  
HETATM 4479  H1  HOH B1485      -5.039  35.552  -9.206  1.00  0.00           H  
HETATM 4480  H2  HOH B1485      -4.002  34.451  -9.280  1.00  0.00           H  
HETATM 4481  O   HOH B1486       1.786  38.981   2.388  1.00  0.00           O  
HETATM 4482  H1  HOH B1486       2.267  38.898   3.212  1.00  0.00           H  
HETATM 4483  H2  HOH B1486       2.451  38.862   1.710  1.00  0.00           H  
HETATM 4484  O   HOH B1487       6.399  33.258  -9.184  1.00  0.00           O  
HETATM 4485  H1  HOH B1487       6.310  33.492 -10.108  1.00  0.00           H  
HETATM 4486  H2  HOH B1487       7.058  33.865  -8.846  1.00  0.00           H  
HETATM 4487  O   HOH B1488     -10.066  37.440  -6.570  1.00  0.00           O  
HETATM 4488  H1  HOH B1488      -9.916  37.471  -5.625  1.00  0.00           H  
HETATM 4489  H2  HOH B1488     -10.927  37.840  -6.690  1.00  0.00           H  
HETATM 4490  O   HOH B1489      13.627  42.714  -0.318  1.00  0.00           O  
HETATM 4491  H1  HOH B1489      13.967  43.287   0.370  1.00  0.00           H  
HETATM 4492  H2  HOH B1489      14.217  42.852  -1.059  1.00  0.00           H  
HETATM 4493  O   HOH B1490     -13.148  30.917  13.327  1.00  0.00           O  
HETATM 4494  H1  HOH B1490     -12.407  31.329  13.773  1.00  0.00           H  
HETATM 4495  H2  HOH B1490     -12.818  30.714  12.452  1.00  0.00           H  
HETATM 4496  O   HOH B1491      12.356  29.317  -9.971  1.00  0.00           O  
HETATM 4497  H1  HOH B1491      11.416  29.437 -10.107  1.00  0.00           H  
HETATM 4498  H2  HOH B1491      12.535  28.433 -10.290  1.00  0.00           H  
HETATM 4499  O   HOH B1492      -4.996  39.738  -8.855  1.00  0.00           O  
HETATM 4500  H1  HOH B1492      -4.547  40.579  -8.771  1.00  0.00           H  
HETATM 4501  H2  HOH B1492      -5.804  39.847  -8.353  1.00  0.00           H  
HETATM 4502  O   HOH B1493       2.751  28.611   9.526  1.00  0.00           O  
HETATM 4503  H1  HOH B1493       2.434  28.268  10.361  1.00  0.00           H  
HETATM 4504  H2  HOH B1493       2.691  27.870   8.923  1.00  0.00           H  
HETATM 4505  O   HOH B1494      13.119  33.693   0.253  1.00  0.00           O  
HETATM 4506  H1  HOH B1494      12.180  33.754   0.079  1.00  0.00           H  
HETATM 4507  H2  HOH B1494      13.176  33.350   1.145  1.00  0.00           H  
HETATM 4508  O   HOH B1495       2.297  38.210  -4.855  1.00  0.00           O  
HETATM 4509  H1  HOH B1495       1.571  38.118  -5.472  1.00  0.00           H  
HETATM 4510  H2  HOH B1495       2.023  37.710  -4.086  1.00  0.00           H  
HETATM 4511  O   HOH B1496      -2.151  38.432 -14.985  1.00  0.00           O  
HETATM 4512  H1  HOH B1496      -2.780  37.731 -14.814  1.00  0.00           H  
HETATM 4513  H2  HOH B1496      -2.603  39.017 -15.593  1.00  0.00           H  
HETATM 4514  O   HOH B1497     -14.092  31.622 -10.382  1.00  0.00           O  
HETATM 4515  H1  HOH B1497     -13.768  30.834 -10.817  1.00  0.00           H  
HETATM 4516  H2  HOH B1497     -13.306  32.048 -10.039  1.00  0.00           H  
HETATM 4517  O   HOH B1498     -11.303  25.449   1.118  1.00  0.00           O  
HETATM 4518  H1  HOH B1498     -12.234  25.586   0.944  1.00  0.00           H  
HETATM 4519  H2  HOH B1498     -10.913  25.325   0.253  1.00  0.00           H  
HETATM 4520  O   HOH B1499       1.297  38.135  12.865  1.00  0.00           O  
HETATM 4521  H1  HOH B1499       2.139  37.737  13.086  1.00  0.00           H  
HETATM 4522  H2  HOH B1499       1.460  38.600  12.044  1.00  0.00           H  
HETATM 4523  O   HOH B1500      -4.662  25.935   2.626  1.00  0.00           O  
HETATM 4524  H1  HOH B1500      -4.924  26.856   2.619  1.00  0.00           H  
HETATM 4525  H2  HOH B1500      -3.989  25.882   3.304  1.00  0.00           H  
HETATM 4526  O   HOH B1501      -0.526  24.434  -6.648  1.00  0.00           O  
HETATM 4527  H1  HOH B1501      -0.916  25.182  -7.100  1.00  0.00           H  
HETATM 4528  H2  HOH B1501      -0.591  23.714  -7.275  1.00  0.00           H  
HETATM 4529  O   HOH B1502      -0.262  37.789  -2.425  1.00  0.00           O  
HETATM 4530  H1  HOH B1502      -0.871  37.735  -1.688  1.00  0.00           H  
HETATM 4531  H2  HOH B1502      -0.813  38.010  -3.176  1.00  0.00           H  
HETATM 4532  O   HOH B1503      -3.404  32.830  11.440  1.00  0.00           O  
HETATM 4533  H1  HOH B1503      -3.805  33.581  11.004  1.00  0.00           H  
HETATM 4534  H2  HOH B1503      -2.695  33.206  11.962  1.00  0.00           H  
HETATM 4535  O   HOH B1504      12.854  39.325  -7.877  1.00  0.00           O  
HETATM 4536  H1  HOH B1504      12.768  39.903  -8.635  1.00  0.00           H  
HETATM 4537  H2  HOH B1504      12.507  39.835  -7.145  1.00  0.00           H  
HETATM 4538  O   HOH B1505      -7.327  30.138 -12.018  1.00  0.00           O  
HETATM 4539  H1  HOH B1505      -6.663  30.660 -12.468  1.00  0.00           H  
HETATM 4540  H2  HOH B1505      -7.693  30.731 -11.361  1.00  0.00           H  
HETATM 4541  O   HOH B1506       8.704  33.165   1.845  1.00  0.00           O  
HETATM 4542  H1  HOH B1506       9.040  32.272   1.775  1.00  0.00           H  
HETATM 4543  H2  HOH B1506       8.610  33.313   2.786  1.00  0.00           H  
HETATM 4544  O   HOH B1507      -7.887  37.524  -8.428  1.00  0.00           O  
HETATM 4545  H1  HOH B1507      -8.522  37.263  -7.761  1.00  0.00           H  
HETATM 4546  H2  HOH B1507      -7.316  36.762  -8.527  1.00  0.00           H  
HETATM 4547  O   HOH B1508      -6.595  26.561  -3.219  1.00  0.00           O  
HETATM 4548  H1  HOH B1508      -6.415  27.017  -4.041  1.00  0.00           H  
HETATM 4549  H2  HOH B1508      -5.908  26.860  -2.622  1.00  0.00           H  
HETATM 4550  O   HOH B1509       0.170  37.747  -6.509  1.00  0.00           O  
HETATM 4551  H1  HOH B1509      -0.516  38.320  -6.851  1.00  0.00           H  
HETATM 4552  H2  HOH B1509      -0.279  36.925  -6.312  1.00  0.00           H  
HETATM 4553  O   HOH B1510      -8.032  41.055  -3.018  1.00  0.00           O  
HETATM 4554  H1  HOH B1510      -8.548  41.648  -2.471  1.00  0.00           H  
HETATM 4555  H2  HOH B1510      -8.067  40.215  -2.560  1.00  0.00           H  
HETATM 4556  O   HOH B1511       6.774  27.359 -12.856  1.00  0.00           O  
HETATM 4557  H1  HOH B1511       6.001  27.329 -13.420  1.00  0.00           H  
HETATM 4558  H2  HOH B1511       7.117  28.246 -12.967  1.00  0.00           H  
HETATM 4559  O   HOH B1512      -8.473  31.957  14.332  1.00  0.00           O  
HETATM 4560  H1  HOH B1512      -8.321  32.496  15.108  1.00  0.00           H  
HETATM 4561  H2  HOH B1512      -7.616  31.895  13.911  1.00  0.00           H  
HETATM 4562  O   HOH B1513     -10.994  27.365  -3.173  1.00  0.00           O  
HETATM 4563  H1  HOH B1513     -11.847  27.704  -3.447  1.00  0.00           H  
HETATM 4564  H2  HOH B1513     -10.450  28.145  -3.066  1.00  0.00           H  
HETATM 4565  O   HOH B1514      -2.534  36.073  11.538  1.00  0.00           O  
HETATM 4566  H1  HOH B1514      -2.107  35.801  10.725  1.00  0.00           H  
HETATM 4567  H2  HOH B1514      -1.819  36.158  12.168  1.00  0.00           H  
HETATM 4568  O   HOH B1515      -0.110  28.256   7.688  1.00  0.00           O  
HETATM 4569  H1  HOH B1515       0.442  28.897   7.240  1.00  0.00           H  
HETATM 4570  H2  HOH B1515      -0.414  27.673   6.993  1.00  0.00           H  
HETATM 4571  O   HOH B1516     -10.764  37.834  -9.466  1.00  0.00           O  
HETATM 4572  H1  HOH B1516     -10.438  37.035  -9.051  1.00  0.00           H  
HETATM 4573  H2  HOH B1516     -11.285  38.262  -8.787  1.00  0.00           H  
HETATM 4574  O   HOH B1517      -3.739  28.685   2.911  1.00  0.00           O  
HETATM 4575  H1  HOH B1517      -2.870  29.071   2.804  1.00  0.00           H  
HETATM 4576  H2  HOH B1517      -3.915  28.746   3.850  1.00  0.00           H  
HETATM 4577  O   HOH B1518      -6.290  29.752  -1.960  1.00  0.00           O  
HETATM 4578  H1  HOH B1518      -7.213  29.575  -1.779  1.00  0.00           H  
HETATM 4579  H2  HOH B1518      -6.136  29.364  -2.821  1.00  0.00           H  
HETATM 4580  O   HOH B1519      -9.222  42.801  -1.309  1.00  0.00           O  
HETATM 4581  H1  HOH B1519      -9.884  42.710  -0.624  1.00  0.00           H  
HETATM 4582  H2  HOH B1519      -8.591  43.425  -0.951  1.00  0.00           H  
HETATM 4583  O   HOH B1520      -2.954  28.496  -2.485  1.00  0.00           O  
HETATM 4584  H1  HOH B1520      -2.125  28.030  -2.597  1.00  0.00           H  
HETATM 4585  H2  HOH B1520      -3.311  28.155  -1.664  1.00  0.00           H  
HETATM 4586  O   HOH B1521      -4.762  39.269  -3.619  1.00  0.00           O  
HETATM 4587  H1  HOH B1521      -5.610  38.862  -3.795  1.00  0.00           H  
HETATM 4588  H2  HOH B1521      -4.952  40.206  -3.564  1.00  0.00           H  
HETATM 4589  O   HOH B1522      -4.403  32.406  -6.170  1.00  0.00           O  
HETATM 4590  H1  HOH B1522      -4.340  31.697  -5.529  1.00  0.00           H  
HETATM 4591  H2  HOH B1522      -5.008  33.033  -5.776  1.00  0.00           H  
HETATM 4592  O   HOH B1523       0.009  42.361 -10.971  1.00  0.00           O  
HETATM 4593  H1  HOH B1523       0.186  42.357 -11.911  1.00  0.00           H  
HETATM 4594  H2  HOH B1523       0.567  41.667 -10.619  1.00  0.00           H  
HETATM 4595  O   HOH B1524      -9.674  24.634 -11.057  1.00  0.00           O  
HETATM 4596  H1  HOH B1524      -8.825  24.225 -11.226  1.00  0.00           H  
HETATM 4597  H2  HOH B1524      -9.520  25.569 -11.189  1.00  0.00           H  
HETATM 4598  O   HOH B1525      -6.269  32.475  -8.956  1.00  0.00           O  
HETATM 4599  H1  HOH B1525      -5.780  32.209  -8.177  1.00  0.00           H  
HETATM 4600  H2  HOH B1525      -5.662  33.036  -9.439  1.00  0.00           H  
HETATM 4601  O   HOH B1526      -4.713  42.150   0.446  1.00  0.00           O  
HETATM 4602  H1  HOH B1526      -4.078  41.637  -0.054  1.00  0.00           H  
HETATM 4603  H2  HOH B1526      -5.542  41.687   0.329  1.00  0.00           H  
HETATM 4604  O   HOH B1527      -6.608  33.835  -5.541  1.00  0.00           O  
HETATM 4605  H1  HOH B1527      -6.372  34.075  -4.645  1.00  0.00           H  
HETATM 4606  H2  HOH B1527      -7.541  33.624  -5.495  1.00  0.00           H  
HETATM 4607  O   HOH B1528      -3.490  26.781  -8.871  1.00  0.00           O  
HETATM 4608  H1  HOH B1528      -3.098  27.261  -8.141  1.00  0.00           H  
HETATM 4609  H2  HOH B1528      -2.855  26.094  -9.076  1.00  0.00           H  
HETATM 4610  O   HOH B1529     -12.917  34.075   0.419  1.00  0.00           O  
HETATM 4611  H1  HOH B1529     -13.483  34.547  -0.192  1.00  0.00           H  
HETATM 4612  H2  HOH B1529     -13.523  33.622   1.006  1.00  0.00           H  
HETATM 4613  O   HOH B1530     -11.888  29.683   3.026  1.00  0.00           O  
HETATM 4614  H1  HOH B1530     -11.145  29.148   2.748  1.00  0.00           H  
HETATM 4615  H2  HOH B1530     -12.639  29.308   2.565  1.00  0.00           H  
HETATM 4616  O   HOH B1531      -8.416  29.241  -4.750  1.00  0.00           O  
HETATM 4617  H1  HOH B1531      -9.031  29.819  -5.202  1.00  0.00           H  
HETATM 4618  H2  HOH B1531      -8.040  28.700  -5.444  1.00  0.00           H  
HETATM 4619  O   HOH B1532     -11.191  28.069  -6.909  1.00  0.00           O  
HETATM 4620  H1  HOH B1532     -11.862  27.431  -6.669  1.00  0.00           H  
HETATM 4621  H2  HOH B1532     -10.929  27.821  -7.795  1.00  0.00           H  
HETATM 4622  O   HOH B1533       2.525  34.951  -4.428  1.00  0.00           O  
HETATM 4623  H1  HOH B1533       3.109  34.912  -5.185  1.00  0.00           H  
HETATM 4624  H2  HOH B1533       1.648  34.848  -4.795  1.00  0.00           H  
HETATM 4625  O   HOH B1534      -3.065  26.496 -12.874  1.00  0.00           O  
HETATM 4626  H1  HOH B1534      -3.433  26.866 -13.676  1.00  0.00           H  
HETATM 4627  H2  HOH B1534      -2.406  27.133 -12.596  1.00  0.00           H  
HETATM 4628  O   HOH B1535       7.998  43.005  10.103  1.00  0.00           O  
HETATM 4629  H1  HOH B1535       7.264  42.700  10.635  1.00  0.00           H  
HETATM 4630  H2  HOH B1535       8.394  43.707  10.620  1.00  0.00           H  
HETATM 4631  O   HOH B1536     -11.685  33.786   3.716  1.00  0.00           O  
HETATM 4632  H1  HOH B1536     -10.975  33.243   3.372  1.00  0.00           H  
HETATM 4633  H2  HOH B1536     -11.545  34.645   3.317  1.00  0.00           H  
HETATM 4634  O   HOH B1537      -2.076  33.447 -12.352  1.00  0.00           O  
HETATM 4635  H1  HOH B1537      -1.599  32.700 -11.992  1.00  0.00           H  
HETATM 4636  H2  HOH B1537      -1.460  34.178 -12.289  1.00  0.00           H  
HETATM 4637  O   HOH B1538      -5.000  35.039 -15.045  1.00  0.00           O  
HETATM 4638  H1  HOH B1538      -4.718  35.719 -15.657  1.00  0.00           H  
HETATM 4639  H2  HOH B1538      -5.087  35.493 -14.206  1.00  0.00           H  
HETATM 4640  O   HOH B1539      -0.042  30.366  -6.533  1.00  0.00           O  
HETATM 4641  H1  HOH B1539      -0.061  30.366  -5.576  1.00  0.00           H  
HETATM 4642  H2  HOH B1539       0.860  30.600  -6.754  1.00  0.00           H  
HETATM 4643  O   HOH B1540       3.156  43.443  -1.831  1.00  0.00           O  
HETATM 4644  H1  HOH B1540       3.972  43.562  -1.346  1.00  0.00           H  
HETATM 4645  H2  HOH B1540       3.362  43.725  -2.722  1.00  0.00           H  
HETATM 4646  O   HOH B1541      -8.324  38.702  -1.414  1.00  0.00           O  
HETATM 4647  H1  HOH B1541      -8.940  38.415  -0.740  1.00  0.00           H  
HETATM 4648  H2  HOH B1541      -7.969  37.889  -1.775  1.00  0.00           H  
HETATM 4649  O   HOH B1542       6.478  35.735  -6.826  1.00  0.00           O  
HETATM 4650  H1  HOH B1542       6.522  36.686  -6.918  1.00  0.00           H  
HETATM 4651  H2  HOH B1542       7.137  35.403  -7.436  1.00  0.00           H  
HETATM 4652  O   HOH B1543     -14.105  25.591  -3.141  1.00  0.00           O  
HETATM 4653  H1  HOH B1543     -14.011  25.152  -3.986  1.00  0.00           H  
HETATM 4654  H2  HOH B1543     -13.900  26.508  -3.322  1.00  0.00           H  
HETATM 4655  O   HOH B1544      -5.883  37.317   5.182  1.00  0.00           O  
HETATM 4656  H1  HOH B1544      -5.769  36.367   5.170  1.00  0.00           H  
HETATM 4657  H2  HOH B1544      -5.456  37.620   4.380  1.00  0.00           H  
HETATM 4658  O   HOH B1545      -9.803  34.888  12.833  1.00  0.00           O  
HETATM 4659  H1  HOH B1545      -8.996  34.963  13.341  1.00  0.00           H  
HETATM 4660  H2  HOH B1545     -10.485  34.730  13.486  1.00  0.00           H  
HETATM 4661  O   HOH B1546      -3.050  36.900  -1.186  1.00  0.00           O  
HETATM 4662  H1  HOH B1546      -3.418  37.092  -2.049  1.00  0.00           H  
HETATM 4663  H2  HOH B1546      -2.699  36.013  -1.267  1.00  0.00           H  
HETATM 4664  O   HOH B1547      -5.538  32.298 -12.574  1.00  0.00           O  
HETATM 4665  H1  HOH B1547      -4.881  32.359 -13.267  1.00  0.00           H  
HETATM 4666  H2  HOH B1547      -5.087  32.607 -11.788  1.00  0.00           H  
HETATM 4667  O   HOH B1548     -10.974  39.174   7.608  1.00  0.00           O  
HETATM 4668  H1  HOH B1548     -11.117  39.654   6.792  1.00  0.00           H  
HETATM 4669  H2  HOH B1548     -10.710  39.845   8.237  1.00  0.00           H  
HETATM 4670  O   HOH B1549     -12.766  40.209  -1.157  1.00  0.00           O  
HETATM 4671  H1  HOH B1549     -12.153  40.859  -0.815  1.00  0.00           H  
HETATM 4672  H2  HOH B1549     -13.436  40.129  -0.478  1.00  0.00           H  
HETATM 4673  O   HOH B1550      -5.708  25.375  -6.354  1.00  0.00           O  
HETATM 4674  H1  HOH B1550      -4.795  25.538  -6.591  1.00  0.00           H  
HETATM 4675  H2  HOH B1550      -5.665  25.009  -5.471  1.00  0.00           H  
HETATM 4676  O   HOH B1551      -3.165  33.146  -8.476  1.00  0.00           O  
HETATM 4677  H1  HOH B1551      -2.757  32.710  -9.225  1.00  0.00           H  
HETATM 4678  H2  HOH B1551      -3.063  32.527  -7.753  1.00  0.00           H  
HETATM 4679  O   HOH B1552       5.001  38.309  -4.662  1.00  0.00           O  
HETATM 4680  H1  HOH B1552       4.789  38.726  -3.827  1.00  0.00           H  
HETATM 4681  H2  HOH B1552       4.150  38.110  -5.053  1.00  0.00           H  
HETATM 4682  O   HOH B1553       2.570  34.567  12.077  1.00  0.00           O  
HETATM 4683  H1  HOH B1553       2.259  34.627  11.174  1.00  0.00           H  
HETATM 4684  H2  HOH B1553       3.518  34.681  12.013  1.00  0.00           H  
HETATM 4685  O   HOH B1554     -10.615  35.952   2.625  1.00  0.00           O  
HETATM 4686  H1  HOH B1554      -9.849  35.470   2.313  1.00  0.00           H  
HETATM 4687  H2  HOH B1554     -10.992  36.340   1.835  1.00  0.00           H  
HETATM 4688  O   HOH B1555     -11.211  30.745   5.575  1.00  0.00           O  
HETATM 4689  H1  HOH B1555     -11.305  30.471   4.662  1.00  0.00           H  
HETATM 4690  H2  HOH B1555     -11.221  31.701   5.541  1.00  0.00           H  
HETATM 4691  O   HOH B1556       1.118  32.591   6.393  1.00  0.00           O  
HETATM 4692  H1  HOH B1556       0.445  32.017   6.027  1.00  0.00           H  
HETATM 4693  H2  HOH B1556       1.703  32.002   6.869  1.00  0.00           H  
HETATM 4694  O   HOH B1557       1.653  25.069   1.852  1.00  0.00           O  
HETATM 4695  H1  HOH B1557       1.465  25.919   2.250  1.00  0.00           H  
HETATM 4696  H2  HOH B1557       0.911  24.518   2.100  1.00  0.00           H  
HETATM 4697  O   HOH B1558      -9.595  38.612  -4.077  1.00  0.00           O  
HETATM 4698  H1  HOH B1558     -10.214  39.131  -4.590  1.00  0.00           H  
HETATM 4699  H2  HOH B1558      -9.685  38.946  -3.184  1.00  0.00           H  
HETATM 4700  O   HOH B1559      -2.240  39.927  -7.016  1.00  0.00           O  
HETATM 4701  H1  HOH B1559      -2.302  39.695  -7.942  1.00  0.00           H  
HETATM 4702  H2  HOH B1559      -2.901  40.608  -6.894  1.00  0.00           H  
HETATM 4703  O   HOH B1560      -7.179  27.892  -6.908  1.00  0.00           O  
HETATM 4704  H1  HOH B1560      -6.818  28.208  -7.736  1.00  0.00           H  
HETATM 4705  H2  HOH B1560      -6.700  27.082  -6.731  1.00  0.00           H  
HETATM 4706  O   HOH B1561     -11.509  31.794  -8.962  1.00  0.00           O  
HETATM 4707  H1  HOH B1561     -12.081  32.085  -8.252  1.00  0.00           H  
HETATM 4708  H2  HOH B1561     -11.358  32.580  -9.487  1.00  0.00           H  
HETATM 4709  O   HOH B1562       5.250  31.876   2.333  1.00  0.00           O  
HETATM 4710  H1  HOH B1562       4.809  32.194   3.121  1.00  0.00           H  
HETATM 4711  H2  HOH B1562       5.615  32.663   1.928  1.00  0.00           H  
HETATM 4712  O   HOH B1563      -8.035  39.343 -14.959  1.00  0.00           O  
HETATM 4713  H1  HOH B1563      -7.543  38.660 -14.504  1.00  0.00           H  
HETATM 4714  H2  HOH B1563      -7.531  40.143 -14.809  1.00  0.00           H  
HETATM 4715  O   HOH B1564      -5.909  26.638  -9.879  1.00  0.00           O  
HETATM 4716  H1  HOH B1564      -5.060  26.489  -9.461  1.00  0.00           H  
HETATM 4717  H2  HOH B1564      -5.881  26.109 -10.676  1.00  0.00           H  
HETATM 4718  O   HOH B1565      -6.655  40.153   0.090  1.00  0.00           O  
HETATM 4719  H1  HOH B1565      -6.952  39.764   0.912  1.00  0.00           H  
HETATM 4720  H2  HOH B1565      -7.278  39.835  -0.564  1.00  0.00           H  
HETATM 4721  O   HOH B1566       9.264  34.463   6.914  1.00  0.00           O  
HETATM 4722  H1  HOH B1566       8.725  33.894   7.463  1.00  0.00           H  
HETATM 4723  H2  HOH B1566       8.667  35.153   6.623  1.00  0.00           H  
HETATM 4724  O   HOH B1567      -2.689  29.833   5.385  1.00  0.00           O  
HETATM 4725  H1  HOH B1567      -2.414  30.747   5.314  1.00  0.00           H  
HETATM 4726  H2  HOH B1567      -2.226  29.503   6.155  1.00  0.00           H  
HETATM 4727  O   HOH B1568      -1.689  33.773  13.576  1.00  0.00           O  
HETATM 4728  H1  HOH B1568      -0.962  33.213  13.848  1.00  0.00           H  
HETATM 4729  H2  HOH B1568      -1.327  34.308  12.869  1.00  0.00           H  
HETATM 4730  O   HOH B1569      -0.674  30.871  12.528  1.00  0.00           O  
HETATM 4731  H1  HOH B1569      -0.449  30.796  13.455  1.00  0.00           H  
HETATM 4732  H2  HOH B1569      -1.531  30.451  12.454  1.00  0.00           H  
HETATM 4733  O   HOH B1570       4.095  40.775  -8.727  1.00  0.00           O  
HETATM 4734  H1  HOH B1570       3.945  41.550  -9.267  1.00  0.00           H  
HETATM 4735  H2  HOH B1570       3.449  40.843  -8.024  1.00  0.00           H  
HETATM 4736  O   HOH B1571       9.246  39.074  -5.933  1.00  0.00           O  
HETATM 4737  H1  HOH B1571       9.635  38.341  -5.455  1.00  0.00           H  
HETATM 4738  H2  HOH B1571       9.647  39.035  -6.801  1.00  0.00           H  
HETATM 4739  O   HOH B1572      -9.939  35.304  -3.234  1.00  0.00           O  
HETATM 4740  H1  HOH B1572     -10.171  35.523  -2.331  1.00  0.00           H  
HETATM 4741  H2  HOH B1572      -9.096  35.734  -3.375  1.00  0.00           H  
HETATM 4742  O   HOH B1573      13.390  26.122  -1.940  1.00  0.00           O  
HETATM 4743  H1  HOH B1573      13.509  26.477  -1.059  1.00  0.00           H  
HETATM 4744  H2  HOH B1573      14.279  25.981  -2.265  1.00  0.00           H  
HETATM 4745  O   HOH B1574      -0.334  31.616  -1.950  1.00  0.00           O  
HETATM 4746  H1  HOH B1574      -0.175  30.896  -2.560  1.00  0.00           H  
HETATM 4747  H2  HOH B1574       0.539  31.882  -1.661  1.00  0.00           H  
HETATM 4748  O   HOH B1575     -14.481  41.566  13.929  1.00  0.00           O  
HETATM 4749  H1  HOH B1575     -13.776  41.852  14.509  1.00  0.00           H  
HETATM 4750  H2  HOH B1575     -14.034  41.124  13.208  1.00  0.00           H  
HETATM 4751  O   HOH B1576     -13.205  37.187  -4.003  1.00  0.00           O  
HETATM 4752  H1  HOH B1576     -12.714  37.072  -3.189  1.00  0.00           H  
HETATM 4753  H2  HOH B1576     -13.288  38.136  -4.100  1.00  0.00           H  
HETATM 4754  O   HOH B1577     -11.600  34.726  -5.329  1.00  0.00           O  
HETATM 4755  H1  HOH B1577     -12.323  35.337  -5.192  1.00  0.00           H  
HETATM 4756  H2  HOH B1577     -10.994  34.906  -4.609  1.00  0.00           H  
HETATM 4757  O   HOH B1578     -13.211  26.023  -6.034  1.00  0.00           O  
HETATM 4758  H1  HOH B1578     -13.760  26.761  -6.301  1.00  0.00           H  
HETATM 4759  H2  HOH B1578     -13.799  25.268  -6.053  1.00  0.00           H  
HETATM 4760  O   HOH B1579     -12.661  39.844  -3.924  1.00  0.00           O  
HETATM 4761  H1  HOH B1579     -12.706  39.914  -2.970  1.00  0.00           H  
HETATM 4762  H2  HOH B1579     -12.572  40.748  -4.227  1.00  0.00           H  
HETATM 4763  O   HOH B1580      -3.107  37.945   1.221  1.00  0.00           O  
HETATM 4764  H1  HOH B1580      -2.993  37.499   0.381  1.00  0.00           H  
HETATM 4765  H2  HOH B1580      -2.288  38.423   1.352  1.00  0.00           H  
HETATM 4766  O   HOH B1581       0.030  35.817  12.505  1.00  0.00           O  
HETATM 4767  H1  HOH B1581       0.867  35.357  12.578  1.00  0.00           H  
HETATM 4768  H2  HOH B1581       0.232  36.721  12.747  1.00  0.00           H  
HETATM 4769  O   HOH B1582      -6.186  39.685 -11.646  1.00  0.00           O  
HETATM 4770  H1  HOH B1582      -5.915  39.553 -10.737  1.00  0.00           H  
HETATM 4771  H2  HOH B1582      -5.775  40.511 -11.901  1.00  0.00           H  
HETATM 4772  O   HOH B1583      -7.636  42.038   1.750  1.00  0.00           O  
HETATM 4773  H1  HOH B1583      -7.868  41.331   2.352  1.00  0.00           H  
HETATM 4774  H2  HOH B1583      -7.439  41.595   0.925  1.00  0.00           H  
HETATM 4775  O   HOH B1584      -7.661  24.805  -1.457  1.00  0.00           O  
HETATM 4776  H1  HOH B1584      -7.494  25.558  -2.024  1.00  0.00           H  
HETATM 4777  H2  HOH B1584      -7.096  24.948  -0.696  1.00  0.00           H  
HETATM 4778  O   HOH B1585       3.310  32.101  -9.551  1.00  0.00           O  
HETATM 4779  H1  HOH B1585       4.228  32.132  -9.280  1.00  0.00           H  
HETATM 4780  H2  HOH B1585       3.164  31.189  -9.800  1.00  0.00           H  
HETATM 4781  O   HOH B1586      -9.878  39.832 -11.208  1.00  0.00           O  
HETATM 4782  H1  HOH B1586      -9.086  39.396 -11.522  1.00  0.00           H  
HETATM 4783  H2  HOH B1586     -10.063  39.415 -10.366  1.00  0.00           H  
HETATM 4784  O   HOH B1587      -0.046  35.405 -11.797  1.00  0.00           O  
HETATM 4785  H1  HOH B1587       0.774  34.928 -11.674  1.00  0.00           H  
HETATM 4786  H2  HOH B1587      -0.217  35.813 -10.947  1.00  0.00           H  
HETATM 4787  O   HOH B1588      -2.060  38.812  -4.264  1.00  0.00           O  
HETATM 4788  H1  HOH B1588      -2.845  39.124  -3.814  1.00  0.00           H  
HETATM 4789  H2  HOH B1588      -2.180  39.085  -5.173  1.00  0.00           H  
HETATM 4790  O   HOH B1589      -8.946  34.163   1.392  1.00  0.00           O  
HETATM 4791  H1  HOH B1589      -8.010  33.966   1.354  1.00  0.00           H  
HETATM 4792  H2  HOH B1589      -9.350  33.352   1.701  1.00  0.00           H  
HETATM 4793  O   HOH B1590      -6.579  43.484   6.580  1.00  0.00           O  
HETATM 4794  H1  HOH B1590      -5.814  43.150   6.110  1.00  0.00           H  
HETATM 4795  H2  HOH B1590      -6.334  44.374   6.835  1.00  0.00           H  
HETATM 4796  O   HOH B1591      -2.237  24.318 -10.395  1.00  0.00           O  
HETATM 4797  H1  HOH B1591      -1.420  24.297  -9.898  1.00  0.00           H  
HETATM 4798  H2  HOH B1591      -1.963  24.264 -11.311  1.00  0.00           H  
HETATM 4799  O   HOH B1592      -7.550  41.076  -5.836  1.00  0.00           O  
HETATM 4800  H1  HOH B1592      -7.569  41.994  -6.109  1.00  0.00           H  
HETATM 4801  H2  HOH B1592      -7.684  41.105  -4.889  1.00  0.00           H  
HETATM 4802  O   HOH B1593      -3.820  32.625 -14.702  1.00  0.00           O  
HETATM 4803  H1  HOH B1593      -4.208  33.456 -14.974  1.00  0.00           H  
HETATM 4804  H2  HOH B1593      -2.876  32.780 -14.728  1.00  0.00           H  
HETATM 4805  O   HOH B1594      -6.899  38.581  -5.008  1.00  0.00           O  
HETATM 4806  H1  HOH B1594      -7.782  38.426  -4.671  1.00  0.00           H  
HETATM 4807  H2  HOH B1594      -6.951  39.440  -5.428  1.00  0.00           H  
HETATM 4808  O   HOH B1595      10.095  39.331   0.075  1.00  0.00           O  
HETATM 4809  H1  HOH B1595      10.914  39.206  -0.404  1.00  0.00           H  
HETATM 4810  H2  HOH B1595      10.150  38.718   0.808  1.00  0.00           H  
HETATM 4811  O   HOH B1596      -0.949  28.784  -8.784  1.00  0.00           O  
HETATM 4812  H1  HOH B1596      -0.393  28.008  -8.853  1.00  0.00           H  
HETATM 4813  H2  HOH B1596      -0.413  29.423  -8.314  1.00  0.00           H  
HETATM 4814  O   HOH B1597      -0.940  42.128  13.322  1.00  0.00           O  
HETATM 4815  H1  HOH B1597      -0.657  43.003  13.053  1.00  0.00           H  
HETATM 4816  H2  HOH B1597      -0.420  41.937  14.102  1.00  0.00           H  
HETATM 4817  O   HOH B1598      -0.879  39.247   1.341  1.00  0.00           O  
HETATM 4818  H1  HOH B1598      -0.768  40.055   0.840  1.00  0.00           H  
HETATM 4819  H2  HOH B1598      -0.008  39.060   1.691  1.00  0.00           H  
HETATM 4820  O   HOH B1599      -7.953  37.006  11.248  1.00  0.00           O  
HETATM 4821  H1  HOH B1599      -8.181  36.489  12.021  1.00  0.00           H  
HETATM 4822  H2  HOH B1599      -7.255  37.589  11.545  1.00  0.00           H  
HETATM 4823  O   HOH B1600       3.125  42.399  14.022  1.00  0.00           O  
HETATM 4824  H1  HOH B1600       3.493  41.517  13.971  1.00  0.00           H  
HETATM 4825  H2  HOH B1600       3.817  42.968  13.685  1.00  0.00           H  
HETATM 4826  O   HOH B1601      11.772  36.235  -2.869  1.00  0.00           O  
HETATM 4827  H1  HOH B1601      11.287  35.415  -2.782  1.00  0.00           H  
HETATM 4828  H2  HOH B1601      12.635  35.971  -3.188  1.00  0.00           H  
HETATM 4829  O   HOH B1602       4.123  34.707  -6.701  1.00  0.00           O  
HETATM 4830  H1  HOH B1602       5.026  35.016  -6.779  1.00  0.00           H  
HETATM 4831  H2  HOH B1602       3.608  35.343  -7.198  1.00  0.00           H  
HETATM 4832  O   HOH B1603      -2.005  35.794  -7.209  1.00  0.00           O  
HETATM 4833  H1  HOH B1603      -2.723  36.201  -6.723  1.00  0.00           H  
HETATM 4834  H2  HOH B1603      -2.290  34.891  -7.346  1.00  0.00           H  
HETATM 4835  O   HOH B1604     -11.249  23.724  -6.368  1.00  0.00           O  
HETATM 4836  H1  HOH B1604     -10.727  24.083  -5.651  1.00  0.00           H  
HETATM 4837  H2  HOH B1604     -11.973  24.342  -6.471  1.00  0.00           H  
HETATM 4838  O   HOH B1605     -12.483  39.041  -7.525  1.00  0.00           O  
HETATM 4839  H1  HOH B1605     -13.081  39.168  -8.261  1.00  0.00           H  
HETATM 4840  H2  HOH B1605     -12.955  38.461  -6.929  1.00  0.00           H  
HETATM 4841  O   HOH B1606      -2.189  34.002  -0.099  1.00  0.00           O  
HETATM 4842  H1  HOH B1606      -1.563  34.716   0.021  1.00  0.00           H  
HETATM 4843  H2  HOH B1606      -1.670  33.289  -0.474  1.00  0.00           H  
HETATM 4844  O   HOH B1607      13.121  30.506  -0.403  1.00  0.00           O  
HETATM 4845  H1  HOH B1607      12.914  30.094  -1.241  1.00  0.00           H  
HETATM 4846  H2  HOH B1607      12.297  30.905  -0.122  1.00  0.00           H  
HETATM 4847  O   HOH B1608      -9.330  36.284   5.282  1.00  0.00           O  
HETATM 4848  H1  HOH B1608      -9.917  36.390   4.533  1.00  0.00           H  
HETATM 4849  H2  HOH B1608      -8.873  37.122   5.349  1.00  0.00           H  
HETATM 4850  O   HOH B1609     -13.487  26.187  -0.500  1.00  0.00           O  
HETATM 4851  H1  HOH B1609     -13.695  25.769  -1.336  1.00  0.00           H  
HETATM 4852  H2  HOH B1609     -12.922  26.924  -0.735  1.00  0.00           H  
HETATM 4853  O   HOH B1610       4.673  24.946  -1.126  1.00  0.00           O  
HETATM 4854  H1  HOH B1610       5.564  24.819  -1.452  1.00  0.00           H  
HETATM 4855  H2  HOH B1610       4.647  25.863  -0.851  1.00  0.00           H  
HETATM 4856  O   HOH B1611      -2.728  41.945 -10.809  1.00  0.00           O  
HETATM 4857  H1  HOH B1611      -2.855  42.232  -9.905  1.00  0.00           H  
HETATM 4858  H2  HOH B1611      -1.795  42.081 -10.975  1.00  0.00           H  
HETATM 4859  O   HOH B1612      -4.473  36.985  -5.889  1.00  0.00           O  
HETATM 4860  H1  HOH B1612      -4.188  36.940  -4.977  1.00  0.00           H  
HETATM 4861  H2  HOH B1612      -5.212  37.593  -5.880  1.00  0.00           H  
HETATM 4862  O   HOH B1613     -10.392  40.351 -14.276  1.00  0.00           O  
HETATM 4863  H1  HOH B1613      -9.483  40.155 -14.047  1.00  0.00           H  
HETATM 4864  H2  HOH B1613     -10.586  39.765 -15.007  1.00  0.00           H  
HETATM 4865  O   HOH B1614      -9.720  25.050  -4.681  1.00  0.00           O  
HETATM 4866  H1  HOH B1614      -8.972  25.645  -4.637  1.00  0.00           H  
HETATM 4867  H2  HOH B1614     -10.479  25.604  -4.497  1.00  0.00           H  
HETATM 4868  O   HOH B1615      -1.644  33.056  -5.488  1.00  0.00           O  
HETATM 4869  H1  HOH B1615      -2.595  32.982  -5.570  1.00  0.00           H  
HETATM 4870  H2  HOH B1615      -1.304  32.273  -5.922  1.00  0.00           H  
HETATM 4871  O   HOH B1616      -1.840  39.747   4.395  1.00  0.00           O  
HETATM 4872  H1  HOH B1616      -2.298  39.360   3.649  1.00  0.00           H  
HETATM 4873  H2  HOH B1616      -1.528  40.593   4.071  1.00  0.00           H  
HETATM 4874  O   HOH B1617       2.245  37.649  -1.380  1.00  0.00           O  
HETATM 4875  H1  HOH B1617       1.292  37.669  -1.300  1.00  0.00           H  
HETATM 4876  H2  HOH B1617       2.564  37.898  -0.512  1.00  0.00           H  
HETATM 4877  O   HOH B1618       2.283  28.532 -15.186  1.00  0.00           O  
HETATM 4878  H1  HOH B1618       1.371  28.800 -15.070  1.00  0.00           H  
HETATM 4879  H2  HOH B1618       2.517  28.113 -14.357  1.00  0.00           H  
HETATM 4880  O   HOH B1619      -9.599  35.510 -12.394  1.00  0.00           O  
HETATM 4881  H1  HOH B1619     -10.419  36.003 -12.431  1.00  0.00           H  
HETATM 4882  H2  HOH B1619      -8.961  36.132 -12.045  1.00  0.00           H  
HETATM 4883  O   HOH B1620       5.104  35.714   2.081  1.00  0.00           O  
HETATM 4884  H1  HOH B1620       5.650  35.001   1.750  1.00  0.00           H  
HETATM 4885  H2  HOH B1620       5.230  36.425   1.452  1.00  0.00           H  
HETATM 4886  O   HOH B1621       0.415  34.501  -5.938  1.00  0.00           O  
HETATM 4887  H1  HOH B1621      -0.374  34.112  -5.561  1.00  0.00           H  
HETATM 4888  H2  HOH B1621       0.652  33.916  -6.657  1.00  0.00           H  
HETATM 4889  O   HOH B1622      -3.801  35.695 -12.380  1.00  0.00           O  
HETATM 4890  H1  HOH B1622      -4.085  35.717 -11.467  1.00  0.00           H  
HETATM 4891  H2  HOH B1622      -3.397  34.834 -12.486  1.00  0.00           H  
HETATM 4892  O   HOH B1623      -5.078  41.931  -3.202  1.00  0.00           O  
HETATM 4893  H1  HOH B1623      -6.010  41.768  -3.059  1.00  0.00           H  
HETATM 4894  H2  HOH B1623      -4.997  42.885  -3.197  1.00  0.00           H  
HETATM 4895  O   HOH B1624      -9.299  27.632  -9.242  1.00  0.00           O  
HETATM 4896  H1  HOH B1624      -8.857  27.915  -8.442  1.00  0.00           H  
HETATM 4897  H2  HOH B1624      -8.904  28.162  -9.935  1.00  0.00           H  
HETATM 4898  O   HOH B1625       2.141  34.425   9.194  1.00  0.00           O  
HETATM 4899  H1  HOH B1625       1.370  33.962   8.866  1.00  0.00           H  
HETATM 4900  H2  HOH B1625       2.878  34.009   8.748  1.00  0.00           H  
HETATM 4901  O   HOH B1626       5.312  40.571 -14.034  1.00  0.00           O  
HETATM 4902  H1  HOH B1626       5.669  41.445 -14.193  1.00  0.00           H  
HETATM 4903  H2  HOH B1626       4.724  40.684 -13.288  1.00  0.00           H  
HETATM 4904  O   HOH B1627      11.472  36.841   1.010  1.00  0.00           O  
HETATM 4905  H1  HOH B1627      11.820  36.255   1.682  1.00  0.00           H  
HETATM 4906  H2  HOH B1627      10.790  36.329   0.575  1.00  0.00           H  
HETATM 4907  O   HOH B1628      12.801  34.689  -5.879  1.00  0.00           O  
HETATM 4908  H1  HOH B1628      13.215  34.929  -5.050  1.00  0.00           H  
HETATM 4909  H2  HOH B1628      13.221  35.252  -6.529  1.00  0.00           H  
HETATM 4910  O   HOH B1629      -9.249  32.995  -5.852  1.00  0.00           O  
HETATM 4911  H1  HOH B1629     -10.027  33.550  -5.909  1.00  0.00           H  
HETATM 4912  H2  HOH B1629      -9.488  32.197  -6.324  1.00  0.00           H  
HETATM 4913  O   HOH B1630       2.293  33.950 -11.180  1.00  0.00           O  
HETATM 4914  H1  HOH B1630       2.883  34.694 -11.055  1.00  0.00           H  
HETATM 4915  H2  HOH B1630       2.545  33.327 -10.499  1.00  0.00           H  
HETATM 4916  O   HOH B1631      -1.117  35.086  -3.015  1.00  0.00           O  
HETATM 4917  H1  HOH B1631      -0.368  35.676  -3.104  1.00  0.00           H  
HETATM 4918  H2  HOH B1631      -0.839  34.279  -3.449  1.00  0.00           H  
HETATM 4919  O   HOH B1632      -9.786  43.103  -5.023  1.00  0.00           O  
HETATM 4920  H1  HOH B1632     -10.449  43.348  -4.378  1.00  0.00           H  
HETATM 4921  H2  HOH B1632     -10.258  42.567  -5.660  1.00  0.00           H  
HETATM 4922  O   HOH B1633      -5.148  28.591  -4.435  1.00  0.00           O  
HETATM 4923  H1  HOH B1633      -5.234  29.262  -5.113  1.00  0.00           H  
HETATM 4924  H2  HOH B1633      -4.301  28.769  -4.027  1.00  0.00           H  
HETATM 4925  O   HOH B1634      -7.679  37.555 -11.233  1.00  0.00           O  
HETATM 4926  H1  HOH B1634      -6.997  38.169 -11.504  1.00  0.00           H  
HETATM 4927  H2  HOH B1634      -7.755  37.682 -10.287  1.00  0.00           H  
HETATM 4928  O   HOH B1635       2.176  29.551  -9.200  1.00  0.00           O  
HETATM 4929  H1  HOH B1635       3.093  29.366  -9.402  1.00  0.00           H  
HETATM 4930  H2  HOH B1635       1.687  29.161  -9.924  1.00  0.00           H  
HETATM 4931  O   HOH B1636       9.140  31.184  -6.910  1.00  0.00           O  
HETATM 4932  H1  HOH B1636       9.250  30.485  -7.555  1.00  0.00           H  
HETATM 4933  H2  HOH B1636       9.818  31.822  -7.130  1.00  0.00           H  
HETATM 4934  O   HOH B1637      -6.031  35.596  -7.644  1.00  0.00           O  
HETATM 4935  H1  HOH B1637      -5.277  36.032  -7.247  1.00  0.00           H  
HETATM 4936  H2  HOH B1637      -6.403  35.068  -6.938  1.00  0.00           H  
HETATM 4937  O   HOH B1638       2.160  35.087   5.553  1.00  0.00           O
[truncated: 593,114 more chars]
