# Supplementary material for: Intrinsic Conformational Dynamics of Glycine and Alanine in Polarizable Molecular Dynamics Force Fields: Comparison to Spectroscopic Data
Source: J Phys Chem B. 2024 Jun 15;128(25):6217–31. doi: 10.1021/acs.jpcb.4c02278 (PMC11215781; doi:10.1021/acs.jpcb.4c02278)
Supplement: Supplementary file 1 — jp4c02278_si_002.zip [file jp4c02278_si_002.zip › Simulation_Inputs/GGG_Amoeba2018_NME/common/solvated.pdb]

REMARK   1 CREATED WITH OPENMM 8.0, 2023-04-11
CRYST1   50.000   50.000   50.000  90.00  90.00  90.00 P 1           1 
ATOM      1  N   GLY A   1      11.370  20.100   6.000  1.00  0.00           N  
ATOM      2  H   GLY A   1      11.610  20.830   5.300  1.00  0.00           H  
ATOM      3  H2  GLY A   1      12.190  19.460   5.920  1.00  0.00           H  
ATOM      4  H3  GLY A   1      10.480  19.610   5.780  1.00  0.00           H  
ATOM      5  CA  GLY A   1      11.290  20.770   7.360  1.00  0.00           C  
ATOM      6  HA3 GLY A   1      12.240  21.260   7.530  1.00  0.00           H  
ATOM      7  HA2 GLY A   1      10.480  21.480   7.250  1.00  0.00           H  
ATOM      8  C   GLY A   1      11.000  19.870   8.550  1.00  0.00           C  
ATOM      9  O   GLY A   1      10.840  18.700   8.270  1.00  0.00           O  
ATOM     10  N   GLY A   2      11.010  20.400   9.810  1.00  0.00           N  
ATOM     11  H   GLY A   2      11.260  21.360   9.920  1.00  0.00           H  
ATOM     12  CA  GLY A   2      10.670  19.710  11.040  1.00  0.00           C  
ATOM     13  HA3 GLY A   2      11.570  19.210  11.350  1.00  0.00           H  
ATOM     14  HA2 GLY A   2      10.430  20.520  11.710  1.00  0.00           H  
ATOM     15  C   GLY A   2       9.490  18.840  11.090  1.00  0.00           C  
ATOM     16  O   GLY A   2       8.450  19.230  10.640  1.00  0.00           O  
ATOM     17  N   GLY A   3       9.650  17.670  11.660  1.00  0.00           N  
ATOM     18  H   GLY A   3      10.620  17.520  11.810  1.00  0.00           H  
ATOM     19  CA  GLY A   3       8.750  16.580  11.890  1.00  0.00           C  
ATOM     20  HA3 GLY A   3       8.500  16.020  11.000  1.00  0.00           H  
ATOM     21  HA2 GLY A   3       9.140  16.020  12.730  1.00  0.00           H  
ATOM     22  C   GLY A   3       7.380  16.940  12.400  1.00  0.00           C  
ATOM     23  O   GLY A   3       6.390  16.770  11.770  1.00  0.00           O  
HETATM   24  N   NME A   4       7.360  17.440  13.660  1.00  0.00           N  
HETATM   25  H   NME A   4       8.295  17.471  14.013  1.00  0.00           H  
HETATM   26  C   NME A   4       6.798  16.847  14.237  1.00  0.00           C  
HETATM   27  H1  NME A   4       6.037  17.381  14.608  1.00  0.00           H  
HETATM   28  H2  NME A   4       7.360  16.490  14.982  1.00  0.00           H  
HETATM   29  H3  NME A   4       6.446  16.093  13.683  1.00  0.00           H  
TER      30      NME A   4
HETATM   31  O   HOH B   1     -11.736   7.429  -1.098  1.00  0.00           O  
HETATM   32  H1  HOH B   1     -11.836   8.178  -0.511  1.00  0.00           H  
HETATM   33  H2  HOH B   1     -11.191   6.812  -0.610  1.00  0.00           H  
HETATM   34  O   HOH B   2       3.544  10.758 -11.397  1.00  0.00           O  
HETATM   35  H1  HOH B   2       3.449   9.880 -11.027  1.00  0.00           H  
HETATM   36  H2  HOH B   2       2.779  10.863 -11.962  1.00  0.00           H  
HETATM   37  O   HOH B   3       5.431  -0.983  15.072  1.00  0.00           O  
HETATM   38  H1  HOH B   3       4.684  -1.292  15.585  1.00  0.00           H  
HETATM   39  H2  HOH B   3       5.063  -0.320  14.488  1.00  0.00           H  
HETATM   40  O   HOH B   4      -8.893  21.028 -10.726  1.00  0.00           O  
HETATM   41  H1  HOH B   4      -9.598  20.471 -10.396  1.00  0.00           H  
HETATM   42  H2  HOH B   4      -8.868  21.767 -10.118  1.00  0.00           H  
HETATM   43  O   HOH B   5       5.268  -5.097   6.876  1.00  0.00           O  
HETATM   44  H1  HOH B   5       5.108  -5.946   6.464  1.00  0.00           H  
HETATM   45  H2  HOH B   5       5.777  -4.608   6.230  1.00  0.00           H  
HETATM   46  O   HOH B   6      -9.146  12.464   6.611  1.00  0.00           O  
HETATM   47  H1  HOH B   6      -9.473  13.119   7.229  1.00  0.00           H  
HETATM   48  H2  HOH B   6      -8.204  12.627   6.566  1.00  0.00           H  
HETATM   49  O   HOH B   7      -3.972   5.722  -2.778  1.00  0.00           O  
HETATM   50  H1  HOH B   7      -4.567   4.999  -2.579  1.00  0.00           H  
HETATM   51  H2  HOH B   7      -3.100   5.330  -2.750  1.00  0.00           H  
HETATM   52  O   HOH B   8      -9.978   0.723  -6.158  1.00  0.00           O  
HETATM   53  H1  HOH B   8     -10.443  -0.074  -6.411  1.00  0.00           H  
HETATM   54  H2  HOH B   8      -9.954   1.250  -6.957  1.00  0.00           H  
HETATM   55  O   HOH B   9      -0.752  11.582   0.746  1.00  0.00           O  
HETATM   56  H1  HOH B   9      -1.563  11.400   0.271  1.00  0.00           H  
HETATM   57  H2  HOH B   9      -0.067  11.526   0.079  1.00  0.00           H  
HETATM   58  O   HOH B  10     -15.221   7.827  -6.323  1.00  0.00           O  
HETATM   59  H1  HOH B  10     -16.044   8.147  -6.695  1.00  0.00           H  
HETATM   60  H2  HOH B  10     -14.948   7.126  -6.914  1.00  0.00           H  
HETATM   61  O   HOH B  11       2.999  12.367  -5.575  1.00  0.00           O  
HETATM   62  H1  HOH B  11       2.611  11.926  -4.818  1.00  0.00           H  
HETATM   63  H2  HOH B  11       2.291  12.910  -5.923  1.00  0.00           H  
HETATM   64  O   HOH B  12      -6.793   2.436   2.967  1.00  0.00           O  
HETATM   65  H1  HOH B  12      -7.399   2.003   3.569  1.00  0.00           H  
HETATM   66  H2  HOH B  12      -6.463   1.730   2.411  1.00  0.00           H  
HETATM   67  O   HOH B  13      -4.631   5.102  -9.155  1.00  0.00           O  
HETATM   68  H1  HOH B  13      -5.215   5.552  -8.545  1.00  0.00           H  
HETATM   69  H2  HOH B  13      -4.178   4.451  -8.619  1.00  0.00           H  
HETATM   70  O   HOH B  14       1.610   8.981   3.049  1.00  0.00           O  
HETATM   71  H1  HOH B  14       2.091   8.898   3.873  1.00  0.00           H  
HETATM   72  H2  HOH B  14       2.275   8.862   2.371  1.00  0.00           H  
HETATM   73  O   HOH B  15       6.223   3.258  -8.523  1.00  0.00           O  
HETATM   74  H1  HOH B  15       6.134   3.492  -9.447  1.00  0.00           H  
HETATM   75  H2  HOH B  15       6.881   3.865  -8.185  1.00  0.00           H  
HETATM   76  O   HOH B  16     -10.242   7.440  -5.909  1.00  0.00           O  
HETATM   77  H1  HOH B  16     -10.092   7.471  -4.964  1.00  0.00           H  
HETATM   78  H2  HOH B  16     -11.104   7.840  -6.029  1.00  0.00           H  
HETATM   79  O   HOH B  17      13.451  12.714   0.343  1.00  0.00           O  
HETATM   80  H1  HOH B  17      13.791  13.287   1.031  1.00  0.00           H  
HETATM   81  H2  HOH B  17      14.040  12.852  -0.398  1.00  0.00           H  
HETATM   82  O   HOH B  18     -13.324   0.917  13.988  1.00  0.00           O  
HETATM   83  H1  HOH B  18     -12.583   1.329  14.434  1.00  0.00           H  
HETATM   84  H2  HOH B  18     -12.995   0.714  13.113  1.00  0.00           H  
HETATM   85  O   HOH B  19      -2.926  19.306  -0.661  1.00  0.00           O  
HETATM   86  H1  HOH B  19      -1.993  19.114  -0.750  1.00  0.00           H  
HETATM   87  H2  HOH B  19      -3.333  18.875  -1.412  1.00  0.00           H  
HETATM   88  O   HOH B  20      12.180  -0.683  -9.310  1.00  0.00           O  
HETATM   89  H1  HOH B  20      11.240  -0.563  -9.446  1.00  0.00           H  
HETATM   90  H2  HOH B  20      12.359  -1.567  -9.629  1.00  0.00           H  
HETATM   91  O   HOH B  21       2.506  15.113 -14.178  1.00  0.00           O  
HETATM   92  H1  HOH B  21       1.852  15.803 -14.292  1.00  0.00           H  
HETATM   93  H2  HOH B  21       2.422  14.571 -14.962  1.00  0.00           H  
HETATM   94  O   HOH B  22      -5.172   9.738  -8.194  1.00  0.00           O  
HETATM   95  H1  HOH B  22      -4.723  10.579  -8.110  1.00  0.00           H  
HETATM   96  H2  HOH B  22      -5.980   9.847  -7.692  1.00  0.00           H  
HETATM   97  O   HOH B  23       2.575  -1.389  10.187  1.00  0.00           O  
HETATM   98  H1  HOH B  23       2.257  -1.732  11.022  1.00  0.00           H  
HETATM   99  H2  HOH B  23       2.515  -2.130   9.584  1.00  0.00           H  
HETATM  100  O   HOH B  24      12.942   3.693   0.914  1.00  0.00           O  
HETATM  101  H1  HOH B  24      12.004   3.754   0.740  1.00  0.00           H  
HETATM  102  H2  HOH B  24      13.000   3.350   1.806  1.00  0.00           H  
HETATM  103  O   HOH B  25     -13.468  14.524 -11.013  1.00  0.00           O  
HETATM  104  H1  HOH B  25     -12.675  15.060 -11.012  1.00  0.00           H  
HETATM  105  H2  HOH B  25     -13.184  13.674 -10.677  1.00  0.00           H  
HETATM  106  O   HOH B  26       2.121   8.210  -4.194  1.00  0.00           O  
HETATM  107  H1  HOH B  26       1.395   8.118  -4.811  1.00  0.00           H  
HETATM  108  H2  HOH B  26       1.846   7.710  -3.425  1.00  0.00           H  
HETATM  109  O   HOH B  27      -6.202  17.757  15.327  1.00  0.00           O  
HETATM  110  H1  HOH B  27      -6.809  18.348  14.882  1.00  0.00           H  
HETATM  111  H2  HOH B  27      -5.335  18.101  15.116  1.00  0.00           H  
HETATM  112  O   HOH B  28      -2.327   8.432 -14.324  1.00  0.00           O  
HETATM  113  H1  HOH B  28      -2.956   7.731 -14.153  1.00  0.00           H  
HETATM  114  H2  HOH B  28      -2.779   9.017 -14.932  1.00  0.00           H  
HETATM  115  O   HOH B  29       1.076  15.782  -1.492  1.00  0.00           O  
HETATM  116  H1  HOH B  29       1.421  16.658  -1.661  1.00  0.00           H  
HETATM  117  H2  HOH B  29       1.806  15.194  -1.686  1.00  0.00           H  
HETATM  118  O   HOH B  30     -11.425  22.540  11.375  1.00  0.00           O  
HETATM  119  H1  HOH B  30     -10.960  21.863  10.884  1.00  0.00           H  
HETATM  120  H2  HOH B  30     -12.073  22.881  10.758  1.00  0.00           H  
HETATM  121  O   HOH B  31      -4.098  16.872  -6.316  1.00  0.00           O  
HETATM  122  H1  HOH B  31      -4.167  17.636  -6.887  1.00  0.00           H  
HETATM  123  H2  HOH B  31      -3.781  16.172  -6.888  1.00  0.00           H  
HETATM  124  O   HOH B  32      -1.326  19.803 -12.968  1.00  0.00           O  
HETATM  125  H1  HOH B  32      -0.702  19.797 -13.694  1.00  0.00           H  
HETATM  126  H2  HOH B  32      -0.885  19.318 -12.270  1.00  0.00           H  
HETATM  127  O   HOH B  33     -14.268   1.622  -9.721  1.00  0.00           O  
HETATM  128  H1  HOH B  33     -13.944   0.834 -10.156  1.00  0.00           H  
HETATM  129  H2  HOH B  33     -13.482   2.048  -9.378  1.00  0.00           H  
HETATM  130  O   HOH B  34     -11.479  -4.551   1.779  1.00  0.00           O  
HETATM  131  H1  HOH B  34     -12.410  -4.414   1.605  1.00  0.00           H  
HETATM  132  H2  HOH B  34     -11.089  -4.675   0.914  1.00  0.00           H  
HETATM  133  O   HOH B  35       1.120   8.135  13.526  1.00  0.00           O  
HETATM  134  H1  HOH B  35       1.963   7.737  13.747  1.00  0.00           H  
HETATM  135  H2  HOH B  35       1.284   8.600  12.705  1.00  0.00           H  
HETATM  136  O   HOH B  36      -4.838  -4.065   3.287  1.00  0.00           O  
HETATM  137  H1  HOH B  36      -5.100  -3.144   3.280  1.00  0.00           H  
HETATM  138  H2  HOH B  36      -4.165  -4.118   3.965  1.00  0.00           H  
HETATM  139  O   HOH B  37      -0.702  -5.566  -5.987  1.00  0.00           O  
HETATM  140  H1  HOH B  37      -1.092  -4.818  -6.439  1.00  0.00           H  
HETATM  141  H2  HOH B  37      -0.767  -6.286  -6.614  1.00  0.00           H  
HETATM  142  O   HOH B  38      -0.438   7.789  -1.764  1.00  0.00           O  
HETATM  143  H1  HOH B  38      -1.047   7.735  -1.027  1.00  0.00           H  
HETATM  144  H2  HOH B  38      -0.989   8.010  -2.515  1.00  0.00           H  
HETATM  145  O   HOH B  39      -8.982  20.680  -5.101  1.00  0.00           O  
HETATM  146  H1  HOH B  39      -8.765  21.563  -4.803  1.00  0.00           H  
HETATM  147  H2  HOH B  39      -8.840  20.704  -6.047  1.00  0.00           H  
HETATM  148  O   HOH B  40      -3.580   2.830  12.101  1.00  0.00           O  
HETATM  149  H1  HOH B  40      -3.981   3.581  11.665  1.00  0.00           H  
HETATM  150  H2  HOH B  40      -2.871   3.206  12.623  1.00  0.00           H  
HETATM  151  O   HOH B  41      12.678   9.325  -7.216  1.00  0.00           O  
HETATM  152  H1  HOH B  41      12.591   9.903  -7.974  1.00  0.00           H  
HETATM  153  H2  HOH B  41      12.331   9.835  -6.484  1.00  0.00           H  
HETATM  154  O   HOH B  42      -7.503   0.138 -11.357  1.00  0.00           O  
HETATM  155  H1  HOH B  42      -6.839   0.660 -11.807  1.00  0.00           H  
HETATM  156  H2  HOH B  42      -7.869   0.731 -10.700  1.00  0.00           H  
HETATM  157  O   HOH B  43       8.528   3.165   2.506  1.00  0.00           O  
HETATM  158  H1  HOH B  43       8.864   2.272   2.436  1.00  0.00           H  
HETATM  159  H2  HOH B  43       8.434   3.313   3.447  1.00  0.00           H  
HETATM  160  O   HOH B  44      -8.063   7.524  -7.767  1.00  0.00           O  
HETATM  161  H1  HOH B  44      -8.698   7.263  -7.100  1.00  0.00           H  
HETATM  162  H2  HOH B  44      -7.492   6.762  -7.866  1.00  0.00           H  
HETATM  163  O   HOH B  45      -6.771  -3.439  -2.558  1.00  0.00           O  
HETATM  164  H1  HOH B  45      -6.591  -2.983  -3.380  1.00  0.00           H  
HETATM  165  H2  HOH B  45      -6.084  -3.140  -1.961  1.00  0.00           H  
HETATM  166  O   HOH B  46      -0.006   7.747  -5.848  1.00  0.00           O  
HETATM  167  H1  HOH B  46      -0.692   8.320  -6.190  1.00  0.00           H  
HETATM  168  H2  HOH B  46      -0.455   6.925  -5.651  1.00  0.00           H  
HETATM  169  O   HOH B  47      -8.208  11.055  -2.357  1.00  0.00           O  
HETATM  170  H1  HOH B  47      -8.724  11.648  -1.810  1.00  0.00           H  
HETATM  171  H2  HOH B  47      -8.243  10.215  -1.899  1.00  0.00           H  
HETATM  172  O   HOH B  48       6.598  -2.641 -12.195  1.00  0.00           O  
HETATM  173  H1  HOH B  48       5.825  -2.671 -12.759  1.00  0.00           H  
HETATM  174  H2  HOH B  48       6.941  -1.754 -12.306  1.00  0.00           H  
HETATM  175  O   HOH B  49       5.372  14.255   0.088  1.00  0.00           O  
HETATM  176  H1  HOH B  49       5.019  14.792   0.798  1.00  0.00           H  
HETATM  177  H2  HOH B  49       6.091  14.775  -0.272  1.00  0.00           H  
HETATM  178  O   HOH B  50      -8.649   1.957  14.993  1.00  0.00           O  
HETATM  179  H1  HOH B  50      -8.497   2.496  15.769  1.00  0.00           H  
HETATM  180  H2  HOH B  50      -7.792   1.895  14.572  1.00  0.00           H  
HETATM  181  O   HOH B  51      -5.447  19.638  11.936  1.00  0.00           O  
HETATM  182  H1  HOH B  51      -5.455  20.037  11.066  1.00  0.00           H  
HETATM  183  H2  HOH B  51      -6.242  19.967  12.358  1.00  0.00           H  
HETATM  184  O   HOH B  52      -4.665  20.051 -13.301  1.00  0.00           O  
HETATM  185  H1  HOH B  52      -4.606  21.001 -13.199  1.00  0.00           H  
HETATM  186  H2  HOH B  52      -4.218  19.699 -12.532  1.00  0.00           H  
HETATM  187  O   HOH B  53     -11.170  -2.635  -2.512  1.00  0.00           O  
HETATM  188  H1  HOH B  53     -12.023  -2.296  -2.786  1.00  0.00           H  
HETATM  189  H2  HOH B  53     -10.626  -1.855  -2.405  1.00  0.00           H  
HETATM  190  O   HOH B  54      -2.710   6.073  12.199  1.00  0.00           O  
HETATM  191  H1  HOH B  54      -2.283   5.801  11.386  1.00  0.00           H  
HETATM  192  H2  HOH B  54      -1.995   6.158  12.829  1.00  0.00           H  
HETATM  193  O   HOH B  55      -4.491  14.571  -1.879  1.00  0.00           O  
HETATM  194  H1  HOH B  55      -4.512  15.340  -2.450  1.00  0.00           H  
HETATM  195  H2  HOH B  55      -3.570  14.312  -1.860  1.00  0.00           H  
HETATM  196  O   HOH B  56      -0.286  -1.744   8.349  1.00  0.00           O  
HETATM  197  H1  HOH B  56       0.266  -1.103   7.901  1.00  0.00           H  
HETATM  198  H2  HOH B  56      -0.590  -2.327   7.654  1.00  0.00           H  
HETATM  199  O   HOH B  57      -1.324  13.280  -7.052  1.00  0.00           O  
HETATM  200  H1  HOH B  57      -1.836  12.715  -6.474  1.00  0.00           H  
HETATM  201  H2  HOH B  57      -1.950  13.934  -7.364  1.00  0.00           H  
HETATM  202  O   HOH B  58     -10.941   7.834  -8.805  1.00  0.00           O  
HETATM  203  H1  HOH B  58     -10.614   7.035  -8.390  1.00  0.00           H  
HETATM  204  H2  HOH B  58     -11.462   8.262  -8.126  1.00  0.00           H  
HETATM  205  O   HOH B  59      -3.915  -1.315   3.572  1.00  0.00           O  
HETATM  206  H1  HOH B  59      -3.046  -0.929   3.465  1.00  0.00           H  
HETATM  207  H2  HOH B  59      -4.091  -1.254   4.511  1.00  0.00           H  
HETATM  208  O   HOH B  60     -12.857  17.475  -9.866  1.00  0.00           O  
HETATM  209  H1  HOH B  60     -13.297  16.885  -9.254  1.00  0.00           H  
HETATM  210  H2  HOH B  60     -12.066  17.004 -10.128  1.00  0.00           H  
HETATM  211  O   HOH B  61      -6.466  -0.248  -1.299  1.00  0.00           O  
HETATM  212  H1  HOH B  61      -7.389  -0.425  -1.118  1.00  0.00           H  
HETATM  213  H2  HOH B  61      -6.312  -0.636  -2.160  1.00  0.00           H  
HETATM  214  O   HOH B  62      -9.398  12.801  -0.648  1.00  0.00           O  
HETATM  215  H1  HOH B  62     -10.060  12.710   0.037  1.00  0.00           H  
HETATM  216  H2  HOH B  62      -8.767  13.425  -0.290  1.00  0.00           H  
HETATM  217  O   HOH B  63      -3.130  -1.504  -1.824  1.00  0.00           O  
HETATM  218  H1  HOH B  63      -2.301  -1.970  -1.936  1.00  0.00           H  
HETATM  219  H2  HOH B  63      -3.487  -1.845  -1.003  1.00  0.00           H  
HETATM  220  O   HOH B  64      -4.938   9.269  -2.958  1.00  0.00           O  
HETATM  221  H1  HOH B  64      -5.786   8.862  -3.134  1.00  0.00           H  
HETATM  222  H2  HOH B  64      -5.128  10.206  -2.903  1.00  0.00           H  
HETATM  223  O   HOH B  65      -4.579   2.406  -5.509  1.00  0.00           O  
HETATM  224  H1  HOH B  65      -4.516   1.697  -4.868  1.00  0.00           H  
HETATM  225  H2  HOH B  65      -5.184   3.033  -5.115  1.00  0.00           H  
HETATM  226  O   HOH B  66      -8.480  22.566 -13.179  1.00  0.00           O  
HETATM  227  H1  HOH B  66      -9.176  22.041 -13.574  1.00  0.00           H  
HETATM  228  H2  HOH B  66      -8.570  22.414 -12.238  1.00  0.00           H  
HETATM  229  O   HOH B  67      -0.167  12.361 -10.310  1.00  0.00           O  
HETATM  230  H1  HOH B  67       0.010  12.357 -11.250  1.00  0.00           H  
HETATM  231  H2  HOH B  67       0.391  11.667  -9.958  1.00  0.00           H  
HETATM  232  O   HOH B  68      -9.850  -5.366 -10.396  1.00  0.00           O  
HETATM  233  H1  HOH B  68      -9.001  -5.775 -10.565  1.00  0.00           H  
HETATM  234  H2  HOH B  68      -9.696  -4.431 -10.528  1.00  0.00           H  
HETATM  235  O   HOH B  69      -6.445   2.475  -8.295  1.00  0.00           O  
HETATM  236  H1  HOH B  69      -5.957   2.209  -7.516  1.00  0.00           H  
HETATM  237  H2  HOH B  69      -5.838   3.036  -8.778  1.00  0.00           H  
HETATM  238  O   HOH B  70      -4.889  12.150   1.107  1.00  0.00           O  
HETATM  239  H1  HOH B  70      -4.254  11.637   0.607  1.00  0.00           H  
HETATM  240  H2  HOH B  70      -5.718  11.687   0.990  1.00  0.00           H  
HETATM  241  O   HOH B  71      -6.784   3.835  -4.880  1.00  0.00           O  
HETATM  242  H1  HOH B  71      -6.548   4.075  -3.984  1.00  0.00           H  
HETATM  243  H2  HOH B  71      -7.717   3.624  -4.834  1.00  0.00           H  
HETATM  244  O   HOH B  72      -7.194  16.839  -9.132  1.00  0.00           O  
HETATM  245  H1  HOH B  72      -6.694  16.457  -8.411  1.00  0.00           H  
HETATM  246  H2  HOH B  72      -6.553  16.964  -9.831  1.00  0.00           H  
HETATM  247  O   HOH B  73      -3.666  -3.219  -8.210  1.00  0.00           O  
HETATM  248  H1  HOH B  73      -3.274  -2.739  -7.480  1.00  0.00           H  
HETATM  249  H2  HOH B  73      -3.031  -3.906  -8.415  1.00  0.00           H  
HETATM  250  O   HOH B  74     -13.094   4.075   1.080  1.00  0.00           O  
HETATM  251  H1  HOH B  74     -13.659   4.547   0.469  1.00  0.00           H  
HETATM  252  H2  HOH B  74     -13.700   3.622   1.667  1.00  0.00           H  
HETATM  253  O   HOH B  75     -12.064  -0.317   3.687  1.00  0.00           O  
HETATM  254  H1  HOH B  75     -11.321  -0.852   3.409  1.00  0.00           H  
HETATM  255  H2  HOH B  75     -12.815  -0.692   3.226  1.00  0.00           H  
HETATM  256  O   HOH B  76      -8.592  -0.759  -4.089  1.00  0.00           O  
HETATM  257  H1  HOH B  76      -9.207  -0.181  -4.541  1.00  0.00           H  
HETATM  258  H2  HOH B  76      -8.216  -1.300  -4.783  1.00  0.00           H  
HETATM  259  O   HOH B  77     -11.367  -1.931  -6.248  1.00  0.00           O  
HETATM  260  H1  HOH B  77     -12.038  -2.569  -6.008  1.00  0.00           H  
HETATM  261  H2  HOH B  77     -11.105  -2.179  -7.134  1.00  0.00           H  
HETATM  262  O   HOH B  78       2.349   4.951  -3.767  1.00  0.00           O  
HETATM  263  H1  HOH B  78       2.933   4.912  -4.524  1.00  0.00           H  
HETATM  264  H2  HOH B  78       1.471   4.848  -4.134  1.00  0.00           H  
HETATM  265  O   HOH B  79      -3.241  -3.504 -12.213  1.00  0.00           O  
HETATM  266  H1  HOH B  79      -3.609  -3.134 -13.015  1.00  0.00           H  
HETATM  267  H2  HOH B  79      -2.582  -2.867 -11.935  1.00  0.00           H  
HETATM  268  O   HOH B  80     -11.861   3.786   4.377  1.00  0.00           O  
HETATM  269  H1  HOH B  80     -11.151   3.243   4.033  1.00  0.00           H  
HETATM  270  H2  HOH B  80     -11.722   4.645   3.978  1.00  0.00           H  
HETATM  271  O   HOH B  81      -2.252   3.447 -11.691  1.00  0.00           O  
HETATM  272  H1  HOH B  81      -1.775   2.700 -11.331  1.00  0.00           H  
HETATM  273  H2  HOH B  81      -1.636   4.178 -11.628  1.00  0.00           H  
HETATM  274  O   HOH B  82      -5.176   5.039 -14.384  1.00  0.00           O  
HETATM  275  H1  HOH B  82      -4.894   5.719 -14.996  1.00  0.00           H  
HETATM  276  H2  HOH B  82      -5.263   5.493 -13.545  1.00  0.00           H  
HETATM  277  O   HOH B  83      -9.659  22.540  -7.467  1.00  0.00           O  
HETATM  278  H1  HOH B  83     -10.235  23.076  -6.922  1.00  0.00           H  
HETATM  279  H2  HOH B  83      -8.918  23.111  -7.670  1.00  0.00           H  
HETATM  280  O   HOH B  84      -0.218   0.366  -5.872  1.00  0.00           O  
HETATM  281  H1  HOH B  84      -0.237   0.366  -4.915  1.00  0.00           H  
HETATM  282  H2  HOH B  84       0.684   0.600  -6.093  1.00  0.00           H  
HETATM  283  O   HOH B  85       0.306  14.082  -5.018  1.00  0.00           O  
HETATM  284  H1  HOH B  85       0.040  13.858  -5.909  1.00  0.00           H  
HETATM  285  H2  HOH B  85      -0.062  13.385  -4.475  1.00  0.00           H  
HETATM  286  O   HOH B  86       2.980  13.443  -1.170  1.00  0.00           O  
HETATM  287  H1  HOH B  86       3.796  13.562  -0.685  1.00  0.00           H  
HETATM  288  H2  HOH B  86       3.186  13.725  -2.061  1.00  0.00           H  
HETATM  289  O   HOH B  87      -8.500   8.702  -0.753  1.00  0.00           O  
HETATM  290  H1  HOH B  87      -9.116   8.415  -0.079  1.00  0.00           H  
HETATM  291  H2  HOH B  87      -8.145   7.889  -1.114  1.00  0.00           H  
HETATM  292  O   HOH B  88       6.301   5.735  -6.165  1.00  0.00           O  
HETATM  293  H1  HOH B  88       6.346   6.686  -6.257  1.00  0.00           H  
HETATM  294  H2  HOH B  88       6.961   5.403  -6.775  1.00  0.00           H  
HETATM  295  O   HOH B  89     -14.282  -4.409  -2.480  1.00  0.00           O  
HETATM  296  H1  HOH B  89     -14.188  -4.848  -3.325  1.00  0.00           H  
HETATM  297  H2  HOH B  89     -14.076  -3.492  -2.661  1.00  0.00           H  
HETATM  298  O   HOH B  90      -6.059   7.317   5.843  1.00  0.00           O  
HETATM  299  H1  HOH B  90      -5.945   6.367   5.831  1.00  0.00           H  
HETATM  300  H2  HOH B  90      -5.633   7.620   5.041  1.00  0.00           H  
HETATM  301  O   HOH B  91      -9.979   4.888  13.494  1.00  0.00           O  
HETATM  302  H1  HOH B  91      -9.172   4.963  14.002  1.00  0.00           H  
HETATM  303  H2  HOH B  91     -10.662   4.730  14.147  1.00  0.00           H  
HETATM  304  O   HOH B  92      -3.226   6.900  -0.525  1.00  0.00           O  
HETATM  305  H1  HOH B  92      -3.594   7.092  -1.388  1.00  0.00           H  
HETATM  306  H2  HOH B  92      -2.875   6.013  -0.606  1.00  0.00           H  
HETATM  307  O   HOH B  93      -5.714   2.298 -11.913  1.00  0.00           O  
HETATM  308  H1  HOH B  93      -5.057   2.359 -12.606  1.00  0.00           H  
HETATM  309  H2  HOH B  93      -5.263   2.607 -11.127  1.00  0.00           H  
HETATM  310  O   HOH B  94     -11.150   9.174   8.269  1.00  0.00           O  
HETATM  311  H1  HOH B  94     -11.294   9.654   7.453  1.00  0.00           H  
HETATM  312  H2  HOH B  94     -10.886   9.845   8.898  1.00  0.00           H  
HETATM  313  O   HOH B  95     -12.942  10.209  -0.496  1.00  0.00           O  
HETATM  314  H1  HOH B  95     -12.329  10.859  -0.154  1.00  0.00           H  
HETATM  315  H2  HOH B  95     -13.612  10.129   0.183  1.00  0.00           H  
HETATM  316  O   HOH B  96      -5.884  -4.625  -5.693  1.00  0.00           O  
HETATM  317  H1  HOH B  96      -4.971  -4.462  -5.930  1.00  0.00           H  
HETATM  318  H2  HOH B  96      -5.841  -4.991  -4.810  1.00  0.00           H  
HETATM  319  O   HOH B  97      -3.341   3.146  -7.815  1.00  0.00           O  
HETATM  320  H1  HOH B  97      -2.933   2.710  -8.564  1.00  0.00           H  
HETATM  321  H2  HOH B  97      -3.239   2.527  -7.092  1.00  0.00           H  
HETATM  322  O   HOH B  98       4.825   8.309  -4.001  1.00  0.00           O  
HETATM  323  H1  HOH B  98       4.613   8.726  -3.166  1.00  0.00           H  
HETATM  324  H2  HOH B  98       3.974   8.110  -4.392  1.00  0.00           H  
HETATM  325  O   HOH B  99       2.393   4.567  12.738  1.00  0.00           O  
HETATM  326  H1  HOH B  99       2.083   4.627  11.835  1.00  0.00           H  
HETATM  327  H2  HOH B  99       3.342   4.681  12.674  1.00  0.00           H  
HETATM  328  O   HOH B 100     -10.791   5.952   3.286  1.00  0.00           O  
HETATM  329  H1  HOH B 100     -10.025   5.470   2.974  1.00  0.00           H  
HETATM  330  H2  HOH B 100     -11.168   6.340   2.496  1.00  0.00           H  
HETATM  331  O   HOH B 101     -11.387   0.745   6.236  1.00  0.00           O  
HETATM  332  H1  HOH B 101     -11.482   0.471   5.323  1.00  0.00           H  
HETATM  333  H2  HOH B 101     -11.397   1.701   6.202  1.00  0.00           H  
HETATM  334  O   HOH B 102       0.942   2.591   7.054  1.00  0.00           O  
HETATM  335  H1  HOH B 102       0.269   2.017   6.688  1.00  0.00           H  
HETATM  336  H2  HOH B 102       1.527   2.002   7.530  1.00  0.00           H  
HETATM  337  O   HOH B 103       1.477  -4.931   2.513  1.00  0.00           O  
HETATM  338  H1  HOH B 103       1.288  -4.081   2.911  1.00  0.00           H  
HETATM  339  H2  HOH B 103       0.735  -5.482   2.761  1.00  0.00           H  
HETATM  340  O   HOH B 104     -11.501  18.403  -1.726  1.00  0.00           O  
HETATM  341  H1  HOH B 104     -10.675  18.835  -1.949  1.00  0.00           H  
HETATM  342  H2  HOH B 104     -11.983  19.054  -1.218  1.00  0.00           H  
HETATM  343  O   HOH B 105      -9.771   8.612  -3.416  1.00  0.00           O  
HETATM  344  H1  HOH B 105     -10.390   9.131  -3.929  1.00  0.00           H  
HETATM  345  H2  HOH B 105      -9.861   8.946  -2.523  1.00  0.00           H  
HETATM  346  O   HOH B 106      -2.416   9.927  -6.355  1.00  0.00           O  
HETATM  347  H1  HOH B 106      -2.478   9.695  -7.281  1.00  0.00           H  
HETATM  348  H2  HOH B 106      -3.077  10.608  -6.233  1.00  0.00           H  
HETATM  349  O   HOH B 107      -7.355  -2.108  -6.247  1.00  0.00           O  
HETATM  350  H1  HOH B 107      -6.994  -1.792  -7.075  1.00  0.00           H  
HETATM  351  H2  HOH B 107      -6.877  -2.918  -6.070  1.00  0.00           H  
HETATM  352  O   HOH B 108      -6.635  23.712   4.695  1.00  0.00           O  
HETATM  353  H1  HOH B 108      -6.736  23.073   3.990  1.00  0.00           H  
HETATM  354  H2  HOH B 108      -6.084  24.399   4.319  1.00  0.00           H  
HETATM  355  O   HOH B 109      -9.959  19.927   0.925  1.00  0.00           O  
HETATM  356  H1  HOH B 109     -10.880  20.155   0.800  1.00  0.00           H  
HETATM  357  H2  HOH B 109      -9.601  19.881   0.039  1.00  0.00           H  
HETATM  358  O   HOH B 110     -11.685   1.794  -8.301  1.00  0.00           O  
HETATM  359  H1  HOH B 110     -12.257   2.085  -7.591  1.00  0.00           H  
HETATM  360  H2  HOH B 110     -11.534   2.580  -8.826  1.00  0.00           H  
HETATM  361  O   HOH B 111       5.074   1.876   2.994  1.00  0.00           O  
HETATM  362  H1  HOH B 111       4.632   2.194   3.782  1.00  0.00           H  
HETATM  363  H2  HOH B 111       5.439   2.663   2.589  1.00  0.00           H  
HETATM  364  O   HOH B 112     -12.310  22.949  -0.471  1.00  0.00           O  
HETATM  365  H1  HOH B 112     -12.405  22.485  -1.303  1.00  0.00           H  
HETATM  366  H2  HOH B 112     -11.780  23.717  -0.683  1.00  0.00           H  
HETATM  367  O   HOH B 113      -8.211   9.343 -14.298  1.00  0.00           O  
HETATM  368  H1  HOH B 113      -7.719   8.660 -13.843  1.00  0.00           H  
HETATM  369  H2  HOH B 113      -7.707  10.143 -14.148  1.00  0.00           H  
HETATM  370  O   HOH B 114      -6.085  -3.362  -9.218  1.00  0.00           O  
HETATM  371  H1  HOH B 114      -5.236  -3.511  -8.800  1.00  0.00           H  
HETATM  372  H2  HOH B 114      -6.057  -3.891 -10.015  1.00  0.00           H  
HETATM  373  O   HOH B 115      -6.831  10.153   0.751  1.00  0.00           O  
HETATM  374  H1  HOH B 115      -7.128   9.764   1.573  1.00  0.00           H  
HETATM  375  H2  HOH B 115      -7.454   9.835   0.097  1.00  0.00           H  
HETATM  376  O   HOH B 116       9.088   4.463   7.575  1.00  0.00           O  
HETATM  377  H1  HOH B 116       8.549   3.894   8.124  1.00  0.00           H  
HETATM  378  H2  HOH B 116       8.491   5.153   7.284  1.00  0.00           H  
HETATM  379  O   HOH B 117      -2.865  -0.167   6.046  1.00  0.00           O  
HETATM  380  H1  HOH B 117      -2.590   0.747   5.975  1.00  0.00           H  
HETATM  381  H2  HOH B 117      -2.402  -0.497   6.816  1.00  0.00           H  
HETATM  382  O   HOH B 118      -1.865   3.773  14.237  1.00  0.00           O  
HETATM  383  H1  HOH B 118      -1.138   3.213  14.509  1.00  0.00           H  
HETATM  384  H2  HOH B 118      -1.503   4.308  13.530  1.00  0.00           H  
HETATM  385  O   HOH B 119      -0.850   0.871  13.189  1.00  0.00           O  
HETATM  386  H1  HOH B 119      -0.625   0.796  14.116  1.00  0.00           H  
HETATM  387  H2  HOH B 119      -1.707   0.451  13.115  1.00  0.00           H  
HETATM  388  O   HOH B 120       3.919  10.775  -8.066  1.00  0.00           O  
HETATM  389  H1  HOH B 120       3.769  11.550  -8.606  1.00  0.00           H  
HETATM  390  H2  HOH B 120       3.273  10.843  -7.363  1.00  0.00           H  
HETATM  391  O   HOH B 121       9.070   9.074  -5.272  1.00  0.00           O  
HETATM  392  H1  HOH B 121       9.459   8.341  -4.794  1.00  0.00           H  
HETATM  393  H2  HOH B 121       9.471   9.035  -6.140  1.00  0.00           H  
HETATM  394  O   HOH B 122     -10.115   5.304  -2.573  1.00  0.00           O  
HETATM  395  H1  HOH B 122     -10.347   5.523  -1.670  1.00  0.00           H  
HETATM  396  H2  HOH B 122      -9.272   5.734  -2.714  1.00  0.00           H  
HETATM  397  O   HOH B 123      13.214  -3.878  -1.279  1.00  0.00           O  
HETATM  398  H1  HOH B 123      13.332  -3.523  -0.398  1.00  0.00           H  
HETATM  399  H2  HOH B 123      14.102  -4.019  -1.604  1.00  0.00           H  
HETATM  400  O   HOH B 124      -0.510   1.616  -1.289  1.00  0.00           O  
HETATM  401  H1  HOH B 124      -0.351   0.896  -1.899  1.00  0.00           H  
HETATM  402  H2  HOH B 124       0.363   1.882  -1.000  1.00  0.00           H  
HETATM  403  O   HOH B 125      -1.915  21.501  -3.654  1.00  0.00           O  
HETATM  404  H1  HOH B 125      -2.245  21.391  -2.762  1.00  0.00           H  
HETATM  405  H2  HOH B 125      -2.644  21.897  -4.132  1.00  0.00           H  
HETATM  406  O   HOH B 126     -14.657  11.566  14.590  1.00  0.00           O  
HETATM  407  H1  HOH B 126     -13.952  11.852  15.170  1.00  0.00           H  
HETATM  408  H2  HOH B 126     -14.210  11.124  13.869  1.00  0.00           H  
HETATM  409  O   HOH B 127     -13.381   7.187  -3.342  1.00  0.00           O  
HETATM  410  H1  HOH B 127     -12.890   7.072  -2.528  1.00  0.00           H  
HETATM  411  H2  HOH B 127     -13.464   8.136  -3.439  1.00  0.00           H  
HETATM  412  O   HOH B 128     -11.776   4.726  -4.668  1.00  0.00           O  
HETATM  413  H1  HOH B 128     -12.499   5.337  -4.531  1.00  0.00           H  
HETATM  414  H2  HOH B 128     -11.170   4.906  -3.948  1.00  0.00           H  
HETATM  415  O   HOH B 129     -13.387  -3.977  -5.373  1.00  0.00           O  
HETATM  416  H1  HOH B 129     -13.936  -3.239  -5.640  1.00  0.00           H  
HETATM  417  H2  HOH B 129     -13.976  -4.732  -5.392  1.00  0.00           H  
HETATM  418  O   HOH B 130     -12.837   9.844  -3.263  1.00  0.00           O  
HETATM  419  H1  HOH B 130     -12.882   9.914  -2.309  1.00  0.00           H  
HETATM  420  H2  HOH B 130     -12.748  10.748  -3.566  1.00  0.00           H  
HETATM  421  O   HOH B 131      -3.283   7.945   1.882  1.00  0.00           O  
HETATM  422  H1  HOH B 131      -3.169   7.499   1.042  1.00  0.00           H  
HETATM  423  H2  HOH B 131      -2.464   8.423   2.013  1.00  0.00           H  
HETATM  424  O   HOH B 132      -0.146   5.817  13.166  1.00  0.00           O  
HETATM  425  H1  HOH B 132       0.691   5.357  13.239  1.00  0.00           H  
HETATM  426  H2  HOH B 132       0.056   6.721  13.408  1.00  0.00           H  
HETATM  427  O   HOH B 133      -6.362   9.685 -10.985  1.00  0.00           O  
HETATM  428  H1  HOH B 133      -6.091   9.553 -10.076  1.00  0.00           H  
HETATM  429  H2  HOH B 133      -5.951  10.511 -11.240  1.00  0.00           H  
HETATM  430  O   HOH B 134      -7.812  12.038   2.411  1.00  0.00           O  
HETATM  431  H1  HOH B 134      -8.044  11.331   3.013  1.00  0.00           H  
HETATM  432  H2  HOH B 134      -7.615  11.595   1.586  1.00  0.00           H  
HETATM  433  O   HOH B 135      -7.837  -5.195  -0.796  1.00  0.00           O  
HETATM  434  H1  HOH B 135      -7.670  -4.442  -1.363  1.00  0.00           H  
HETATM  435  H2  HOH B 135      -7.272  -5.052  -0.035  1.00  0.00           H  
HETATM  436  O   HOH B 136      -3.527  17.193 -10.827  1.00  0.00           O  
HETATM  437  H1  HOH B 136      -4.287  16.677 -11.098  1.00  0.00           H  
HETATM  438  H2  HOH B 136      -2.782  16.760 -11.243  1.00  0.00           H  
HETATM  439  O   HOH B 137     -12.001  22.021  -8.749  1.00  0.00           O  
HETATM  440  H1  HOH B 137     -12.324  22.876  -9.034  1.00  0.00           H  
HETATM  441  H2  HOH B 137     -11.117  22.193  -8.427  1.00  0.00           H  
HETATM  442  O   HOH B 138     -13.735  15.885   3.001  1.00  0.00           O  
HETATM  443  H1  HOH B 138     -13.016  15.563   2.459  1.00  0.00           H  
HETATM  444  H2  HOH B 138     -13.550  16.817   3.116  1.00  0.00           H  
HETATM  445  O   HOH B 139       3.134   2.101  -8.890  1.00  0.00           O  
HETATM  446  H1  HOH B 139       4.052   2.132  -8.619  1.00  0.00           H  
HETATM  447  H2  HOH B 139       2.988   1.189  -9.139  1.00  0.00           H  
HETATM  448  O   HOH B 140     -10.054   9.832 -10.547  1.00  0.00           O  
HETATM  449  H1  HOH B 140      -9.262   9.396 -10.861  1.00  0.00           H  
HETATM  450  H2  HOH B 140     -10.239   9.415  -9.705  1.00  0.00           H  
HETATM  451  O   HOH B 141      -0.222   5.405 -11.136  1.00  0.00           O  
HETATM  452  H1  HOH B 141       0.598   4.928 -11.013  1.00  0.00           H  
HETATM  453  H2  HOH B 141      -0.393   5.813 -10.286  1.00  0.00           H  
HETATM  454  O   HOH B 142      -2.236   8.812  -3.603  1.00  0.00           O  
HETATM  455  H1  HOH B 142      -3.021   9.124  -3.153  1.00  0.00           H  
HETATM  456  H2  HOH B 142      -2.356   9.085  -4.512  1.00  0.00           H  
HETATM  457  O   HOH B 143      -9.122   4.163   2.053  1.00  0.00           O  
HETATM  458  H1  HOH B 143      -8.186   3.966   2.015  1.00  0.00           H  
HETATM  459  H2  HOH B 143      -9.526   3.352   2.362  1.00  0.00           H  
HETATM  460  O   HOH B 144      -6.755  13.484   7.241  1.00  0.00           O  
HETATM  461  H1  HOH B 144      -5.990  13.150   6.771  1.00  0.00           H  
HETATM  462  H2  HOH B 144      -6.510  14.374   7.496  1.00  0.00           H  
HETATM  463  O   HOH B 145      -6.970  14.170 -13.260  1.00  0.00           O  
HETATM  464  H1  HOH B 145      -7.574  13.532 -12.882  1.00  0.00           H  
HETATM  465  H2  HOH B 145      -7.085  14.956 -12.726  1.00  0.00           H  
HETATM  466  O   HOH B 146      -2.413  -5.682  -9.734  1.00  0.00           O  
HETATM  467  H1  HOH B 146      -1.596  -5.703  -9.237  1.00  0.00           H  
HETATM  468  H2  HOH B 146      -2.139  -5.736 -10.650  1.00  0.00           H  
HETATM  469  O   HOH B 147      -7.726  11.076  -5.175  1.00  0.00           O  
HETATM  470  H1  HOH B 147      -7.745  11.994  -5.448  1.00  0.00           H  
HETATM  471  H2  HOH B 147      -7.860  11.105  -4.228  1.00  0.00           H  
HETATM  472  O   HOH B 148      -3.996   2.625 -14.041  1.00  0.00           O  
HETATM  473  H1  HOH B 148      -4.384   3.456 -14.313  1.00  0.00           H  
HETATM  474  H2  HOH B 148      -3.053   2.780 -14.067  1.00  0.00           H  
HETATM  475  O   HOH B 149      -1.803  14.460   5.006  1.00  0.00           O  
HETATM  476  H1  HOH B 149      -2.675  14.274   5.350  1.00  0.00           H  
HETATM  477  H2  HOH B 149      -1.743  13.935   4.207  1.00  0.00           H  
HETATM  478  O   HOH B 150      -7.075   8.581  -4.347  1.00  0.00           O  
HETATM  479  H1  HOH B 150      -7.958   8.426  -4.010  1.00  0.00           H  
HETATM  480  H2  HOH B 150      -7.127   9.440  -4.767  1.00  0.00           H  
HETATM  481  O   HOH B 151       9.919   9.331   0.736  1.00  0.00           O  
HETATM  482  H1  HOH B 151      10.738   9.206   0.257  1.00  0.00           H  
HETATM  483  H2  HOH B 151       9.974   8.718   1.469  1.00  0.00           H  
HETATM  484  O   HOH B 152      -1.125  -1.216  -8.123  1.00  0.00           O  
HETATM  485  H1  HOH B 152      -0.569  -1.992  -8.192  1.00  0.00           H  
HETATM  486  H2  HOH B 152      -0.589  -0.577  -7.653  1.00  0.00           H  
HETATM  487  O   HOH B 153      -1.117  12.128  13.983  1.00  0.00           O  
HETATM  488  H1  HOH B 153      -0.833  13.003  13.714  1.00  0.00           H  
HETATM  489  H2  HOH B 153      -0.596  11.937  14.763  1.00  0.00           H  
HETATM  490  O   HOH B 154      -1.056   9.247   2.002  1.00  0.00           O  
HETATM  491  H1  HOH B 154      -0.944  10.055   1.501  1.00  0.00           H  
HETATM  492  H2  HOH B 154      -0.184   9.060   2.352  1.00  0.00           H  
HETATM  493  O   HOH B 155      -8.129   7.006  11.909  1.00  0.00           O  
HETATM  494  H1  HOH B 155      -8.357   6.489  12.682  1.00  0.00           H  
HETATM  495  H2  HOH B 155      -7.431   7.589  12.206  1.00  0.00           H  
HETATM  496  O   HOH B 156       2.949  12.399  14.683  1.00  0.00           O  
HETATM  497  H1  HOH B 156       3.317  11.517  14.632  1.00  0.00           H  
HETATM  498  H2  HOH B 156       3.640  12.968  14.346  1.00  0.00           H  
HETATM  499  O   HOH B 157      11.596   6.235  -2.208  1.00  0.00           O  
HETATM  500  H1  HOH B 157      11.111   5.415  -2.121  1.00  0.00           H  
HETATM  501  H2  HOH B 157      12.459   5.971  -2.527  1.00  0.00           H  
HETATM  502  O   HOH B 158       3.947   4.707  -6.040  1.00  0.00           O  
HETATM  503  H1  HOH B 158       4.849   5.016  -6.118  1.00  0.00           H  
HETATM  504  H2  HOH B 158       3.431   5.343  -6.537  1.00  0.00           H  
HETATM  505  O   HOH B 159      -2.181   5.794  -6.548  1.00  0.00           O  
HETATM  506  H1  HOH B 159      -2.899   6.201  -6.062  1.00  0.00           H  
HETATM  507  H2  HOH B 159      -2.466   4.891  -6.685  1.00  0.00           H  
HETATM  508  O   HOH B 160     -11.425  -6.276  -5.707  1.00  0.00           O  
HETATM  509  H1  HOH B 160     -10.903  -5.917  -4.990  1.00  0.00           H  
HETATM  510  H2  HOH B 160     -12.149  -5.658  -5.810  1.00  0.00           H  
HETATM  511  O   HOH B 161     -12.659   9.041  -6.864  1.00  0.00           O  
HETATM  512  H1  HOH B 161     -13.258   9.168  -7.600  1.00  0.00           H  
HETATM  513  H2  HOH B 161     -13.131   8.461  -6.268  1.00  0.00           H  
HETATM  514  O   HOH B 162      -2.365   4.002   0.562  1.00  0.00           O  
HETATM  515  H1  HOH B 162      -1.739   4.716   0.682  1.00  0.00           H  
HETATM  516  H2  HOH B 162      -1.846   3.289   0.187  1.00  0.00           H  
HETATM  517  O   HOH B 163      12.945   0.506   0.258  1.00  0.00           O  
HETATM  518  H1  HOH B 163      12.738   0.094  -0.580  1.00  0.00           H  
HETATM  519  H2  HOH B 163      12.121   0.905   0.539  1.00  0.00           H  
HETATM  520  O   HOH B 164      -9.506   6.284   5.943  1.00  0.00           O  
HETATM  521  H1  HOH B 164     -10.093   6.390   5.194  1.00  0.00           H  
HETATM  522  H2  HOH B 164      -9.049   7.122   6.010  1.00  0.00           H  
HETATM  523  O   HOH B 165     -13.663  -3.813   0.161  1.00  0.00           O  
HETATM  524  H1  HOH B 165     -13.871  -4.231  -0.675  1.00  0.00           H  
HETATM  525  H2  HOH B 165     -13.098  -3.076  -0.074  1.00  0.00           H  
HETATM  526  O   HOH B 166       4.497  -5.054  -0.465  1.00  0.00           O  
HETATM  527  H1  HOH B 166       5.387  -5.181  -0.791  1.00  0.00           H  
HETATM  528  H2  HOH B 166       4.471  -4.137  -0.190  1.00  0.00           H  
HETATM  529  O   HOH B 167      -2.904  11.945 -10.148  1.00  0.00           O  
HETATM  530  H1  HOH B 167      -3.031  12.232  -9.244  1.00  0.00           H  
HETATM  531  H2  HOH B 167      -1.971  12.081 -10.314  1.00  0.00           H  
HETATM  532  O   HOH B 168      -4.649   6.985  -5.228  1.00  0.00           O  
HETATM  533  H1  HOH B 168      -4.364   6.940  -4.316  1.00  0.00           H  
HETATM  534  H2  HOH B 168      -5.388   7.593  -5.219  1.00  0.00           H  
HETATM  535  O   HOH B 169     -10.568  10.351 -13.615  1.00  0.00           O  
HETATM  536  H1  HOH B 169      -9.659  10.155 -13.386  1.00  0.00           H  
HETATM  537  H2  HOH B 169     -10.762   9.765 -14.346  1.00  0.00           H  
HETATM  538  O   HOH B 170      -9.896  -4.950  -4.020  1.00  0.00           O  
HETATM  539  H1  HOH B 170      -9.148  -4.355  -3.976  1.00  0.00           H  
HETATM  540  H2  HOH B 170     -10.655  -4.396  -3.836  1.00  0.00           H  
HETATM  541  O   HOH B 171      -1.820   3.056  -4.827  1.00  0.00           O  
HETATM  542  H1  HOH B 171      -2.771   2.982  -4.909  1.00  0.00           H  
HETATM  543  H2  HOH B 171      -1.480   2.273  -5.261  1.00  0.00           H  
HETATM  544  O   HOH B 172      -2.016   9.747   5.056  1.00  0.00           O  
HETATM  545  H1  HOH B 172      -2.474   9.360   4.310  1.00  0.00           H  
HETATM  546  H2  HOH B 172      -1.704  10.593   4.732  1.00  0.00           H  
HETATM  547  O   HOH B 173       2.069   7.649  -0.719  1.00  0.00           O  
HETATM  548  H1  HOH B 173       1.116   7.669  -0.639  1.00  0.00           H  
HETATM  549  H2  HOH B 173       2.388   7.898   0.149  1.00  0.00           H  
HETATM  550  O   HOH B 174       2.107  -1.468 -14.525  1.00  0.00           O  
HETATM  551  H1  HOH B 174       1.195  -1.200 -14.409  1.00  0.00           H  
HETATM  552  H2  HOH B 174       2.341  -1.887 -13.696  1.00  0.00           H  
HETATM  553  O   HOH B 175      -9.775   5.510 -11.733  1.00  0.00           O  
HETATM  554  H1  HOH B 175     -10.595   6.003 -11.770  1.00  0.00           H  
HETATM  555  H2  HOH B 175      -9.137   6.132 -11.384  1.00  0.00           H  
HETATM  556  O   HOH B 176       4.928   5.714   2.742  1.00  0.00           O  
HETATM  557  H1  HOH B 176       5.474   5.001   2.411  1.00  0.00           H  
HETATM  558  H2  HOH B 176       5.053   6.425   2.113  1.00  0.00           H  
HETATM  559  O   HOH B 177       0.239   4.501  -5.277  1.00  0.00           O  
HETATM  560  H1  HOH B 177      -0.550   4.112  -4.900  1.00  0.00           H  
HETATM  561  H2  HOH B 177       0.476   3.916  -5.996  1.00  0.00           H  
HETATM  562  O   HOH B 178      -3.977   5.695 -11.719  1.00  0.00           O  
HETATM  563  H1  HOH B 178      -4.261   5.717 -10.806  1.00  0.00           H  
HETATM  564  H2  HOH B 178      -3.573   4.834 -11.825  1.00  0.00           H  
HETATM  565  O   HOH B 179      -5.255  11.931  -2.541  1.00  0.00           O  
HETATM  566  H1  HOH B 179      -6.186  11.768  -2.398  1.00  0.00           H  
HETATM  567  H2  HOH B 179      -5.173  12.885  -2.536  1.00  0.00           H  
HETATM  568  O   HOH B 180       0.945  14.321   1.110  1.00  0.00           O  
HETATM  569  H1  HOH B 180       1.684  13.727   0.979  1.00  0.00           H  
HETATM  570  H2  HOH B 180       0.863  14.790   0.279  1.00  0.00           H  
HETATM  571  O   HOH B 181      -9.475  -2.368  -8.581  1.00  0.00           O  
HETATM  572  H1  HOH B 181      -9.033  -2.085  -7.781  1.00  0.00           H  
HETATM  573  H2  HOH B 181      -9.080  -1.838  -9.274  1.00  0.00           H  
HETATM  574  O   HOH B 182       1.965   4.425   9.855  1.00  0.00           O  
HETATM  575  H1  HOH B 182       1.194   3.962   9.527  1.00  0.00           H  
HETATM  576  H2  HOH B 182       2.702   4.009   9.409  1.00  0.00           H  
HETATM  577  O   HOH B 183       5.135  10.571 -13.373  1.00  0.00           O  
HETATM  578  H1  HOH B 183       5.493  11.445 -13.532  1.00  0.00           H  
HETATM  579  H2  HOH B 183       4.548  10.684 -12.627  1.00  0.00           H  
HETATM  580  O   HOH B 184      11.296   6.841   1.671  1.00  0.00           O  
HETATM  581  H1  HOH B 184      11.644   6.255   2.343  1.00  0.00           H  
HETATM  582  H2  HOH B 184      10.614   6.329   1.236  1.00  0.00           H  
HETATM  583  O   HOH B 185      12.625   4.689  -5.218  1.00  0.00           O  
HETATM  584  H1  HOH B 185      13.038   4.929  -4.389  1.00  0.00           H  
HETATM  585  H2  HOH B 185      13.045   5.252  -5.868  1.00  0.00           H  
HETATM  586  O   HOH B 186      -0.958  20.323  -5.992  1.00  0.00           O  
HETATM  587  H1  HOH B 186      -1.021  20.579  -5.071  1.00  0.00           H  
HETATM  588  H2  HOH B 186      -1.010  19.367  -5.979  1.00  0.00           H  
HETATM  589  O   HOH B 187      -9.425   2.995  -5.191  1.00  0.00           O  
HETATM  590  H1  HOH B 187     -10.203   3.550  -5.248  1.00  0.00           H  
HETATM  591  H2  HOH B 187      -9.664   2.197  -5.663  1.00  0.00           H  
HETATM  592  O   HOH B 188       2.117   3.950 -10.519  1.00  0.00           O  
HETATM  593  H1  HOH B 188       2.707   4.694 -10.394  1.00  0.00           H  
HETATM  594  H2  HOH B 188       2.369   3.327  -9.838  1.00  0.00           H  
HETATM  595  O   HOH B 189      -1.293   5.086  -2.354  1.00  0.00           O  
HETATM  596  H1  HOH B 189      -0.544   5.676  -2.443  1.00  0.00           H  
HETATM  597  H2  HOH B 189      -1.015   4.279  -2.788  1.00  0.00           H  
HETATM  598  O   HOH B 190      -9.963  13.103  -4.362  1.00  0.00           O  
HETATM  599  H1  HOH B 190     -10.625  13.348  -3.717  1.00  0.00           H  
HETATM  600  H2  HOH B 190     -10.434  12.567  -4.999  1.00  0.00           H  
HETATM  601  O   HOH B 191      -5.324  -1.409  -3.774  1.00  0.00           O  
HETATM  602  H1  HOH B 191      -5.410  -0.738  -4.452  1.00  0.00           H  
HETATM  603  H2  HOH B 191      -4.477  -1.231  -3.366  1.00  0.00           H  
HETATM  604  O   HOH B 192      -7.484  17.218  -1.673  1.00  0.00           O  
HETATM  605  H1  HOH B 192      -6.694  17.688  -1.937  1.00  0.00           H  
HETATM  606  H2  HOH B 192      -8.203  17.752  -2.010  1.00  0.00           H  
HETATM  607  O   HOH B 193      -7.855   7.555 -10.572  1.00  0.00           O  
HETATM  608  H1  HOH B 193      -7.173   8.169 -10.843  1.00  0.00           H  
HETATM  609  H2  HOH B 193      -7.931   7.682  -9.626  1.00  0.00           H  
HETATM  610  O   HOH B 194      -7.265  13.762  -3.202  1.00  0.00           O  
HETATM  611  H1  HOH B 194      -8.165  13.437  -3.237  1.00  0.00           H  
HETATM  612  H2  HOH B 194      -7.356  14.709  -3.094  1.00  0.00           H  
HETATM  613  O   HOH B 195      -7.351  23.304 -10.139  1.00  0.00           O  
HETATM  614  H1  HOH B 195      -6.597  23.570 -10.666  1.00  0.00           H  
HETATM  615  H2  HOH B 195      -7.195  23.700  -9.282  1.00  0.00           H  
HETATM  616  O   HOH B 196     -11.820  21.010  -4.906  1.00  0.00           O  
HETATM  617  H1  HOH B 196     -10.884  20.802  -4.904  1.00  0.00           H  
HETATM  618  H2  HOH B 196     -11.858  21.941  -5.124  1.00  0.00           H  
HETATM  619  O   HOH B 197       2.000  -0.449  -8.539  1.00  0.00           O  
HETATM  620  H1  HOH B 197       2.916  -0.634  -8.741  1.00  0.00           H  
HETATM  621  H2  HOH B 197       1.511  -0.839  -9.263  1.00  0.00           H  
HETATM  622  O   HOH B 198       8.963   1.184  -6.249  1.00  0.00           O  
HETATM  623  H1  HOH B 198       9.074   0.485  -6.894  1.00  0.00           H  
HETATM  624  H2  HOH B 198       9.642   1.822  -6.469  1.00  0.00           H  
HETATM  625  O   HOH B 199      -6.207   5.596  -6.983  1.00  0.00           O  
HETATM  626  H1  HOH B 199      -5.454   6.032  -6.586  1.00  0.00           H  
HETATM  627  H2  HOH B 199      -6.579   5.068  -6.277  1.00  0.00           H  
HETATM  628  O   HOH B 200       1.984   5.087   6.214  1.00  0.00           O  
HETATM  629  H1  HOH B 200       1.721   4.251   6.598  1.00  0.00           H  
HETATM  630  H2  HOH B 200       1.166   5.577   6.121  1.00  0.00           H  
HETATM  631  O   HOH B 201       0.550  -2.617   4.189  1.00  0.00           O  
HETATM  632  H1  HOH B 201       1.253  -1.967   4.186  1.00  0.00           H  
HETATM  633  H2  HOH B 201       0.340  -2.739   5.115  1.00  0.00           H  
HETATM  634  O   HOH B 202      -4.212   1.881   8.748  1.00  0.00           O  
HETATM  635  H1  HOH B 202      -3.938   1.248   9.412  1.00  0.00           H  
HETATM  636  H2  HOH B 202      -3.926   2.727   9.092  1.00  0.00           H  
HETATM  637  O   HOH B 203       2.482   2.390   2.157  1.00  0.00           O  
HETATM  638  H1  HOH B 203       2.338   3.205   2.638  1.00  0.00           H  
HETATM  639  H2  HOH B 203       3.398   2.170   2.326  1.00  0.00           H  
HETATM  640  O   HOH B 204      -8.033   3.459 -12.957  1.00  0.00           O  
HETATM  641  H1  HOH B 204      -7.159   3.149 -12.725  1.00  0.00           H  
HETATM  642  H2  HOH B 204      -8.487   3.548 -12.119  1.00  0.00           H  
HETATM  643  O   HOH B 205      -8.390   3.308  11.630  1.00  0.00           O  
HETATM  644  H1  HOH B 205      -8.778   3.905  12.270  1.00  0.00           H  
HETATM  645  H2  HOH B 205      -7.988   3.882  10.979  1.00  0.00           H  
HETATM  646  O   HOH B 206      -2.369   2.114   2.923  1.00  0.00           O  
HETATM  647  H1  HOH B 206      -3.285   2.227   3.179  1.00  0.00           H  
HETATM  648  H2  HOH B 206      -2.139   2.934   2.486  1.00  0.00           H  
HETATM  649  O   HOH B 207      11.276   7.244  -8.283  1.00  0.00           O  
HETATM  650  H1  HOH B 207      10.356   7.478  -8.405  1.00  0.00           H  
HETATM  651  H2  HOH B 207      11.674   8.028  -7.905  1.00  0.00           H  
HETATM  652  O   HOH B 208     -10.465   3.591   6.685  1.00  0.00           O  
HETATM  653  H1  HOH B 208     -11.369   3.838   6.879  1.00  0.00           H  
HETATM  654  H2  HOH B 208      -9.975   4.411   6.740  1.00  0.00           H  
HETATM  655  O   HOH B 209      -0.158   7.400   6.650  1.00  0.00           O  
HETATM  656  H1  HOH B 209      -0.928   7.966   6.594  1.00  0.00           H  
HETATM  657  H2  HOH B 209      -0.112   7.148   7.572  1.00  0.00           H  
HETATM  658  O   HOH B 210     -10.481  -0.395 -10.319  1.00  0.00           O  
HETATM  659  H1  HOH B 210      -9.919   0.347 -10.542  1.00  0.00           H  
HETATM  660  H2  HOH B 210     -10.730  -0.242  -9.407  1.00  0.00           H  
HETATM  661  O   HOH B 211       5.643  14.645   6.804  1.00  0.00           O  
HETATM  662  H1  HOH B 211       5.673  15.599   6.730  1.00  0.00           H  
HETATM  663  H2  HOH B 211       5.360  14.347   5.940  1.00  0.00           H  
HETATM  664  O   HOH B 212       0.342   6.538   9.468  1.00  0.00           O  
HETATM  665  H1  HOH B 212       1.095   6.135   9.900  1.00  0.00           H  
HETATM  666  H2  HOH B 212      -0.349   5.877   9.524  1.00  0.00           H  
HETATM  667  O   HOH B 213       4.451   6.436   6.661  1.00  0.00           O  
HETATM  668  H1  HOH B 213       3.708   6.461   7.264  1.00  0.00           H  
HETATM  669  H2  HOH B 213       4.177   6.977   5.920  1.00  0.00           H  
HETATM  670  O   HOH B 214       7.730   5.030 -11.518  1.00  0.00           O  
HETATM  671  H1  HOH B 214       6.838   5.376 -11.536  1.00  0.00           H  
HETATM  672  H2  HOH B 214       8.255   5.698 -11.959  1.00  0.00           H  
HETATM  673  O   HOH B 215      -7.977  19.782   8.852  1.00  0.00           O  
HETATM  674  H1  HOH B 215      -7.329  19.984   8.178  1.00  0.00           H  
HETATM  675  H2  HOH B 215      -8.784  19.615   8.365  1.00  0.00           H  
HETATM  676  O   HOH B 216       2.560   8.525   5.867  1.00  0.00           O  
HETATM  677  H1  HOH B 216       2.983   8.946   6.616  1.00  0.00           H  
HETATM  678  H2  HOH B 216       1.668   8.346   6.165  1.00  0.00           H  
HETATM  679  O   HOH B 217      -0.881   8.919   9.096  1.00  0.00           O  
HETATM  680  H1  HOH B 217      -0.226   9.473   8.671  1.00  0.00           H  
HETATM  681  H2  HOH B 217      -0.370   8.252   9.554  1.00  0.00           H  
HETATM  682  O   HOH B 218       4.270  11.168   2.398  1.00  0.00           O  
HETATM  683  H1  HOH B 218       5.000  11.771   2.259  1.00  0.00           H  
HETATM  684  H2  HOH B 218       4.407  10.823   3.280  1.00  0.00           H  
HETATM  685  O   HOH B 219       1.866   2.769  -0.328  1.00  0.00           O  
HETATM  686  H1  HOH B 219       2.351   3.594  -0.326  1.00  0.00           H  
HETATM  687  H2  HOH B 219       1.905   2.465   0.579  1.00  0.00           H  
HETATM  688  O   HOH B 220       1.201  -1.955 -11.165  1.00  0.00           O  
HETATM  689  H1  HOH B 220       1.466  -2.818 -10.846  1.00  0.00           H  
HETATM  690  H2  HOH B 220       0.476  -2.133 -11.764  1.00  0.00           H  
HETATM  691  O   HOH B 221      -3.714   6.804   8.622  1.00  0.00           O  
HETATM  692  H1  HOH B 221      -3.061   6.911   7.930  1.00  0.00           H  
HETATM  693  H2  HOH B 221      -4.029   7.691   8.794  1.00  0.00           H  
HETATM  694  O   HOH B 222      -6.557  -1.497   1.820  1.00  0.00           O  
HETATM  695  H1  HOH B 222      -7.380  -1.480   1.330  1.00  0.00           H  
HETATM  696  H2  HOH B 222      -6.826  -1.536   2.738  1.00  0.00           H  
HETATM  697  O   HOH B 223      -5.572   3.641  -2.261  1.00  0.00           O  
HETATM  698  H1  HOH B 223      -5.016   2.869  -2.369  1.00  0.00           H  
HETATM  699  H2  HOH B 223      -5.675   3.732  -1.313  1.00  0.00           H  
HETATM  700  O   HOH B 224      -4.338   4.409   9.774  1.00  0.00           O  
HETATM  701  H1  HOH B 224      -4.082   5.242   9.376  1.00  0.00           H  
HETATM  702  H2  HOH B 224      -5.104   4.129   9.273  1.00  0.00           H  
HETATM  703  O   HOH B 225      12.974   1.026 -12.571  1.00  0.00           O  
HETATM  704  H1  HOH B 225      13.012   0.732 -11.661  1.00  0.00           H  
HETATM  705  H2  HOH B 225      13.683   0.551 -13.006  1.00  0.00           H  
HETATM  706  O   HOH B 226      -3.025  -0.150  10.997  1.00  0.00           O  
HETATM  707  H1  HOH B 226      -3.635   0.554  11.215  1.00  0.00           H  
HETATM  708  H2  HOH B 226      -3.567  -0.814  10.571  1.00  0.00           H  
HETATM  709  O   HOH B 227       6.217   3.141  14.625  1.00  0.00           O  
HETATM  710  H1  HOH B 227       7.102   2.781  14.572  1.00  0.00           H  
HETATM  711  H2  HOH B 227       5.643   2.386  14.500  1.00  0.00           H  
HETATM  712  O   HOH B 228       1.980  -0.445   3.493  1.00  0.00           O  
HETATM  713  H1  HOH B 228       2.882  -0.626   3.230  1.00  0.00           H  
HETATM  714  H2  HOH B 228       1.928   0.510   3.536  1.00  0.00           H  
HETATM  715  O   HOH B 229       0.039  13.161  10.007  1.00  0.00           O  
HETATM  716  H1  HOH B 229      -0.269  12.592  10.712  1.00  0.00           H  
HETATM  717  H2  HOH B 229       0.993  13.144  10.084  1.00  0.00           H  
HETATM  718  O   HOH B 230      -3.547  11.592   3.616  1.00  0.00           O  
HETATM  719  H1  HOH B 230      -4.258  11.541   2.976  1.00  0.00           H  
HETATM  720  H2  HOH B 230      -2.897  12.164   3.208  1.00  0.00           H  
HETATM  721  O   HOH B 231       5.720   3.847  -1.301  1.00  0.00           O  
HETATM  722  H1  HOH B 231       4.945   4.269  -0.930  1.00  0.00           H  
HETATM  723  H2  HOH B 231       5.843   4.273  -2.149  1.00  0.00           H  
HETATM  724  O   HOH B 232     -12.814   6.627  10.750  1.00  0.00           O  
HETATM  725  H1  HOH B 232     -12.322   6.479   9.943  1.00  0.00           H  
HETATM  726  H2  HOH B 232     -13.125   5.758  11.005  1.00  0.00           H  
HETATM  727  O   HOH B 233      -1.178  22.993  11.842  1.00  0.00           O  
HETATM  728  H1  HOH B 233      -0.484  23.526  11.451  1.00  0.00           H  
HETATM  729  H2  HOH B 233      -1.519  23.531  12.556  1.00  0.00           H  
HETATM  730  O   HOH B 234     -10.183  17.374 -14.777  1.00  0.00           O  
HETATM  731  H1  HOH B 234      -9.762  17.623 -13.954  1.00  0.00           H  
HETATM  732  H2  HOH B 234      -9.473  17.019 -15.311  1.00  0.00           H  
HETATM  733  O   HOH B 235     -12.829  12.022 -13.426  1.00  0.00           O  
HETATM  734  H1  HOH B 235     -12.700  12.970 -13.397  1.00  0.00           H  
HETATM  735  H2  HOH B 235     -11.985  11.673 -13.707  1.00  0.00           H  
HETATM  736  O   HOH B 236     -10.193   1.929   3.393  1.00  0.00           O  
HETATM  737  H1  HOH B 236      -9.594   1.633   4.079  1.00  0.00           H  
HETATM  738  H2  HOH B 236     -10.668   1.140   3.133  1.00  0.00           H  
HETATM  739  O   HOH B 237      -9.946   0.018   8.317  1.00  0.00           O  
HETATM  740  H1  HOH B 237      -9.993  -0.938   8.302  1.00  0.00           H  
HETATM  741  H2  HOH B 237     -10.599   0.301   7.678  1.00  0.00           H  
HETATM  742  O   HOH B 238     -12.302   6.536 -11.584  1.00  0.00           O  
HETATM  743  H1  HOH B 238     -13.136   6.168 -11.287  1.00  0.00           H  
HETATM  744  H2  HOH B 238     -12.395   7.479 -11.448  1.00  0.00           H  
HETATM  745  O   HOH B 239      -3.777  -3.958  10.796  1.00  0.00           O  
HETATM  746  H1  HOH B 239      -3.962  -3.904  11.733  1.00  0.00           H  
HETATM  747  H2  HOH B 239      -4.182  -3.174  10.425  1.00  0.00           H  
HETATM  748  O   HOH B 240     -12.384   3.357  12.288  1.00  0.00           O  
HETATM  749  H1  HOH B 240     -12.148   2.471  12.014  1.00  0.00           H  
HETATM  750  H2  HOH B 240     -11.759   3.569  12.981  1.00  0.00           H  
HETATM  751  O   HOH B 241       4.259  -2.409   0.168  1.00  0.00           O  
HETATM  752  H1  HOH B 241       4.750  -1.745  -0.315  1.00  0.00           H  
HETATM  753  H2  HOH B 241       3.407  -2.440  -0.267  1.00  0.00           H  
HETATM  754  O   HOH B 242      -6.707  23.443   7.645  1.00  0.00           O  
HETATM  755  H1  HOH B 242      -5.922  23.988   7.695  1.00  0.00           H  
HETATM  756  H2  HOH B 242      -6.689  23.076   6.761  1.00  0.00           H  
HETATM  757  O   HOH B 243      -5.567  10.676  11.377  1.00  0.00           O  
HETATM  758  H1  HOH B 243      -5.244  10.138  10.653  1.00  0.00           H  
HETATM  759  H2  HOH B 243      -5.322  11.570  11.139  1.00  0.00           H  
HETATM  760  O   HOH B 244     -10.161   0.315  13.106  1.00  0.00           O  
HETATM  761  H1  HOH B 244      -9.584   0.538  12.376  1.00  0.00           H  
HETATM  762  H2  HOH B 244      -9.627   0.461  13.887  1.00  0.00           H  
HETATM  763  O   HOH B 245      -6.835   3.854   8.544  1.00  0.00           O  
HETATM  764  H1  HOH B 245      -7.492   4.447   8.907  1.00  0.00           H  
HETATM  765  H2  HOH B 245      -7.320   3.058   8.328  1.00  0.00           H  
HETATM  766  O   HOH B 246     -13.221   2.942  -2.204  1.00  0.00           O  
HETATM  767  H1  HOH B 246     -13.732   3.563  -1.686  1.00  0.00           H  
HETATM  768  H2  HOH B 246     -13.873   2.361  -2.594  1.00  0.00           H  
HETATM  769  O   HOH B 247      -5.737  -4.483 -11.447  1.00  0.00           O  
HETATM  770  H1  HOH B 247      -6.287  -4.412 -12.228  1.00  0.00           H  
HETATM  771  H2  HOH B 247      -4.883  -4.152 -11.725  1.00  0.00           H  
HETATM  772  O   HOH B 248      -0.300  19.304  11.427  1.00  0.00           O  
HETATM  773  H1  HOH B 248      -1.035  18.751  11.163  1.00  0.00           H  
HETATM  774  H2  HOH B 248       0.233  19.388  10.636  1.00  0.00           H  
HETATM  775  O   HOH B 249      -8.703   0.894  10.682  1.00  0.00           O  
HETATM  776  H1  HOH B 249      -9.183   0.780   9.863  1.00  0.00           H  
HETATM  777  H2  HOH B 249      -8.583   1.840  10.761  1.00  0.00           H  
HETATM  778  O   HOH B 250      -1.546   4.574  10.141  1.00  0.00           O  
HETATM  779  H1  HOH B 250      -2.384   4.440   9.699  1.00  0.00           H  
HETATM  780  H2  HOH B 250      -1.247   3.692  10.361  1.00  0.00           H  
HETATM  781  O   HOH B 251       8.910  -0.176   2.287  1.00  0.00           O  
HETATM  782  H1  HOH B 251       7.971  -0.216   2.105  1.00  0.00           H  
HETATM  783  H2  HOH B 251       9.325  -0.505   1.489  1.00  0.00           H  
HETATM  784  O   HOH B 252     -10.700   5.223   0.259  1.00  0.00           O  
HETATM  785  H1  HOH B 252     -11.464   4.803   0.653  1.00  0.00           H  
HETATM  786  H2  HOH B 252      -9.950   4.777   0.654  1.00  0.00           H  
HETATM  787  O   HOH B 253       0.448  11.600   3.791  1.00  0.00           O  
HETATM  788  H1  HOH B 253       0.613  12.288   3.145  1.00  0.00           H  
HETATM  789  H2  HOH B 253       0.810  10.808   3.395  1.00  0.00           H  
HETATM  790  O   HOH B 254      -4.434  -4.832   7.505  1.00  0.00           O  
HETATM  791  H1  HOH B 254      -4.059  -4.951   8.378  1.00  0.00           H  
HETATM  792  H2  HOH B 254      -3.684  -4.626   6.947  1.00  0.00           H  
HETATM  793  O   HOH B 255     -11.483  -4.211   7.733  1.00  0.00           O  
HETATM  794  H1  HOH B 255     -10.812  -3.659   8.136  1.00  0.00           H  
HETATM  795  H2  HOH B 255     -12.104  -3.592   7.349  1.00  0.00           H  
HETATM  796  O   HOH B 256      -8.055  10.298  -7.795  1.00  0.00           O  
HETATM  797  H1  HOH B 256      -8.242   9.368  -7.670  1.00  0.00           H  
HETATM  798  H2  HOH B 256      -8.024  10.659  -6.909  1.00  0.00           H  
HETATM  799  O   HOH B 257      -6.311   8.599  13.132  1.00  0.00           O  
HETATM  800  H1  HOH B 257      -5.888   9.364  12.741  1.00  0.00           H  
HETATM  801  H2  HOH B 257      -6.797   8.949  13.879  1.00  0.00           H  
HETATM  802  O   HOH B 258     -14.082  -5.620  14.077  1.00  0.00           O  
HETATM  803  H1  HOH B 258     -13.282  -5.174  14.355  1.00  0.00           H  
HETATM  804  H2  HOH B 258     -14.749  -4.933  14.069  1.00  0.00           H  
HETATM  805  O   HOH B 259      -3.126   5.968   4.099  1.00  0.00           O  
HETATM  806  H1  HOH B 259      -3.628   5.178   3.902  1.00  0.00           H  
HETATM  807  H2  HOH B 259      -3.205   6.505   3.310  1.00  0.00           H  
HETATM  808  O   HOH B 260     -12.819  21.710  13.711  1.00  0.00           O  
HETATM  809  H1  HOH B 260     -12.591  21.516  12.801  1.00  0.00           H  
HETATM  810  H2  HOH B 260     -12.953  22.657  13.728  1.00  0.00           H  
HETATM  811  O   HOH B 261      -7.034  13.033  14.014  1.00  0.00           O  
HETATM  812  H1  HOH B 261      -6.797  12.519  14.786  1.00  0.00           H  
HETATM  813  H2  HOH B 261      -7.630  13.705  14.346  1.00  0.00           H  
HETATM  814  O   HOH B 262      -5.045  -1.736   9.847  1.00  0.00           O  
HETATM  815  H1  HOH B 262      -5.944  -1.673  10.170  1.00  0.00           H  
HETATM  816  H2  HOH B 262      -5.135  -1.782   8.895  1.00  0.00           H  
HETATM  817  O   HOH B 263      -7.698   5.162  14.658  1.00  0.00           O  
HETATM  818  H1  HOH B 263      -6.750   5.292  14.666  1.00  0.00           H  
HETATM  819  H2  HOH B 263      -7.867   4.576  15.396  1.00  0.00           H  
HETATM  820  O   HOH B 264      -8.446   2.001   7.680  1.00  0.00           O  
HETATM  821  H1  HOH B 264      -8.853   1.143   7.798  1.00  0.00           H  
HETATM  822  H2  HOH B 264      -8.959   2.417   6.987  1.00  0.00           H  
HETATM  823  O   HOH B 265      -9.898  -3.760  14.793  1.00  0.00           O  
HETATM  824  H1  HOH B 265     -10.454  -3.832  15.568  1.00  0.00           H  
HETATM  825  H2  HOH B 265     -10.382  -4.218  14.106  1.00  0.00           H  
HETATM  826  O   HOH B 266      13.077  -6.341  12.509  1.00  0.00           O  
HETATM  827  H1  HOH B 266      13.447  -5.597  12.984  1.00  0.00           H  
HETATM  828  H2  HOH B 266      13.602  -6.402  11.711  1.00  0.00           H  
HETATM  829  O   HOH B 267       2.970  -2.715   7.491  1.00  0.00           O  
HETATM  830  H1  HOH B 267       3.002  -3.629   7.775  1.00  0.00           H  
HETATM  831  H2  HOH B 267       3.480  -2.698   6.681  1.00  0.00           H  
HETATM  832  O   HOH B 268      -2.823   8.156 -11.618  1.00  0.00           O  
HETATM  833  H1  HOH B 268      -2.428   8.431 -12.444  1.00  0.00           H  
HETATM  834  H2  HOH B 268      -3.255   7.327 -11.823  1.00  0.00           H  
HETATM  835  O   HOH B 269      -1.199  -4.602   9.469  1.00  0.00           O  
HETATM  836  H1  HOH B 269      -0.558  -4.695  10.174  1.00  0.00           H  
HETATM  837  H2  HOH B 269      -1.966  -4.216   9.892  1.00  0.00           H  
HETATM  838  O   HOH B 270      -6.637   4.586   5.942  1.00  0.00           O  
HETATM  839  H1  HOH B 270      -7.561   4.743   5.748  1.00  0.00           H  
HETATM  840  H2  HOH B 270      -6.629   4.298   6.855  1.00  0.00           H  
HETATM  841  O   HOH B 271      -7.668  10.907   8.731  1.00  0.00           O  
HETATM  842  H1  HOH B 271      -6.788  10.822   9.097  1.00  0.00           H  
HETATM  843  H2  HOH B 271      -7.882  11.835   8.832  1.00  0.00           H  
HETATM  844  O   HOH B 272      -8.646   1.760  -9.473  1.00  0.00           O  
HETATM  845  H1  HOH B 272      -9.215   2.512  -9.308  1.00  0.00           H  
HETATM  846  H2  HOH B 272      -7.888   1.903  -8.907  1.00  0.00           H  
HETATM  847  O   HOH B 273      14.259   1.919  -3.437  1.00  0.00           O  
HETATM  848  H1  HOH B 273      14.336   1.005  -3.712  1.00  0.00           H  
HETATM  849  H2  HOH B 273      13.437   2.218  -3.825  1.00  0.00           H  
HETATM  850  O   HOH B 274       5.208   3.394 -12.845  1.00  0.00           O  
HETATM  851  H1  HOH B 274       5.676   2.771 -12.290  1.00  0.00           H  
HETATM  852  H2  HOH B 274       5.688   3.385 -13.674  1.00  0.00           H  
HETATM  853  O   HOH B 275     -10.962  12.607  -8.368  1.00  0.00           O  
HETATM  854  H1  HOH B 275     -10.565  13.452  -8.155  1.00  0.00           H  
HETATM  855  H2  HOH B 275     -10.448  12.280  -9.106  1.00  0.00           H  
HETATM  856  O   HOH B 276     -14.979  22.887 -13.642  1.00  0.00           O  
HETATM  857  H1  HOH B 276     -14.679  23.399 -14.393  1.00  0.00           H  
HETATM  858  H2  HOH B 276     -14.819  21.977 -13.892  1.00  0.00           H  
HETATM  859  O   HOH B 277      -8.948  -1.676   0.612  1.00  0.00           O  
HETATM  860  H1  HOH B 277      -9.430  -1.124  -0.003  1.00  0.00           H  
HETATM  861  H2  HOH B 277      -9.575  -1.861   1.311  1.00  0.00           H  
HETATM  862  O   HOH B 278      -0.606   2.033  10.474  1.00  0.00           O  
HETATM  863  H1  HOH B 278      -1.320   1.400  10.545  1.00  0.00           H  
HETATM  864  H2  HOH B 278      -0.135   1.958  11.304  1.00  0.00           H  
HETATM  865  O   HOH B 279       0.294  10.589  -7.946  1.00  0.00           O  
HETATM  866  H1  HOH B 279      -0.410  10.295  -8.524  1.00  0.00           H  
HETATM  867  H2  HOH B 279      -0.147  10.831  -7.132  1.00  0.00           H  
HETATM  868  O   HOH B 280     -14.240   3.415  10.347  1.00  0.00           O  
HETATM  869  H1  HOH B 280     -13.531   3.291  10.978  1.00  0.00           H  
HETATM  870  H2  HOH B 280     -13.804   3.722   9.553  1.00  0.00           H  
HETATM  871  O   HOH B 281      -0.414  -6.085  -1.630  1.00  0.00           O  
HETATM  872  H1  HOH B 281       0.251  -6.735  -1.401  1.00  0.00           H  
HETATM  873  H2  HOH B 281      -0.269  -5.366  -1.016  1.00  0.00           H  
HETATM  874  O   HOH B 282       8.170  13.134   6.551  1.00  0.00           O  
HETATM  875  H1  HOH B 282       8.428  12.250   6.813  1.00  0.00           H  
HETATM  876  H2  HOH B 282       7.315  13.266   6.962  1.00  0.00           H  
HETATM  877  O   HOH B 283      -1.461  11.949  -4.119  1.00  0.00           O  
HETATM  878  H1  HOH B 283      -1.486  11.897  -3.164  1.00  0.00           H  
HETATM  879  H2  HOH B 283      -1.570  11.043  -4.411  1.00  0.00           H  
HETATM  880  O   HOH B 284     -10.742  -2.240  12.014  1.00  0.00           O  
HETATM  881  H1  HOH B 284     -11.670  -2.105  11.823  1.00  0.00           H  
HETATM  882  H2  HOH B 284     -10.509  -1.516  12.594  1.00  0.00           H  
HETATM  883  O   HOH B 285     -11.289   6.515   8.486  1.00  0.00           O  
HETATM  884  H1  HOH B 285     -11.330   7.461   8.628  1.00  0.00           H  
HETATM  885  H2  HOH B 285     -10.974   6.422   7.587  1.00  0.00           H  
HETATM  886  O   HOH B 286       5.684  -3.967   9.447  1.00  0.00           O  
HETATM  887  H1  HOH B 286       5.338  -4.130   8.570  1.00  0.00           H  
HETATM  888  H2  HOH B 286       5.585  -4.802   9.904  1.00  0.00           H  
HETATM  889  O   HOH B 287      -1.224  16.897  -4.693  1.00  0.00           O  
HETATM  890  H1  HOH B 287      -1.037  17.362  -5.509  1.00  0.00           H  
HETATM  891  H2  HOH B 287      -1.101  15.973  -4.910  1.00  0.00           H  
HETATM  892  O   HOH B 288      -0.541   5.809   1.475  1.00  0.00           O  
HETATM  893  H1  HOH B 288      -0.922   6.567   1.919  1.00  0.00           H  
HETATM  894  H2  HOH B 288       0.316   5.696   1.886  1.00  0.00           H  
HETATM  895  O   HOH B 289       6.436  11.565   8.949  1.00  0.00           O  
HETATM  896  H1  HOH B 289       6.326  10.780   9.486  1.00  0.00           H  
HETATM  897  H2  HOH B 289       6.858  12.196   9.530  1.00  0.00           H  
HETATM  898  O   HOH B 290      -6.141  11.018 -14.215  1.00  0.00           O  
HETATM  899  H1  HOH B 290      -5.377  10.643 -14.651  1.00  0.00           H  
HETATM  900  H2  HOH B 290      -5.779  11.515 -13.481  1.00  0.00           H  
HETATM  901  O   HOH B 291      -6.214  21.581  10.113  1.00  0.00           O  
HETATM  902  H1  HOH B 291      -6.400  21.331   9.208  1.00  0.00           H  
HETATM  903  H2  HOH B 291      -5.467  22.176  10.049  1.00  0.00           H  
HETATM  904  O   HOH B 292      -8.646   5.569   9.535  1.00  0.00           O  
HETATM  905  H1  HOH B 292      -9.488   5.890   9.207  1.00  0.00           H  
HETATM  906  H2  HOH B 292      -8.297   6.295  10.051  1.00  0.00           H  
HETATM  907  O   HOH B 293     -15.691   2.562   5.512  1.00  0.00           O  
HETATM  908  H1  HOH B 293     -15.975   1.759   5.948  1.00  0.00           H  
HETATM  909  H2  HOH B 293     -15.877   3.257   6.143  1.00  0.00           H  
HETATM  910  O   HOH B 294      -4.492   3.684   3.896  1.00  0.00           O  
HETATM  911  H1  HOH B 294      -5.106   3.026   3.571  1.00  0.00           H  
HETATM  912  H2  HOH B 294      -4.644   3.709   4.841  1.00  0.00           H  
HETATM  913  O   HOH B 295      -1.470  14.689 -13.808  1.00  0.00           O  
HETATM  914  H1  HOH B 295      -2.340  14.974 -14.087  1.00  0.00           H  
HETATM  915  H2  HOH B 295      -1.008  14.495 -14.623  1.00  0.00           H  
HETATM  916  O   HOH B 296      -5.080   3.721   0.496  1.00  0.00           O  
HETATM  917  H1  HOH B 296      -4.147   3.914   0.402  1.00  0.00           H  
HETATM  918  H2  HOH B 296      -5.111   2.943   1.052  1.00  0.00           H  
HETATM  919  O   HOH B 297     -12.300   0.945  11.185  1.00  0.00           O  
HETATM  920  H1  HOH B 297     -11.501   0.426  11.269  1.00  0.00           H  
HETATM  921  H2  HOH B 297     -12.446   1.009  10.241  1.00  0.00           H  
HETATM  922  O   HOH B 298       3.971   9.503  -1.772  1.00  0.00           O  
HETATM  923  H1  HOH B 298       4.730   9.455  -1.191  1.00  0.00           H  
HETATM  924  H2  HOH B 298       3.437   8.745  -1.533  1.00  0.00           H  
HETATM  925  O   HOH B 299     -14.867   7.934  14.780  1.00  0.00           O  
HETATM  926  H1  HOH B 299     -14.318   8.698  14.598  1.00  0.00           H  
HETATM  927  H2  HOH B 299     -14.909   7.891  15.735  1.00  0.00           H  
HETATM  928  O   HOH B 300      -4.511   6.948  14.025  1.00  0.00           O  
HETATM  929  H1  HOH B 300      -5.151   7.495  13.570  1.00  0.00           H  
HETATM  930  H2  HOH B 300      -3.953   6.601  13.329  1.00  0.00           H  
HETATM  931  O   HOH B 301      12.576  -4.929   2.913  1.00  0.00           O  
HETATM  932  H1  HOH B 301      12.519  -5.853   3.157  1.00  0.00           H  
HETATM  933  H2  HOH B 301      12.522  -4.458   3.745  1.00  0.00           H  
HETATM  934  O   HOH B 302       1.105  10.368   7.771  1.00  0.00           O  
HETATM  935  H1  HOH B 302       0.950  11.291   7.972  1.00  0.00           H  
HETATM  936  H2  HOH B 302       2.006  10.342   7.447  1.00  0.00           H  
HETATM  937  O   HOH B 303      11.073   5.662 -12.998  1.00  0.00           O  
HETATM  938  H1  HOH B 303      11.064   6.237 -12.232  1.00  0.00           H  
HETATM  939  H2  HOH B 303      11.777   5.038 -12.823  1.00  0.00           H  
HETATM  940  O   HOH B 304      -0.023  -2.935 -13.366  1.00  0.00           O  
HETATM  941  H1  HOH B 304       0.535  -3.711 -13.404  1.00  0.00           H  
HETATM  942  H2  HOH B 304      -0.368  -2.844 -14.254  1.00  0.00           H  
HETATM  943  O   HOH B 305     -14.982  -2.828   9.101  1.00  0.00           O  
HETATM  944  H1  HOH B 305     -15.301  -3.705   8.890  1.00  0.00           H  
HETATM  945  H2  HOH B 305     -14.220  -2.707   8.535  1.00  0.00           H  
HETATM  946  O   HOH B 306      -1.964  13.474   2.391  1.00  0.00           O  
HETATM  947  H1  HOH B 306      -2.037  14.279   1.878  1.00  0.00           H  
HETATM  948  H2  HOH B 306      -1.152  13.068   2.086  1.00  0.00           H  
HETATM  949  O   HOH B 307      -5.338   0.932   1.068  1.00  0.00           O  
HETATM  950  H1  HOH B 307      -5.313   0.078   1.500  1.00  0.00           H  
HETATM  951  H2  HOH B 307      -5.716   0.754   0.207  1.00  0.00           H  
HETATM  952  O   HOH B 308       0.053  21.399   6.071  1.00  0.00           O  
HETATM  953  H1  HOH B 308      -0.396  20.701   5.595  1.00  0.00           H  
HETATM  954  H2  HOH B 308      -0.559  21.653   6.760  1.00  0.00           H  
HETATM  955  O   HOH B 309      -0.299  -2.057  11.256  1.00  0.00           O  
HETATM  956  H1  HOH B 309      -0.994  -1.399  11.267  1.00  0.00           H  
HETATM  957  H2  HOH B 309      -0.066  -2.145  10.332  1.00  0.00           H  
HETATM  958  O   HOH B 310       1.780  23.828   7.792  1.00  0.00           O  
HETATM  959  H1  HOH B 310       1.570  23.128   7.174  1.00  0.00           H  
HETATM  960  H2  HOH B 310       1.451  23.511   8.633  1.00  0.00           H  
HETATM  961  O   HOH B 311      -6.479   1.838  13.398  1.00  0.00           O  
HETATM  962  H1  HOH B 311      -7.056   1.931  12.639  1.00  0.00           H  
HETATM  963  H2  HOH B 311      -5.670   2.280  13.141  1.00  0.00           H  
HETATM  964  O   HOH B 312      -7.910   0.851   4.877  1.00  0.00           O  
HETATM  965  H1  HOH B 312      -7.933  -0.105   4.850  1.00  0.00           H  
HETATM  966  H2  HOH B 312      -7.070   1.060   5.287  1.00  0.00           H  
HETATM  967  O   HOH B 313       1.041  23.698  -9.181  1.00  0.00           O  
HETATM  968  H1  HOH B 313       0.893  22.963  -8.585  1.00  0.00           H  
HETATM  969  H2  HOH B 313       0.759  23.374 -10.036  1.00  0.00           H  
HETATM  970  O   HOH B 314      -6.027  20.983  -9.458  1.00  0.00           O  
HETATM  971  H1  HOH B 314      -6.925  21.201  -9.712  1.00  0.00           H  
HETATM  972  H2  HOH B 314      -5.489  21.297 -10.185  1.00  0.00           H  
HETATM  973  O   HOH B 315       2.572  23.150  13.470  1.00  0.00           O  
HETATM  974  H1  HOH B 315       2.085  22.332  13.367  1.00  0.00           H  
HETATM  975  H2  HOH B 315       2.873  23.138  14.379  1.00  0.00           H  
HETATM  976  O   HOH B 316     -14.735  -0.192  -5.218  1.00  0.00           O  
HETATM  977  H1  HOH B 316     -15.209   0.075  -6.006  1.00  0.00           H  
HETATM  978  H2  HOH B 316     -13.937   0.335  -5.227  1.00  0.00           H  
HETATM  979  O   HOH B 317      -4.705  16.661   5.924  1.00  0.00           O  
HETATM  980  H1  HOH B 317      -4.672  15.713   6.047  1.00  0.00           H  
HETATM  981  H2  HOH B 317      -5.336  16.789   5.215  1.00  0.00           H  
HETATM  982  O   HOH B 318      -4.771  19.461  -7.534  1.00  0.00           O  
HETATM  983  H1  HOH B 318      -4.963  19.943  -6.731  1.00  0.00           H  
HETATM  984  H2  HOH B 318      -5.097  20.024  -8.236  1.00  0.00           H  
HETATM  985  O   HOH B 319     -13.182  12.537  -3.883  1.00  0.00           O  
HETATM  986  H1  HOH B 319     -12.674  13.084  -3.285  1.00  0.00           H  
HETATM  987  H2  HOH B 319     -12.802  12.707  -4.745  1.00  0.00           H  
HETATM  988  O   HOH B 320      -1.890   9.286  -9.068  1.00  0.00           O  
HETATM  989  H1  HOH B 320      -1.739   8.348  -9.182  1.00  0.00           H  
HETATM  990  H2  HOH B 320      -2.474   9.524  -9.788  1.00  0.00           H  
HETATM  991  O   HOH B 321     -13.689  -1.569  -2.769  1.00  0.00           O  
HETATM  992  H1  HOH B 321     -14.165  -1.228  -3.526  1.00  0.00           H  
HETATM  993  H2  HOH B 321     -14.013  -1.055  -2.030  1.00  0.00           H  
HETATM  994  O   HOH B 322      -6.135  21.824  -6.243  1.00  0.00           O  
HETATM  995  H1  HOH B 322      -6.435  21.816  -7.151  1.00  0.00           H  
HETATM  996  H2  HOH B 322      -6.710  22.452  -5.806  1.00  0.00           H  
HETATM  997  O   HOH B 323      -4.129  14.142   6.412  1.00  0.00           O  
HETATM  998  H1  HOH B 323      -4.236  13.269   6.035  1.00  0.00           H  
HETATM  999  H2  HOH B 323      -3.515  14.017   7.137  1.00  0.00           H  
HETATM 1000  O   HOH B 324      12.195  19.644  -2.654  1.00  0.00           O  
HETATM 1001  H1  HOH B 324      12.392  20.485  -2.241  1.00  0.00           H  
HETATM 1002  H2  HOH B 324      11.242  19.632  -2.734  1.00  0.00           H  
HETATM 1003  O   HOH B 325      -1.997   0.493 -12.389  1.00  0.00           O  
HETATM 1004  H1  HOH B 325      -2.790   0.956 -12.665  1.00  0.00           H  
HETATM 1005  H2  HOH B 325      -2.306  -0.152 -11.753  1.00  0.00           H  
HETATM 1006  O   HOH B 326     -10.857  23.274   3.385  1.00  0.00           O  
HETATM 1007  H1  HOH B 326     -10.723  23.423   4.321  1.00  0.00           H  
HETATM 1008  H2  HOH B 326     -11.242  24.090   3.065  1.00  0.00           H  
HETATM 1009  O   HOH B 327      -5.351  13.621  -8.749  1.00  0.00           O  
HETATM 1010  H1  HOH B 327      -6.002  13.268  -9.356  1.00  0.00           H  
HETATM 1011  H2  HOH B 327      -5.862  14.132  -8.121  1.00  0.00           H  
HETATM 1012  O   HOH B 328      -2.766  -1.120 -10.195  1.00  0.00           O  
HETATM 1013  H1  HOH B 328      -2.174  -1.129  -9.443  1.00  0.00           H  
HETATM 1014  H2  HOH B 328      -3.459  -1.738  -9.962  1.00  0.00           H  
HETATM 1015  O   HOH B 329     -12.530  18.359   4.509  1.00  0.00           O  
HETATM 1016  H1  HOH B 329     -11.651  17.983   4.464  1.00  0.00           H  
HETATM 1017  H2  HOH B 329     -12.440  19.227   4.116  1.00  0.00           H  
HETATM 1018  O   HOH B 330     -15.819  15.232 -10.160  1.00  0.00           O  
HETATM 1019  H1  HOH B 330     -14.927  14.909 -10.276  1.00  0.00           H  
HETATM 1020  H2  HOH B 330     -16.367  14.591 -10.614  1.00  0.00           H  
HETATM 1021  O   HOH B 331      -0.096  19.636 -10.113  1.00  0.00           O  
HETATM 1022  H1  HOH B 331      -0.216  18.854 -10.653  1.00  0.00           H  
HETATM 1023  H2  HOH B 331      -0.938  19.753  -9.670  1.00  0.00           H  
HETATM 1024  O   HOH B 332      -1.639  14.083  -1.668  1.00  0.00           O  
HETATM 1025  H1  HOH B 332      -1.396  14.970  -1.934  1.00  0.00           H  
HETATM 1026  H2  HOH B 332      -0.812  13.673  -1.414  1.00  0.00           H  
HETATM 1027  O   HOH B 333       1.750  15.226   6.591  1.00  0.00           O  
HETATM 1028  H1  HOH B 333       1.256  15.953   6.969  1.00  0.00           H  
HETATM 1029  H2  HOH B 333       1.348  14.442   6.964  1.00  0.00           H  
HETATM 1030  O   HOH B 334      -3.014  18.727   7.044  1.00  0.00           O  
HETATM 1031  H1  HOH B 334      -3.369  18.008   6.521  1.00  0.00           H  
HETATM 1032  H2  HOH B 334      -2.530  19.263   6.416  1.00  0.00           H  
HETATM 1033  O   HOH B 335     -11.180  16.244   1.726  1.00  0.00           O  
HETATM 1034  H1  HOH B 335     -10.581  16.990   1.757  1.00  0.00           H  
HETATM 1035  H2  HOH B 335     -10.647  15.498   2.002  1.00  0.00           H  
HETATM 1036  O   HOH B 336     -10.059  15.151  -8.094  1.00  0.00           O  
HETATM 1037  H1  HOH B 336      -9.403  15.534  -7.512  1.00  0.00           H  
HETATM 1038  H2  HOH B 336     -10.875  15.189  -7.595  1.00  0.00           H  
HETATM 1039  O   HOH B 337      14.152  15.696  14.997  1.00  0.00           O  
HETATM 1040  H1  HOH B 337      13.457  15.774  15.651  1.00  0.00           H  
HETATM 1041  H2  HOH B 337      14.086  14.795  14.683  1.00  0.00           H  
HETATM 1042  O   HOH B 338       1.628  21.426  -7.119  1.00  0.00           O  
HETATM 1043  H1  HOH B 338       0.782  21.043  -6.889  1.00  0.00           H  
HETATM 1044  H2  HOH B 338       2.015  20.803  -7.734  1.00  0.00           H  
HETATM 1045  O   HOH B 339     -13.547  12.541  -9.335  1.00  0.00           O  
HETATM 1046  H1  HOH B 339     -14.194  12.380  -8.647  1.00  0.00           H  
HETATM 1047  H2  HOH B 339     -12.702  12.406  -8.906  1.00  0.00           H  
HETATM 1048  O   HOH B 340      -1.551  22.536  -7.487  1.00  0.00           O  
HETATM 1049  H1  HOH B 340      -1.101  21.901  -6.931  1.00  0.00           H  
HETATM 1050  H2  HOH B 340      -1.890  22.018  -8.217  1.00  0.00           H  
HETATM 1051  O   HOH B 341       8.462  18.470  -0.753  1.00  0.00           O  
HETATM 1052  H1  HOH B 341       9.040  17.737  -0.961  1.00  0.00           H  
HETATM 1053  H2  HOH B 341       8.692  19.146  -1.391  1.00  0.00           H  
HETATM 1054  O   HOH B 342      -9.361  12.658 -12.479  1.00  0.00           O  
HETATM 1055  H1  HOH B 342      -9.953  13.273 -12.912  1.00  0.00           H  
HETATM 1056  H2  HOH B 342      -9.860  11.843 -12.424  1.00  0.00           H  
HETATM 1057  O   HOH B 343     -10.006  21.142  15.080  1.00  0.00           O  
HETATM 1058  H1  HOH B 343     -10.602  21.305  14.348  1.00  0.00           H  
HETATM 1059  H2  HOH B 343     -10.495  20.563  15.664  1.00  0.00           H  
HETATM 1060  O   HOH B 344       0.579  12.821   6.384  1.00  0.00           O  
HETATM 1061  H1  HOH B 344       0.647  12.110   5.747  1.00  0.00           H  
HETATM 1062  H2  HOH B 344      -0.163  13.344   6.083  1.00  0.00           H  
HETATM 1063  O   HOH B 345      -8.592  16.843 -11.467  1.00  0.00           O  
HETATM 1064  H1  HOH B 345      -8.284  17.606 -11.955  1.00  0.00           H  
HETATM 1065  H2  HOH B 345      -8.211  16.946 -10.595  1.00  0.00           H  
HETATM 1066  O   HOH B 346      -5.481  17.232   2.259  1.00  0.00           O  
HETATM 1067  H1  HOH B 346      -6.229  16.961   2.791  1.00  0.00           H  
HETATM 1068  H2  HOH B 346      -5.343  16.505   1.651  1.00  0.00           H  
HETATM 1069  O   HOH B 347      -0.412  18.855  -0.845  1.00  0.00           O  
HETATM 1070  H1  HOH B 347       0.389  18.965  -1.357  1.00  0.00           H  
HETATM 1071  H2  HOH B 347      -0.776  18.022  -1.145  1.00  0.00           H  
HETATM 1072  O   HOH B 348      -6.690  -0.808  -9.111  1.00  0.00           O  
HETATM 1073  H1  HOH B 348      -7.006  -0.575  -9.984  1.00  0.00           H  
HETATM 1074  H2  HOH B 348      -6.438  -1.728  -9.184  1.00  0.00           H  
HETATM 1075  O   HOH B 349     -11.585  13.901  -2.290  1.00  0.00           O  
HETATM 1076  H1  HOH B 349     -12.013  14.710  -2.013  1.00  0.00           H  
HETATM 1077  H2  HOH B 349     -10.823  13.824  -1.714  1.00  0.00           H  
HETATM 1078  O   HOH B 350     -12.611   9.238 -11.649  1.00  0.00           O  
HETATM 1079  H1  HOH B 350     -12.221   9.896 -12.225  1.00  0.00           H  
HETATM 1080  H2  HOH B 350     -12.057   9.246 -10.868  1.00  0.00           H  
HETATM 1081  O   HOH B 351     -11.678  11.535  -5.930  1.00  0.00           O  
HETATM 1082  H1  HOH B 351     -11.627  11.916  -6.806  1.00  0.00           H  
HETATM 1083  H2  HOH B 351     -12.265  10.786  -6.028  1.00  0.00           H  
HETATM 1084  O   HOH B 352      -4.693  23.117  -0.760  1.00  0.00           O  
HETATM 1085  H1  HOH B 352      -3.897  22.776  -0.352  1.00  0.00           H  
HETATM 1086  H2  HOH B 352      -5.028  23.760  -0.134  1.00  0.00           H  
HETATM 1087  O   HOH B 353      -4.586  23.178 -14.105  1.00  0.00           O  
HETATM 1088  H1  HOH B 353      -4.713  22.855 -14.997  1.00  0.00           H  
HETATM 1089  H2  HOH B 353      -5.131  23.964 -14.055  1.00  0.00           H  
HETATM 1090  O   HOH B 354      -5.694   8.090   3.074  1.00  0.00           O  
HETATM 1091  H1  HOH B 354      -6.151   7.253   2.994  1.00  0.00           H  
HETATM 1092  H2  HOH B 354      -4.920   7.995   2.518  1.00  0.00           H  
HETATM 1093  O   HOH B 355      -9.152  18.621  -7.835  1.00  0.00           O  
HETATM 1094  H1  HOH B 355      -8.543  18.138  -8.393  1.00  0.00           H  
HETATM 1095  H2  HOH B 355      -9.805  18.973  -8.440  1.00  0.00           H  
HETATM 1096  O   HOH B 356     -15.076  11.532 -11.789  1.00  0.00           O  
HETATM 1097  H1  HOH B 356     -14.482  11.587 -11.040  1.00  0.00           H  
HETATM 1098  H2  HOH B 356     -14.551  11.823 -12.534  1.00  0.00           H  
HETATM 1099  O   HOH B 357      -8.944  19.810  -1.842  1.00  0.00           O  
HETATM 1100  H1  HOH B 357      -9.096  20.746  -1.714  1.00  0.00           H  
HETATM 1101  H2  HOH B 357      -7.996  19.708  -1.758  1.00  0.00           H  
HETATM 1102  O   HOH B 358      -5.888  19.259  -3.344  1.00  0.00           O  
HETATM 1103  H1  HOH B 358      -5.796  19.958  -2.696  1.00  0.00           H  
HETATM 1104  H2  HOH B 358      -6.326  19.677  -4.086  1.00  0.00           H  
HETATM 1105  O   HOH B 359      -3.001  -4.194  -5.251  1.00  0.00           O  
HETATM 1106  H1  HOH B 359      -2.223  -4.690  -4.995  1.00  0.00           H  
HETATM 1107  H2  HOH B 359      -3.218  -3.672  -4.479  1.00  0.00           H  
HETATM 1108  O   HOH B 360      -4.951  16.026 -12.914  1.00  0.00           O  
HETATM 1109  H1  HOH B 360      -4.986  15.142 -13.280  1.00  0.00           H  
HETATM 1110  H2  HOH B 360      -5.423  16.567 -13.547  1.00  0.00           H  
HETATM 1111  O   HOH B 361     -15.242   8.497 -12.426  1.00  0.00           O  
HETATM 1112  H1  HOH B 361     -15.871   9.208 -12.307  1.00  0.00           H  
HETATM 1113  H2  HOH B 361     -14.391   8.897 -12.249  1.00  0.00           H  
HETATM 1114  O   HOH B 362      -0.004  17.637  -6.920  1.00  0.00           O  
HETATM 1115  H1  HOH B 362       0.057  17.527  -7.869  1.00  0.00           H  
HETATM 1116  H2  HOH B 362       0.899  17.764  -6.634  1.00  0.00           H  
HETATM 1117  O   HOH B 363      -8.179   9.391   3.368  1.00  0.00           O  
HETATM 1118  H1  HOH B 363      -8.476   9.360   4.277  1.00  0.00           H  
HETATM 1119  H2  HOH B 363      -7.402   8.832   3.349  1.00  0.00           H  
HETATM 1120  O   HOH B 364     -11.492  16.316  -3.954  1.00  0.00           O  
HETATM 1121  H1  HOH B 364     -12.031  16.766  -3.303  1.00  0.00           H  
HETATM 1122  H2  HOH B 364     -10.801  16.943  -4.168  1.00  0.00           H  
HETATM 1123  O   HOH B 365      -4.227  17.013  -3.634  1.00  0.00           O  
HETATM 1124  H1  HOH B 365      -3.943  17.007  -4.548  1.00  0.00           H  
HETATM 1125  H2  HOH B 365      -4.907  17.686  -3.598  1.00  0.00           H  
HETATM 1126  O   HOH B 366     -12.550  16.103  -0.685  1.00  0.00           O  
HETATM 1127  H1  HOH B 366     -12.212  16.859  -1.166  1.00  0.00           H  
HETATM 1128  H2  HOH B 366     -12.039  16.086   0.125  1.00  0.00           H  
HETATM 1129  O   HOH B 367       4.228  -3.214 -13.441  1.00  0.00           O  
HETATM 1130  H1  HOH B 367       4.576  -3.898 -14.014  1.00  0.00           H  
HETATM 1131  H2  HOH B 367       3.367  -3.538 -13.176  1.00  0.00           H  
HETATM 1132  O   HOH B 368      12.320  -3.824   5.292  1.00  0.00           O  
HETATM 1133  H1  HOH B 368      11.518  -4.037   5.770  1.00  0.00           H  
HETATM 1134  H2  HOH B 368      12.572  -2.960   5.617  1.00  0.00           H  
HETATM 1135  O   HOH B 369       3.364  22.656  -5.552  1.00  0.00           O  
HETATM 1136  H1  HOH B 369       2.824  23.044  -4.863  1.00  0.00           H  
HETATM 1137  H2  HOH B 369       2.740  22.416  -6.238  1.00  0.00           H  
HETATM 1138  O   HOH B 370     -14.866  -6.251  10.878  1.00  0.00           O  
HETATM 1139  H1  HOH B 370     -14.081  -6.180  10.335  1.00  0.00           H  
HETATM 1140  H2  HOH B 370     -14.615  -5.857  11.714  1.00  0.00           H  
HETATM 1141  O   HOH B 371     -15.075  10.441   1.058  1.00  0.00           O  
HETATM 1142  H1  HOH B 371     -15.679  10.007   1.661  1.00  0.00           H  
HETATM 1143  H2  HOH B 371     -15.550  11.216   0.759  1.00  0.00           H  
HETATM 1144  O   HOH B 372      -9.118  17.932  -4.874  1.00  0.00           O  
HETATM 1145  H1  HOH B 372      -9.018  18.840  -4.589  1.00  0.00           H  
HETATM 1146  H2  HOH B 372      -8.988  17.962  -5.822  1.00  0.00           H  
HETATM 1147  O   HOH B 373      -5.424  -4.802   0.863  1.00  0.00           O  
HETATM 1148  H1  HOH B 373      -5.258  -4.774   1.806  1.00  0.00           H  
HETATM 1149  H2  HOH B 373      -5.149  -3.942   0.546  1.00  0.00           H  
HETATM 1150  O   HOH B 374      -4.548  12.974  10.481  1.00  0.00           O  
HETATM 1151  H1  HOH B 374      -3.817  13.085   9.873  1.00  0.00           H  
HETATM 1152  H2  HOH B 374      -4.377  13.606  11.179  1.00  0.00           H  
HETATM 1153  O   HOH B 375     -12.527  13.127   3.342  1.00  0.00           O  
HETATM 1154  H1  HOH B 375     -13.415  13.320   3.641  1.00  0.00           H  
HETATM 1155  H2  HOH B 375     -11.963  13.431   4.052  1.00  0.00           H  
HETATM 1156  O   HOH B 376      10.480   2.275  -0.152  1.00  0.00           O  
HETATM 1157  H1  HOH B 376      10.075   3.142  -0.132  1.00  0.00           H  
HETATM 1158  H2  HOH B 376       9.742   1.665  -0.159  1.00  0.00           H  
HETATM 1159  O   HOH B 377     -12.752  15.700  -6.679  1.00  0.00           O  
HETATM 1160  H1  HOH B 377     -12.438  16.457  -6.183  1.00  0.00           H  
HETATM 1161  H2  HOH B 377     -13.705  15.777  -6.658  1.00  0.00           H  
HETATM 1162  O   HOH B 378      -0.420  17.008   5.150  1.00  0.00           O  
HETATM 1163  H1  HOH B 378       0.149  16.866   4.394  1.00  0.00           H  
HETATM 1164  H2  HOH B 378      -0.856  16.167   5.284  1.00  0.00           H  
HETATM 1165  O   HOH B 379      -8.795  15.204  -5.582  1.00  0.00           O  
HETATM 1166  H1  HOH B 379      -8.594  15.966  -5.038  1.00  0.00           H  
HETATM 1167  H2  HOH B 379      -9.308  14.631  -5.012  1.00  0.00           H  
HETATM 1168  O   HOH B 380      -3.373  19.774  14.375  1.00  0.00           O  
HETATM 1169  H1  HOH B 380      -3.698  19.730  15.274  1.00  0.00           H  
HETATM 1170  H2  HOH B 380      -4.156  19.916  13.843  1.00  0.00           H  
HETATM 1171  O   HOH B 381      -3.791  22.641  -5.155  1.00  0.00           O  
HETATM 1172  H1  HOH B 381      -4.630  22.293  -5.461  1.00  0.00           H  
HETATM 1173  H2  HOH B 381      -3.336  22.907  -5.954  1.00  0.00           H  
HETATM 1174  O   HOH B 382      -4.588  19.849   1.667  1.00  0.00           O  
HETATM 1175  H1  HOH B 382      -3.963  19.779   0.945  1.00  0.00           H  
HETATM 1176  H2  HOH B 382      -4.588  18.980   2.070  1.00  0.00           H  
HETATM 1177  O   HOH B 383      -4.992  12.226 -12.095  1.00  0.00           O  
HETATM 1178  H1  HOH B 383      -5.185  13.158 -11.990  1.00  0.00           H  
HETATM 1179  H2  HOH B 383      -4.295  12.053 -11.460  1.00  0.00           H  
HETATM 1180  O   HOH B 384      -2.213  -5.803 -13.012  1.00  0.00           O  
HETATM 1181  H1  HOH B 384      -2.994  -6.026 -13.518  1.00  0.00           H  
HETATM 1182  H2  HOH B 384      -2.208  -4.846 -12.986  1.00  0.00           H  
HETATM 1183  O   HOH B 385     -12.683  -5.663 -10.285  1.00  0.00           O  
HETATM 1184  H1  HOH B 385     -11.729  -5.596 -10.291  1.00  0.00           H  
HETATM 1185  H2  HOH B 385     -12.979  -4.838  -9.901  1.00  0.00           H  
HETATM 1186  O   HOH B 386      -6.436  15.209  -6.885  1.00  0.00           O  
HETATM 1187  H1  HOH B 386      -7.040  15.236  -6.143  1.00  0.00           H  
HETATM 1188  H2  HOH B 386      -5.646  15.647  -6.567  1.00  0.00           H  
HETATM 1189  O   HOH B 387      12.998  17.667  -4.397  1.00  0.00           O  
HETATM 1190  H1  HOH B 387      12.275  17.044  -4.487  1.00  0.00           H  
HETATM 1191  H2  HOH B 387      12.689  18.301  -3.750  1.00  0.00           H  
HETATM 1192  O   HOH B 388      -6.051   9.630   6.935  1.00  0.00           O  
HETATM 1193  H1  HOH B 388      -6.961   9.905   7.043  1.00  0.00           H  
HETATM 1194  H2  HOH B 388      -6.108   8.721   6.641  1.00  0.00           H  
HETATM 1195  O   HOH B 389      -7.863  15.076  -0.199  1.00  0.00           O  
HETATM 1196  H1  HOH B 389      -6.965  15.086   0.132  1.00  0.00           H  
HETATM 1197  H2  HOH B 389      -7.879  15.756  -0.872  1.00  0.00           H  
HETATM 1198  O   HOH B 390       9.607  18.925  -6.276  1.00  0.00           O  
HETATM 1199  H1  HOH B 390       8.720  19.173  -6.535  1.00  0.00           H  
HETATM 1200  H2  HOH B 390      10.044  18.704  -7.099  1.00  0.00           H  
HETATM 1201  O   HOH B 391       8.619  14.582   4.165  1.00  0.00           O  
HETATM 1202  H1  HOH B 391       9.463  14.846   3.798  1.00  0.00           H  
HETATM 1203  H2  HOH B 391       8.845  13.990   4.883  1.00  0.00           H  
HETATM 1204  O   HOH B 392      -7.616  13.479  10.404  1.00  0.00           O  
HETATM 1205  H1  HOH B 392      -7.809  12.939  11.171  1.00  0.00           H  
HETATM 1206  H2  HOH B 392      -6.662  13.478  10.344  1.00  0.00           H  
HETATM 1207  O   HOH B 393      -2.906  -4.941  -2.324  1.00  0.00           O  
HETATM 1208  H1  HOH B 393      -2.283  -5.641  -2.127  1.00  0.00           H  
HETATM 1209  H2  HOH B 393      -3.750  -5.282  -2.029  1.00  0.00           H  
HETATM 1210  O   HOH B 394      13.986  20.650  -5.910  1.00  0.00           O  
HETATM 1211  H1  HOH B 394      13.380  19.952  -6.163  1.00  0.00           H  
HETATM 1212  H2  HOH B 394      14.574  20.238  -5.278  1.00  0.00           H  
HETATM 1213  O   HOH B 395      -2.583  19.775  -9.295  1.00  0.00           O  
HETATM 1214  H1  HOH B 395      -2.779  19.609  -8.373  1.00  0.00           H  
HETATM 1215  H2  HOH B 395      -3.344  19.438  -9.767  1.00  0.00           H  
HETATM 1216  O   HOH B 396      -1.889  16.950  -2.108  1.00  0.00           O  
HETATM 1217  H1  HOH B 396      -2.796  16.872  -2.406  1.00  0.00           H  
HETATM 1218  H2  HOH B 396      -1.382  17.066  -2.911  1.00  0.00           H  
HETATM 1219  O   HOH B 397      -7.891  16.955   9.741  1.00  0.00           O  
HETATM 1220  H1  HOH B 397      -7.226  16.455   9.268  1.00  0.00           H  
HETATM 1221  H2  HOH B 397      -7.902  17.809   9.307  1.00  0.00           H  
HETATM 1222  O   HOH B 398      -8.657  -4.061   4.938  1.00  0.00           O  
HETATM 1223  H1  HOH B 398      -8.105  -4.827   4.781  1.00  0.00           H  
HETATM 1224  H2  HOH B 398      -9.408  -4.402   5.425  1.00  0.00           H  
HETATM 1225  O   HOH B 399       0.809   6.037 -13.662  1.00  0.00           O  
HETATM 1226  H1  HOH B 399       0.287   6.792 -13.935  1.00  0.00           H  
HETATM 1227  H2  HOH B 399       0.375   5.719 -12.870  1.00  0.00           H  
HETATM 1228  O   HOH B 400      -4.413   9.618   9.085  1.00  0.00           O  
HETATM 1229  H1  HOH B 400      -3.769  10.143   8.609  1.00  0.00           H  
HETATM 1230  H2  HOH B 400      -5.072   9.392   8.428  1.00  0.00           H  
HETATM 1231  O   HOH B 401      -1.356   6.606  -8.987  1.00  0.00           O  
HETATM 1232  H1  HOH B 401      -1.484   6.428  -8.055  1.00  0.00           H  
HETATM 1233  H2  HOH B 401      -2.239   6.595  -9.357  1.00  0.00           H  
HETATM 1234  O   HOH B 402      -4.961  13.504  -4.922  1.00  0.00           O  
HETATM 1235  H1  HOH B 402      -5.753  13.561  -4.388  1.00  0.00           H  
HETATM 1236  H2  HOH B 402      -4.247  13.687  -4.311  1.00  0.00           H  
HETATM 1237  O   HOH B 403       3.169   8.452  -9.253  1.00  0.00           O  
HETATM 1238  H1  HOH B 403       3.322   9.295  -8.827  1.00  0.00           H  
HETATM 1239  H2  HOH B 403       2.965   7.854  -8.534  1.00  0.00           H  
HETATM 1240  O   HOH B 404      -9.088  22.227  -0.626  1.00  0.00           O  
HETATM 1241  H1  HOH B 404      -8.497  22.960  -0.452  1.00  0.00           H  
HETATM 1242  H2  HOH B 404      -9.893  22.452  -0.160  1.00  0.00           H  
HETATM 1243  O   HOH B 405      -6.088  16.355  11.821  1.00  0.00           O  
HETATM 1244  H1  HOH B 405      -6.574  16.393  10.997  1.00  0.00           H  
HETATM 1245  H2  HOH B 405      -6.124  17.248  12.163  1.00  0.00           H  
HETATM 1246  O   HOH B 406      11.495  -5.936  -2.026  1.00  0.00           O  
HETATM 1247  H1  HOH B 406      11.653  -6.573  -1.329  1.00  0.00           H  
HETATM 1248  H2  HOH B 406      12.080  -5.206  -1.820  1.00  0.00           H  
HETATM 1249  O   HOH B 407      -3.744  12.103  -7.122  1.00  0.00           O  
HETATM 1250  H1  HOH B 407      -4.112  12.331  -6.268  1.00  0.00           H  
HETATM 1251  H2  HOH B 407      -4.292  12.572  -7.752  1.00  0.00           H  
HETATM 1252  O   HOH B 408       8.806  13.329  -2.374  1.00  0.00           O  
HETATM 1253  H1  HOH B 408       9.047  12.620  -1.779  1.00  0.00           H  
HETATM 1254  H2  HOH B 408       8.334  12.895  -3.085  1.00  0.00           H  
HETATM 1255  O   HOH B 409     -14.404  23.465   1.034  1.00  0.00           O  
HETATM 1256  H1  HOH B 409     -14.425  24.416   1.145  1.00  0.00           H  
HETATM 1257  H2  HOH B 409     -13.572  23.294   0.591  1.00  0.00           H  
HETATM 1258  O   HOH B 410      -9.024  14.296   3.031  1.00  0.00           O  
HETATM 1259  H1  HOH B 410      -8.406  13.599   2.812  1.00  0.00           H  
HETATM 1260  H2  HOH B 410      -9.582  13.918   3.711  1.00  0.00           H  
HETATM 1261  O   HOH B 411       9.363   8.620 -13.506  1.00  0.00           O  
HETATM 1262  H1  HOH B 411       9.460   7.840 -14.053  1.00  0.00           H  
HETATM 1263  H2  HOH B 411       8.580   9.055 -13.847  1.00  0.00           H  
HETATM 1264  O   HOH B 412       3.011  21.364 -11.510  1.00  0.00           O  
HETATM 1265  H1  HOH B 412       3.870  21.082 -11.197  1.00  0.00           H  
HETATM 1266  H2  HOH B 412       2.396  21.031 -10.857  1.00  0.00           H  
HETATM 1267  O   HOH B 413      -7.499  -2.068 -12.999  1.00  0.00           O  
HETATM 1268  H1  HOH B 413      -7.409  -1.425 -12.296  1.00  0.00           H  
HETATM 1269  H2  HOH B 413      -8.320  -2.522 -12.805  1.00  0.00           H  
HETATM 1270  O   HOH B 414      -4.655  22.517 -11.390  1.00  0.00           O  
HETATM 1271  H1  HOH B 414      -4.646  23.348 -10.914  1.00  0.00           H  
HETATM 1272  H2  HOH B 414      -4.252  22.720 -12.235  1.00  0.00           H  
HETATM 1273  O   HOH B 415      -9.724  17.260   5.241  1.00  0.00           O  
HETATM 1274  H1  HOH B 415      -9.530  17.043   4.329  1.00  0.00           H  
HETATM 1275  H2  HOH B 415      -8.897  17.596   5.589  1.00  0.00           H  
HETATM 1276  O   HOH B 416      -5.646  22.188  -2.897  1.00  0.00           O  
HETATM 1277  H1  HOH B 416      -4.849  22.050  -3.409  1.00  0.00           H  
HETATM 1278  H2  HOH B 416      -5.335  22.358  -2.008  1.00  0.00           H  
HETATM 1279  O   HOH B 417       1.531  16.118  12.567  1.00  0.00           O  
HETATM 1280  H1  HOH B 417       1.782  16.627  13.338  1.00  0.00           H  
HETATM 1281  H2  HOH B 417       2.264  16.225  11.960  1.00  0.00           H  
HETATM 1282  O   HOH B 418     -14.176  22.204  -7.277  1.00  0.00           O  
HETATM 1283  H1  HOH B 418     -13.507  21.695  -7.733  1.00  0.00           H  
HETATM 1284  H2  HOH B 418     -14.961  21.658  -7.315  1.00  0.00           H  
HETATM 1285  O   HOH B 419      10.067  16.515  -1.655  1.00  0.00           O  
HETATM 1286  H1  HOH B 419       9.870  16.498  -2.592  1.00  0.00           H  
HETATM 1287  H2  HOH B 419      10.225  15.600  -1.425  1.00  0.00           H  
HETATM 1288  O   HOH B 420       3.453  20.431  -0.827  1.00  0.00           O  
HETATM 1289  H1  HOH B 420       3.754  20.629   0.060  1.00  0.00           H  
HETATM 1290  H2  HOH B 420       3.505  19.477  -0.891  1.00  0.00           H  
HETATM 1291  O   HOH B 421     -12.503  18.463  -5.793  1.00  0.00           O  
HETATM 1292  H1  HOH B 421     -12.101  19.299  -5.558  1.00  0.00           H  
HETATM 1293  H2  HOH B 421     -13.339  18.703  -6.194  1.00  0.00           H  
HETATM 1294  O   HOH B 422     -14.444  20.509 -14.463  1.00  0.00           O  
HETATM 1295  H1  HOH B 422     -13.668  20.822 -14.928  1.00  0.00           H  
HETATM 1296  H2  HOH B 422     -14.622  19.650 -14.845  1.00  0.00           H  
HETATM 1297  O   HOH B 423      13.752  21.622   0.464  1.00  0.00           O  
HETATM 1298  H1  HOH B 423      14.248  20.888   0.100  1.00  0.00           H  
HETATM 1299  H2  HOH B 423      14.407  22.301   0.622  1.00  0.00           H  
HETATM 1300  O   HOH B 424       6.509   8.384  -6.171  1.00  0.00           O  
HETATM 1301  H1  HOH B 424       5.882   8.420  -5.448  1.00  0.00           H  
HETATM 1302  H2  HOH B 424       7.281   8.846  -5.843  1.00  0.00           H  
HETATM 1303  O   HOH B 425     -14.345  12.814  -1.253  1.00  0.00           O  
HETATM 1304  H1  HOH B 425     -15.035  13.199  -1.793  1.00  0.00           H  
HETATM 1305  H2  HOH B 425     -13.852  12.257  -1.856  1.00  0.00           H  
HETATM 1306  O   HOH B 426     -11.912  20.621   3.287  1.00  0.00           O  
HETATM 1307  H1  HOH B 426     -12.095  20.574   2.349  1.00  0.00           H  
HETATM 1308  H2  HOH B 426     -11.404  21.426   3.392  1.00  0.00           H  
HETATM 1309  O   HOH B 427      -2.577  15.806   0.753  1.00  0.00           O  
HETATM 1310  H1  HOH B 427      -3.529  15.713   0.778  1.00  0.00           H  
HETATM 1311  H2  HOH B 427      -2.337  15.580  -0.145  1.00  0.00           H  
HETATM 1312  O   HOH B 428      -2.901  15.120  -8.495  1.00  0.00           O  
HETATM 1313  H1  HOH B 428      -2.371  15.560  -9.160  1.00  0.00           H  
HETATM 1314  H2  HOH B 428      -3.454  14.515  -8.990  1.00  0.00           H  
HETATM 1315  O   HOH B 429     -12.416  -0.065 -12.954  1.00  0.00           O  
HETATM 1316  H1  HOH B 429     -11.854   0.602 -13.349  1.00  0.00           H  
HETATM 1317  H2  HOH B 429     -11.881  -0.447 -12.258  1.00  0.00           H  
HETATM 1318  O   HOH B 430       1.155  17.352 -14.760  1.00  0.00           O  
HETATM 1319  H1  HOH B 430       1.610  18.122 -14.419  1.00  0.00           H  
HETATM 1320  H2  HOH B 430       0.284  17.672 -14.996  1.00  0.00           H  
HETATM 1321  O   HOH B 431      -8.662  16.229  13.254  1.00  0.00           O  
HETATM 1322  H1  HOH B 431      -9.249  16.119  12.506  1.00  0.00           H  
HETATM 1323  H2  HOH B 431      -7.784  16.154  12.881  1.00  0.00           H  
HETATM 1324  O   HOH B 432       2.402   6.352  -7.423  1.00  0.00           O  
HETATM 1325  H1  HOH B 432       1.850   5.724  -7.889  1.00  0.00           H  
HETATM 1326  H2  HOH B 432       1.802   6.804  -6.830  1.00  0.00           H  
HETATM 1327  O   HOH B 433     -15.720  -2.687  -9.022  1.00  0.00           O  
HETATM 1328  H1  HOH B 433     -15.865  -3.601  -9.264  1.00  0.00           H  
HETATM 1329  H2  HOH B 433     -15.784  -2.679  -8.067  1.00  0.00           H  
HETATM 1330  O   HOH B 434      -0.517  14.607  13.275  1.00  0.00           O  
HETATM 1331  H1  HOH B 434      -1.149  15.283  13.033  1.00  0.00           H  
HETATM 1332  H2  HOH B 434       0.323  14.938  12.955  1.00  0.00           H  
HETATM 1333  O   HOH B 435       4.047  -5.955  11.456  1.00  0.00           O  
HETATM 1334  H1  HOH B 435       3.449  -6.193  12.165  1.00  0.00           H  
HETATM 1335  H2  HOH B 435       4.439  -5.129  11.739  1.00  0.00           H  
HETATM 1336  O   HOH B 436      -7.161  -1.310  11.360  1.00  0.00           O  
HETATM 1337  H1  HOH B 436      -7.291  -1.411  12.303  1.00  0.00           H  
HETATM 1338  H2  HOH B 436      -7.890  -0.759  11.074  1.00  0.00           H  
HETATM 1339  O   HOH B 437     -10.802  -5.246  12.758  1.00  0.00           O  
HETATM 1340  H1  HOH B 437     -10.620  -4.437  12.281  1.00  0.00           H  
HETATM 1341  H2  HOH B 437     -10.934  -5.903  12.074  1.00  0.00           H  
HETATM 1342  O   HOH B 438      -3.241  15.803   9.668  1.00  0.00           O  
HETATM 1343  H1  HOH B 438      -3.144  15.524  10.579  1.00  0.00           H  
HETATM 1344  H2  HOH B 438      -2.717  15.177   9.168  1.00  0.00           H  
HETATM 1345  O   HOH B 439     -11.109  20.184 -12.778  1.00  0.00           O  
HETATM 1346  H1  HOH B 439     -11.026  19.463 -12.154  1.00  0.00           H  
HETATM 1347  H2  HOH B 439     -11.929  20.615 -12.540  1.00  0.00           H  
HETATM 1348  O   HOH B 440      -6.582  20.217  -0.156  1.00  0.00           O  
HETATM 1349  H1  HOH B 440      -6.126  20.011   0.660  1.00  0.00           H  
HETATM 1350  H2  HOH B 440      -6.748  21.159  -0.107  1.00  0.00           H  
HETATM 1351  O   HOH B 441       7.515  23.108   2.112  1.00  0.00           O  
HETATM 1352  H1  HOH B 441       7.451  22.153   2.127  1.00  0.00           H  
HETATM 1353  H2  HOH B 441       7.138  23.360   1.270  1.00  0.00           H  
HETATM 1354  O   HOH B 442       0.399  17.203   7.599  1.00  0.00           O  
HETATM 1355  H1  HOH B 442       0.048  17.307   6.715  1.00  0.00           H  
HETATM 1356  H2  HOH B 442      -0.361  17.310   8.173  1.00  0.00           H  
HETATM 1357  O   HOH B 443      -8.863   9.749   5.875  1.00  0.00           O  
HETATM 1358  H1  HOH B 443      -9.436   9.491   6.597  1.00  0.00           H  
HETATM 1359  H2  HOH B 443      -8.863  10.706   5.899  1.00  0.00           H  
HETATM 1360  O   HOH B 444       0.554  21.685   1.181  1.00  0.00           O  
HETATM 1361  H1  HOH B 444       0.936  22.207   1.885  1.00  0.00           H  
HETATM 1362  H2  HOH B 444       1.125  21.842   0.428  1.00  0.00           H  
HETATM 1363  O   HOH B 445      -1.715  17.913   9.225  1.00  0.00           O  
HETATM 1364  H1  HOH B 445      -2.226  17.132   9.435  1.00  0.00           H  
HETATM 1365  H2  HOH B 445      -2.275  18.414   8.632  1.00  0.00           H  
HETATM 1366  O   HOH B 446      -2.319  10.751   7.487  1.00  0.00           O  
HETATM 1367  H1  HOH B 446      -1.756  10.141   7.964  1.00  0.00           H  
HETATM 1368  H2  HOH B 446      -2.428  10.352   6.624  1.00  0.00           H  
HETATM 1369  O   HOH B 447      -2.374  13.234   8.665  1.00  0.00           O  
HETATM 1370  H1  HOH B 447      -2.255  12.425   8.167  1.00  0.00           H  
HETATM 1371  H2  HOH B 447      -1.662  13.231   9.303  1.00  0.00           H  
HETATM 1372  O   HOH B 448     -10.339  14.618 -14.225  1.00  0.00           O  
HETATM 1373  H1  HOH B 448     -11.244  14.657 -14.535  1.00  0.00           H  
HETATM 1374  H2  HOH B 448      -9.988  15.491 -14.399  1.00  0.00           H  
HETATM 1375  O   HOH B 449     -11.937  17.487  13.045  1.00  0.00           O  
HETATM 1376  H1  HOH B 449     -12.082  16.551  12.905  1.00  0.00           H  
HETATM 1377  H2  HOH B 449     -11.250  17.527  13.710  1.00  0.00           H  
HETATM 1378  O   HOH B 450       5.242  20.951  11.419  1.00  0.00           O  
HETATM 1379  H1  HOH B 450       4.895  21.093  10.539  1.00  0.00           H  
HETATM 1380  H2  HOH B 450       5.493  21.824  11.722  1.00  0.00           H  
HETATM 1381  O   HOH B 451      -1.159  19.538   4.784  1.00  0.00           O  
HETATM 1382  H1  HOH B 451      -1.029  19.548   3.835  1.00  0.00           H  
HETATM 1383  H2  HOH B 451      -1.220  18.610   5.008  1.00  0.00           H  
HETATM 1384  O   HOH B 452      -4.199  23.242  10.264  1.00  0.00           O  
HETATM 1385  H1  HOH B 452      -4.338  24.030  10.790  1.00  0.00           H  
HETATM 1386  H2  HOH B 452      -3.263  23.059  10.347  1.00  0.00           H  
HETATM 1387  O   HOH B 453     -10.230  19.286   7.208  1.00  0.00           O  
HETATM 1388  H1  HOH B 453      -9.723  19.681   6.499  1.00  0.00           H  
HETATM 1389  H2  HOH B 453     -10.591  18.485   6.828  1.00  0.00           H  
HETATM 1390  O   HOH B 454      -7.397  -3.692  10.070  1.00  0.00           O  
HETATM 1391  H1  HOH B 454      -7.765  -4.434  10.549  1.00  0.00           H  
HETATM 1392  H2  HOH B 454      -7.388  -2.977  10.706  1.00  0.00           H  
HETATM 1393  O   HOH B 455     -12.287  14.727  13.072  1.00  0.00           O  
HETATM 1394  H1  HOH B 455     -13.162  14.614  12.699  1.00  0.00           H  
HETATM 1395  H2  HOH B 455     -11.693  14.415  12.391  1.00  0.00           H  
HETATM 1396  O   HOH B 456       8.664  10.755   7.530  1.00  0.00           O  
HETATM 1397  H1  HOH B 456       9.264  10.061   7.803  1.00  0.00           H  
HETATM 1398  H2  HOH B 456       7.835  10.541   7.959  1.00  0.00           H  
HETATM 1399  O   HOH B 457      -4.159  13.833  14.914  1.00  0.00           O  
HETATM 1400  H1  HOH B 457      -5.047  13.653  14.605  1.00  0.00           H  
HETATM 1401  H2  HOH B 457      -3.848  12.995  15.254  1.00  0.00           H  
HETATM 1402  O   HOH B 458      -5.220  14.829   0.889  1.00  0.00           O  
HETATM 1403  H1  HOH B 458      -4.806  14.080   1.317  1.00  0.00           H  
HETATM 1404  H2  HOH B 458      -4.968  14.750  -0.031  1.00  0.00           H  
HETATM 1405  O   HOH B 459      -8.056  11.361  12.107  1.00  0.00           O  
HETATM 1406  H1  HOH B 459      -7.906  11.847  12.918  1.00  0.00           H  
HETATM 1407  H2  HOH B 459      -7.186  11.067  11.838  1.00  0.00           H  
HETATM 1408  O   HOH B 460      -1.163  21.355  14.595  1.00  0.00           O  
HETATM 1409  H1  HOH B 460      -2.061  21.115  14.822  1.00  0.00           H  
HETATM 1410  H2  HOH B 460      -1.254  21.947  13.848  1.00  0.00           H  
HETATM 1411  O   HOH B 461      -1.255  22.558   8.651  1.00  0.00           O  
HETATM 1412  H1  HOH B 461      -0.708  22.117   9.302  1.00  0.00           H  
HETATM 1413  H2  HOH B 461      -1.208  23.484   8.886  1.00  0.00           H  
HETATM 1414  O   HOH B 462      -7.845  19.367  14.250  1.00  0.00           O  
HETATM 1415  H1  HOH B 462      -8.510  19.752  14.821  1.00  0.00           H  
HETATM 1416  H2  HOH B 462      -8.288  19.250  13.410  1.00  0.00           H  
HETATM 1417  O   HOH B 463       1.379  19.594   9.371  1.00  0.00           O  
HETATM 1418  H1  HOH B 463       2.134  19.511   8.790  1.00  0.00           H  
HETATM 1419  H2  HOH B 463       0.787  18.894   9.096  1.00  0.00           H  
HETATM 1420  O   HOH B 464       0.526  18.782   1.664  1.00  0.00           O  
HETATM 1421  H1  HOH B 464       0.124  18.733   0.797  1.00  0.00           H  
HETATM 1422  H2  HOH B 464       0.837  19.684   1.734  1.00  0.00           H  
HETATM 1423  O   HOH B 465     -15.960  19.446   8.096  1.00  0.00           O  
HETATM 1424  H1  HOH B 465     -16.072  18.650   8.615  1.00  0.00           H  
HETATM 1425  H2  HOH B 465     -15.019  19.486   7.919  1.00  0.00           H  
HETATM 1426  O   HOH B 466      -7.124  19.040 -12.075  1.00  0.00           O  
HETATM 1427  H1  HOH B 466      -6.404  19.110 -12.701  1.00  0.00           H  
HETATM 1428  H2  HOH B 466      -7.564  19.889 -12.120  1.00  0.00           H  
HETATM 1429  O   HOH B 467      10.914  -2.581   7.868  1.00  0.00           O  
HETATM 1430  H1  HOH B 467      10.916  -3.409   8.348  1.00  0.00           H  
HETATM 1431  H2  HOH B 467      11.498  -2.012   8.368  1.00  0.00           H  
HETATM 1432  O   HOH B 468     -10.372  10.782  10.600  1.00  0.00           O  
HETATM 1433  H1  HOH B 468     -10.480   9.875  10.888  1.00  0.00           H  
HETATM 1434  H2  HOH B 468      -9.514  11.039  10.938  1.00  0.00           H  
HETATM 1435  O   HOH B 469      -5.938  -2.692   6.965  1.00  0.00           O  
HETATM 1436  H1  HOH B 469      -6.742  -2.785   7.476  1.00  0.00           H  
HETATM 1437  H2  HOH B 469      -5.348  -3.356   7.321  1.00  0.00           H  
HETATM 1438  O   HOH B 470      -4.519  22.706  13.039  1.00  0.00           O  
HETATM 1439  H1  HOH B 470      -5.470  22.700  12.921  1.00  0.00           H  
HETATM 1440  H2  HOH B 470      -4.166  22.551  12.163  1.00  0.00           H  
HETATM 1441  O   HOH B 471      -7.373   6.411  -2.084  1.00  0.00           O  
HETATM 1442  H1  HOH B 471      -7.099   6.965  -2.814  1.00  0.00           H  
HETATM 1443  H2  HOH B 471      -6.608   5.867  -1.895  1.00  0.00           H  
HETATM 1444  O   HOH B 472     -10.988  15.760 -10.366  1.00  0.00           O  
HETATM 1445  H1  HOH B 472     -10.373  16.091 -11.021  1.00  0.00           H  
HETATM 1446  H2  HOH B 472     -10.469  15.689  -9.564  1.00  0.00           H  
HETATM 1447  O   HOH B 473     -14.673  17.622 -12.577  1.00  0.00           O  
HETATM 1448  H1  HOH B 473     -14.153  17.126 -13.209  1.00  0.00           H  
HETATM 1449  H2  HOH B 473     -14.235  17.476 -11.739  1.00  0.00           H  
HETATM 1450  O   HOH B 474     -14.581  14.675   7.467  1.00  0.00           O  
HETATM 1451  H1  HOH B 474     -14.331  14.007   6.829  1.00  0.00           H  
HETATM 1452  H2  HOH B 474     -13.895  15.339   7.401  1.00  0.00           H  
HETATM 1453  O   HOH B 475      -8.444  19.956   5.198  1.00  0.00           O  
HETATM 1454  H1  HOH B 475      -8.432  20.403   4.352  1.00  0.00           H  
HETATM 1455  H2  HOH B 475      -7.615  20.201   5.610  1.00  0.00           H  
HETATM 1456  O   HOH B 476      -5.012  -4.055  13.270  1.00  0.00           O  
HETATM 1457  H1  HOH B 476      -5.892  -4.254  12.950  1.00  0.00           H  
HETATM 1458  H2  HOH B 476      -5.136  -3.836  14.193  1.00  0.00           H  
HETATM 1459  O   HOH B 477      -3.697  14.848  12.313  1.00  0.00           O  
HETATM 1460  H1  HOH B 477      -4.503  15.343  12.169  1.00  0.00           H  
HETATM 1461  H2  HOH B 477      -3.418  15.094  13.195  1.00  0.00           H  
HETATM 1462  O   HOH B 478       5.789  19.612   4.389  1.00  0.00           O  
HETATM 1463  H1  HOH B 478       6.027  19.243   3.539  1.00  0.00           H  
HETATM 1464  H2  HOH B 478       5.280  18.921   4.816  1.00  0.00           H  
HETATM 1465  O   HOH B 479     -13.947  19.797  11.579  1.00  0.00           O  
HETATM 1466  H1  HOH B 479     -14.828  20.135  11.417  1.00  0.00           H  
HETATM 1467  H2  HOH B 479     -14.047  19.221  12.337  1.00  0.00           H  
HETATM 1468  O   HOH B 480      10.644  17.164 -10.969  1.00  0.00           O  
HETATM 1469  H1  HOH B 480      11.410  17.050 -11.530  1.00  0.00           H  
HETATM 1470  H2  HOH B 480      10.296  18.022 -11.210  1.00  0.00           H  
HETATM 1471  O   HOH B 481      -3.750  22.091   7.293  1.00  0.00           O  
HETATM 1472  H1  HOH B 481      -2.994  22.102   7.880  1.00  0.00           H  
HETATM 1473  H2  HOH B 481      -3.943  23.015   7.133  1.00  0.00           H  
HETATM 1474  O   HOH B 482      -8.952  23.413   9.543  1.00  0.00           O  
HETATM 1475  H1  HOH B 482      -8.452  22.879  10.160  1.00  0.00           H  
HETATM 1476  H2  HOH B 482      -8.320  23.654   8.866  1.00  0.00           H  
HETATM 1477  O   HOH B 483       0.022  -4.142   6.840  1.00  0.00           O  
HETATM 1478  H1  HOH B 483      -0.342  -4.290   7.713  1.00  0.00           H  
HETATM 1479  H2  HOH B 483       0.926  -4.450   6.902  1.00  0.00           H  
HETATM 1480  O   HOH B 484      -6.963  15.425   4.998  1.00  0.00           O  
HETATM 1481  H1  HOH B 484      -7.626  15.345   4.313  1.00  0.00           H  
HETATM 1482  H2  HOH B 484      -6.871  14.539   5.349  1.00  0.00           H  
HETATM 1483  O   HOH B 485       3.483  13.153   5.478  1.00  0.00           O  
HETATM 1484  H1  HOH B 485       3.172  12.866   4.620  1.00  0.00           H  
HETATM 1485  H2  HOH B 485       2.687  13.342   5.973  1.00  0.00           H  
HETATM 1486  O   HOH B 486      -1.322  -2.889  13.878  1.00  0.00           O  
HETATM 1487  H1  HOH B 486      -1.685  -3.758  13.702  1.00  0.00           H  
HETATM 1488  H2  HOH B 486      -0.803  -2.685  13.100  1.00  0.00           H  
HETATM 1489  O   HOH B 487       1.245   9.479  11.048  1.00  0.00           O  
HETATM 1490  H1  HOH B 487       1.918  10.159  11.006  1.00  0.00           H  
HETATM 1491  H2  HOH B 487       0.436   9.953  11.243  1.00  0.00           H  
HETATM 1492  O   HOH B 488      -2.792  -4.692   5.141  1.00  0.00           O  
HETATM 1493  H1  HOH B 488      -1.892  -4.642   5.464  1.00  0.00           H  
HETATM 1494  H2  HOH B 488      -2.917  -5.615   4.921  1.00  0.00           H  
HETATM 1495  O   HOH B 489      -7.604  -4.979  13.284  1.00  0.00           O  
HETATM 1496  H1  HOH B 489      -8.261  -4.838  13.966  1.00  0.00           H  
HETATM 1497  H2  HOH B 489      -7.668  -5.913  13.080  1.00  0.00           H  
HETATM 1498  O   HOH B 490      -5.721  15.768   8.307  1.00  0.00           O  
HETATM 1499  H1  HOH B 490      -5.561  16.253   7.497  1.00  0.00           H  
HETATM 1500  H2  HOH B 490      -4.861  15.703   8.722  1.00  0.00           H  
HETATM 1501  O   HOH B 491       2.630   1.782 -13.252  1.00  0.00           O  
HETATM 1502  H1  HOH B 491       3.342   2.136 -12.721  1.00  0.00           H  
HETATM 1503  H2  HOH B 491       2.194   2.554 -13.614  1.00  0.00           H  
HETATM 1504  O   HOH B 492      -0.725  11.015  11.537  1.00  0.00           O  
HETATM 1505  H1  HOH B 492      -0.616  11.446  12.385  1.00  0.00           H  
HETATM 1506  H2  HOH B 492      -1.312  10.281  11.715  1.00  0.00           H  
HETATM 1507  O   HOH B 493      -8.578  20.165  11.436  1.00  0.00           O  
HETATM 1508  H1  HOH B 493      -9.503  20.039  11.223  1.00  0.00           H  
HETATM 1509  H2  HOH B 493      -8.137  20.180  10.587  1.00  0.00           H  
HETATM 1510  O   HOH B 494      -1.404  14.664 -11.081  1.00  0.00           O  
HETATM 1511  H1  HOH B 494      -1.489  14.521 -12.024  1.00  0.00           H  
HETATM 1512  H2  HOH B 494      -0.835  13.956 -10.782  1.00  0.00           H  
HETATM 1513  O   HOH B 495      -8.717  21.301   2.825  1.00  0.00           O  
HETATM 1514  H1  HOH B 495      -9.028  21.030   1.961  1.00  0.00           H  
HETATM 1515  H2  HOH B 495      -9.316  22.000   3.087  1.00  0.00           H  
HETATM 1516  O   HOH B 496       9.237  -3.233  10.545  1.00  0.00           O  
HETATM 1517  H1  HOH B 496       8.902  -3.552   9.707  1.00  0.00           H  
HETATM 1518  H2  HOH B 496       9.779  -3.949  10.875  1.00  0.00           H  
HETATM 1519  O   HOH B 497      -0.059  22.477 -11.606  1.00  0.00           O  
HETATM 1520  H1  HOH B 497      -0.195  21.551 -11.806  1.00  0.00           H  
HETATM 1521  H2  HOH B 497      -0.727  22.934 -12.117  1.00  0.00           H  
HETATM 1522  O   HOH B 498      -6.771  -5.070 -13.684  1.00  0.00           O  
HETATM 1523  H1  HOH B 498      -7.455  -5.740 -13.708  1.00  0.00           H  
HETATM 1524  H2  HOH B 498      -7.184  -4.292 -14.057  1.00  0.00           H  
HETATM 1525  O   HOH B 499      -7.824  22.922  -4.322  1.00  0.00           O  
HETATM 1526  H1  HOH B 499      -7.245  22.600  -3.632  1.00  0.00           H  
HETATM 1527  H2  HOH B 499      -8.346  23.603  -3.898  1.00  0.00           H  
HETATM 1528  O   HOH B 500      -3.024  10.615  -0.994  1.00  0.00           O  
HETATM 1529  H1  HOH B 500      -3.392   9.735  -0.922  1.00  0.00           H  
HETATM 1530  H2  HOH B 500      -3.663  11.100  -1.517  1.00  0.00           H  
HETATM 1531  O   HOH B 501      -7.434  22.341  12.938  1.00  0.00           O  
HETATM 1532  H1  HOH B 501      -7.760  21.757  12.253  1.00  0.00           H  
HETATM 1533  H2  HOH B 501      -7.836  22.014  13.743  1.00  0.00           H  
HETATM 1534  O   HOH B 502      -2.735   8.989  11.500  1.00  0.00           O  
HETATM 1535  H1  HOH B 502      -2.857   8.040  11.477  1.00  0.00           H  
HETATM 1536  H2  HOH B 502      -2.654   9.242  10.580  1.00  0.00           H  
HETATM 1537  O   HOH B 503     -10.355  -6.070   6.038  1.00  0.00           O  
HETATM 1538  H1  HOH B 503     -10.705  -5.443   6.671  1.00  0.00           H  
HETATM 1539  H2  HOH B 503     -10.493  -6.925   6.447  1.00  0.00           H  
HETATM 1540  O   HOH B 504      -1.186   1.550  -9.504  1.00  0.00           O  
HETATM 1541  H1  HOH B 504      -0.494   1.429 -10.154  1.00  0.00           H  
HETATM 1542  H2  HOH B 504      -1.457   0.661  -9.275  1.00  0.00           H  
HETATM 1543  O   HOH B 505      -3.614   0.100  -6.982  1.00  0.00           O  
HETATM 1544  H1  HOH B 505      -2.793  -0.327  -7.225  1.00  0.00           H  
HETATM 1545  H2  HOH B 505      -4.280  -0.344  -7.507  1.00  0.00           H  
HETATM 1546  O   HOH B 506      -5.083  -0.035  15.107  1.00  0.00           O  
HETATM 1547  H1  HOH B 506      -4.736   0.643  15.686  1.00  0.00           H  
HETATM 1548  H2  HOH B 506      -5.703   0.426  14.541  1.00  0.00           H  
HETATM 1549  O   HOH B 507       9.104   8.871  -8.444  1.00  0.00           O  
HETATM 1550  H1  HOH B 507       8.215   9.098  -8.718  1.00  0.00           H  
HETATM 1551  H2  HOH B 507       9.634   9.624  -8.702  1.00  0.00           H  
HETATM 1552  O   HOH B 508       3.520   1.300  -2.067  1.00  0.00           O  
HETATM 1553  H1  HOH B 508       3.707   1.733  -2.900  1.00  0.00           H  
HETATM 1554  H2  HOH B 508       3.123   1.982  -1.525  1.00  0.00           H  
HETATM 1555  O   HOH B 509      14.082   6.687   5.298  1.00  0.00           O  
HETATM 1556  H1  HOH B 509      13.384   7.303   5.074  1.00  0.00           H  
HETATM 1557  H2  HOH B 509      13.691   5.824   5.159  1.00  0.00           H  
HETATM 1558  O   HOH B 510       7.580   1.854  -0.259  1.00  0.00           O  
HETATM 1559  H1  HOH B 510       7.206   2.222  -1.060  1.00  0.00           H  
HETATM 1560  H2  HOH B 510       7.214   0.971  -0.207  1.00  0.00           H  
HETATM 1561  O   HOH B 511      11.622  -2.252  -4.206  1.00  0.00           O  
HETATM 1562  H1  HOH B 511      11.480  -1.952  -5.103  1.00  0.00           H  
HETATM 1563  H2  HOH B 511      11.857  -3.176  -4.295  1.00  0.00           H  
HETATM 1564  O   HOH B 512       7.985   1.665  -3.726  1.00  0.00           O  
HETATM 1565  H1  HOH B 512       7.407   2.239  -4.229  1.00  0.00           H  
HETATM 1566  H2  HOH B 512       8.646   1.378  -4.356  1.00  0.00           H  
HETATM 1567  O   HOH B 513       8.283  -4.896  -3.917  1.00  0.00           O  
HETATM 1568  H1  HOH B 513       7.367  -4.777  -3.667  1.00  0.00           H  
HETATM 1569  H2  HOH B 513       8.253  -5.504  -4.655  1.00  0.00           H  
HETATM 1570  O   HOH B 514     -15.796   0.482   2.724  1.00  0.00           O  
HETATM 1571  H1  HOH B 514     -15.078   1.086   2.913  1.00  0.00           H  
HETATM 1572  H2  HOH B 514     -16.139   0.775   1.880  1.00  0.00           H  
HETATM 1573  O   HOH B 515       3.531   5.778 -13.151  1.00  0.00           O  
HETATM 1574  H1  HOH B 515       2.588   5.873 -13.286  1.00  0.00           H  
HETATM 1575  H2  HOH B 515       3.704   4.851 -13.318  1.00  0.00           H  
HETATM 1576  O   HOH B 516       2.766  -1.356  -2.351  1.00  0.00           O  
HETATM 1577  H1  HOH B 516       3.336  -1.763  -3.004  1.00  0.00           H  
HETATM 1578  H2  HOH B 516       3.140  -0.485  -2.215  1.00  0.00           H  
HETATM 1579  O   HOH B 517      12.364  17.077   0.009  1.00  0.00           O  
HETATM 1580  H1  HOH B 517      11.707  17.207  -0.674  1.00  0.00           H  
HETATM 1581  H2  HOH B 517      13.178  16.919  -0.469  1.00  0.00           H  
HETATM 1582  O   HOH B 518      11.904  -3.461 -10.910  1.00  0.00           O  
HETATM 1583  H1  HOH B 518      12.359  -4.228 -11.258  1.00  0.00           H  
HETATM 1584  H2  HOH B 518      11.184  -3.311 -11.522  1.00  0.00           H  
HETATM 1585  O   HOH B 519       0.013   0.771 -14.199  1.00  0.00           O  
HETATM 1586  H1  HOH B 519      -0.654   0.606 -13.532  1.00  0.00           H  
HETATM 1587  H2  HOH B 519       0.599   1.411 -13.798  1.00  0.00           H  
HETATM 1588  O   HOH B 520       3.677  10.994  11.787  1.00  0.00           O  
HETATM 1589  H1  HOH B 520       4.434  10.627  11.332  1.00  0.00           H  
HETATM 1590  H2  HOH B 520       3.681  10.566  12.643  1.00  0.00           H  
HETATM 1591  O   HOH B 521      10.083  -0.810  -0.091  1.00  0.00           O  
HETATM 1592  H1  HOH B 521      10.302  -0.407  -0.931  1.00  0.00           H  
HETATM 1593  H2  HOH B 521       9.906  -1.726  -0.303  1.00  0.00           H  
HETATM 1594  O   HOH B 522       9.594   0.724  -9.360  1.00  0.00           O  
HETATM 1595  H1  HOH B 522       9.029  -0.039  -9.481  1.00  0.00           H  
HETATM 1596  H2  HOH B 522       9.907   0.933 -10.241  1.00  0.00           H  
HETATM 1597  O   HOH B 523     -15.395  16.645  -1.601  1.00  0.00           O  
HETATM 1598  H1  HOH B 523     -15.644  15.737  -1.771  1.00  0.00           H  
HETATM 1599  H2  HOH B 523     -14.497  16.590  -1.272  1.00  0.00           H  
HETATM 1600  O   HOH B 524      -1.059   5.013   5.636  1.00  0.00           O  
HETATM 1601  H1  HOH B 524      -1.736   5.486   5.152  1.00  0.00           H  
HETATM 1602  H2  HOH B 524      -0.479   5.699   5.969  1.00  0.00           H  
HETATM 1603  O   HOH B 525       2.609  17.558  -5.671  1.00  0.00           O  
HETATM 1604  H1  HOH B 525       2.980  18.370  -6.013  1.00  0.00           H  
HETATM 1605  H2  HOH B 525       3.058  16.865  -6.155  1.00  0.00           H  
HETATM 1606  O   HOH B 526       0.851   0.760 -10.973  1.00  0.00           O  
HETATM 1607  H1  HOH B 526       1.340   1.269 -11.620  1.00  0.00           H  
HETATM 1608  H2  HOH B 526       0.928  -0.146 -11.273  1.00  0.00           H  
HETATM 1609  O   HOH B 527     -10.241  -2.330   3.103  1.00  0.00           O  
HETATM 1610  H1  HOH B 527      -9.727  -2.831   3.735  1.00  0.00           H  
HETATM 1611  H2  HOH B 527     -10.747  -2.990   2.628  1.00  0.00           H  
HETATM 1612  O   HOH B 528       9.440  -0.629   4.880  1.00  0.00           O  
HETATM 1613  H1  HOH B 528      10.314  -0.964   4.684  1.00  0.00           H  
HETATM 1614  H2  HOH B 528       9.064  -0.422   4.024  1.00  0.00           H  
HETATM 1615  O   HOH B 529      -5.349   0.889   6.055  1.00  0.00           O  
HETATM 1616  H1  HOH B 529      -4.509   0.547   5.747  1.00  0.00           H  
HETATM 1617  H2  HOH B 529      -5.229   1.009   6.997  1.00  0.00           H  
HETATM 1618  O   HOH B 530     -10.427   2.679  -1.513  1.00  0.00           O  
HETATM 1619  H1  HOH B 530     -11.312   2.598  -1.161  1.00  0.00           H  
HETATM 1620  H2  HOH B 530     -10.450   3.477  -2.042  1.00  0.00           H  
HETATM 1621  O   HOH B 531      13.675  -5.546 -11.483  1.00  0.00           O  
HETATM 1622  H1  HOH B 531      14.338  -5.483 -12.170  1.00  0.00           H  
HETATM 1623  H2  HOH B 531      13.285  -6.412 -11.605  1.00  0.00           H  
HETATM 1624  O   HOH B 532       3.264   5.075  -1.023  1.00  0.00           O  
HETATM 1625  H1  HOH B 532       2.873   5.153  -1.894  1.00  0.00           H  
HETATM 1626  H2  HOH B 532       2.906   5.814  -0.532  1.00  0.00           H  
HETATM 1627  O   HOH B 533       7.593  10.368   3.061  1.00  0.00           O  
HETATM 1628  H1  HOH B 533       7.153  11.000   2.493  1.00  0.00           H  
HETATM 1629  H2  HOH B 533       6.986  10.234   3.788  1.00  0.00           H  
HETATM 1630  O   HOH B 534     -14.614  19.136  -3.770  1.00  0.00           O  
HETATM 1631  H1  HOH B 534     -13.973  18.553  -4.177  1.00  0.00           H  
HETATM 1632  H2  HOH B 534     -15.416  18.616  -3.722  1.00  0.00           H  
HETATM 1633  O   HOH B 535     -15.298  -2.809 -12.753  1.00  0.00           O  
HETATM 1634  H1  HOH B 535     -14.954  -2.304 -13.489  1.00  0.00           H  
HETATM 1635  H2  HOH B 535     -16.238  -2.876 -12.927  1.00  0.00           H  
HETATM 1636  O   HOH B 536       9.596  16.755  -8.512  1.00  0.00           O  
HETATM 1637  H1  HOH B 536      10.306  16.346  -8.018  1.00  0.00           H  
HETATM 1638  H2  HOH B 536       9.969  16.919  -9.378  1.00  0.00           H  
HETATM 1639  O   HOH B 537       3.971   5.916 -10.019  1.00  0.00           O  
HETATM 1640  H1  HOH B 537       4.431   6.076  -9.195  1.00  0.00           H  
HETATM 1641  H2  HOH B 537       3.698   6.784 -10.314  1.00  0.00           H  
HETATM 1642  O   HOH B 538       2.160   0.761  12.360  1.00  0.00           O  
HETATM 1643  H1  HOH B 538       1.468   0.315  12.849  1.00  0.00           H  
HETATM 1644  H2  HOH B 538       2.243   0.259  11.549  1.00  0.00           H  
HETATM 1645  O   HOH B 539       9.704   4.886   0.616  1.00  0.00           O  
HETATM 1646  H1  HOH B 539       9.262   4.351   1.275  1.00  0.00           H  
HETATM 1647  H2  HOH B 539       9.002   5.396   0.211  1.00  0.00           H  
HETATM 1648  O   HOH B 540     -14.162   8.317  -9.205  1.00  0.00           O  
HETATM 1649  H1  HOH B 540     -14.783   8.267  -9.932  1.00  0.00           H  
HETATM 1650  H2  HOH B 540     -14.095   7.418  -8.884  1.00  0.00           H  
HETATM 1651  O   HOH B 541      10.886  -2.632   3.003  1.00  0.00           O  
HETATM 1652  H1  HOH B 541      10.609  -2.163   2.216  1.00  0.00           H  
HETATM 1653  H2  HOH B 541      10.190  -3.269   3.161  1.00  0.00           H  
HETATM 1654  O   HOH B 542       5.768  13.241 -13.656  1.00  0.00           O  
HETATM 1655  H1  HOH B 542       6.547  12.837 -13.273  1.00  0.00           H  
HETATM 1656  H2  HOH B 542       5.529  13.933 -13.040  1.00  0.00           H  
HETATM 1657  O   HOH B 543       4.039   1.537  14.375  1.00  0.00           O  
HETATM 1658  H1  HOH B 543       3.599   1.272  13.567  1.00  0.00           H  
HETATM 1659  H2  HOH B 543       3.416   1.323  15.069  1.00  0.00           H  
HETATM 1660  O   HOH B 544      13.361  17.520  -9.021  1.00  0.00           O  
HETATM 1661  H1  HOH B 544      13.509  18.073  -9.788  1.00  0.00           H  
HETATM 1662  H2  HOH B 544      13.574  16.635  -9.318  1.00  0.00           H  
HETATM 1663  O   HOH B 545       5.410  -5.490  -6.276  1.00  0.00           O  
HETATM 1664  H1  HOH B 545       5.543  -5.146  -5.393  1.00  0.00           H  
HETATM 1665  H2  HOH B 545       4.735  -6.161  -6.172  1.00  0.00           H  
HETATM 1666  O   HOH B 546       8.327  -1.816  14.416  1.00  0.00           O  
HETATM 1667  H1  HOH B 546       8.062  -1.224  13.712  1.00  0.00           H  
HETATM 1668  H2  HOH B 546       7.578  -1.828  15.013  1.00  0.00           H  
HETATM 1669  O   HOH B 547      11.164  -5.631   8.497  1.00  0.00           O  
HETATM 1670  H1  HOH B 547      10.255  -5.873   8.318  1.00  0.00           H  
HETATM 1671  H2  HOH B 547      11.602  -6.462   8.681  1.00  0.00           H  
HETATM 1672  O   HOH B 548      11.198  14.105  -1.326  1.00  0.00           O  
HETATM 1673  H1  HOH B 548      10.349  13.820  -1.663  1.00  0.00           H  
HETATM 1674  H2  HOH B 548      11.576  13.319  -0.932  1.00  0.00           H  
HETATM 1675  O   HOH B 549       7.506  -1.201  -3.044  1.00  0.00           O  
HETATM 1676  H1  HOH B 549       7.908  -0.365  -3.282  1.00  0.00           H  
HETATM 1677  H2  HOH B 549       8.247  -1.781  -2.866  1.00  0.00           H  
HETATM 1678  O   HOH B 550       9.119  -5.217   5.254  1.00  0.00           O  
HETATM 1679  H1  HOH B 550       8.816  -4.849   4.424  1.00  0.00           H  
HETATM 1680  H2  HOH B 550       8.619  -4.748   5.922  1.00  0.00           H  
HETATM 1681  O   HOH B 551       6.675  17.667   1.410  1.00  0.00           O  
HETATM 1682  H1  HOH B 551       7.463  17.580   1.946  1.00  0.00           H  
HETATM 1683  H2  HOH B 551       7.002  17.821   0.524  1.00  0.00           H  
HETATM 1684  O   HOH B 552      10.465   1.247   9.083  1.00  0.00           O  
HETATM 1685  H1  HOH B 552      10.445   0.507   9.689  1.00  0.00           H  
HETATM 1686  H2  HOH B 552      11.248   1.739   9.331  1.00  0.00           H  
HETATM 1687  O   HOH B 553     -15.683   5.587  -3.253  1.00  0.00           O  
HETATM 1688  H1  HOH B 553     -15.416   5.359  -2.363  1.00  0.00           H  
HETATM 1689  H2  HOH B 553     -14.957   6.107  -3.596  1.00  0.00           H  
HETATM 1690  O   HOH B 554       9.880  12.900  -6.679  1.00  0.00           O  
HETATM 1691  H1  HOH B 554       8.993  12.882  -6.320  1.00  0.00           H  
HETATM 1692  H2  HOH B 554      10.329  12.178  -6.242  1.00  0.00           H  
HETATM 1693  O   HOH B 555       0.797   3.323  -7.759  1.00  0.00           O  
HETATM 1694  H1  HOH B 555       0.429   2.856  -8.510  1.00  0.00           H  
HETATM 1695  H2  HOH B 555       1.701   3.015  -7.704  1.00  0.00           H  
HETATM 1696  O   HOH B 556       2.486  19.501  -8.816  1.00  0.00           O  
HETATM 1697  H1  HOH B 556       3.009  18.754  -9.108  1.00  0.00           H  
HETATM 1698  H2  HOH B 556       1.740  19.520  -9.415  1.00  0.00           H  
HETATM 1699  O   HOH B 557     -11.064  19.567  -9.611  1.00  0.00           O  
HETATM 1700  H1  HOH B 557     -11.505  20.391  -9.399  1.00  0.00           H  
HETATM 1701  H2  HOH B 557     -11.777  18.949  -9.771  1.00  0.00           H  
HETATM 1702  O   HOH B 558       7.384  16.920  -4.367  1.00  0.00           O  
HETATM 1703  H1  HOH B 558       7.114  17.479  -5.096  1.00  0.00           H  
HETATM 1704  H2  HOH B 558       6.694  16.261  -4.302  1.00  0.00           H  
HETATM 1705  O   HOH B 559       9.881  20.268   1.141  1.00  0.00           O  
HETATM 1706  H1  HOH B 559       9.683  19.373   0.867  1.00  0.00           H  
HETATM 1707  H2  HOH B 559       9.029  20.647   1.357  1.00  0.00           H  
HETATM 1708  O   HOH B 560     -15.826   0.089  -7.570  1.00  0.00           O  
HETATM 1709  H1  HOH B 560     -16.404  -0.352  -8.194  1.00  0.00           H  
HETATM 1710  H2  HOH B 560     -15.149   0.491  -8.114  1.00  0.00           H  
HETATM 1711  O   HOH B 561     -10.446  -4.607  -0.758  1.00  0.00           O  
HETATM 1712  H1  HOH B 561      -9.504  -4.700  -0.905  1.00  0.00           H  
HETATM 1713  H2  HOH B 561     -10.738  -4.001  -1.439  1.00  0.00           H  
HETATM 1714  O   HOH B 562       5.122   5.105  13.245  1.00  0.00           O  
HETATM 1715  H1  HOH B 562       5.628   4.493  13.779  1.00  0.00           H  
HETATM 1716  H2  HOH B 562       5.615   5.174  12.427  1.00  0.00           H  
HETATM 1717  O   HOH B 563      -3.816  -2.457 -14.550  1.00  0.00           O  
HETATM 1718  H1  HOH B 563      -4.409  -1.734 -14.757  1.00  0.00           H  
HETATM 1719  H2  HOH B 563      -3.141  -2.416 -15.228  1.00  0.00           H  
HETATM 1720  O   HOH B 564       8.603  -4.159   2.707  1.00  0.00           O  
HETATM 1721  H1  HOH B 564       8.841  -4.062   1.785  1.00  0.00           H  
HETATM 1722  H2  HOH B 564       8.062  -4.949   2.734  1.00  0.00           H  
HETATM 1723  O   HOH B 565      -7.307  -1.847   4.569  1.00  0.00           O  
HETATM 1724  H1  HOH B 565      -6.700  -2.150   5.245  1.00  0.00           H  
HETATM 1725  H2  HOH B 565      -8.042  -2.459   4.616  1.00  0.00           H  
HETATM 1726  O   HOH B 566      11.817   0.984  13.634  1.00  0.00           O  
HETATM 1727  H1  HOH B 566      12.336   1.758  13.414  1.00  0.00           H  
HETATM 1728  H2  HOH B 566      11.657   0.554  12.794  1.00  0.00           H  
HETATM 1729  O   HOH B 567       5.377  -4.516  -3.809  1.00  0.00           O  
HETATM 1730  H1  HOH B 567       5.200  -4.498  -2.869  1.00  0.00           H  
HETATM 1731  H2  HOH B 567       5.241  -3.613  -4.096  1.00  0.00           H  
HETATM 1732  O   HOH B 568       6.260  -0.022   1.602  1.00  0.00           O  
HETATM 1733  H1  HOH B 568       5.718   0.572   2.122  1.00  0.00           H  
HETATM 1734  H2  HOH B 568       5.823  -0.062   0.751  1.00  0.00           H  
HETATM 1735  O   HOH B 569       1.189   3.531  15.236  1.00  0.00           O  
HETATM 1736  H1  HOH B 569       1.076   4.468  15.391  1.00  0.00           H  
HETATM 1737  H2  HOH B 569       1.503   3.473  14.333  1.00  0.00           H  
HETATM 1738  O   HOH B 570      12.138  -4.702  -5.563  1.00  0.00           O  
HETATM 1739  H1  HOH B 570      11.812  -5.472  -5.098  1.00  0.00           H  
HETATM 1740  H2  HOH B 570      11.729  -4.752  -6.427  1.00  0.00           H  
HETATM 1741  O   HOH B 571     -11.672  13.015   0.703  1.00  0.00           O  
HETATM 1742  H1  HOH B 571     -12.582  13.213   0.482  1.00  0.00           H  
HETATM 1743  H2  HOH B 571     -11.620  13.147   1.649  1.00  0.00           H  
HETATM 1744  O   HOH B 572       5.715   9.842   4.602  1.00  0.00           O  
HETATM 1745  H1  HOH B 572       5.402  10.309   5.376  1.00  0.00           H  
HETATM 1746  H2  HOH B 572       6.171   9.076   4.951  1.00  0.00           H  
HETATM 1747  O   HOH B 573       8.732   6.558   3.200  1.00  0.00           O  
HETATM 1748  H1  HOH B 573       9.474   6.046   2.877  1.00  0.00           H  
HETATM 1749  H2  HOH B 573       9.131   7.273   3.696  1.00  0.00           H  
HETATM 1750  O   HOH B 574     -13.162  -2.156   7.012  1.00  0.00           O  
HETATM 1751  H1  HOH B 574     -13.551  -2.659   6.297  1.00  0.00           H  
HETATM 1752  H2  HOH B 574     -12.857  -1.348   6.597  1.00  0.00           H  
HETATM 1753  O   HOH B 575      14.009  16.239   8.860  1.00  0.00           O  
HETATM 1754  H1  HOH B 575      14.663  15.765   8.346  1.00  0.00           H  
HETATM 1755  H2  HOH B 575      13.266  16.343   8.266  1.00  0.00           H  
HETATM 1756  O   HOH B 576       7.115  23.525  -8.179  1.00  0.00           O  
HETATM 1757  H1  HOH B 576       6.461  23.862  -7.567  1.00  0.00           H  
HETATM 1758  H2  HOH B 576       7.787  23.133  -7.620  1.00  0.00           H  
HETATM 1759  O   HOH B 577      14.175   3.110  -7.512  1.00  0.00           O  
HETATM 1760  H1  HOH B 577      13.239   3.008  -7.340  1.00  0.00           H  
HETATM 1761  H2  HOH B 577      14.314   2.665  -8.347  1.00  0.00           H  
HETATM 1762  O   HOH B 578      -3.717   1.210  -2.637  1.00  0.00           O  
HETATM 1763  H1  HOH B 578      -2.777   1.185  -2.816  1.00  0.00           H  
HETATM 1764  H2  HOH B 578      -3.890   0.404  -2.151  1.00  0.00           H  
HETATM 1765  O   HOH B 579       6.400   6.116  -3.376  1.00  0.00           O  
HETATM 1766  H1  HOH B 579       5.895   6.908  -3.560  1.00  0.00           H  
HETATM 1767  H2  HOH B 579       6.351   5.607  -4.185  1.00  0.00           H  
HETATM 1768  O   HOH B 580      12.137   2.689   3.854  1.00  0.00           O  
HETATM 1769  H1  HOH B 580      13.028   2.541   4.173  1.00  0.00           H  
HETATM 1770  H2  HOH B 580      11.585   2.162   4.432  1.00  0.00           H  
HETATM 1771  O   HOH B 581     -13.220   2.681  -6.225  1.00  0.00           O  
HETATM 1772  H1  HOH B 581     -12.797   2.883  -5.390  1.00  0.00           H  
HETATM 1773  H2  HOH B 581     -14.086   3.082  -6.158  1.00  0.00           H  
HETATM 1774  O   HOH B 582     -13.890   2.006   3.568  1.00  0.00           O  
HETATM 1775  H1  HOH B 582     -13.040   2.410   3.736  1.00  0.00           H  
HETATM 1776  H2  HOH B 582     -14.448   2.316   4.281  1.00  0.00           H  
HETATM 1777  O   HOH B 583      11.646  -0.288  -2.183  1.00  0.00           O  
HETATM 1778  H1  HOH B 583      11.777  -1.113  -2.651  1.00  0.00           H  
HETATM 1779  H2  HOH B 583      11.576   0.371  -2.874  1.00  0.00           H  
HETATM 1780  O   HOH B 584      -9.791  -2.741 -11.524  1.00  0.00           O  
HETATM 1781  H1  HOH B 584     -10.145  -1.877 -11.310  1.00  0.00           H  
HETATM 1782  H2  HOH B 584     -10.481  -3.160 -12.039  1.00  0.00           H  
HETATM 1783  O   HOH B 585       4.306  -2.997  -7.685  1.00  0.00           O  
HETATM 1784  H1  HOH B 585       4.931  -3.563  -7.232  1.00  0.00           H  
HETATM 1785  H2  HOH B 585       3.571  -2.916  -7.077  1.00  0.00           H  
HETATM 1786  O   HOH B 586       0.991  23.416  -4.239  1.00  0.00           O  
HETATM 1787  H1  HOH B 586       0.464  22.830  -3.696  1.00  0.00           H  
HETATM 1788  H2  HOH B 586       0.422  23.639  -4.975  1.00  0.00           H  
HETATM 1789  O   HOH B 587      -9.970   4.035  -9.495  1.00  0.00           O  
HETATM 1790  H1  HOH B 587     -10.221   4.591  -8.757  1.00  0.00           H  
HETATM 1791  H2  HOH B 587      -9.984   4.620 -10.252  1.00  0.00           H  
HETATM 1792  O   HOH B 588       6.194  21.602   6.519  1.00  0.00           O  
HETATM 1793  H1  HOH B 588       6.435  21.067   5.763  1.00  0.00           H  
HETATM 1794  H2  HOH B 588       6.551  22.469   6.323  1.00  0.00           H  
HETATM 1795  O   HOH B 589       0.095   9.699 -14.184  1.00  0.00           O  
HETATM 1796  H1  HOH B 589      -0.787   9.361 -14.031  1.00  0.00           H  
HETATM 1797  H2  HOH B 589       0.534   9.007 -14.679  1.00  0.00           H  
HETATM 1798  O   HOH B 590       6.308   1.522  -6.224  1.00  0.00           O  
HETATM 1799  H1  HOH B 590       7.222   1.238  -6.256  1.00  0.00           H  
HETATM 1800  H2  HOH B 590       6.271   2.278  -6.810  1.00  0.00           H  
HETATM 1801  O   HOH B 591       8.529   4.652  -7.621  1.00  0.00           O  
HETATM 1802  H1  HOH B 591       8.838   5.099  -6.833  1.00  0.00           H  
HETATM 1803  H2  HOH B 591       9.242   4.760  -8.252  1.00  0.00           H  
HETATM 1804  O   HOH B 592       4.609  21.352   1.643  1.00  0.00           O  
HETATM 1805  H1  HOH B 592       4.158  22.162   1.881  1.00  0.00           H  
HETATM 1806  H2  HOH B 592       4.056  20.655   1.993  1.00  0.00           H  
HETATM 1807  O   HOH B 593       1.323  18.240  -3.265  1.00  0.00           O  
HETATM 1808  H1  HOH B 593       1.277  17.846  -4.136  1.00  0.00           H  
HETATM 1809  H2  HOH B 593       2.020  18.893  -3.333  1.00  0.00           H  
HETATM 1810  O   HOH B 594      11.254   1.677  -4.100  1.00  0.00           O  
HETATM 1811  H1  HOH B 594      10.813   2.414  -3.677  1.00  0.00           H  
HETATM 1812  H2  HOH B 594      11.429   1.982  -4.991  1.00  0.00           H  
HETATM 1813  O   HOH B 595       8.574   1.987 -14.693  1.00  0.00           O  
HETATM 1814  H1  HOH B 595       9.143   2.587 -15.175  1.00  0.00           H  
HETATM 1815  H2  HOH B 595       9.093   1.723 -13.933  1.00  0.00           H  
HETATM 1816  O   HOH B 596      11.808  11.588   5.575  1.00  0.00           O  
HETATM 1817  H1  HOH B 596      11.152  11.675   6.268  1.00  0.00           H  
HETATM 1818  H2  HOH B 596      11.936  12.480   5.252  1.00  0.00           H  
HETATM 1819  O   HOH B 597       4.588  -0.521  -8.908  1.00  0.00           O  
HETATM 1820  H1  HOH B 597       4.832  -1.307  -8.420  1.00  0.00           H  
HETATM 1821  H2  HOH B 597       5.424  -0.146  -9.191  1.00  0.00           H  
HETATM 1822  O   HOH B 598     -11.759  10.988   6.045  1.00  0.00           O  
HETATM 1823  H1  HOH B 598     -12.300  11.384   5.362  1.00  0.00           H  
HETATM 1824  H2  HOH B 598     -11.073  11.635   6.213  1.00  0.00           H  
HETATM 1825  O   HOH B 599       7.184  19.453  -7.111  1.00  0.00           O  
HETATM 1826  H1  HOH B 599       6.360  19.869  -7.364  1.00  0.00           H  
HETATM 1827  H2  HOH B 599       7.201  18.634  -7.606  1.00  0.00           H  
HETATM 1828  O   HOH B 600      -0.786  -3.136  -2.886  1.00  0.00           O  
HETATM 1829  H1  HOH B 600       0.074  -3.544  -2.989  1.00  0.00           H  
HETATM 1830  H2  HOH B 600      -1.280  -3.750  -2.342  1.00  0.00           H  
HETATM 1831  O   HOH B 601     -14.603   0.565  -0.696  1.00  0.00           O  
HETATM 1832  H1  HOH B 601     -15.491   0.492  -0.349  1.00  0.00           H  
HETATM 1833  H2  HOH B 601     -14.309   1.435  -0.426  1.00  0.00           H  
HETATM 1834  O   HOH B 602     -14.653  12.086  -6.700  1.00  0.00           O  
HETATM 1835  H1  HOH B 602     -14.070  12.214  -5.951  1.00  0.00           H  
HETATM 1836  H2  HOH B 602     -15.443  11.696  -6.326  1.00  0.00           H  
HETATM 1837  O   HOH B 603      -5.006  11.797   5.705  1.00  0.00           O  
HETATM 1838  H1  HOH B 603      -4.340  11.631   5.038  1.00  0.00           H  
HETATM 1839  H2  HOH B 603      -5.165  10.942   6.105  1.00  0.00           H  
HETATM 1840  O   HOH B 604       9.472   7.257  -3.278  1.00  0.00           O  
HETATM 1841  H1  HOH B 604       9.176   7.985  -2.732  1.00  0.00           H  
HETATM 1842  H2  HOH B 604      10.262   6.937  -2.842  1.00  0.00           H  
HETATM 1843  O   HOH B 605      11.255  21.610  -0.559  1.00  0.00           O  
HETATM 1844  H1  HOH B 605      10.773  21.103   0.094  1.00  0.00           H  
HETATM 1845  H2  HOH B 605      12.153  21.635  -0.229  1.00  0.00           H  
HETATM 1846  O   HOH B 606       8.931  -4.131  -8.960  1.00  0.00           O  
HETATM 1847  H1  HOH B 606       8.327  -4.874  -8.947  1.00  0.00           H  
HETATM 1848  H2  HOH B 606       9.801  -4.530  -8.955  1.00  0.00           H  
HETATM 1849  O   HOH B 607       3.561   8.922   1.234  1.00  0.00           O  
HETATM 1850  H1  HOH B 607       4.375   8.427   1.147  1.00  0.00           H  
HETATM 1851  H2  HOH B 607       3.843   9.808   1.462  1.00  0.00           H  
HETATM 1852  O   HOH B 608      11.909   7.353 -11.012  1.00  0.00           O  
HETATM 1853  H1  HOH B 608      11.882   7.596 -10.087  1.00  0.00           H  
HETATM 1854  H2  HOH B 608      12.044   8.181 -11.474  1.00  0.00           H  
HETATM 1855  O   HOH B 609     -10.688   8.273   1.519  1.00  0.00           O  
HETATM 1856  H1  HOH B 609     -10.016   8.191   2.195  1.00  0.00           H  
HETATM 1857  H2  HOH B 609     -11.437   8.662   1.970  1.00  0.00           H  
HETATM 1858  O   HOH B 610       6.989   8.138  14.427  1.00  0.00           O  
HETATM 1859  H1  HOH B 610       7.216   9.048  14.622  1.00  0.00           H  
HETATM 1860  H2  HOH B 610       6.483   8.186  13.617  1.00  0.00           H  
HETATM 1861  O   HOH B 611       8.648  -2.460  -6.522  1.00  0.00           O  
HETATM 1862  H1  HOH B 611       8.809  -3.120  -7.196  1.00  0.00           H  
HETATM 1863  H2  HOH B 611       9.512  -2.283  -6.148  1.00  0.00           H  
HETATM 1864  O   HOH B 612      12.035   9.714 -13.045  1.00  0.00           O  
HETATM 1865  H1  HOH B 612      11.206   9.249 -13.164  1.00  0.00           H  
HETATM 1866  H2  HOH B 612      12.413   9.758 -13.923  1.00  0.00           H  
HETATM 1867  O   HOH B 613       5.564  -0.287  -1.133  1.00  0.00           O  
HETATM 1868  H1  HOH B 613       4.888   0.208  -1.596  1.00  0.00           H  
HETATM 1869  H2  HOH B 613       6.181  -0.546  -1.817  1.00  0.00           H  
HETATM 1870  O   HOH B 614     -11.451   4.624 -13.811  1.00  0.00           O  
HETATM 1871  H1  HOH B 614     -12.157   5.197 -13.512  1.00  0.00           H  
HETATM 1872  H2  HOH B 614     -10.733   4.788 -13.199  1.00  0.00           H  
HETATM 1873  O   HOH B 615       2.092  10.929  -3.563  1.00  0.00           O  
HETATM 1874  H1  HOH B 615       2.049   9.993  -3.760  1.00  0.00           H  
HETATM 1875  H2  HOH B 615       2.961  11.052  -3.179  1.00  0.00           H  
HETATM 1876  O   HOH B 616       9.624   5.718  -5.453  1.00  0.00           O  
HETATM 1877  H1  HOH B 616       9.262   6.266  -4.756  1.00  0.00           H  
HETATM 1878  H2  HOH B 616      10.423   5.348  -5.078  1.00  0.00           H  
HETATM 1879  O   HOH B 617      11.381  -1.276  -6.798  1.00  0.00           O  
HETATM 1880  H1  HOH B 617      11.534  -0.355  -6.585  1.00  0.00           H  
HETATM 1881  H2  HOH B 617      11.704  -1.371  -7.694  1.00  0.00           H  
HETATM 1882  O   HOH B 618       8.282   2.725   9.517  1.00  0.00           O  
HETATM 1883  H1  HOH B 618       7.605   2.184   9.110  1.00  0.00           H  
HETATM 1884  H2  HOH B 618       9.064   2.173   9.517  1.00  0.00           H  
HETATM 1885  O   HOH B 619       0.929  12.175 -13.178  1.00  0.00           O  
HETATM 1886  H1  HOH B 619       0.865  11.284 -13.522  1.00  0.00           H  
HETATM 1887  H2  HOH B 619       1.556  12.610 -13.755  1.00  0.00           H  
HETATM 1888  O   HOH B 620       6.992   7.326   5.101  1.00  0.00           O  
HETATM 1889  H1  HOH B 620       7.704   7.025   4.536  1.00  0.00           H  
HETATM 1890  H2  HOH B 620       6.250   6.767   4.870  1.00  0.00           H  
HETATM 1891  O   HOH B 621       7.402  -5.777  -0.634  1.00  0.00           O  
HETATM 1892  H1  HOH B 621       7.847  -6.484  -1.101  1.00  0.00           H  
HETATM 1893  H2  HOH B 621       8.092  -5.141  -0.447  1.00  0.00           H  
HETATM 1894  O   HOH B 622      -7.343  12.679 -10.165  1.00  0.00           O  
HETATM 1895  H1  HOH B 622      -7.412  11.749  -9.949  1.00  0.00           H  
HETATM 1896  H2  HOH B 622      -7.983  12.811 -10.864  1.00  0.00           H  
HETATM 1897  O   HOH B 623     -14.942   5.952 -11.346  1.00  0.00           O  
HETATM 1898  H1  HOH B 623     -15.091   6.614 -12.021  1.00  0.00           H  
HETATM 1899  H2  HOH B 623     -15.613   5.288 -11.510  1.00  0.00           H  
HETATM 1900  O   HOH B 624       0.404  -0.583  -3.054  1.00  0.00           O  
HETATM 1901  H1  HOH B 624       1.299  -0.893  -2.914  1.00  0.00           H  
HETATM 1902  H2  HOH B 624      -0.130  -1.376  -3.033  1.00  0.00           H  
HETATM 1903  O   HOH B 625       9.404  -3.724   0.291  1.00  0.00           O  
HETATM 1904  H1  HOH B 625      10.303  -4.048   0.355  1.00  0.00           H  
HETATM 1905  H2  HOH B 625       9.256  -3.611  -0.648  1.00  0.00           H  
HETATM 1906  O   HOH B 626      10.180   3.524  -2.438  1.00  0.00           O  
HETATM 1907  H1  HOH B 626      10.495   2.856  -1.829  1.00  0.00           H  
HETATM 1908  H2  HOH B 626       9.243   3.592  -2.254  1.00  0.00           H  
HETATM 1909  O   HOH B 627       7.163   2.188 -11.354  1.00  0.00           O  
HETATM 1910  H1  HOH B 627       7.358   3.124 -11.409  1.00  0.00           H  
HETATM 1911  H2  HOH B 627       7.581   1.904 -10.540  1.00  0.00           H  
HETATM 1912  O   HOH B 628       2.540  -4.479 -10.352  1.00  0.00           O  
HETATM 1913  H1  HOH B 628       2.315  -5.214  -9.782  1.00  0.00           H  
HETATM 1914  H2  HOH B 628       3.496  -4.439 -10.325  1.00  0.00           H  
HETATM 1915  O   HOH B 629      12.132   2.967  10.560  1.00  0.00           O  
HETATM 1916  H1  HOH B 629      12.723   3.018  11.311  1.00  0.00           H  
HETATM 1917  H2  HOH B 629      11.619   3.774  10.603  1.00  0.00           H  
HETATM 1918  O   HOH B 630      13.551  14.219  -2.376  1.00  0.00           O  
HETATM 1919  H1  HOH B 630      12.659  14.227  -2.029  1.00  0.00           H  
HETATM 1920  H2  HOH B 630      13.438  14.205  -3.326  1.00  0.00           H  
HETATM 1921  O   HOH B 631       4.053   2.121  -4.793  1.00  0.00           O  
HETATM 1922  H1  HOH B 631       4.053   3.005  -5.160  1.00  0.00           H  
HETATM 1923  H2  HOH B 631       4.757   1.669  -5.256  1.00  0.00           H  
HETATM 1924  O   HOH B 632       6.835   5.124  11.293  1.00  0.00           O  
HETATM 1925  H1  HOH B 632       6.907   4.310  10.794  1.00  0.00           H  
HETATM 1926  H2  HOH B 632       7.727   5.302  11.592  1.00  0.00           H  
HETATM 1927  O   HOH B 633       6.486  11.577  -1.131  1.00  0.00           O  
HETATM 1928  H1  HOH B 633       6.622  12.311  -0.533  1.00  0.00           H  
HETATM 1929  H2  HOH B 633       5.638  11.754  -1.541  1.00  0.00           H  
HETATM 1930  O   HOH B 634       2.697  12.680   9.823  1.00  0.00           O  
HETATM 1931  H1  HOH B 634       2.936  12.054  10.507  1.00  0.00           H  
HETATM 1932  H2  HOH B 634       3.496  13.182   9.666  1.00  0.00           H  
HETATM 1933  O   HOH B 635     -14.878   5.538  -8.393  1.00  0.00           O  
HETATM 1934  H1  HOH B 635     -15.052   5.323  -9.310  1.00  0.00           H  
HETATM 1935  H2  HOH B 635     -15.019   4.716  -7.923  1.00  0.00           H  
HETATM 1936  O   HOH B 636       2.688  -0.011  -5.913  1.00  0.00           O  
HETATM 1937  H1  HOH B 636       2.830   0.059  -6.857  1.00  0.00           H  
HETATM 1938  H2  HOH B 636       3.002   0.821  -5.560  1.00  0.00           H  
HETATM 1939  O   HOH B 637       1.726  -4.129  -3.160  1.00  0.00           O  
HETATM 1940  H1  HOH B 637       1.679  -4.321  -2.223  1.00  0.00           H  
HETATM 1941  H2  HOH B 637       1.585  -4.974  -3.585  1.00  0.00           H  
HETATM 1942  O   HOH B 638       7.231  -0.201 -12.573  1.00  0.00           O  
HETATM 1943  H1  HOH B 638       7.261   0.717 -12.304  1.00  0.00           H  
HETATM 1944  H2  HOH B 638       6.720  -0.198 -13.382  1.00  0.00           H  
HETATM 1945  O   HOH B 639       3.573  22.772 -13.990  1.00  0.00           O  
HETATM 1946  H1  HOH B 639       4.529  22.764 -13.996  1.00  0.00           H  
HETATM 1947  H2  HOH B 639       3.332  22.252 -13.223  1.00  0.00           H  
HETATM 1948  O   HOH B 640       7.236  -1.665  11.758  1.00  0.00           O  
HETATM 1949  H1  HOH B 640       7.936  -2.093  11.266  1.00  0.00           H  
HETATM 1950  H2  HOH B 640       6.599  -1.405  11.093  1.00  0.00           H  
HETATM 1951  O   HOH B 641      13.546  15.057   1.944  1.00  0.00           O  
HETATM 1952  H1  HOH B 641      13.261  15.869   1.524  1.00  0.00           H  
HETATM 1953  H2  HOH B 641      14.434  15.242   2.246  1.00  0.00           H  
HETATM 1954  O   HOH B 642      14.143  -2.934  -6.124  1.00  0.00           O  
HETATM 1955  H1  HOH B 642      13.431  -3.559  -5.987  1.00  0.00           H  
HETATM 1956  H2  HOH B 642      13.767  -2.086  -5.890  1.00  0.00           H  
HETATM 1957  O   HOH B 643      -7.934  -5.317  -7.798  1.00  0.00           O  
HETATM 1958  H1  HOH B 643      -7.471  -4.842  -7.108  1.00  0.00           H  
HETATM 1959  H2  HOH B 643      -8.245  -4.634  -8.392  1.00  0.00           H  
HETATM 1960  O   HOH B 644      10.206  -0.044 -11.986  1.00  0.00           O  
HETATM 1961  H1  HOH B 644      10.919   0.230 -12.563  1.00  0.00           H  
HETATM 1962  H2  HOH B 644       9.619  -0.545 -12.552  1.00  0.00           H  
HETATM 1963  O   HOH B 645       9.555  14.569 -13.327  1.00  0.00           O  
HETATM 1964  H1  HOH B 645       9.643  14.754 -14.262  1.00  0.00           H  
HETATM 1965  H2  HOH B 645      10.367  14.119 -13.094  1.00  0.00           H  
HETATM 1966  O   HOH B 646      12.509  -0.779   4.442  1.00  0.00           O  
HETATM 1967  H1  HOH B 646      12.947  -0.253   3.773  1.00  0.00           H  
HETATM 1968  H2  HOH B 646      12.202  -1.556   3.974  1.00  0.00           H  
HETATM 1969  O   HOH B 647      -2.151  -5.438  13.935  1.00  0.00           O  
HETATM 1970  H1  HOH B 647      -3.048  -5.571  14.240  1.00  0.00           H  
HETATM 1971  H2  HOH B 647      -1.612  -5.554  14.718  1.00  0.00           H  
HETATM 1972  O   HOH B 648       5.085  -1.862   2.896  1.00  0.00           O  
HETATM 1973  H1  HOH B 648       4.724  -2.340   2.149  1.00  0.00           H  
HETATM 1974  H2  HOH B 648       5.667  -1.210   2.505  1.00  0.00           H  
HETATM 1975  O   HOH B 649       3.695   7.209  14.461  1.00  0.00           O  
HETATM 1976  H1  HOH B 649       3.764   6.687  15.261  1.00  0.00           H  
HETATM 1977  H2  HOH B 649       4.082   6.658  13.781  1.00  0.00           H  
HETATM 1978  O   HOH B 650      13.548   3.531 -13.643  1.00  0.00           O  
HETATM 1979  H1  HOH B 650      13.925   3.371 -14.507  1.00  0.00           H  
HETATM 1980  H2  HOH B 650      13.030   2.746 -13.458  1.00  0.00           H  
HETATM 1981  O   HOH B 651       7.957  10.543  14.855  1.00  0.00           O  
HETATM 1982  H1  HOH B 651       7.919  11.136  15.605  1.00  0.00           H  
HETATM 1983  H2  HOH B 651       8.797  10.733  14.439  1.00  0.00           H  
HETATM 1984  O   HOH B 652     -13.255  10.139  12.746  1.00  0.00           O  
HETATM 1985  H1  HOH B 652     -13.489   9.796  11.884  1.00  0.00           H  
HETATM 1986  H2  HOH B 652     -12.323   9.939  12.839  1.00  0.00           H  
HETATM 1987  O   HOH B 653       5.562   6.961   9.395  1.00  0.00           O  
HETATM 1988  H1  HOH B 653       5.764   6.095   9.751  1.00  0.00           H  
HETATM 1989  H2  HOH B 653       5.422   6.810   8.461  1.00  0.00           H  
HETATM 1990  O   HOH B 654       8.527  10.205  11.661  1.00  0.00           O  
HETATM 1991  H1  HOH B 654       8.642  11.091  11.319  1.00  0.00           H  
HETATM 1992  H2  HOH B 654       8.181  10.332  12.545  1.00  0.00           H  
HETATM 1993  O   HOH B 655      13.319   4.132   7.626  1.00  0.00           O  
HETATM 1994  H1  HOH B 655      12.427   4.342   7.349  1.00  0.00           H  
HETATM 1995  H2  HOH B 655      13.236   3.916   8.555  1.00  0.00           H  
HETATM 1996  O   HOH B 656      11.659   5.403   3.968  1.00  0.00           O  
HETATM 1997  H1  HOH B 656      11.728   4.450   3.908  1.00  0.00           H  
HETATM 1998  H2  HOH B 656      11.748   5.592   4.902  1.00  0.00           H  
HETATM 1999  O   HOH B 657      12.262   6.830   9.125  1.00  0.00           O  
HETATM 2000  H1  HOH B 657      12.904   6.430   9.712  1.00  0.00           H  
HETATM 2001  H2  HOH B 657      11.596   7.191   9.710  1.00  0.00           H  
HETATM 2002  O   HOH B 658     -14.881   7.677  11.937  1.00  0.00           O  
HETATM 2003  H1  HOH B 658     -14.579   7.764  12.841  1.00  0.00           H  
HETATM 2004  H2  HOH B 658     -14.113   7.369  11.456  1.00  0.00           H  
HETATM 2005  O   HOH B 659       8.256  -4.511  13.256  1.00  0.00           O  
HETATM 2006  H1  HOH B 659       8.924  -4.816  12.642  1.00  0.00           H  
HETATM 2007  H2  HOH B 659       8.549  -3.637  13.514  1.00  0.00           H  
HETATM 2008  O   HOH B 660       5.907   7.115 -12.475  1.00  0.00           O  
HETATM 2009  H1  HOH B 660       5.917   7.461 -13.367  1.00  0.00           H  
HETATM 2010  H2  HOH B 660       5.099   6.604 -12.425  1.00  0.00           H  
HETATM 2011  O   HOH B 661     -15.175  -1.765  11.721  1.00  0.00           O  
HETATM 2012  H1  HOH B 661     -15.035  -1.911  10.786  1.00  0.00           H  
HETATM 2013  H2  HOH B 661     -14.980  -0.837  11.851  1.00  0.00           H  
HETATM 2014  O   HOH B 662      12.174  19.524 -14.658  1.00  0.00           O  
HETATM 2015  H1  HOH B 662      11.795  20.138 -15.288  1.00  0.00           H  
HETATM 2016  H2  HOH B 662      12.933  19.985 -14.303  1.00  0.00           H  
HETATM 2017  O   HOH B 663     -12.941   4.010   8.061  1.00  0.00           O  
HETATM 2018  H1  HOH B 663     -13.531   4.578   7.566  1.00  0.00           H  
HETATM 2019  H2  HOH B 663     -12.357   4.614   8.521  1.00  0.00           H  
HETATM 2020  O   HOH B 664       5.337  -1.246   9.549  1.00  0.00           O  
HETATM 2021  H1  HOH B 664       4.493  -0.982   9.914  1.00  0.00           H  
HETATM 2022  H2  HOH B 664       5.399  -2.182   9.739  1.00  0.00           H  
HETATM 2023  O   HOH B 665      10.686  -0.667  11.080  1.00  0.00           O  
HETATM 2024  H1  HOH B 665       9.963  -1.280  10.947  1.00  0.00           H  
HETATM 2025  H2  HOH B 665      11.466  -1.152  10.807  1.00  0.00           H  
HETATM 2026  O   HOH B 666      12.903  21.938 -11.811  1.00  0.00           O  
HETATM 2027  H1  HOH B 666      13.018  21.039 -11.503  1.00  0.00           H  
HETATM 2028  H2  HOH B 666      13.620  22.076 -12.428  1.00  0.00           H  
HETATM 2029  O   HOH B 667     -13.208   0.826   8.471  1.00  0.00           O  
HETATM 2030  H1  HOH B 667     -12.941   1.638   8.039  1.00  0.00           H  
HETATM 2031  H2  HOH B 667     -13.753   0.378   7.823  1.00  0.00           H  
HETATM 2032  O   HOH B 668       6.576  18.225 -14.040  1.00  0.00           O  
HETATM 2033  H1  HOH B 668       5.800  18.153 -13.484  1.00  0.00           H  
HETATM 2034  H2  HOH B 668       6.649  17.369 -14.462  1.00  0.00           H  
HETATM 2035  O   HOH B 669      11.152   1.508   6.051  1.00  0.00           O  
HETATM 2036  H1  HOH B 669      11.307   1.321   6.977  1.00  0.00           H  
HETATM 2037  H2  HOH B 669      10.318   1.079   5.857  1.00  0.00           H  
HETATM 2038  O   HOH B 670     -12.622  12.452   9.932  1.00  0.00           O  
HETATM 2039  H1  HOH B 670     -13.247  11.728   9.956  1.00  0.00           H  
HETATM 2040  H2  HOH B 670     -11.774  12.045  10.109  1.00  0.00           H  
HETATM 2041  O   HOH B 671     -10.675   8.999  13.872  1.00  0.00           O  
HETATM 2042  H1  HOH B 671     -10.608   8.400  13.129  1.00  0.00           H  
HETATM 2043  H2  HOH B 671      -9.767   9.171  14.123  1.00  0.00           H  
HETATM 2044  O   HOH B 672       3.700  13.013 -10.067  1.00  0.00           O  
HETATM 2045  H1  HOH B 672       3.971  12.255 -10.584  1.00  0.00           H  
HETATM 2046  H2  HOH B 672       3.715  13.743 -10.686  1.00  0.00           H  
HETATM 2047  O   HOH B 673      11.082   4.325  -9.311  1.00  0.00           O  
HETATM 2048  H1  HOH B 673      11.440   5.190  -9.113  1.00  0.00           H  
HETATM 2049  H2  HOH B 673      11.686   3.959  -9.959  1.00  0.00           H  
HETATM 2050  O   HOH B 674       6.330   1.103   8.375  1.00  0.00           O  
HETATM 2051  H1  HOH B 674       6.776   0.984   7.537  1.00  0.00           H  
HETATM 2052  H2  HOH B 674       6.128   0.214   8.668  1.00  0.00           H  
HETATM 2053  O   HOH B 675       7.198  20.576   1.097  1.00  0.00           O  
HETATM 2054  H1  HOH B 675       6.261  20.574   1.291  1.00  0.00           H  
HETATM 2055  H2  HOH B 675       7.321  19.836   0.502  1.00  0.00           H  
HETATM 2056  O   HOH B 676      10.226   8.730   8.053  1.00  0.00           O  
HETATM 2057  H1  HOH B 676      10.973   8.323   7.614  1.00  0.00           H  
HETATM 2058  H2  HOH B 676      10.311   8.463   8.968  1.00  0.00           H  
HETATM 2059  O   HOH B 677     -14.143  -1.498 -10.632  1.00  0.00           O  
HETATM 2060  H1  HOH B 677     -14.465  -1.915 -11.432  1.00  0.00           H  
HETATM 2061  H2  HOH B 677     -14.771  -1.757  -9.958  1.00  0.00           H  
HETATM 2062  O   HOH B 678      10.855  22.648 -13.635  1.00  0.00           O  
HETATM 2063  H1  HOH B 678      11.675  22.297 -13.288  1.00  0.00           H  
HETATM 2064  H2  HOH B 678      10.474  23.137 -12.905  1.00  0.00           H  
HETATM 2065  O   HOH B 679       8.399  17.297   3.509  1.00  0.00           O  
HETATM 2066  H1  HOH B 679       8.419  16.511   4.056  1.00  0.00           H  
HETATM 2067  H2  HOH B 679       9.291  17.378   3.173  1.00  0.00           H  
HETATM 2068  O   HOH B 680      -9.695  15.285  10.520  1.00  0.00           O  
HETATM 2069  H1  HOH B 680      -9.234  16.063  10.207  1.00  0.00           H  
HETATM 2070  H2  HOH B 680      -9.056  14.577  10.434  1.00  0.00           H  
HETATM 2071  O   HOH B 681       8.319  12.263 -13.093  1.00  0.00           O  
HETATM 2072  H1  HOH B 681       8.677  13.128 -13.294  1.00  0.00           H  
HETATM 2073  H2  HOH B 681       8.971  11.861 -12.518  1.00  0.00           H  
HETATM 2074  O   HOH B 682       9.388   8.890   4.380  1.00  0.00           O  
HETATM 2075  H1  HOH B 682       8.824   9.094   5.127  1.00  0.00           H  
HETATM 2076  H2  HOH B 682       9.171   9.555   3.727  1.00  0.00           H  
HETATM 2077  O   HOH B 683      12.032  -3.307 -14.070  1.00  0.00           O  
HETATM 2078  H1  HOH B 683      11.282  -3.880 -13.909  1.00  0.00           H  
HETATM 2079  H2  HOH B 683      11.714  -2.430 -13.859  1.00  0.00           H  
HETATM 2080  O   HOH B 684       1.732  -0.301   7.006  1.00  0.00           O  
HETATM 2081  H1  HOH B 684       2.070  -1.195   7.056  1.00  0.00           H  
HETATM 2082  H2  HOH B 684       2.383   0.174   6.489  1.00  0.00           H  
HETATM 2083  O   HOH B 685       2.776  -2.453  12.840  1.00  0.00           O  
HETATM 2084  H1  HOH B 685       3.588  -2.951  12.755  1.00  0.00           H  
HETATM 2085  H2  HOH B 685       2.729  -2.226  13.769  1.00  0.00           H  
HETATM 2086  O   HOH B 686      13.361   5.464  11.422  1.00  0.00           O  
HETATM 2087  H1  HOH B 686      13.529   4.908  12.183  1.00  0.00           H  
HETATM 2088  H2  HOH B 686      13.719   6.318  11.665  1.00  0.00           H  
HETATM 2089  O   HOH B 687       4.211   0.356   5.818  1.00  0.00           O  
HETATM 2090  H1  HOH B 687       4.554  -0.506   5.583  1.00  0.00           H  
HETATM 2091  H2  HOH B 687       4.990   0.891   5.970  1.00  0.00           H  
HETATM 2092  O   HOH B 688      13.557  -3.080   1.213  1.00  0.00           O  
HETATM 2093  H1  HOH B 688      13.379  -3.861   1.738  1.00  0.00           H  
HETATM 2094  H2  HOH B 688      13.050  -2.387   1.637  1.00  0.00           H  
HETATM 2095  O   HOH B 689      10.285   6.152  12.768  1.00  0.00           O  
HETATM 2096  H1  HOH B 689       9.576   5.987  13.389  1.00  0.00           H  
HETATM 2097  H2  HOH B 689      11.046   6.342  13.316  1.00  0.00           H  
HETATM 2098  O   HOH B 690       2.023   1.379   9.263  1.00  0.00           O  
HETATM 2099  H1  HOH B 690       1.901   0.430   9.233  1.00  0.00           H  
HETATM 2100  H2  HOH B 690       1.159   1.725   9.489  1.00  0.00           H  
HETATM 2101  O   HOH B 691       5.707   9.437  10.561  1.00  0.00           O  
HETATM 2102  H1  HOH B 691       6.385   9.257  11.212  1.00  0.00           H  
HETATM 2103  H2  HOH B 691       5.530   8.587  10.157  1.00  0.00           H  
HETATM 2104  O   HOH B 692      13.993  -3.652  13.849  1.00  0.00           O  
HETATM 2105  H1  HOH B 692      13.454  -3.322  14.568  1.00  0.00           H  
HETATM 2106  H2  HOH B 692      13.863  -3.020  13.142  1.00  0.00           H  
HETATM 2107  O   HOH B 693       8.144  -1.539  -9.788  1.00  0.00           O  
HETATM 2108  H1  HOH B 693       8.027  -1.723 -10.720  1.00  0.00           H  
HETATM 2109  H2  HOH B 693       8.391  -2.381  -9.406  1.00  0.00           H  
HETATM 2110  O   HOH B 694      12.841  -1.265   9.114  1.00  0.00           O  
HETATM 2111  H1  HOH B 694      13.372  -0.581   9.523  1.00  0.00           H  
HETATM 2112  H2  HOH B 694      13.414  -2.031   9.089  1.00  0.00           H  
HETATM 2113  O   HOH B 695     -13.340  -2.455  14.135  1.00  0.00           O  
HETATM 2114  H1  HOH B 695     -13.518  -1.516  14.178  1.00  0.00           H  
HETATM 2115  H2  HOH B 695     -13.852  -2.763  13.387  1.00  0.00           H  
HETATM 2116  O   HOH B 696      -5.967   5.560   2.320  1.00  0.00           O  
HETATM 2117  H1  HOH B 696      -5.656   4.978   3.013  1.00  0.00           H  
HETATM 2118  H2  HOH B 696      -5.734   5.110   1.507  1.00  0.00           H  
HETATM 2119  O   HOH B 697     -13.604   9.716   9.853  1.00  0.00           O  
HETATM 2120  H1  HOH B 697     -14.364   9.223   9.548  1.00  0.00           H  
HETATM 2121  H2  HOH B 697     -12.851   9.206   9.554  1.00  0.00           H  
HETATM 2122  O   HOH B 698       4.279   9.974  14.119  1.00  0.00           O  
HETATM 2123  H1  HOH B 698       4.064   9.059  13.940  1.00  0.00           H  
HETATM 2124  H2  HOH B 698       4.720   9.956  14.969  1.00  0.00           H  
HETATM 2125  O   HOH B 699       4.146   2.958   8.550  1.00  0.00           O  
HETATM 2126  H1  HOH B 699       4.944   2.430   8.597  1.00  0.00           H  
HETATM 2127  H2  HOH B 699       3.447   2.359   8.814  1.00  0.00           H  
HETATM 2128  O   HOH B 700       7.749   6.475  -0.666  1.00  0.00           O  
HETATM 2129  H1  HOH B 700       7.450   6.382  -1.570  1.00  0.00           H  
HETATM 2130  H2  HOH B 700       8.009   7.393  -0.592  1.00  0.00           H  
HETATM 2131  O   HOH B 701       6.070  12.213  12.565  1.00  0.00           O  
HETATM 2132  H1  HOH B 701       5.829  12.972  13.096  1.00  0.00           H  
HETATM 2133  H2  HOH B 701       5.349  11.595  12.687  1.00  0.00           H  
HETATM 2134  O   HOH B 702       7.239   0.848   5.873  1.00  0.00           O  
HETATM 2135  H1  HOH B 702       7.715   1.544   5.419  1.00  0.00           H  
HETATM 2136  H2  HOH B 702       7.726   0.050   5.663  1.00  0.00           H  
HETATM 2137  O   HOH B 703     -15.736   0.928  10.177  1.00  0.00           O  
HETATM 2138  H1  HOH B 703     -14.856   1.062   9.823  1.00  0.00           H  
HETATM 2139  H2  HOH B 703     -16.180   1.766  10.042  1.00  0.00           H  
HETATM 2140  O   HOH B 704       5.425  -2.033  -4.622  1.00  0.00           O  
HETATM 2141  H1  HOH B 704       6.314  -1.815  -4.339  1.00  0.00           H  
HETATM 2142  H2  HOH B 704       5.099  -1.229  -5.028  1.00  0.00           H  
HETATM 2143  O   HOH B 705     -10.579   5.310  -7.311  1.00  0.00           O  
HETATM 2144  H1  HOH B 705     -11.012   4.677  -6.737  1.00  0.00           H  
HETATM 2145  H2  HOH B 705     -10.282   6.003  -6.722  1.00  0.00           H  
HETATM 2146  O   HOH B 706      -9.805  -0.207  -1.869  1.00  0.00           O  
HETATM 2147  H1  HOH B 706      -9.095  -0.320  -2.501  1.00  0.00           H  
HETATM 2148  H2  HOH B 706      -9.877   0.740  -1.755  1.00  0.00           H  
HETATM 2149  O   HOH B 707      10.021   7.973  10.523  1.00  0.00           O  
HETATM 2150  H1  HOH B 707      10.062   7.351  11.250  1.00  0.00           H  
HETATM 2151  H2  HOH B 707       9.497   8.699  10.860  1.00  0.00           H  
HETATM 2152  O   HOH B 708     -15.349   3.520  -0.961  1.00  0.00           O  
HETATM 2153  H1  HOH B 708     -16.030   3.535  -0.289  1.00  0.00           H  
HETATM 2154  H2  HOH B 708     -15.633   2.843  -1.576  1.00  0.00           H  
HETATM 2155  O   HOH B 709       6.149   7.701   1.259  1.00  0.00           O  
HETATM 2156  H1  HOH B 709       6.791   7.133   0.831  1.00  0.00           H  
HETATM 2157  H2  HOH B 709       6.633   8.105   1.980  1.00  0.00           H  
HETATM 2158  O   HOH B 710     -12.720   9.663   2.583  1.00  0.00           O  
HETATM 2159  H1  HOH B 710     -12.569  10.490   3.040  1.00  0.00           H  
HETATM 2160  H2  HOH B 710     -13.534   9.802   2.097  1.00  0.00           H  
HETATM 2161  O   HOH B 711       8.256  -2.530   6.264  1.00  0.00           O  
HETATM 2162  H1  HOH B 711       8.731  -1.770   5.925  1.00  0.00           H  
HETATM 2163  H2  HOH B 711       8.685  -2.727   7.097  1.00  0.00           H  
HETATM 2164  O   HOH B 712     -15.983   2.982  12.591  1.00  0.00           O  
HETATM 2165  H1  HOH B 712     -15.418   3.251  11.867  1.00  0.00           H  
HETATM 2166  H2  HOH B 712     -15.404   2.503  13.184  1.00  0.00           H  
HETATM 2167  O   HOH B 713      -2.115   0.207   0.780  1.00  0.00           O  
HETATM 2168  H1  HOH B 713      -1.612   0.602   0.068  1.00  0.00           H  
HETATM 2169  H2  HOH B 713      -2.429   0.952   1.293  1.00  0.00           H  
HETATM 2170  O   HOH B 714      12.331   6.271  14.490  1.00  0.00           O  
HETATM 2171  H1  HOH B 714      13.181   6.710  14.486  1.00  0.00           H  
HETATM 2172  H2  HOH B 714      12.348   5.722  15.274  1.00  0.00           H  
HETATM 2173  O   HOH B 715     -11.944   8.070   5.237  1.00  0.00           O  
HETATM 2174  H1  HOH B 715     -12.534   8.800   5.422  1.00  0.00           H  
HETATM 2175  H2  HOH B 715     -11.988   7.961   4.287  1.00  0.00           H  
HETATM 2176  O   HOH B 716       3.496   2.849   5.106  1.00  0.00           O  
HETATM 2177  H1  HOH B 716       3.113   3.652   5.459  1.00  0.00           H  
HETATM 2178  H2  HOH B 716       3.254   2.170   5.737  1.00  0.00           H  
HETATM 2179  O   HOH B 717       1.359  -4.004  -0.596  1.00  0.00           O  
HETATM 2180  H1  HOH B 717       1.600  -4.562   0.144  1.00  0.00           H  
HETATM 2181  H2  HOH B 717       1.139  -3.161  -0.199  1.00  0.00           H  
HETATM 2182  O   HOH B 718     -10.396   8.071  11.278  1.00  0.00           O  
HETATM 2183  H1  HOH B 718     -11.006   7.436  10.901  1.00  0.00           H  
HETATM 2184  H2  HOH B 718      -9.589   7.576  11.415  1.00  0.00           H  
HETATM 2185  O   HOH B 719      -9.681  -2.600   9.002  1.00  0.00           O  
HETATM 2186  H1  HOH B 719      -8.825  -2.812   9.375  1.00  0.00           H  
HETATM 2187  H2  HOH B 719     -10.230  -2.401   9.760  1.00  0.00           H  
HETATM 2188  O   HOH B 720     -15.206   7.878   8.666  1.00  0.00           O  
HETATM 2189  H1  HOH B 720     -16.145   7.702   8.722  1.00  0.00           H  
HETATM 2190  H2  HOH B 720     -14.877   7.225   8.049  1.00  0.00           H  
HETATM 2191  O   HOH B 721     -13.803   6.259   6.813  1.00  0.00           O  
HETATM 2192  H1  HOH B 721     -13.079   6.803   6.504  1.00  0.00           H  
HETATM 2193  H2  HOH B 721     -14.538   6.493   6.247  1.00  0.00           H  
HETATM 2194  O   HOH B 722      11.617   2.050  -7.482  1.00  0.00           O  
HETATM 2195  H1  HOH B 722      11.221   2.810  -7.910  1.00  0.00           H  
HETATM 2196  H2  HOH B 722      11.596   1.363  -8.148  1.00  0.00           H  
HETATM 2197  O   HOH B 723     -11.219   1.960 -14.498  1.00  0.00           O  
HETATM 2198  H1  HOH B 723     -11.307   2.896 -14.319  1.00  0.00           H  
HETATM 2199  H2  HOH B 723     -10.277   1.794 -14.443  1.00  0.00           H  
HETATM 2200  O   HOH B 724     -12.278  -0.952  -0.136  1.00  0.00           O  
HETATM 2201  H1  HOH B 724     -11.570  -0.499  -0.595  1.00  0.00           H  
HETATM 2202  H2  HOH B 724     -13.011  -0.335  -0.155  1.00  0.00           H  
HETATM 2203  O   HOH B 725      -1.489   2.349   5.632  1.00  0.00           O  
HETATM 2204  H1  HOH B 725      -1.430   3.301   5.709  1.00  0.00           H  
HETATM 2205  H2  HOH B 725      -1.460   2.182   4.690  1.00  0.00           H  
HETATM 2206  O   HOH B 726     -13.423  23.202   6.463  1.00  0.00           O  
HETATM 2207  H1  HOH B 726     -14.090  22.517   6.445  1.00  0.00           H  
HETATM 2208  H2  HOH B 726     -13.713  23.837   5.808  1.00  0.00           H  
HETATM 2209  O   HOH B 727       3.782  10.817   6.807  1.00  0.00           O  
HETATM 2210  H1  HOH B 727       4.418  11.012   7.496  1.00  0.00           H  
HETATM 2211  H2  HOH B 727       3.550  11.672   6.445  1.00  0.00           H  
HETATM 2212  O   HOH B 728      11.278   6.136   6.573  1.00  0.00           O  
HETATM 2213  H1  HOH B 728      10.497   5.649   6.836  1.00  0.00           H  
HETATM 2214  H2  HOH B 728      11.848   6.110   7.341  1.00  0.00           H  
HETATM 2215  O   HOH B 729     -14.147  -1.687   2.503  1.00  0.00           O  
HETATM 2216  H1  HOH B 729     -14.589  -2.133   1.780  1.00  0.00           H  
HETATM 2217  H2  HOH B 729     -14.776  -1.029   2.799  1.00  0.00           H  
HETATM 2218  O   HOH B 730     -12.072  -3.107  -9.318  1.00  0.00           O  
HETATM 2219  H1  HOH B 730     -11.117  -3.030  -9.285  1.00  0.00           H  
HETATM 2220  H2  HOH B 730     -12.354  -2.362  -9.848  1.00  0.00           H  
HETATM 2221  O   HOH B 731       6.453   4.110   6.905  1.00  0.00           O  
HETATM 2222  H1  HOH B 731       5.864   4.860   6.815  1.00  0.00           H  
HETATM 2223  H2  HOH B 731       5.905   3.420   7.282  1.00  0.00           H  
HETATM 2224  O   HOH B 732      12.756  14.307   5.522  1.00  0.00           O  
HETATM 2225  H1  HOH B 732      13.346  14.617   6.208  1.00  0.00           H  
HETATM 2226  H2  HOH B 732      12.650  15.058   4.938  1.00  0.00           H  
HETATM 2227  O   HOH B 733       2.659  19.455 -14.142  1.00  0.00           O  
HETATM 2228  H1  HOH B 733       2.756  20.357 -13.836  1.00  0.00           H  
HETATM 2229  H2  HOH B 733       3.339  19.354 -14.808  1.00  0.00           H  
HETATM 2230  O   HOH B 734       8.463   9.072  -1.426  1.00  0.00           O  
HETATM 2231  H1  HOH B 734       7.881   9.801  -1.639  1.00  0.00           H  
HETATM 2232  H2  HOH B 734       9.024   9.410  -0.728  1.00  0.00           H  
HETATM 2233  O   HOH B 735       6.690   9.331 -10.571  1.00  0.00           O  
HETATM 2234  H1  HOH B 735       6.032   9.842 -11.043  1.00  0.00           H  
HETATM 2235  H2  HOH B 735       6.633   8.455 -10.952  1.00  0.00           H  
HETATM 2236  O   HOH B 736       3.697  -6.187   2.378  1.00  0.00           O  
HETATM 2237  H1  HOH B 736       3.995  -5.897   1.516  1.00  0.00           H  
HETATM 2238  H2  HOH B 736       2.823  -5.809   2.470  1.00  0.00           H  
HETATM 2239  O   HOH B 737       6.114  23.485 -10.569  1.00  0.00           O  
HETATM 2240  H1  HOH B 737       5.635  24.307 -10.473  1.00  0.00           H  
HETATM 2241  H2  HOH B 737       6.436  23.290  -9.689  1.00  0.00           H  
HETATM 2242  O   HOH B 738       3.921  17.752  -1.299  1.00  0.00           O  
HETATM 2243  H1  HOH B 738       4.421  17.895  -2.103  1.00  0.00           H  
HETATM 2244  H2  HOH B 738       4.523  17.281  -0.723  1.00  0.00           H  
HETATM 2245  O   HOH B 739       0.380  -3.653  -7.823  1.00  0.00           O  
HETATM 2246  H1  HOH B 739       0.640  -4.529  -8.106  1.00  0.00           H  
HETATM 2247  H2  HOH B 739       1.200  -3.226  -7.577  1.00  0.00           H  
HETATM 2248  O   HOH B 740       1.998  -2.597  -6.036  1.00  0.00           O  
HETATM 2249  H1  HOH B 740       2.165  -1.667  -5.880  1.00  0.00           H  
HETATM 2250  H2  HOH B 740       1.838  -2.962  -5.166  1.00  0.00           H  
HETATM 2251  O   HOH B 741       4.472  17.862 -12.035  1.00  0.00           O  
HETATM 2252  H1  HOH B 741       3.748  18.351 -12.424  1.00  0.00           H  
HETATM 2253  H2  HOH B 741       4.393  18.024 -11.095  1.00  0.00           H  
HETATM 2254  O   HOH B 742       5.842  -6.234   4.547  1.00  0.00           O  
HETATM 2255  H1  HOH B 742       6.454  -6.448   3.842  1.00  0.00           H  
HETATM 2256  H2  HOH B 742       5.099  -5.825   4.103  1.00  0.00           H  
HETATM 2257  O   HOH B 743      11.292  15.169  -6.733  1.00  0.00           O  
HETATM 2258  H1  HOH B 743      11.160  15.753  -5.986  1.00  0.00           H  
HETATM 2259  H2  HOH B 743      10.509  14.619  -6.750  1.00  0.00           H  
HETATM 2260  O   HOH B 744       5.257  -4.135 -10.120  1.00  0.00           O  
HETATM 2261  H1  HOH B 744       5.253  -3.586  -9.335  1.00  0.00           H  
HETATM 2262  H2  HOH B 744       5.704  -3.606 -10.781  1.00  0.00           H  
HETATM 2263  O   HOH B 745       6.151   3.894   1.361  1.00  0.00           O  
HETATM 2264  H1  HOH B 745       6.126   4.073   0.420  1.00  0.00           H  
HETATM 2265  H2  HOH B 745       7.031   3.549   1.516  1.00  0.00           H  
HETATM 2266  O   HOH B 746       0.752  11.845  -1.504  1.00  0.00           O  
HETATM 2267  H1  HOH B 746       0.872  11.255  -2.248  1.00  0.00           H  
HETATM 2268  H2  HOH B 746       1.590  12.298  -1.420  1.00  0.00           H  
HETATM 2269  O   HOH B 747      12.006  11.186  -5.498  1.00  0.00           O  
HETATM 2270  H1  HOH B 747      11.890  11.052  -4.558  1.00  0.00           H  
HETATM 2271  H2  HOH B 747      12.451  12.032  -5.566  1.00  0.00           H  
HETATM 2272  O   HOH B 748     -14.825  19.358  -0.888  1.00  0.00           O  
HETATM 2273  H1  HOH B 748     -15.648  18.994  -0.566  1.00  0.00           H  
HETATM 2274  H2  HOH B 748     -14.627  18.846  -1.672  1.00  0.00           H  
HETATM 2275  O   HOH B 749     -13.924  23.442   3.783  1.00  0.00           O  
HETATM 2276  H1  HOH B 749     -13.610  22.538   3.796  1.00  0.00           H  
HETATM 2277  H2  HOH B 749     -14.346  23.537   2.929  1.00  0.00           H  
HETATM 2278  O   HOH B 750     -14.701  12.215   5.181  1.00  0.00           O  
HETATM 2279  H1  HOH B 750     -15.586  12.535   5.007  1.00  0.00           H  
HETATM 2280  H2  HOH B 750     -14.823  11.300   5.436  1.00  0.00           H  
HETATM 2281  O   HOH B 751     -13.777  22.088 -11.351  1.00  0.00           O  
HETATM 2282  H1  HOH B 751     -14.209  22.529 -12.082  1.00  0.00           H  
HETATM 2283  H2  HOH B 751     -13.390  22.798 -10.838  1.00  0.00           H  
HETATM 2284  O   HOH B 752       1.602  13.369  -7.926  1.00  0.00           O  
HETATM 2285  H1  HOH B 752       0.714  13.024  -7.832  1.00  0.00           H  
HETATM 2286  H2  HOH B 752       1.864  13.118  -8.812  1.00  0.00           H  
HETATM 2287  O   HOH B 753      10.817  11.318  -1.300  1.00  0.00           O  
HETATM 2288  H1  HOH B 753      10.422  11.538  -0.456  1.00  0.00           H  
HETATM 2289  H2  HOH B 753      10.954  10.371  -1.260  1.00  0.00           H  
HETATM 2290  O   HOH B 754       4.075  17.301  -9.407  1.00  0.00           O  
HETATM 2291  H1  HOH B 754       3.602  16.469  -9.390  1.00  0.00           H  
HETATM 2292  H2  HOH B 754       4.989  17.060  -9.256  1.00  0.00           H  
HETATM 2293  O   HOH B 755       7.186  15.380  -1.368  1.00  0.00           O  
HETATM 2294  H1  HOH B 755       6.712  15.364  -2.199  1.00  0.00           H  
HETATM 2295  H2  HOH B 755       8.095  15.194  -1.607  1.00  0.00           H  
HETATM 2296  O   HOH B 756       5.669  20.778 -10.925  1.00  0.00           O  
HETATM 2297  H1  HOH B 756       5.976  20.457 -11.773  1.00  0.00           H  
HETATM 2298  H2  HOH B 756       5.943  21.695 -10.902  1.00  0.00           H  
HETATM 2299  O   HOH B 757       6.709  16.937  -8.610  1.00  0.00           O  
HETATM 2300  H1  HOH B 757       6.657  16.153  -8.063  1.00  0.00           H  
HETATM 2301  H2  HOH B 757       7.627  16.984  -8.877  1.00  0.00           H  
HETATM 2302  O   HOH B 758     -13.121  16.996   6.845  1.00  0.00           O  
HETATM 2303  H1  HOH B 758     -12.969  17.365   5.976  1.00  0.00           H  
HETATM 2304  H2  HOH B 758     -13.310  17.754   7.398  1.00  0.00           H  
HETATM 2305  O   HOH B 759       9.372  -2.999  -2.449  1.00  0.00           O  
HETATM 2306  H1  HOH B 759       8.999  -3.606  -3.088  1.00  0.00           H  
HETATM 2307  H2  HOH B 759      10.228  -2.767  -2.809  1.00  0.00           H  
HETATM 2308  O   HOH B 760     -12.804  20.522   0.713  1.00  0.00           O  
HETATM 2309  H1  HOH B 760     -13.445  20.048   0.184  1.00  0.00           H  
HETATM 2310  H2  HOH B 760     -12.741  21.383   0.300  1.00  0.00           H  
HETATM 2311  O   HOH B 761       8.255  15.580 -11.124  1.00  0.00           O  
HETATM 2312  H1  HOH B 761       8.900  16.203 -10.790  1.00  0.00           H  
HETATM 2313  H2  HOH B 761       8.580  15.339 -11.991  1.00  0.00           H  
HETATM 2314  O   HOH B 762       9.466  10.274 -11.129  1.00  0.00           O  
HETATM 2315  H1  HOH B 762       9.573   9.618 -11.818  1.00  0.00           H  
HETATM 2316  H2  HOH B 762       8.632  10.052 -10.714  1.00  0.00           H  
HETATM 2317  O   HOH B 763     -14.649  18.133  14.117  1.00  0.00           O  
HETATM 2318  H1  HOH B 763     -15.105  17.343  14.406  1.00  0.00           H  
HETATM 2319  H2  HOH B 763     -13.739  17.859  14.009  1.00  0.00           H  
HETATM 2320  O   HOH B 764       9.816  14.644   8.391  1.00  0.00           O  
HETATM 2321  H1  HOH B 764      10.081  15.447   7.943  1.00  0.00           H  
HETATM 2322  H2  HOH B 764       9.171  14.245   7.808  1.00  0.00           H  
HETATM 2323  O   HOH B 765      12.215   8.797  -0.734  1.00  0.00           O  
HETATM 2324  H1  HOH B 765      12.471   7.908  -0.978  1.00  0.00           H  
HETATM 2325  H2  HOH B 765      12.849   9.360  -1.180  1.00  0.00           H  
HETATM 2326  O   HOH B 766       5.640  11.431  -5.868  1.00  0.00           O  
HETATM 2327  H1  HOH B 766       4.830  11.719  -5.447  1.00  0.00           H  
HETATM 2328  H2  HOH B 766       5.349  10.924  -6.626  1.00  0.00           H  
HETATM 2329  O   HOH B 767       5.452  15.052  -3.952  1.00  0.00           O  
HETATM 2330  H1  HOH B 767       4.515  15.135  -3.775  1.00  0.00           H  
HETATM 2331  H2  HOH B 767       5.499  14.676  -4.831  1.00  0.00           H  
HETATM 2332  O   HOH B 768       4.084  19.717  13.521  1.00  0.00           O  
HETATM 2333  H1  HOH B 768       3.198  20.073  13.458  1.00  0.00           H  
HETATM 2334  H2  HOH B 768       4.524  20.029  12.731  1.00  0.00           H  
HETATM 2335  O   HOH B 769       6.911  13.066   2.520  1.00  0.00           O  
HETATM 2336  H1  HOH B 769       6.444  13.817   2.152  1.00  0.00           H  
HETATM 2337  H2  HOH B 769       7.569  13.453   3.098  1.00  0.00           H  
HETATM 2338  O   HOH B 770       3.856  15.294  -7.268  1.00  0.00           O  
HETATM 2339  H1  HOH B 770       3.261  14.626  -7.609  1.00  0.00           H  
HETATM 2340  H2  HOH B 770       4.654  14.814  -7.049  1.00  0.00           H  
HETATM 2341  O   HOH B 771       7.847  11.502  -4.346  1.00  0.00           O  
HETATM 2342  H1  HOH B 771       8.296  10.688  -4.573  1.00  0.00           H  
HETATM 2343  H2  HOH B 771       7.096  11.534  -4.939  1.00  0.00           H  
HETATM 2344  O   HOH B 772      11.614  19.590  -8.352  1.00  0.00           O  
HETATM 2345  H1  HOH B 772      11.901  18.687  -8.222  1.00  0.00           H  
HETATM 2346  H2  HOH B 772      11.539  19.684  -9.302  1.00  0.00           H  
HETATM 2347  O   HOH B 773      13.140   9.004   2.525  1.00  0.00           O  
HETATM 2348  H1  HOH B 773      12.811   8.798   3.399  1.00  0.00           H  
HETATM 2349  H2  HOH B 773      12.701   8.379   1.949  1.00  0.00           H  
HETATM 2350  O   HOH B 774       1.168  16.464   2.810  1.00  0.00           O  
HETATM 2351  H1  HOH B 774       1.024  15.769   2.167  1.00  0.00           H  
HETATM 2352  H2  HOH B 774       0.919  17.268   2.355  1.00  0.00           H  
HETATM 2353  O   HOH B 775       9.659  -4.105 -12.585  1.00  0.00           O  
HETATM 2354  H1  HOH B 775       8.840  -3.612 -12.630  1.00  0.00           H  
HETATM 2355  H2  HOH B 775       9.422  -4.927 -12.156  1.00  0.00           H  
HETATM 2356  O   HOH B 776      11.981  10.232  -9.898  1.00  0.00           O  
HETATM 2357  H1  HOH B 776      11.308  10.199 -10.578  1.00  0.00           H  
HETATM 2358  H2  HOH B 776      12.370  11.103  -9.987  1.00  0.00           H  
HETATM 2359  O   HOH B 777       2.305   5.202   3.272  1.00  0.00           O  
HETATM 2360  H1  HOH B 777       2.256   5.443   4.197  1.00  0.00           H  
HETATM 2361  H2  HOH B 777       3.171   5.499   2.993  1.00  0.00           H  
HETATM 2362  O   HOH B 778      -4.062  -2.065   0.607  1.00  0.00           O  
HETATM 2363  H1  HOH B 778      -4.799  -1.859   1.183  1.00  0.00           H  
HETATM 2364  H2  HOH B 778      -3.360  -1.484   0.899  1.00  0.00           H  
HETATM 2365  O   HOH B 779       8.771  23.467 -11.594  1.00  0.00           O  
HETATM 2366  H1  HOH B 779       7.824  23.354 -11.518  1.00  0.00           H  
HETATM 2367  H2  HOH B 779       9.125  23.058 -10.804  1.00  0.00           H  
HETATM 2368  O   HOH B 780       8.298  22.223  -6.188  1.00  0.00           O  
HETATM 2369  H1  HOH B 780       9.130  21.750  -6.173  1.00  0.00           H  
HETATM 2370  H2  HOH B 780       7.666  21.610  -5.811  1.00  0.00           H  
HETATM 2371  O   HOH B 781      11.773  22.097  -7.273  1.00  0.00           O  
HETATM 2372  H1  HOH B 781      11.710  21.145  -7.354  1.00  0.00           H  
HETATM 2373  H2  HOH B 781      11.698  22.262  -6.333  1.00  0.00           H  
HETATM 2374  O   HOH B 782      10.861  16.991   2.258  1.00  0.00           O  
HETATM 2375  H1  HOH B 782      11.189  17.284   1.408  1.00  0.00           H  
HETATM 2376  H2  HOH B 782      10.584  16.087   2.110  1.00  0.00           H  
HETATM 2377  O   HOH B 783      12.786  17.171 -12.727  1.00  0.00           O  
HETATM 2378  H1  HOH B 783      13.689  17.476 -12.659  1.00  0.00           H  
HETATM 2379  H2  HOH B 783      12.373  17.778 -13.341  1.00  0.00           H  
HETATM 2380  O   HOH B 784       2.245  23.088  -1.010  1.00  0.00           O  
HETATM 2381  H1  HOH B 784       2.968  23.711  -0.942  1.00  0.00           H  
HETATM 2382  H2  HOH B 784       2.663  22.257  -1.232  1.00  0.00           H  
HETATM 2383  O   HOH B 785     -14.974   9.647   6.137  1.00  0.00           O  
HETATM 2384  H1  HOH B 785     -14.837   9.401   7.052  1.00  0.00           H  
HETATM 2385  H2  HOH B 785     -15.815   9.250   5.905  1.00  0.00           H  
HETATM 2386  O   HOH B 786      13.855  20.789   3.293  1.00  0.00           O  
HETATM 2387  H1  HOH B 786      13.694  21.253   2.471  1.00  0.00           H  
HETATM 2388  H2  HOH B 786      13.407  21.313   3.956  1.00  0.00           H  
HETATM 2389  O   HOH B 787      -8.723  17.384   2.658  1.00  0.00           O  
HETATM 2390  H1  HOH B 787      -8.897  18.196   2.184  1.00  0.00           H  
HETATM 2391  H2  HOH B 787      -8.374  16.788   1.995  1.00  0.00           H  
HETATM 2392  O   HOH B 788     -11.044  14.359   5.475  1.00  0.00           O  
HETATM 2393  H1  HOH B 788     -10.959  15.287   5.693  1.00  0.00           H  
HETATM 2394  H2  HOH B 788     -10.970  13.907   6.315  1.00  0.00           H  
HETATM 2395  O   HOH B 789       9.445  19.764  -3.086  1.00  0.00           O  
HETATM 2396  H1  HOH B 789       9.195  19.351  -3.912  1.00  0.00           H  
HETATM 2397  H2  HOH B 789       8.820  20.480  -2.976  1.00  0.00           H  
HETATM 2398  O   HOH B 790      -0.396  17.216 -11.823  1.00  0.00           O  
HETATM 2399  H1  HOH B 790       0.087  17.034 -12.629  1.00  0.00           H  
HETATM 2400  H2  HOH B 790      -0.492  16.361 -11.403  1.00  0.00           H  
HETATM 2401  O   HOH B 791      -2.346  21.673   0.504  1.00  0.00           O  
HETATM 2402  H1  HOH B 791      -1.410  21.604   0.691  1.00  0.00           H  
HETATM 2403  H2  HOH B 791      -2.593  20.804   0.188  1.00  0.00           H  
HETATM 2404  O   HOH B 792       9.310  18.913 -13.048  1.00  0.00           O  
HETATM 2405  H1  HOH B 792       8.399  18.622 -13.032  1.00  0.00           H  
HETATM 2406  H2  HOH B 792       9.531  18.959 -13.978  1.00  0.00           H  
HETATM 2407  O   HOH B 793       5.297  20.920  -8.311  1.00  0.00           O  
HETATM 2408  H1  HOH B 793       5.562  20.693  -9.202  1.00  0.00           H  
HETATM 2409  H2  HOH B 793       5.678  21.784  -8.159  1.00  0.00           H  
HETATM 2410  O   HOH B 794       1.197  20.615  13.346  1.00  0.00           O  
HETATM 2411  H1  HOH B 794       0.535  20.863  13.992  1.00  0.00           H  
HETATM 2412  H2  HOH B 794       0.695  20.248  12.618  1.00  0.00           H  
HETATM 2413  O   HOH B 795       0.190  -1.682   0.912  1.00  0.00           O  
HETATM 2414  H1  HOH B 795       0.224  -1.736   1.867  1.00  0.00           H  
HETATM 2415  H2  HOH B 795      -0.404  -0.952   0.735  1.00  0.00           H  
HETATM 2416  O   HOH B 796     -12.977  21.217  -2.592  1.00  0.00           O  
HETATM 2417  H1  HOH B 796     -13.833  20.792  -2.644  1.00  0.00           H  
HETATM 2418  H2  HOH B 796     -12.590  21.084  -3.456  1.00  0.00           H  
HETATM 2419  O   HOH B 797      12.835  12.955 -10.997  1.00  0.00           O  
HETATM 2420  H1  HOH B 797      13.703  12.577 -11.142  1.00  0.00           H  
HETATM 2421  H2  HOH B 797      12.305  12.622 -11.721  1.00  0.00           H  
HETATM 2422  O   HOH B 798      11.463  12.644 -13.317  1.00  0.00           O  
HETATM 2423  H1  HOH B 798      11.956  12.929 -14.087  1.00  0.00           H  
HETATM 2424  H2  HOH B 798      11.490  11.688 -13.355  1.00  0.00           H  
HETATM 2425  O   HOH B 799     -15.686  19.626 -11.217  1.00  0.00           O  
HETATM 2426  H1  HOH B 799     -15.255  19.084 -11.878  1.00  0.00           H  
HETATM 2427  H2  HOH B 799     -15.014  20.247 -10.939  1.00  0.00           H  
HETATM 2428  O   HOH B 800       6.050  14.019  -6.573  1.00  0.00           O  
HETATM 2429  H1  HOH B 800       5.935  13.075  -6.470  1.00  0.00           H  
HETATM 2430  H2  HOH B 800       6.555  14.113  -7.380  1.00  0.00           H  
HETATM 2431  O   HOH B 801       4.964  19.536  -3.313  1.00  0.00           O  
HETATM 2432  H1  HOH B 801       4.747  19.699  -4.231  1.00  0.00           H  
HETATM 2433  H2  HOH B 801       4.939  20.400  -2.903  1.00  0.00           H  
HETATM 2434  O   HOH B 802      11.500  -5.066  -8.592  1.00  0.00           O  
HETATM 2435  H1  HOH B 802      11.774  -4.583  -9.372  1.00  0.00           H  
HETATM 2436  H2  HOH B 802      12.157  -5.755  -8.493  1.00  0.00           H  
HETATM 2437  O   HOH B 803       2.636  14.647  -3.519  1.00  0.00           O  
HETATM 2438  H1  HOH B 803       2.432  14.017  -4.210  1.00  0.00           H  
HETATM 2439  H2  HOH B 803       2.013  15.361  -3.654  1.00  0.00           H  
HETATM 2440  O   HOH B 804      11.736  22.677  -4.421  1.00  0.00           O  
HETATM 2441  H1  HOH B 804      11.595  23.125  -3.587  1.00  0.00           H  
HETATM 2442  H2  HOH B 804      12.645  22.381  -4.385  1.00  0.00           H  
HETATM 2443  O   HOH B 805      -5.960  22.078   2.709  1.00  0.00           O  
HETATM 2444  H1  HOH B 805      -5.309  21.377   2.662  1.00  0.00           H  
HETATM 2445  H2  HOH B 805      -6.796  21.641   2.551  1.00  0.00           H  
HETATM 2446  O   HOH B 806     -15.235  18.839   4.967  1.00  0.00           O  
HETATM 2447  H1  HOH B 806     -14.306  18.622   5.054  1.00  0.00           H  
HETATM 2448  H2  HOH B 806     -15.267  19.470   4.249  1.00  0.00           H  
HETATM 2449  O   HOH B 807      -3.587  10.179  13.917  1.00  0.00           O  
HETATM 2450  H1  HOH B 807      -2.906  10.851  13.947  1.00  0.00           H  
HETATM 2451  H2  HOH B 807      -3.403   9.686  13.117  1.00  0.00           H  
HETATM 2452  O   HOH B 808      13.648   3.363 -10.920  1.00  0.00           O  
HETATM 2453  H1  HOH B 808      13.379   3.195 -11.823  1.00  0.00           H  
HETATM 2454  H2  HOH B 808      14.482   2.903 -10.827  1.00  0.00           H  
HETATM 2455  O   HOH B 809       9.083  22.306  -1.965  1.00  0.00           O  
HETATM 2456  H1  HOH B 809       9.811  21.820  -1.578  1.00  0.00           H  
HETATM 2457  H2  HOH B 809       9.493  23.066  -2.377  1.00  0.00           H  
HETATM 2458  O   HOH B 810      10.404  14.330   1.674  1.00  0.00           O  
HETATM 2459  H1  HOH B 810      10.103  13.490   1.328  1.00  0.00           H  
HETATM 2460  H2  HOH B 810      11.295  14.158   1.979  1.00  0.00           H  
HETATM 2461  O   HOH B 811     -14.936  23.713  -4.911  1.00  0.00           O  
HETATM 2462  H1  HOH B 811     -14.438  23.152  -5.507  1.00  0.00           H  
HETATM 2463  H2  HOH B 811     -15.779  23.837  -5.347  1.00  0.00           H  
HETATM 2464  O   HOH B 812     -15.728  -5.967  -8.715  1.00  0.00           O  
HETATM 2465  H1  HOH B 812     -15.723  -6.039  -9.670  1.00  0.00           H  
HETATM 2466  H2  HOH B 812     -15.183  -6.695  -8.417  1.00  0.00           H  
HETATM 2467  O   HOH B 813       4.249  20.068  -5.902  1.00  0.00           O  
HETATM 2468  H1  HOH B 813       4.526  20.123  -6.816  1.00  0.00           H  
HETATM 2469  H2  HOH B 813       4.021  20.967  -5.665  1.00  0.00           H  
HETATM 2470  O   HOH B 814       7.780  22.938  12.515  1.00  0.00           O  
HETATM 2471  H1  HOH B 814       8.006  22.410  13.281  1.00  0.00           H  
HETATM 2472  H2  HOH B 814       7.858  23.843  12.817  1.00  0.00           H  
HETATM 2473  O   HOH B 815       1.946  -4.748 -12.844  1.00  0.00           O  
HETATM 2474  H1  HOH B 815       1.961  -4.938 -11.906  1.00  0.00           H  
HETATM 2475  H2  HOH B 815       2.139  -5.588 -13.262  1.00  0.00           H  
HETATM 2476  O   HOH B 816       5.428  15.195 -11.656  1.00  0.00           O  
HETATM 2477  H1  HOH B 816       6.334  15.356 -11.393  1.00  0.00           H  
HETATM 2478  H2  HOH B 816       5.072  16.065 -11.833  1.00  0.00           H  
HETATM 2479  O   HOH B 817       8.977  11.889   0.671  1.00  0.00           O  
HETATM 2480  H1  HOH B 817       9.261  11.029   0.979  1.00  0.00           H  
HETATM 2481  H2  HOH B 817       8.406  12.216   1.366  1.00  0.00           H  
HETATM 2482  O   HOH B 818      10.083  16.831  -4.685  1.00  0.00           O  
HETATM 2483  H1  HOH B 818       9.184  16.653  -4.410  1.00  0.00           H  
HETATM 2484  H2  HOH B 818      10.021  17.633  -5.204  1.00  0.00           H  
HETATM 2485  O   HOH B 819      -8.011  -1.592  13.972  1.00  0.00           O  
HETATM 2486  H1  HOH B 819      -7.636  -1.507  14.848  1.00  0.00           H  
HETATM 2487  H2  HOH B 819      -8.494  -2.418  13.996  1.00  0.00           H  
HETATM 2488  O   HOH B 820     -15.306  16.787  -6.473  1.00  0.00           O  
HETATM 2489  H1  HOH B 820     -15.671  17.192  -7.259  1.00  0.00           H  
HETATM 2490  H2  HOH B 820     -16.000  16.865  -5.818  1.00  0.00           H  
HETATM 2491  O   HOH B 821       5.234  -3.399  12.859  1.00  0.00           O  
HETATM 2492  H1  HOH B 821       5.772  -3.980  13.398  1.00  0.00           H  
HETATM 2493  H2  HOH B 821       5.849  -2.743  12.528  1.00  0.00           H  
HETATM 2494  O   HOH B 822       3.236  19.010   2.772  1.00  0.00           O  
HETATM 2495  H1  HOH B 822       2.987  19.275   3.657  1.00  0.00           H  
HETATM 2496  H2  HOH B 822       2.662  18.271   2.572  1.00  0.00           H  
HETATM 2497  O   HOH B 823       3.932  21.067   8.434  1.00  0.00           O  
HETATM 2498  H1  HOH B 823       4.681  20.897   7.864  1.00  0.00           H  
HETATM 2499  H2  HOH B 823       3.746  21.999   8.313  1.00  0.00           H  
HETATM 2500  O   HOH B 824      10.221  22.410  -9.532  1.00  0.00           O  
HETATM 2501  H1  HOH B 824      10.661  22.700  -8.732  1.00  0.00           H  
HETATM 2502  H2  HOH B 824      10.674  21.601  -9.773  1.00  0.00           H  
HETATM 2503  O   HOH B 825       6.141  21.301 -13.841  1.00  0.00           O  
HETATM 2504  H1  HOH B 825       7.067  21.366 -14.078  1.00  0.00           H  
HETATM 2505  H2  HOH B 825       5.871  20.443 -14.168  1.00  0.00           H  
HETATM 2506  O   HOH B 826       1.756  14.499 -11.635  1.00  0.00           O  
HETATM 2507  H1  HOH B 826       1.558  13.648 -12.027  1.00  0.00           H  
HETATM 2508  H2  HOH B 826       1.916  15.075 -12.382  1.00  0.00           H  
HETATM 2509  O   HOH B 827       3.327  16.146   4.514  1.00  0.00           O  
HETATM 2510  H1  HOH B 827       3.018  15.806   5.354  1.00  0.00           H  
HETATM 2511  H2  HOH B 827       2.538  16.201   3.974  1.00  0.00           H  
HETATM 2512  O   HOH B 828      13.069  13.109  14.254  1.00  0.00           O  
HETATM 2513  H1  HOH B 828      12.637  12.784  13.464  1.00  0.00           H  
HETATM 2514  H2  HOH B 828      13.888  12.617  14.300  1.00  0.00           H  
HETATM 2515  O   HOH B 829      13.476  13.861  -5.248  1.00  0.00           O  
HETATM 2516  H1  HOH B 829      14.282  14.262  -5.574  1.00  0.00           H  
HETATM 2517  H2  HOH B 829      12.856  13.949  -5.972  1.00  0.00           H  
HETATM 2518  O   HOH B 830      13.881  -4.996   7.868  1.00  0.00           O  
HETATM 2519  H1  HOH B 830      14.114  -5.648   7.207  1.00  0.00           H  
HETATM 2520  H2  HOH B 830      12.940  -5.111   7.997  1.00  0.00           H  
HETATM 2521  O   HOH B 831      -1.243  18.064  14.009  1.00  0.00           O  
HETATM 2522  H1  HOH B 831      -2.101  18.487  14.030  1.00  0.00           H  
HETATM 2523  H2  HOH B 831      -0.768  18.518  13.313  1.00  0.00           H  
HETATM 2524  O   HOH B 832     -14.373  14.267  11.262  1.00  0.00           O  
HETATM 2525  H1  HOH B 832     -13.866  13.638  10.748  1.00  0.00           H  
HETATM 2526  H2  HOH B 832     -14.979  14.658  10.632  1.00  0.00           H  
HETATM 2527  O   HOH B 833      10.544   3.883  14.811  1.00  0.00           O  
HETATM 2528  H1  HOH B 833      10.524   4.434  15.593  1.00  0.00           H  
HETATM 2529  H2  HOH B 833      10.396   4.491  14.086  1.00  0.00           H  
HETATM 2530  O   HOH B 834      10.595  11.997   9.121  1.00  0.00           O  
HETATM 2531  H1  HOH B 834      10.741  12.828   8.670  1.00  0.00           H  
HETATM 2532  H2  HOH B 834       9.660  11.823   9.010  1.00  0.00           H  
HETATM 2533  O   HOH B 835      10.771  -1.077  15.297  1.00  0.00           O  
HETATM 2534  H1  HOH B 835       9.947  -1.474  15.015  1.00  0.00           H  
HETATM 2535  H2  HOH B 835      10.766  -0.207  14.898  1.00  0.00           H  
HETATM 2536  O   HOH B 836     -13.014  19.466   8.290  1.00  0.00           O  
HETATM 2537  H1  HOH B 836     -12.088  19.251   8.175  1.00  0.00           H  
HETATM 2538  H2  HOH B 836     -13.009  20.322   8.719  1.00  0.00           H  
HETATM 2539  O   HOH B 837      12.210   8.763   5.332  1.00  0.00           O  
HETATM 2540  H1  HOH B 837      12.217   9.698   5.124  1.00  0.00           H  
HETATM 2541  H2  HOH B 837      11.332   8.600   5.675  1.00  0.00           H  
HETATM 2542  O   HOH B 838      10.207  11.292  14.012  1.00  0.00           O  
HETATM 2543  H1  HOH B 838      10.897  10.662  13.807  1.00  0.00           H  
HETATM 2544  H2  HOH B 838      10.568  12.138  13.747  1.00  0.00           H  
HETATM 2545  O   HOH B 839      11.953  11.672  11.779  1.00  0.00           O  
HETATM 2546  H1  HOH B 839      11.503  12.058  11.028  1.00  0.00           H  
HETATM 2547  H2  HOH B 839      12.014  10.740  11.569  1.00  0.00           H  
HETATM 2548  O   HOH B 840       4.966  14.193   9.687  1.00  0.00           O  
HETATM 2549  H1  HOH B 840       5.585  14.920   9.752  1.00  0.00           H  
HETATM 2550  H2  HOH B 840       4.952  13.972   8.755  1.00  0.00           H  
HETATM 2551  O   HOH B 841      10.259  -5.569  11.680  1.00  0.00           O  
HETATM 2552  H1  HOH B 841      10.030  -6.158  10.962  1.00  0.00           H  
HETATM 2553  H2  HOH B 841      11.053  -5.949  12.058  1.00  0.00           H  
HETATM 2554  O   HOH B 842       8.241   6.010  14.526  1.00  0.00           O  
HETATM 2555  H1  HOH B 842       7.848   6.883  14.518  1.00  0.00           H  
HETATM 2556  H2  HOH B 842       7.504   5.417  14.676  1.00  0.00           H  
HETATM 2557  O   HOH B 843     -12.062  -3.606 -13.323  1.00  0.00           O  
HETATM 2558  H1  HOH B 843     -12.698  -3.148 -13.872  1.00  0.00           H  
HETATM 2559  H2  HOH B 843     -12.588  -4.192 -12.781  1.00  0.00           H  
HETATM 2560  O   HOH B 844      13.221  15.764  11.635  1.00  0.00           O  
HETATM 2561  H1  HOH B 844      13.935  15.260  12.024  1.00  0.00           H  
HETATM 2562  H2  HOH B 844      13.612  16.182  10.868  1.00  0.00           H  
HETATM 2563  O   HOH B 845       8.413  22.969   9.804  1.00  0.00           O  
HETATM 2564  H1  HOH B 845       8.430  22.703  10.723  1.00  0.00           H  
HETATM 2565  H2  HOH B 845       8.613  22.169   9.319  1.00  0.00           H  
HETATM 2566  O   HOH B 846       4.881  -2.344   5.388  1.00  0.00           O  
HETATM 2567  H1  HOH B 846       5.006  -2.294   4.441  1.00  0.00           H  
HETATM 2568  H2  HOH B 846       5.752  -2.193   5.754  1.00  0.00           H  
HETATM 2569  O   HOH B 847       0.979  -5.036  12.231  1.00  0.00           O  
HETATM 2570  H1  HOH B 847       1.619  -5.651  12.591  1.00  0.00           H  
HETATM 2571  H2  HOH B 847       1.265  -4.179  12.546  1.00  0.00           H  
HETATM 2572  O   HOH B 848      10.301  20.158 -10.950  1.00  0.00           O  
HETATM 2573  H1  HOH B 848       9.809  20.967 -10.807  1.00  0.00           H  
HETATM 2574  H2  HOH B 848       9.953  19.809 -11.770  1.00  0.00           H  
HETATM 2575  O   HOH B 849       1.183  22.166   9.959  1.00  0.00           O  
HETATM 2576  H1  HOH B 849       1.724  22.260  10.743  1.00  0.00           H  
HETATM 2577  H2  HOH B 849       1.318  21.260   9.682  1.00  0.00           H  
HETATM 2578  O   HOH B 850       5.396  17.271   5.929  1.00  0.00           O  
HETATM 2579  H1  HOH B 850       4.661  16.836   5.498  1.00  0.00           H  
HETATM 2580  H2  HOH B 850       4.998  17.747   6.658  1.00  0.00           H  
HETATM 2581  O   HOH B 851     -12.684  23.452   9.006  1.00  0.00           O  
HETATM 2582  H1  HOH B 851     -12.962  23.254   8.112  1.00  0.00           H  
HETATM 2583  H2  HOH B 851     -12.248  24.302   8.940  1.00  0.00           H  
HETATM 2584  O   HOH B 852       8.565   3.170   5.257  1.00  0.00           O  
HETATM 2585  H1  HOH B 852       9.396   3.385   5.681  1.00  0.00           H  
HETATM 2586  H2  HOH B 852       7.896   3.511   5.852  1.00  0.00           H  
HETATM 2587  O   HOH B 853     -13.154  14.915 -14.324  1.00  0.00           O  
HETATM 2588  H1  HOH B 853     -13.994  15.373 -14.315  1.00  0.00           H  
HETATM 2589  H2  HOH B 853     -12.967  14.775 -15.253  1.00  0.00           H  
HETATM 2590  O   HOH B 854       2.717  20.327   5.120  1.00  0.00           O  
HETATM 2591  H1  HOH B 854       3.540  20.760   5.346  1.00  0.00           H  
HETATM 2592  H2  HOH B 854       2.077  20.692   5.731  1.00  0.00           H  
HETATM 2593  O   HOH B 855       8.101  -4.579   8.503  1.00  0.00           O  
HETATM 2594  H1  HOH B 855       7.227  -4.300   8.778  1.00  0.00           H  
HETATM 2595  H2  HOH B 855       8.144  -5.505   8.742  1.00  0.00           H  
HETATM 2596  O   HOH B 856      12.949   9.880  14.180  1.00  0.00           O  
HETATM 2597  H1  HOH B 856      13.558  10.609  14.065  1.00  0.00           H  
HETATM 2598  H2  HOH B 856      13.510   9.109  14.263  1.00  0.00           H  
HETATM 2599  O   HOH B 857       7.736  14.200  -8.756  1.00  0.00           O  
HETATM 2600  H1  HOH B 857       8.598  13.801  -8.637  1.00  0.00           H  
HETATM 2601  H2  HOH B 857       7.767  14.584  -9.632  1.00  0.00           H  
HETATM 2602  O   HOH B 858       5.162  15.710   2.487  1.00  0.00           O  
HETATM 2603  H1  HOH B 858       4.784  15.815   3.361  1.00  0.00           H  
HETATM 2604  H2  HOH B 858       5.600  16.543   2.313  1.00  0.00           H  
HETATM 2605  O   HOH B 859      13.500   0.220   6.883  1.00  0.00           O  
HETATM 2606  H1  HOH B 859      13.111  -0.075   6.060  1.00  0.00           H  
HETATM 2607  H2  HOH B 859      13.169  -0.393   7.539  1.00  0.00           H  
HETATM 2608  O   HOH B 860     -10.818  14.014   8.459  1.00  0.00           O  
HETATM 2609  H1  HOH B 860     -10.424  14.560   9.139  1.00  0.00           H  
HETATM 2610  H2  HOH B 860     -11.624  13.682   8.855  1.00  0.00           H  
HETATM 2611  O   HOH B 861       8.709  21.667  14.729  1.00  0.00           O  
HETATM 2612  H1  HOH B 861       9.070  20.822  14.463  1.00  0.00           H  
HETATM 2613  H2  HOH B 861       9.325  21.997  15.383  1.00  0.00           H  
HETATM 2614  O   HOH B 862       6.459  -5.643 -14.839  1.00  0.00           O  
HETATM 2615  H1  HOH B 862       6.992  -5.920 -14.094  1.00  0.00           H  
HETATM 2616  H2  HOH B 862       7.094  -5.429 -15.522  1.00  0.00           H  
HETATM 2617  O   HOH B 863     -13.793  -3.804   4.781  1.00  0.00           O  
HETATM 2618  H1  HOH B 863     -13.822  -3.145   4.087  1.00  0.00           H  
HETATM 2619  H2  HOH B 863     -14.466  -4.440   4.536  1.00  0.00           H  
HETATM 2620  O   HOH B 864       0.171  23.014   3.731  1.00  0.00           O  
HETATM 2621  H1  HOH B 864      -0.766  22.927   3.554  1.00  0.00           H  
HETATM 2622  H2  HOH B 864       0.279  22.679   4.621  1.00  0.00           H  
HETATM 2623  O   HOH B 865       4.529  17.962   8.345  1.00  0.00           O  
HETATM 2624  H1  HOH B 865       4.226  18.861   8.471  1.00  0.00           H  
HETATM 2625  H2  HOH B 865       3.982  17.440   8.932  1.00  0.00           H  
HETATM 2626  O   HOH B 866     -14.989  -0.029 -13.954  1.00  0.00           O  
HETATM 2627  H1  HOH B 866     -14.659   0.425 -14.730  1.00  0.00           H  
HETATM 2628  H2  HOH B 866     -14.245  -0.048 -13.353  1.00  0.00           H  
HETATM 2629  O   HOH B 867     -11.294  19.616  11.115  1.00  0.00           O  
HETATM 2630  H1  HOH B 867     -12.229  19.782  11.232  1.00  0.00           H  
HETATM 2631  H2  HOH B 867     -11.156  18.745  11.489  1.00  0.00           H  
HETATM 2632  O   HOH B 868      -5.856  19.987   7.110  1.00  0.00           O  
HETATM 2633  H1  HOH B 868      -5.029  19.516   7.215  1.00  0.00           H  
HETATM 2634  H2  HOH B 868      -5.596  20.899   6.974  1.00  0.00           H  
HETATM 2635  O   HOH B 869      -2.743  23.001   3.245  1.00  0.00           O  
HETATM 2636  H1  HOH B 869      -2.436  22.412   2.556  1.00  0.00           H  
HETATM 2637  H2  HOH B 869      -3.512  23.429   2.869  1.00  0.00           H  
HETATM 2638  O   HOH B 870     -11.736   7.429  28.902  1.00  0.00           O  
HETATM 2639  H1  HOH B 870     -11.836   8.178  29.489  1.00  0.00           H  
HETATM 2640  H2  HOH B 870     -11.191   6.812  29.390  1.00  0.00           H  
HETATM 2641  O   HOH B 871       3.544  10.758  18.603  1.00  0.00           O  
HETATM 2642  H1  HOH B 871       3.449   9.880  18.973  1.00  0.00           H  
HETATM 2643  H2  HOH B 871       2.779  10.863  18.038  1.00  0.00           H  
HETATM 2644  O   HOH B 872      -8.893  21.028  19.274  1.00  0.00           O  
HETATM 2645  H1  HOH B 872      -9.598  20.471  19.604  1.00  0.00           H  
HETATM 2646  H2  HOH B 872      -8.868  21.767  19.882  1.00  0.00           H  
HETATM 2647  O   HOH B 873      -3.972   5.722  27.222  1.00  0.00           O  
HETATM 2648  H1  HOH B 873      -4.567   4.999  27.421  1.00  0.00           H  
HETATM 2649  H2  HOH B 873      -3.100   5.330  27.250  1.00  0.00           H  
HETATM 2650  O   HOH B 874      -9.978   0.723  23.842  1.00  0.00           O  
HETATM 2651  H1  HOH B 874     -10.443  -0.074  23.589  1.00  0.00           H  
HETATM 2652  H2  HOH B 874      -9.954   1.250  23.043  1.00  0.00           H  
HETATM 2653  O   HOH B 875      -0.752  11.582  30.746  1.00  0.00           O  
HETATM 2654  H1  HOH B 875      -1.563  11.400  30.271  1.00  0.00           H  
HETATM 2655  H2  HOH B 875      -0.067  11.526  30.079  1.00  0.00           H  
HETATM 2656  O   HOH B 876     -15.221   7.827  23.677  1.00  0.00           O  
HETATM 2657  H1  HOH B 876     -16.044   8.147  23.305  1.00  0.00           H  
HETATM 2658  H2  HOH B 876     -14.948   7.126  23.086  1.00  0.00           H  
HETATM 2659  O   HOH B 877       2.999  12.367  24.425  1.00  0.00           O  
HETATM 2660  H1  HOH B 877       2.611  11.926  25.182  1.00  0.00           H  
HETATM 2661  H2  HOH B 877       2.291  12.910  24.077  1.00  0.00           H  
HETATM 2662  O   HOH B 878      -6.793   2.436  32.967  1.00  0.00           O  
HETATM 2663  H1  HOH B 878      -7.399   2.003  33.569  1.00  0.00           H  
HETATM 2664  H2  HOH B 878      -6.463   1.730  32.411  1.00  0.00           H  
HETATM 2665  O   HOH B 879      -4.631   5.102  20.845  1.00  0.00           O  
HETATM 2666  H1  HOH B 879      -5.215   5.552  21.455  1.00  0.00           H  
HETATM 2667  H2  HOH B 879      -4.178   4.451  21.381  1.00  0.00           H  
HETATM 2668  O   HOH B 880       1.610   8.981  33.049  1.00  0.00           O  
HETATM 2669  H1  HOH B 880       2.091   8.898  33.873  1.00  0.00           H  
HETATM 2670  H2  HOH B 880       2.275   8.862  32.371  1.00  0.00           H  
HETATM 2671  O   HOH B 881       6.223   3.258  21.477  1.00  0.00           O  
HETATM 2672  H1  HOH B 881       6.134   3.492  20.553  1.00  0.00           H  
HETATM 2673  H2  HOH B 881       6.881   3.865  21.815  1.00  0.00           H  
HETATM 2674  O   HOH B 882     -10.242   7.440  24.091  1.00  0.00           O  
HETATM 2675  H1  HOH B 882     -10.092   7.471  25.036  1.00  0.00           H  
HETATM 2676  H2  HOH B 882     -11.104   7.840  23.971  1.00  0.00           H  
HETATM 2677  O   HOH B 883      13.451  12.714  30.343  1.00  0.00           O  
HETATM 2678  H1  HOH B 883      13.791  13.287  31.031  1.00  0.00           H  
HETATM 2679  H2  HOH B 883      14.040  12.852  29.602  1.00  0.00           H  
HETATM 2680  O   HOH B 884      -2.926  19.306  29.339  1.00  0.00           O  
HETATM 2681  H1  HOH B 884      -1.993  19.114  29.250  1.00  0.00           H  
HETATM 2682  H2  HOH B 884      -3.333  18.875  28.588  1.00  0.00           H  
HETATM 2683  O   HOH B 885      12.180  -0.683  20.690  1.00  0.00           O  
HETATM 2684  H1  HOH B 885      11.240  -0.563  20.554  1.00  0.00           H  
HETATM 2685  H2  HOH B 885      12.359  -1.567  20.371  1.00  0.00           H  
HETATM 2686  O   HOH B 886       2.506  15.113  15.822  1.00  0.00           O  
HETATM 2687  H1  HOH B 886       1.852  15.803  15.708  1.00  0.00           H  
HETATM 2688  H2  HOH B 886       2.422  14.571  15.038  1.00  0.00           H  
HETATM 2689  O   HOH B 887      -5.172   9.738  21.806  1.00  0.00           O  
HETATM 2690  H1  HOH B 887      -4.723  10.579  21.890  1.00  0.00           H  
HETATM 2691  H2  HOH B 887      -5.980   9.847  22.308  1.00  0.00           H  
HETATM 2692  O   HOH B 888      12.942   3.693  30.914  1.00  0.00           O  
HETATM 2693  H1  HOH B 888      12.004   3.754  30.740  1.00  0.00           H  
HETATM 2694  H2  HOH B 888      13.000   3.350  31.806  1.00  0.00           H  
HETATM 2695  O   HOH B 889     -13.468  14.524  18.987  1.00  0.00           O  
HETATM 2696  H1  HOH B 889     -12.675  15.060  18.988  1.00  0.00           H  
HETATM 2697  H2  HOH B 889     -13.184  13.674  19.323  1.00  0.00           H  
HETATM 2698  O   HOH B 890       2.121   8.210  25.806  1.00  0.00           O  
HETATM 2699  H1  HOH B 890       1.395   8.118  25.189  1.00  0.00           H  
HETATM 2700  H2  HOH B 890       1.846   7.710  26.575  1.00  0.00           H  
HETATM 2701  O   HOH B 891      -2.327   8.432  15.676  1.00  0.00           O  
HETATM 2702  H1  HOH B 891      -2.956   7.731  15.847  1.00  0.00           H  
HETATM 2703  H2  HOH B 891      -2.779   9.017  15.068  1.00  0.00           H  
HETATM 2704  O   HOH B 892       1.076  15.782  28.508  1.00  0.00           O  
HETATM 2705  H1  HOH B 892       1.421  16.658  28.339  1.00  0.00           H  
HETATM 2706  H2  HOH B 892       1.806  15.194  28.314  1.00  0.00           H  
HETATM 2707  O   HOH B 893      -4.098  16.872  23.684  1.00  0.00           O  
HETATM 2708  H1  HOH B 893      -4.167  17.636  23.113  1.00  0.00           H  
HETATM 2709  H2  HOH B 893      -3.781  16.172  23.112  1.00  0.00           H  
HETATM 2710  O   HOH B 894      -1.326  19.803  17.032  1.00  0.00           O  
HETATM 2711  H1  HOH B 894      -0.702  19.797  16.306  1.00  0.00           H  
HETATM 2712  H2  HOH B 894      -0.885  19.318  17.730  1.00  0.00           H  
HETATM 2713  O   HOH B 895     -14.268   1.622  20.279  1.00  0.00           O  
HETATM 2714  H1  HOH B 895     -13.944   0.834  19.844  1.00  0.00           H  
HETATM 2715  H2  HOH B 895     -13.482   2.048  20.622  1.00  0.00           H  
HETATM 2716  O   HOH B 896     -11.479  -4.551  31.779  1.00  0.00           O  
HETATM 2717  H1  HOH B 896     -12.410  -4.414  31.605  1.00  0.00           H  
HETATM 2718  H2  HOH B 896     -11.089  -4.675  30.914  1.00  0.00           H  
HETATM 2719  O   HOH B 897      -4.838  -4.065  33.287  1.00  0.00           O  
HETATM 2720  H1  HOH B 897      -5.100  -3.144  33.280  1.00  0.00           H  
HETATM 2721  H2  HOH B 897      -4.165  -4.118  33.965  1.00  0.00           H  
HETATM 2722  O   HOH B 898      -0.702  -5.566  24.013  1.00  0.00           O  
HETATM 2723  H1  HOH B 898      -1.092  -4.818  23.561  1.00  0.00           H  
HETATM 2724  H2  HOH B 898      -0.767  -6.286  23.386  1.00  0.00           H  
HETATM 2725  O   HOH B 899      -0.438   7.789  28.236  1.00  0.00           O  
HETATM 2726  H1  HOH B 899      -1.047   7.735  28.973  1.00  0.00           H  
HETATM 2727  H2  HOH B 899      -0.989   8.010  27.485  1.00  0.00           H  
HETATM 2728  O   HOH B 900      -8.982  20.680  24.899  1.00  0.00           O  
HETATM 2729  H1  HOH B 900      -8.765  21.563  25.197  1.00  0.00           H  
HETATM 2730  H2  HOH B 900      -8.840  20.704  23.953  1.00  0.00           H  
HETATM 2731  O   HOH B 901      12.678   9.325  22.784  1.00  0.00           O  
HETATM 2732  H1  HOH B 901      12.591   9.903  22.026  1.00  0.00           H  
HETATM 2733  H2  HOH B 901      12.331   9.835  23.516  1.00  0.00           H  
HETATM 2734  O   HOH B 902      -7.503   0.138  18.643  1.00  0.00           O  
HETATM 2735  H1  HOH B 902      -6.839   0.660  18.193  1.00  0.00           H  
HETATM 2736  H2  HOH B 902      -7.869   0.731  19.300  1.00  0.00           H  
HETATM 2737  O   HOH B 903       8.528   3.165  32.506  1.00  0.00           O  
HETATM 2738  H1  HOH B 903       8.864   2.272  32.436  1.00  0.00           H  
HETATM 2739  H2  HOH B 903       8.434   3.313  33.447  1.00  0.00           H  
HETATM 2740  O   HOH B 904      -8.063   7.524  22.233  1.00  0.00           O  
HETATM 2741  H1  HOH B 904      -8.698   7.263  22.900  1.00  0.00           H  
HETATM 2742  H2  HOH B 904      -7.492   6.762  22.134  1.00  0.00           H  
HETATM 2743  O   HOH B 905      -6.771  -3.439  27.442  1.00  0.00           O  
HETATM 2744  H1  HOH B 905      -6.591  -2.983  26.620  1.00  0.00           H  
HETATM 2745  H2  HOH B 905      -6.084  -3.140  28.039  1.00  0.00           H  
HETATM 2746  O   HOH B 906      -0.006   7.747  24.152  1.00  0.00           O  
HETATM 2747  H1  HOH B 906      -0.692   8.320  23.810  1.00  0.00           H  
HETATM 2748  H2  HOH B 906      -0.455   6.925  24.349  1.00  0.00           H  
HETATM 2749  O   HOH B 907      -8.208  11.055  27.643  1.00  0.00           O  
HETATM 2750  H1  HOH B 907      -8.724  11.648  28.190  1.00  0.00           H  
HETATM 2751  H2  HOH B 907      -8.243  10.215  28.101  1.00  0.00           H  
HETATM 2752  O   HOH B 908       6.598  -2.641  17.805  1.00  0.00           O  
HETATM 2753  H1  HOH B 908       5.825  -2.671  17.241  1.00  0.00           H  
HETATM 2754  H2  HOH B 908       6.941  -1.754  17.694  1.00  0.00           H  
HETATM 2755  O   HOH B 909       5.372  14.255  30.088  1.00  0.00           O  
HETATM 2756  H1  HOH B 909       5.019  14.792  30.798  1.00  0.00           H  
HETATM 2757  H2  HOH B 909       6.091  14.775  29.728  1.00  0.00           H  
HETATM 2758  O   HOH B 910      -4.665  20.051  16.699  1.00  0.00           O  
HETATM 2759  H1  HOH B 910      -4.606  21.001  16.801  1.00  0.00           H  
HETATM 2760  H2  HOH B 910      -4.218  19.699  17.468  1.00  0.00           H  
HETATM 2761  O   HOH B 911     -11.170  -2.635  27.488  1.00  0.00           O  
HETATM 2762  H1  HOH B 911     -12.023  -2.296  27.214  1.00  0.00           H  
HETATM 2763  H2  HOH B 911     -10.626  -1.855  27.595  1.00  0.00           H  
HETATM 2764  O   HOH B 912      -4.491  14.571  28.121  1.00  0.00           O  
HETATM 2765  H1  HOH B 912      -4.512  15.340  27.550  1.00  0.00           H  
HETATM 2766  H2  HOH B 912      -3.570  14.312  28.140  1.00  0.00           H  
HETATM 2767  O   HOH B 913      -1.324  13.280  22.948  1.00  0.00           O  
HETATM 2768  H1  HOH B 913      -1.836  12.715  23.526  1.00  0.00           H  
HETATM 2769  H2  HOH B 913      -1.950  13.934  22.636  1.00  0.00           H  
HETATM 2770  O   HOH B 914     -10.941   7.834  21.195  1.00  0.00           O  
HETATM 2771  H1  HOH B 914     -10.614   7.035  21.610  1.00  0.00           H  
HETATM 2772  H2  HOH B 914     -11.462   8.262  21.874  1.00  0.00           H  
HETATM 2773  O   HOH B 915      -3.915  -1.315  33.572  1.00  0.00           O  
HETATM 2774  H1  HOH B 915      -3.046  -0.929  33.465  1.00  0.00           H  
HETATM 2775  H2  HOH B 915      -4.091  -1.254  34.511  1.00  0.00           H  
HETATM 2776  O   HOH B 916     -12.857  17.475  20.134  1.00  0.00           O  
HETATM 2777  H1  HOH B 916     -13.297  16.885  20.746  1.00  0.00           H  
HETATM 2778  H2  HOH B 916     -12.066  17.004  19.872  1.00  0.00           H  
HETATM 2779  O   HOH B 917      -6.466  -0.248  28.701  1.00  0.00           O  
HETATM 2780  H1  HOH B 917      -7.389  -0.425  28.882  1.00  0.00           H  
HETATM 2781  H2  HOH B 917      -6.312  -0.636  27.840  1.00  0.00           H  
HETATM 2782  O   HOH B 918      -9.398  12.801  29.352  1.00  0.00           O  
HETATM 2783  H1  HOH B 918     -10.060  12.710  30.037  1.00  0.00           H  
HETATM 2784  H2  HOH B 918      -8.767  13.425  29.710  1.00  0.00           H  
HETATM 2785  O   HOH B 919      -3.130  -1.504  28.176  1.00  0.00           O  
HETATM 2786  H1  HOH B 919      -2.301  -1.970  28.064  1.00  0.00           H  
HETATM 2787  H2  HOH B 919      -3.487  -1.845  28.997  1.00  0.00           H  
HETATM 2788  O   HOH B 920      -4.938   9.269  27.042  1.00  0.00           O  
HETATM 2789  H1  HOH B 920      -5.786   8.862  26.866  1.00  0.00           H  
HETATM 2790  H2  HOH B 920      -5.128  10.206  27.097  1.00  0.00           H  
HETATM 2791  O   HOH B 921      -4.579   2.406  24.491  1.00  0.00           O  
HETATM 2792  H1  HOH B 921      -4.516   1.697  25.132  1.00  0.00           H  
HETATM 2793  H2  HOH B 921      -5.184   3.033  24.885  1.00  0.00           H  
HETATM 2794  O   HOH B 922      -8.480  22.566  16.821  1.00  0.00           O  
HETATM 2795  H1  HOH B 922      -9.176  22.041  16.426  1.00  0.00           H  
HETATM 2796  H2  HOH B 922      -8.570  22.414  17.762  1.00  0.00           H  
HETATM 2797  O   HOH B 923      -0.167  12.361  19.690  1.00  0.00           O  
HETATM 2798  H1  HOH B 923       0.010  12.357  18.750  1.00  0.00           H  
HETATM 2799  H2  HOH B 923       0.391  11.667  20.042  1.00  0.00           H  
HETATM 2800  O   HOH B 924      -9.850  -5.366  19.604  1.00  0.00           O  
HETATM 2801  H1  HOH B 924      -9.001  -5.775  19.435  1.00  0.00           H  
HETATM 2802  H2  HOH B 924      -9.696  -4.431  19.472  1.00  0.00           H  
HETATM 2803  O   HOH B 925      -6.445   2.475  21.705  1.00  0.00           O  
HETATM 2804  H1  HOH B 925      -5.957   2.209  22.484  1.00  0.00           H  
HETATM 2805  H2  HOH B 925      -5.838   3.036  21.222  1.00  0.00           H  
HETATM 2806  O   HOH B 926      -4.889  12.150  31.107  1.00  0.00           O  
HETATM 2807  H1  HOH B 926      -4.254  11.637  30.607  1.00  0.00           H  
HETATM 2808  H2  HOH B 926      -5.718  11.687  30.990  1.00  0.00           H  
HETATM 2809  O   HOH B 927      -6.784   3.835  25.120  1.00  0.00           O  
HETATM 2810  H1  HOH B 927      -6.548   4.075  26.016  1.00  0.00           H  
HETATM 2811  H2  HOH B 927      -7.717   3.624  25.166  1.00  0.00           H  
HETATM 2812  O   HOH B 928      -7.194  16.839  20.868  1.00  0.00           O  
HETATM 2813  H1  HOH B 928      -6.694  16.457  21.589  1.00  0.00           H  
HETATM 2814  H2  HOH B 928      -6.553  16.964  20.169  1.00  0.00           H  
HETATM 2815  O   HOH B 929      -3.666  -3.219  21.790  1.00  0.00           O  
HETATM 2816  H1  HOH B 929      -3.274  -2.739  22.520  1.00  0.00           H  
HETATM 2817  H2  HOH B 929      -3.031  -3.906  21.585  1.00  0.00           H  
HETATM 2818  O   HOH B 930     -13.094   4.075  31.080  1.00  0.00           O  
HETATM 2819  H1  HOH B 930     -13.659   4.547  30.469  1.00  0.00           H  
HETATM 2820  H2  HOH B 930     -13.700   3.622  31.667  1.00  0.00           H  
HETATM 2821  O   HOH B 931     -12.064  -0.317  33.687  1.00  0.00           O  
HETATM 2822  H1  HOH B 931     -11.321  -0.852  33.409  1.00  0.00           H  
HETATM 2823  H2  HOH B 931     -12.815  -0.692  33.226  1.00  0.00           H  
HETATM 2824  O   HOH B 932      -8.592  -0.759  25.911  1.00  0.00           O  
HETATM 2825  H1  HOH B 932      -9.207  -0.181  25.459  1.00  0.00           H  
HETATM 2826  H2  HOH B 932      -8.216  -1.300  25.217  1.00  0.00           H  
HETATM 2827  O   HOH B 933     -11.367  -1.931  23.752  1.00  0.00           O  
HETATM 2828  H1  HOH B 933     -12.038  -2.569  23.992  1.00  0.00           H  
HETATM 2829  H2  HOH B 933     -11.105  -2.179  22.866  1.00  0.00           H  
HETATM 2830  O   HOH B 934       2.349   4.951  26.233  1.00  0.00           O  
HETATM 2831  H1  HOH B 934       2.933   4.912  25.476  1.00  0.00           H  
HETATM 2832  H2  HOH B 934       1.471   4.848  25.866  1.00  0.00           H  
HETATM 2833  O   HOH B 935      -3.241  -3.504  17.787  1.00  0.00           O  
HETATM 2834  H1  HOH B 935      -3.609  -3.134  16.985  1.00  0.00           H  
HETATM 2835  H2  HOH B 935      -2.582  -2.867  18.065  1.00  0.00           H  
HETATM 2836  O   HOH B 936     -11.861   3.786  34.377  1.00  0.00           O  
HETATM 2837  H1  HOH B 936     -11.151   3.243  34.033  1.00  0.00           H  
HETATM 2838  H2  HOH B 936     -11.722   4.645  33.978  1.00  0.00           H  
HETATM 2839  O   HOH B 937      -2.252   3.447  18.309  1.00  0.00           O  
HETATM 2840  H1  HOH B 937      -1.775   2.700  18.669  1.00  0.00           H  
HETATM 2841  H2  HOH B 937      -1.636   4.178  18.372  1.00  0.00           H  
HETATM 2842  O   HOH B 938      -5.176   5.039  15.616  1.00  0.00           O  
HETATM 2843  H1  HOH B 938      -4.894   5.719  15.004  1.00  0.00           H  
HETATM 2844  H2  HOH B 938      -5.263   5.493  16.455  1.00  0.00           H  
HETATM 2845  O   HOH B 939      -9.659  22.540  22.533  1.00  0.00           O  
HETATM 2846  H1  HOH B 939     -10.235  23.076  23.078  1.00  0.00           H  
HETATM 2847  H2  HOH B 939      -8.918  23.111  22.330  1.00  0.00           H  
HETATM 2848  O   HOH B 940      -0.218   0.366  24.128  1.00  0.00           O  
HETATM 2849  H1  HOH B 940      -0.237   0.366  25.085  1.00  0.00           H  
HETATM 2850  H2  HOH B 940       0.684   0.600  23.907  1.00  0.00           H  
HETATM 2851  O   HOH B 941       0.306  14.082  24.982  1.00  0.00           O  
HETATM 2852  H1  HOH B 941       0.040  13.858  24.091  1.00  0.00           H  
HETATM 2853  H2  HOH B 941      -0.062  13.385  25.525  1.00  0.00           H  
HETATM 2854  O   HOH B 942       2.980  13.443  28.830  1.00  0.00           O  
HETATM 2855  H1  HOH B 942       3.796  13.562  29.315  1.00  0.00           H  
HETATM 2856  H2  HOH B 942       3.186  13.725  27.939  1.00  0.00           H  
HETATM 2857  O   HOH B 943      -8.500   8.702  29.247  1.00  0.00           O  
HETATM 2858  H1  HOH B 943      -9.116   8.415  29.921  1.00  0.00           H  
HETATM 2859  H2  HOH B 943      -8.145   7.889  28.886  1.00  0.00           H  
HETATM 2860  O   HOH B 944       6.301   5.735  23.835  1.00  0.00           O  
HETATM 2861  H1  HOH B 944       6.346   6.686  23.743  1.00  0.00           H  
HETATM 2862  H2  HOH B 944       6.961   5.403  23.225  1.00  0.00           H  
HETATM 2863  O   HOH B 945     -14.282  -4.409  27.520  1.00  0.00           O  
HETATM 2864  H1  HOH B 945     -14.188  -4.848  26.675  1.00  0.00           H  
HETATM 2865  H2  HOH B 945     -14.076  -3.492  27.339  1.00  0.00           H  
HETATM 2866  O   HOH B 946      -3.226   6.900  29.475  1.00  0.00           O  
HETATM 2867  H1  HOH B 946      -3.594   7.092  28.612  1.00  0.00           H  
HETATM 2868  H2  HOH B 946      -2.875   6.013  29.394  1.00  0.00           H  
HETATM 2869  O   HOH B 947      -5.714   2.298  18.087  1.00  0.00           O  
HETATM 2870  H1  HOH B 947      -5.057   2.359  17.394  1.00  0.00           H  
HETATM 2871  H2  HOH B 947      -5.263   2.607  18.873  1.00  0.00           H  
HETATM 2872  O   HOH B 948     -12.942  10.209  29.504  1.00  0.00           O  
HETATM 2873  H1  HOH B 948     -12.329  10.859  29.846  1.00  0.00           H  
HETATM 2874  H2  HOH B 948     -13.612  10.129  30.183  1.00  0.00           H  
HETATM 2875  O   HOH B 949      -5.884  -4.625  24.307  1.00  0.00           O  
HETATM 2876  H1  HOH B 949      -4.971  -4.462  24.070  1.00  0.00           H  
HETATM 2877  H2  HOH B 949      -5.841  -4.991  25.190  1.00  0.00           H  
HETATM 2878  O   HOH B 950      -3.341   3.146  22.185  1.00  0.00           O  
HETATM 2879  H1  HOH B 950      -2.933   2.710  21.436  1.00  0.00           H  
HETATM 2880  H2  HOH B 950      -3.239   2.527  22.908  1.00  0.00           H  
HETATM 2881  O   HOH B 951       4.825   8.309  25.999  1.00  0.00           O  
HETATM 2882  H1  HOH B 951       4.613   8.726  26.834  1.00  0.00           H  
HETATM 2883  H2  HOH B 951       3.974   8.110  25.608  1.00  0.00           H  
HETATM 2884  O   HOH B 952     -10.791   5.952  33.286  1.00  0.00           O  
HETATM 2885  H1  HOH B 952     -10.025   5.470  32.974  1.00  0.00           H  
HETATM 2886  H2  HOH B 952     -11.168   6.340  32.496  1.00  0.00           H  
HETATM 2887  O   HOH B 953       1.477  -4.931  32.513  1.00  0.00           O  
HETATM 2888  H1  HOH B 953       1.288  -4.081  32.911  1.00  0.00           H  
HETATM 2889  H2  HOH B 953       0.735  -5.482  32.761  1.00  0.00           H  
HETATM 2890  O   HOH B 954     -11.501  18.403  28.274  1.00  0.00           O  
HETATM 2891  H1  HOH B 954     -10.675  18.835  28.051  1.00  0.00           H  
HETATM 2892  H2  HOH B 954     -11.983  19.054  28.782  1.00  0.00           H  
HETATM 2893  O   HOH B 955      -9.771   8.612  26.584  1.00  0.00           O  
HETATM 2894  H1  HOH B 955     -10.390   9.131  26.071  1.00  0.00           H  
HETATM 2895  H2  HOH B 955      -9.861   8.946  27.477  1.00  0.00           H  
HETATM 2896  O   HOH B 956      -2.416   9.927  23.645  1.00  0.00           O  
HETATM 2897  H1  HOH B 956      -2.478   9.695  22.719  1.00  0.00           H  
HETATM 2898  H2  HOH B 956      -3.077  10.608  23.767  1.00  0.00           H  
HETATM 2899  O   HOH B 957      -7.355  -2.108  23.753  1.00  0.00           O  
HETATM 2900  H1  HOH B 957      -6.994  -1.792  22.925  1.00  0.00           H  
HETATM 2901  H2  HOH B 957      -6.877  -2.918  23.930  1.00  0.00           H  
HETATM 2902  O   HOH B 958      -6.635  23.712  34.695  1.00  0.00           O  
HETATM 2903  H1  HOH B 958      -6.736  23.073  33.990  1.00  0.00           H  
HETATM 2904  H2  HOH B 958      -6.084  24.399  34.319  1.00  0.00           H  
HETATM 2905  O   HOH B 959      -9.959  19.927  30.925  1.00  0.00           O  
HETATM 2906  H1  HOH B 959     -10.880  20.155  30.800  1.00  0.00           H  
HETATM 2907  H2  HOH B 959      -9.601  19.881  30.039  1.00  0.00           H  
HETATM 2908  O   HOH B 960     -11.685   1.794  21.699  1.00  0.00           O  
HETATM 2909  H1  HOH B 960     -12.257   2.085  22.409  1.00  0.00           H  
HETATM 2910  H2  HOH B 960     -11.534   2.580  21.174  1.00  0.00           H  
HETATM 2911  O   HOH B 961       5.074   1.876  32.994  1.00  0.00           O  
HETATM 2912  H1  HOH B 961       4.632   2.194  33.782  1.00  0.00           H  
HETATM 2913  H2  HOH B 961       5.439   2.663  32.589  1.00  0.00           H  
HETATM 2914  O   HOH B 962     -12.310  22.949  29.529  1.00  0.00           O  
HETATM 2915  H1  HOH B 962     -12.405  22.485  28.697  1.00  0.00           H  
HETATM 2916  H2  HOH B 962     -11.780  23.717  29.317  1.00  0.00           H  
HETATM 2917  O   HOH B 963      -8.211   9.343  15.702  1.00  0.00           O  
HETATM 2918  H1  HOH B 963      -7.719   8.660  16.157  1.00  0.00           H  
HETATM 2919  H2  HOH B 963      -7.707  10.143  15.852  1.00  0.00           H  
HETATM 2920  O   HOH B 964      -6.085  -3.362  20.782  1.00  0.00           O  
HETATM 2921  H1  HOH B 964      -5.236  -3.511  21.200  1.00  0.00           H  
HETATM 2922  H2  HOH B 964      -6.057  -3.891  19.985  1.00  0.00           H  
HETATM 2923  O   HOH B 965      -6.831  10.153  30.751  1.00  0.00           O  
HETATM 2924  H1  HOH B 965      -7.128   9.764  31.573  1.00  0.00           H  
HETATM 2925  H2  HOH B 965      -7.454   9.835  30.097  1.00  0.00           H  
HETATM 2926  O   HOH B 966       3.919  10.775  21.934  1.00  0.00           O  
HETATM 2927  H1  HOH B 966       3.769  11.550  21.394  1.00  0.00           H  
HETATM 2928  H2  HOH B 966       3.273  10.843  22.637  1.00  0.00           H  
HETATM 2929  O   HOH B 967       9.070   9.074  24.728  1.00  0.00           O  
HETATM 2930  H1  HOH B 967       9.459   8.341  25.206  1.00  0.00           H  
HETATM 2931  H2  HOH B 967       9.471   9.035  23.860  1.00  0.00           H  
HETATM 2932  O   HOH B 968     -10.115   5.304  27.427  1.00  0.00           O  
HETATM 2933  H1  HOH B 968     -10.347   5.523  28.330  1.00  0.00           H  
HETATM 2934  H2  HOH B 968      -9.272   5.734  27.286  1.00  0.00           H  
HETATM 2935  O   HOH B 969      13.214  -3.878  28.721  1.00  0.00           O  
HETATM 2936  H1  HOH B 969      13.332  -3.523  29.602  1.00  0.00           H  
HETATM 2937  H2  HOH B 969      14.102  -4.019  28.396  1.00  0.00           H  
HETATM 2938  O   HOH B 970      -0.510   1.616  28.711  1.00  0.00           O  
HETATM 2939  H1  HOH B 970      -0.351   0.896  28.101  1.00  0.00           H  
HETATM 2940  H2  HOH B 970       0.363   1.882  29.000  1.00  0.00           H  
HETATM 2941  O   HOH B 971      -1.915  21.501  26.346  1.00  0.00           O  
HETATM 2942  H1  HOH B 971      -2.245  21.391  27.238  1.00  0.00           H  
HETATM 2943  H2  HOH B 971      -2.644  21.897  25.868  1.00  0.00           H  
HETATM 2944  O   HOH B 972     -13.381   7.187  26.658  1.00  0.00           O  
HETATM 2945  H1  HOH B 972     -12.890   7.072  27.472  1.00  0.00           H  
HETATM 2946  H2  HOH B 972     -13.464   8.136  26.561  1.00  0.00           H  
HETATM 2947  O   HOH B 973     -11.776   4.726  25.332  1.00  0.00           O  
HETATM 2948  H1  HOH B 973     -12.499   5.337  25.469  1.00  0.00           H  
HETATM 2949  H2  HOH B 973     -11.170   4.906  26.052  1.00  0.00           H  
HETATM 2950  O   HOH B 974     -13.387  -3.977  24.627  1.00  0.00           O  
HETATM 2951  H1  HOH B 974     -13.936  -3.239  24.360  1.00  0.00           H  
HETATM 2952  H2  HOH B 974     -13.976  -4.732  24.608  1.00  0.00           H  
HETATM 2953  O   HOH B 975     -12.837   9.844  26.737  1.00  0.00           O  
HETATM 2954  H1  HOH B 975     -12.882   9.914  27.691  1.00  0.00           H  
HETATM 2955  H2  HOH B 975     -12.748  10.748  26.434  1.00  0.00           H  
HETATM 2956  O   HOH B 976      -3.283   7.945  31.882  1.00  0.00           O  
HETATM 2957  H1  HOH B 976      -3.169   7.499  31.042  1.00  0.00           H  
HETATM 2958  H2  HOH B 976      -2.464   8.423  32.013  1.00  0.00           H  
HETATM 2959  O   HOH B 977      -6.362   9.685  19.015  1.00  0.00           O  
HETATM 2960  H1  HOH B 977      -6.091   9.553  19.924  1.00  0.00           H  
HETATM 2961  H2  HOH B 977      -5.951  10.511  18.760  1.00  0.00           H  
HETATM 2962  O   HOH B 978      -7.812  12.038  32.411  1.00  0.00           O  
HETATM 2963  H1  HOH B 978      -8.044  11.331  33.013  1.00  0.00           H  
HETATM 2964  H2  HOH B 978      -7.615  11.595  31.586  1.00  0.00           H  
HETATM 2965  O   HOH B 979      -7.837  -5.195  29.204  1.00  0.00           O  
HETATM 2966  H1  HOH B 979      -7.670  -4.442  28.637  1.00  0.00           H  
HETATM 2967  H2  HOH B 979      -7.272  -5.052  29.965  1.00  0.00           H  
HETATM 2968  O   HOH B 980      -3.527  17.193  19.173  1.00  0.00           O  
HETATM 2969  H1  HOH B 980      -4.287  16.677  18.902  1.00  0.00           H  
HETATM 2970  H2  HOH B 980      -2.782  16.760  18.757  1.00  0.00           H  
HETATM 2971  O   HOH B 981     -12.001  22.021  21.251  1.00  0.00           O  
HETATM 2972  H1  HOH B 981     -12.324  22.876  20.966  1.00  0.00           H  
HETATM 2973  H2  HOH B 981     -11.117  22.193  21.573  1.00  0.00           H  
HETATM 2974  O   HOH B 982     -13.735  15.885  33.001  1.00  0.00           O  
HETATM 2975  H1  HOH B 982     -13.016  15.563  32.459  1.00  0.00           H  
HETATM 2976  H2  HOH B 982     -13.550  16.817  33.116  1.00  0.00           H  
HETATM 2977  O   HOH B 983       3.134   2.101  21.110  1.00  0.00           O  
HETATM 2978  H1  HOH B 983       4.052   2.132  21.381  1.00  0.00           H  
HETATM 2979  H2  HOH B 983       2.988   1.189  20.861  1.00  0.00           H  
HETATM 2980  O   HOH B 984     -10.054   9.832  19.453  1.00  0.00           O  
HETATM 2981  H1  HOH B 984      -9.262   9.396  19.139  1.00  0.00           H  
HETATM 2982  H2  HOH B 984     -10.239   9.415  20.295  1.00  0.00           H  
HETATM 2983  O   HOH B 985      -0.222   5.405  18.864  1.00  0.00           O  
HETATM 2984  H1  HOH B 985       0.598   4.928  18.987  1.00  0.00           H  
HETATM 2985  H2  HOH B 985      -0.393   5.813  19.714  1.00  0.00           H  
HETATM 2986  O   HOH B 986      -2.236   8.812  26.397  1.00  0.00           O  
HETATM 2987  H1  HOH B 986      -3.021   9.124  26.847  1.00  0.00           H  
HETATM 2988  H2  HOH B 986      -2.356   9.085  25.488  1.00  0.00           H  
HETATM 2989  O   HOH B 987      -9.122   4.163  32.053  1.00  0.00           O  
HETATM 2990  H1  HOH B 987      -8.186   3.966  32.015  1.00  0.00           H  
HETATM 2991  H2  HOH B 987      -9.526   3.352  32.362  1.00  0.00           H  
HETATM 2992  O   HOH B 988      -6.970  14.170  16.740  1.00  0.00           O  
HETATM 2993  H1  HOH B 988      -7.574  13.532  17.118  1.00  0.00           H  
HETATM 2994  H2  HOH B 988      -7.085  14.956  17.274  1.00  0.00           H  
HETATM 2995  O   HOH B 989      -2.413  -5.682  20.266  1.00  0.00           O  
HETATM 2996  H1  HOH B 989      -1.596  -5.703  20.763  1.00  0.00           H  
HETATM 2997  H2  HOH B 989      -2.139  -5.736  19.350  1.00  0.00           H  
HETATM 2998  O   HOH B 990      -7.726  11.076  24.825  1.00  0.00           O  
HETATM 2999  H1  HOH B 990      -7.745  11.994  24.552  1.00  0.00           H  
HETATM 3000  H2  HOH B 990      -7.860  11.105  25.772  1.00  0.00           H  
HETATM 3001  O   HOH B 991      -3.996   2.625  15.959  1.00  0.00           O  
HETATM 3002  H1  HOH B 991      -4.384   3.456  15.687  1.00  0.00           H  
HETATM 3003  H2  HOH B 991      -3.053   2.780  15.933  1.00  0.00           H  
HETATM 3004  O   HOH B 992      -7.075   8.581  25.653  1.00  0.00           O  
HETATM 3005  H1  HOH B 992      -7.958   8.426  25.990  1.00  0.00           H  
HETATM 3006  H2  HOH B 992      -7.127   9.440  25.233  1.00  0.00           H  
HETATM 3007  O   HOH B 993       9.919   9.331  30.736  1.00  0.00           O  
HETATM 3008  H1  HOH B 993      10.738   9.206  30.257  1.00  0.00           H  
HETATM 3009  H2  HOH B 993       9.974   8.718  31.469  1.00  0.00           H  
HETATM 3010  O   HOH B 994      -1.125  -1.216  21.877  1.00  0.00           O  
HETATM 3011  H1  HOH B 994      -0.569  -1.992  21.808  1.00  0.00           H  
HETATM 3012  H2  HOH B 994      -0.589  -0.577  22.347  1.00  0.00           H  
HETATM 3013  O   HOH B 995      -1.056   9.247  32.002  1.00  0.00           O  
HETATM 3014  H1  HOH B 995      -0.944  10.055  31.501  1.00  0.00           H  
HETATM 3015  H2  HOH B 995      -0.184   9.060  32.352  1.00  0.00           H  
HETATM 3016  O   HOH B 996      11.596   6.235  27.792  1.00  0.00           O  
HETATM 3017  H1  HOH B 996      11.111   5.415  27.879  1.00  0.00           H  
HETATM 3018  H2  HOH B 996      12.459   5.971  27.473  1.00  0.00           H  
HETATM 3019  O   HOH B 997       3.947   4.707  23.960  1.00  0.00           O  
HETATM 3020  H1  HOH B 997       4.849   5.016  23.882  1.00  0.00           H  
HETATM 3021  H2  HOH B 997       3.431   5.343  23.463  1.00  0.00           H  
HETATM 3022  O   HOH B 998      -2.181   5.794  23.452  1.00  0.00           O  
HETATM 3023  H1  HOH B 998      -2.899   6.201  23.938  1.00  0.00           H  
HETATM 3024  H2  HOH B 998      -2.466   4.891  23.315  1.00  0.00           H  
HETATM 3025  O   HOH B 999     -11.425  -6.276  24.293  1.00  0.00           O  
HETATM 3026  H1  HOH B 999     -10.903  -5.917  25.010  1.00  0.00           H  
HETATM 3027  H2  HOH B 999     -12.149  -5.658  24.190  1.00  0.00           H  
HETATM 3028  O   HOH B1000     -12.659   9.041  23.136  1.00  0.00           O  
HETATM 3029  H1  HOH B1000     -13.258   9.168  22.400  1.00  0.00           H  
HETATM 3030  H2  HOH B1000     -13.131   8.461  23.732  1.00  0.00           H  
HETATM 3031  O   HOH B1001      -2.365   4.002  30.562  1.00  0.00           O  
HETATM 3032  H1  HOH B1001      -1.739   4.716  30.682  1.00  0.00           H  
HETATM 3033  H2  HOH B1001      -1.846   3.289  30.187  1.00  0.00           H  
HETATM 3034  O   HOH B1002      12.945   0.506  30.258  1.00  0.00           O  
HETATM 3035  H1  HOH B1002      12.738   0.094  29.420  1.00  0.00           H  
HETATM 3036  H2  HOH B1002      12.121   0.905  30.539  1.00  0.00           H  
HETATM 3037  O   HOH B1003     -13.663  -3.813  30.161  1.00  0.00           O  
HETATM 3038  H1  HOH B1003     -13.871  -4.231  29.325  1.00  0.00           H  
HETATM 3039  H2  HOH B1003     -13.098  -3.076  29.926  1.00  0.00           H  
HETATM 3040  O   HOH B1004       4.497  -5.054  29.535  1.00  0.00           O  
HETATM 3041  H1  HOH B1004       5.387  -5.181  29.209  1.00  0.00           H  
HETATM 3042  H2  HOH B1004       4.471  -4.137  29.810  1.00  0.00           H  
HETATM 3043  O   HOH B1005      -2.904  11.945  19.852  1.00  0.00           O  
HETATM 3044  H1  HOH B1005      -3.031  12.232  20.756  1.00  0.00           H  
HETATM 3045  H2  HOH B1005      -1.971  12.081  19.686  1.00  0.00           H  
HETATM 3046  O   HOH B1006      -4.649   6.985  24.772  1.00  0.00           O  
HETATM 3047  H1  HOH B1006      -4.364   6.940  25.684  1.00  0.00           H  
HETATM 3048  H2  HOH B1006      -5.388   7.593  24.781  1.00  0.00           H  
HETATM 3049  O   HOH B1007     -10.568  10.351  16.385  1.00  0.00           O  
HETATM 3050  H1  HOH B1007      -9.659  10.155  16.614  1.00  0.00           H  
HETATM 3051  H2  HOH B1007     -10.762   9.765  15.654  1.00  0.00           H  
HETATM 3052  O   HOH B1008      -9.896  -4.950  25.980  1.00  0.00           O  
HETATM 3053  H1  HOH B1008      -9.148  -4.355  26.024  1.00  0.00           H  
HETATM 3054  H2  HOH B1008     -10.655  -4.396  26.164  1.00  0.00           H  
HETATM 3055  O   HOH B1009      -1.820   3.056  25.173  1.00  0.00           O  
HETATM 3056  H1  HOH B1009      -2.771   2.982  25.091  1.00  0.00           H  
HETATM 3057  H2  HOH B1009      -1.480   2.273  24.739  1.00  0.00           H  
HETATM 3058  O   HOH B1010       2.069   7.649  29.281  1.00  0.00           O  
HETATM 3059  H1  HOH B1010       1.116   7.669  29.361  1.00  0.00           H  
HETATM 3060  H2  HOH B1010       2.388   7.898  30.149  1.00  0.00           H  
HETATM 3061  O   HOH B1011       2.107  -1.468  15.475  1.00  0.00           O  
HETATM 3062  H1  HOH B1011       1.195  -1.200  15.591  1.00  0.00           H  
HETATM 3063  H2  HOH B1011       2.341  -1.887  16.304  1.00  0.00           H  
HETATM 3064  O   HOH B1012      -9.775   5.510  18.267  1.00  0.00           O  
HETATM 3065  H1  HOH B1012     -10.595   6.003  18.230  1.00  0.00           H  
HETATM 3066  H2  HOH B1012      -9.137   6.132  18.616  1.00  0.00           H  
HETATM 3067  O   HOH B1013       4.928   5.714  32.742  1.00  0.00           O  
HETATM 3068  H1  HOH B1013       5.474   5.001  32.411  1.00  0.00           H  
HETATM 3069  H2  HOH B1013       5.053   6.425  32.113  1.00  0.00           H  
HETATM 3070  O   HOH B1014       0.239   4.501  24.723  1.00  0.00           O  
HETATM 3071  H1  HOH B1014      -0.550   4.112  25.100  1.00  0.00           H  
HETATM 3072  H2  HOH B1014       0.476   3.916  24.004  1.00  0.00           H  
HETATM 3073  O   HOH B1015      -3.977   5.695  18.281  1.00  0.00           O  
HETATM 3074  H1  HOH B1015      -4.261   5.717  19.194  1.00  0.00           H  
HETATM 3075  H2  HOH B1015      -3.573   4.834  18.175  1.00  0.00           H  
HETATM 3076  O   HOH B1016      -5.255  11.931  27.459  1.00  0.00           O  
HETATM 3077  H1  HOH B1016      -6.186  11.768  27.602  1.00  0.00           H  
HETATM 3078  H2  HOH B1016      -5.173  12.885  27.464  1.00  0.00           H  
HETATM 3079  O   HOH B1017       0.945  14.321  31.110  1.00  0.00           O  
HETATM 3080  H1  HOH B1017       1.684  13.727  30.979  1.00  0.00           H  
HETATM 3081  H2  HOH B1017       0.863  14.790  30.279  1.00  0.00           H  
HETATM 3082  O   HOH B1018      -9.475  -2.368  21.419  1.00  0.00           O  
HETATM 3083  H1  HOH B1018      -9.033  -2.085  22.219  1.00  0.00           H  
HETATM 3084  H2  HOH B1018      -9.080  -1.838  20.726  1.00  0.00           H  
HETATM 3085  O   HOH B1019       5.135  10.571  16.627  1.00  0.00           O  
HETATM 3086  H1  HOH B1019       5.493  11.445  16.468  1.00  0.00           H  
HETATM 3087  H2  HOH B1019       4.548  10.684  17.373  1.00  0.00           H  
HETATM 3088  O   HOH B1020      11.296   6.841  31.671  1.00  0.00           O  
HETATM 3089  H1  HOH B1020      11.644   6.255  32.343  1.00  0.00           H  
HETATM 3090  H2  HOH B1020      10.614   6.329  31.236  1.00  0.00           H  
HETATM 3091  O   HOH B1021      12.625   4.689  24.782  1.00  0.00           O  
HETATM 3092  H1  HOH B1021      13.038   4.929  25.611  1.00  0.00           H  
HETATM 3093  H2  HOH B1021      13.045   5.252  24.132  1.00  0.00           H  
HETATM 3094  O   HOH B1022      -0.958  20.323  24.008  1.00  0.00           O  
HETATM 3095  H1  HOH B1022      -1.021  20.579  24.929  1.00  0.00           H  
HETATM 3096  H2  HOH B1022      -1.010  19.367  24.021  1.00  0.00           H  
HETATM 3097  O   HOH B1023      -9.425   2.995  24.809  1.00  0.00           O  
HETATM 3098  H1  HOH B1023     -10.203   3.550  24.752  1.00  0.00           H  
HETATM 3099  H2  HOH B1023      -9.664   2.197  24.337  1.00  0.00           H  
HETATM 3100  O   HOH B1024       2.117   3.950  19.481  1.00  0.00           O  
HETATM 3101  H1  HOH B1024       2.707   4.694  19.606  1.00  0.00           H  
HETATM 3102  H2  HOH B1024       2.369   3.327  20.162  1.00  0.00           H  
HETATM 3103  O   HOH B1025      -1.293   5.086  27.646  1.00  0.00           O  
HETATM 3104  H1  HOH B1025      -0.544   5.676  27.557  1.00  0.00           H  
HETATM 3105  H2  HOH B1025      -1.015   4.279  27.212  1.00  0.00           H  
HETATM 3106  O   HOH B1026      -9.963  13.103  25.638  1.00  0.00           O  
HETATM 3107  H1  HOH B1026     -10.625  13.348  26.283  1.00  0.00           H  
HETATM 3108  H2  HOH B1026     -10.434  12.567  25.001  1.00  0.00           H  
HETATM 3109  O   HOH B1027      -5.324  -1.409  26.226  1.00  0.00           O  
HETATM 3110  H1  HOH B1027      -5.410  -0.738  25.548  1.00  0.00           H  
HETATM 3111  H2  HOH B1027      -4.477  -1.231  26.634  1.00  0.00           H  
HETATM 3112  O   HOH B1028      -7.484  17.218  28.327  1.00  0.00           O  
HETATM 3113  H1  HOH B1028      -6.694  17.688  28.063  1.00  0.00           H  
HETATM 3114  H2  HOH B1028      -8.203  17.752  27.990  1.00  0.00           H  
HETATM 3115  O   HOH B1029      -7.855   7.555  19.428  1.00  0.00           O  
HETATM 3116  H1  HOH B1029      -7.173   8.169  19.157  1.00  0.00           H  
HETATM 3117  H2  HOH B1029      -7.931   7.682  20.374  1.00  0.00           H  
HETATM 3118  O   HOH B1030      -7.265  13.762  26.798  1.00  0.00           O  
HETATM 3119  H1  HOH B1030      -8.165  13.437  26.763  1.00  0.00           H  
HETATM 3120  H2  HOH B1030      -7.356  14.709  26.906  1.00  0.00           H  
HETATM 3121  O   HOH B1031      -7.351  23.304  19.861  1.00  0.00           O  
HETATM 3122  H1  HOH B1031      -6.597  23.570  19.334  1.00  0.00           H  
HETATM 3123  H2  HOH B1031      -7.195  23.700  20.718  1.00  0.00           H  
HETATM 3124  O   HOH B1032     -11.820  21.010  25.094  1.00  0.00           O  
HETATM 3125  H1  HOH B1032     -10.884  20.802  25.096  1.00  0.00           H  
HETATM 3126  H2  HOH B1032     -11.858  21.941  24.876  1.00  0.00           H  
HETATM 3127  O   HOH B1033       2.000  -0.449  21.461  1.00  0.00           O  
HETATM 3128  H1  HOH B1033       2.916  -0.634  21.259  1.00  0.00           H  
HETATM 3129  H2  HOH B1033       1.511  -0.839  20.737  1.00  0.00           H  
HETATM 3130  O   HOH B1034       8.963   1.184  23.751  1.00  0.00           O  
HETATM 3131  H1  HOH B1034       9.074   0.485  23.106  1.00  0.00           H  
HETATM 3132  H2  HOH B1034       9.642   1.822  23.531  1.00  0.00           H  
HETATM 3133  O   HOH B1035      -6.207   5.596  23.017  1.00  0.00           O  
HETATM 3134  H1  HOH B1035      -5.454   6.032  23.414  1.00  0.00           H  
HETATM 3135  H2  HOH B1035      -6.579   5.068  23.723  1.00  0.00           H  
HETATM 3136  O   HOH B1036       0.550  -2.617  34.189  1.00  0.00           O  
HETATM 3137  H1  HOH B1036       1.253  -1.967  34.186  1.00  0.00           H  
HETATM 3138  H2  HOH B1036       0.340  -2.739  35.115  1.00  0.00           H  
HETATM 3139  O   HOH B1037       2.482   2.390  32.157  1.00  0.00           O  
HETATM 3140  H1  HOH B1037       2.338   3.205  32.638  1.00  0.00           H  
HETATM 3141  H2  HOH B1037       3.398   2.170  32.326  1.00  0.00           H  
HETATM 3142  O   HOH B1038      -8.033   3.459  17.043  1.00  0.00           O  
HETATM 3143  H1  HOH B1038      -7.159   3.149  17.275  1.00  0.00           H  
HETATM 3144  H2  HOH B1038      -8.487   3.548  17.881  1.00  0.00           H  
HETATM 3145  O   HOH B1039      -2.369   2.114  32.923  1.00  0.00           O  
HETATM 3146  H1  HOH B1039      -3.285   2.227  33.179  1.00  0.00           H  
HETATM 3147  H2  HOH B1039      -2.139   2.934  32.486  1.00  0.00           H  
HETATM 3148  O   HOH B1040      11.276   7.244  21.717  1.00  0.00           O  
HETATM 3149  H1  HOH B1040      10.356   7.478  21.595  1.00  0.00           H  
HETATM 3150  H2  HOH B1040      11.674   8.028  22.095  1.00  0.00           H  
HETATM 3151  O   HOH B1041     -10.481  -0.395  19.681  1.00  0.00           O  
HETATM 3152  H1  HOH B1041      -9.919   0.347  19.458  1.00  0.00           H  
HETATM 3153  H2  HOH B1041     -10.730  -0.242  20.593  1.00  0.00           H  
HETATM 3154  O   HOH B1042       7.730   5.030  18.482  1.00  0.00           O  
HETATM 3155  H1  HOH B1042       6.838   5.376  18.464  1.00  0.00           H  
HETATM 3156  H2  HOH B1042       8.255   5.698  18.041  1.00  0.00           H  
HETATM 3157  O   HOH B1043       4.270  11.168  32.398  1.00  0.00           O  
HETATM 3158  H1  HOH B1043       5.000  11.771  32.259  1.00  0.00           H  
HETATM 3159  H2  HOH B1043       4.407  10.823  33.280  1.00  0.00           H  
HETATM 3160  O   HOH B1044       1.866   2.769  29.672  1.00  0.00           O  
HETATM 3161  H1  HOH B1044       2.351   3.594  29.674  1.00  0.00           H  
HETATM 3162  H2  HOH B1044       1.905   2.465  30.579  1.00  0.00           H  
HETATM 3163  O   HOH B1045       1.201  -1.955  18.835  1.00  0.00           O  
HETATM 3164  H1  HOH B1045       1.466  -2.818  19.154  1.00  0.00           H  
HETATM 3165  H2  HOH B1045       0.476  -2.133  18.236  1.00  0.00           H  
HETATM 3166  O   HOH B1046      -6.557  -1.497  31.820  1.00  0.00           O  
HETATM 3167  H1  HOH B1046      -7.380  -1.480  31.330  1.00  0.00           H  
HETATM 3168  H2  HOH B1046      -6.826  -1.536  32.738  1.00  0.00           H  
HETATM 3169  O   HOH B1047      -5.572   3.641  27.739  1.00  0.00           O  
HETATM 3170  H1  HOH B1047      -5.016   2.869  27.631  1.00  0.00           H  
HETATM 3171  H2  HOH B1047      -5.675   3.732  28.687  1.00  0.00           H  
HETATM 3172  O   HOH B1048      12.974   1.026  17.429  1.00  0.00           O  
HETATM 3173  H1  HOH B1048      13.012   0.732  18.339  1.00  0.00           H  
HETATM 3174  H2  HOH B1048      13.683   0.551  16.994  1.00  0.00           H  
HETATM 3175  O   HOH B1049       1.980  -0.445  33.493  1.00  0.00           O  
HETATM 3176  H1  HOH B1049       2.882  -0.626  33.230  1.00  0.00           H  
HETATM 3177  H2  HOH B1049       1.928   0.510  33.536  1.00  0.00           H  
HETATM 3178  O   HOH B1050      -3.547  11.592  33.616  1.00  0.00           O  
HETATM 3179  H1  HOH B1050      -4.258  11.541  32.976  1.00  0.00           H  
HETATM 3180  H2  HOH B1050      -2.897  12.164  33.208  1.00  0.00           H  
HETATM 3181  O   HOH B1051       5.720   3.847  28.699  1.00  0.00           O  
HETATM 3182  H1  HOH B1051       4.945   4.269  29.070  1.00  0.00           H  
HETATM 3183  H2  HOH B1051       5.843   4.273  27.851  1.00  0.00           H  
HETATM 3184  O   HOH B1052     -10.183  17.374  15.223  1.00  0.00           O  
HETATM 3185  H1  HOH B1052      -9.762  17.623  16.046  1.00  0.00           H  
HETATM 3186  H2  HOH B1052      -9.473  17.019  14.689  1.00  0.00           H  
HETATM 3187  O   HOH B1053     -12.829  12.022  16.574  1.00  0.00           O  
HETATM 3188  H1  HOH B1053     -12.700  12.970  16.603  1.00  0.00           H  
HETATM 3189  H2  HOH B1053     -11.985  11.673  16.293  1.00  0.00           H  
HETATM 3190  O   HOH B1054     -10.193   1.929  33.393  1.00  0.00           O  
HETATM 3191  H1  HOH B1054      -9.594   1.633  34.079  1.00  0.00           H  
HETATM 3192  H2  HOH B1054     -10.668   1.140  33.133  1.00  0.00           H  
HETATM 3193  O   HOH B1055     -12.302   6.536  18.416  1.00  0.00           O  
HETATM 3194  H1  HOH B1055     -13.136   6.168  18.713  1.00  0.00           H  
HETATM 3195  H2  HOH B1055     -12.395   7.479  18.552  1.00  0.00           H  
HETATM 3196  O   HOH B1056       4.259  -2.409  30.168  1.00  0.00           O  
HETATM 3197  H1  HOH B1056       4.750  -1.745  29.685  1.00  0.00           H  
HETATM 3198  H2  HOH B1056       3.407  -2.440  29.733  1.00  0.00           H  
HETATM 3199  O   HOH B1057     -13.221   2.942  27.796  1.00  0.00           O  
HETATM 3200  H1  HOH B1057     -13.732   3.563  28.314  1.00  0.00           H  
HETATM 3201  H2  HOH B1057     -13.873   2.361  27.406  1.00  0.00           H  
HETATM 3202  O   HOH B1058      -5.737  -4.483  18.553  1.00  0.00           O  
HETATM 3203  H1  HOH B1058      -6.287  -4.412  17.772  1.00  0.00           H  
HETATM 3204  H2  HOH B1058      -4.883  -4.152  18.275  1.00  0.00           H  
HETATM 3205  O   HOH B1059       8.910  -0.176  32.287  1.00  0.00           O  
HETATM 3206  H1  HOH B1059       7.971  -0.216  32.105  1.00  0.00           H  
HETATM 3207  H2  HOH B1059       9.325  -0.505  31.489  1.00  0.00           H  
HETATM 3208  O   HOH B1060     -10.700   5.223  30.259  1.00  0.00           O  
HETATM 3209  H1  HOH B1060     -11.464   4.803  30.653  1.00  0.00           H  
HETATM 3210  H2  HOH B1060      -9.950   4.777  30.654  1.00  0.00           H  
HETATM 3211  O   HOH B1061       0.448  11.600  33.791  1.00  0.00           O  
HETATM 3212  H1  HOH B1061       0.613  12.288  33.145  1.00  0.00           H  
HETATM 3213  H2  HOH B1061       0.810  10.808  33.395  1.00  0.00           H  
HETATM 3214  O   HOH B1062      -8.055  10.298  22.205  1.00  0.00           O  
HETATM 3215  H1  HOH B1062      -8.242   9.368  22.330  1.00  0.00           H  
HETATM 3216  H2  HOH B1062      -8.024  10.659  23.091  1.00  0.00           H  
HETATM 3217  O   HOH B1063      -3.126   5.968  34.099  1.00  0.00           O  
HETATM 3218  H1  HOH B1063      -3.628   5.178  33.902  1.00  0.00           H  
HETATM 3219  H2  HOH B1063      -3.205   6.505  33.310  1.00  0.00           H  
HETATM 3220  O   HOH B1064      -2.823   8.156  18.382  1.00  0.00           O  
HETATM 3221  H1  HOH B1064      -2.428   8.431  17.556  1.00  0.00           H  
HETATM 3222  H2  HOH B1064      -3.255   7.327  18.177  1.00  0.00           H  
HETATM 3223  O   HOH B1065      -8.646   1.760  20.527  1.00  0.00           O  
HETATM 3224  H1  HOH B1065      -9.215   2.512  20.692  1.00  0.00           H  
HETATM 3225  H2  HOH B1065      -7.888   1.903  21.093  1.00  0.00           H  
HETATM 3226  O   HOH B1066      14.259   1.919  26.563  1.00  0.00           O  
HETATM 3227  H1  HOH B1066      14.336   1.005  26.288  1.00  0.00           H  
HETATM 3228  H2  HOH B1066      13.437   2.218  26.175  1.00  0.00           H  
HETATM 3229  O   HOH B1067       5.208   3.394  17.155  1.00  0.00           O  
HETATM 3230  H1  HOH B1067       5.676   2.771  17.710  1.00  0.00           H  
HETATM 3231  H2  HOH B1067       5.688   3.385  16.326  1.00  0.00           H  
HETATM 3232  O   HOH B1068     -10.962  12.607  21.632  1.00  0.00           O  
HETATM 3233  H1  HOH B1068     -10.565  13.452  21.845  1.00  0.00           H  
HETATM 3234  H2  HOH B1068     -10.448  12.280  20.894  1.00  0.00           H  
HETATM 3235  O   HOH B1069     -14.979  22.887  16.358  1.00  0.00           O  
HETATM 3236  H1  HOH B1069     -14.679  23.399  15.607  1.00  0.00           H  
HETATM 3237  H2  HOH B1069     -14.819  21.977  16.108  1.00  0.00           H  
HETATM 3238  O   HOH B1070      -8.948  -1.676  30.612  1.00  0.00           O  
HETATM 3239  H1  HOH B1070      -9.430  -1.124  29.997  1.00  0.00           H  
HETATM 3240  H2  HOH B1070      -9.575  -1.861  31.311  1.00  0.00           H  
HETATM 3241  O   HOH B1071       0.294  10.589  22.054  1.00  0.00           O  
HETATM 3242  H1  HOH B1071      -0.410  10.295  21.476  1.00  0.00           H  
HETATM 3243  H2  HOH B1071      -0.147  10.831  22.868  1.00  0.00           H  
HETATM 3244  O   HOH B1072      -0.414  -6.085  28.370  1.00  0.00           O  
HETATM 3245  H1  HOH B1072       0.251  -6.735  28.599  1.00  0.00           H  
HETATM 3246  H2  HOH B1072      -0.269  -5.366  28.984  1.00  0.00           H  
HETATM 3247  O   HOH B1073      -1.461  11.949  25.881  1.00  0.00           O  
HETATM 3248  H1  HOH B1073      -1.486  11.897  26.836  1.00  0.00           H  
HETATM 3249  H2  HOH B1073      -1.570  11.043  25.589  1.00  0.00           H  
HETATM 3250  O   HOH B1074      -1.224  16.897  25.307  1.00  0.00           O  
HETATM 3251  H1  HOH B1074      -1.037  17.362  24.491  1.00  0.00           H  
HETATM 3252  H2  HOH B1074      -1.101  15.973  25.090  1.00  0.00           H  
HETATM 3253  O   HOH B1075      -0.541   5.809  31.475  1.00  0.00           O  
HETATM 3254  H1  HOH B1075      -0.922   6.567  31.919  1.00  0.00           H  
HETATM 3255  H2  HOH B1075       0.316   5.696  31.886  1.00  0.00           H  
HETATM 3256  O   HOH B1076      -6.141  11.018  15.785  1.00  0.00           O  
HETATM 3257  H1  HOH B1076      -5.377  10.643  15.349  1.00  0.00           H  
HETATM 3258  H2  HOH B1076      -5.779  11.515  16.519  1.00  0.00           H  
HETATM 3259  O   HOH B1077      -4.492   3.684  33.896  1.00  0.00           O  
HETATM 3260  H1  HOH B1077      -5.106   3.026  33.571  1.00  0.00           H  
HETATM 3261  H2  HOH B1077      -4.644   3.709  34.841  1.00  0.00           H  
HETATM 3262  O   HOH B1078      -1.470  14.689  16.192  1.00  0.00           O  
HETATM 3263  H1  HOH B1078      -2.340  14.974  15.913  1.00  0.00           H  
HETATM 3264  H2  HOH B1078      -1.008  14.495  15.377  1.00  0.00           H  
HETATM 3265  O   HOH B1079      -5.080   3.721  30.496  1.00  0.00           O  
HETATM 3266  H1  HOH B1079      -4.147   3.914  30.402  1.00  0.00           H  
HETATM 3267  H2  HOH B1079      -5.111   2.943  31.052  1.00  0.00           H  
HETATM 3268  O   HOH B1080       3.971   9.503  28.228  1.00  0.00           O  
HETATM 3269  H1  HOH B1080       4.730   9.455  28.809  1.00  0.00           H  
HETATM 3270  H2  HOH B1080       3.437   8.745  28.467  1.00  0.00           H  
HETATM 3271  O   HOH B1081      12.576  -4.929  32.913  1.00  0.00           O  
HETATM 3272  H1  HOH B1081      12.519  -5.853  33.157  1.00  0.00           H  
HETATM 3273  H2  HOH B1081      12.522  -4.458  33.745  1.00  0.00           H  
HETATM 3274  O   HOH B1082      11.073   5.662  17.002  1.00  0.00           O  
HETATM 3275  H1  HOH B1082      11.064   6.237  17.768  1.00  0.00           H  
HETATM 3276  H2  HOH B1082      11.777   5.038  17.177  1.00  0.00           H  
HETATM 3277  O   HOH B1083      -0.023  -2.935  16.634  1.00  0.00           O  
HETATM 3278  H1  HOH B1083       0.535  -3.711  16.596  1.00  0.00           H  
HETATM 3279  H2  HOH B1083      -0.368  -2.844  15.746  1.00  0.00           H  
HETATM 3280  O   HOH B1084      -1.964  13.474  32.391  1.00  0.00           O  
HETATM 3281  H1  HOH B1084      -2.037  14.279  31.878  1.00  0.00           H  
HETATM 3282  H2  HOH B1084      -1.152  13.068  32.086  1.00  0.00           H  
HETATM 3283  O   HOH B1085      -5.338   0.932  31.068  1.00  0.00           O  
HETATM 3284  H1  HOH B1085      -5.313   0.078  31.500  1.00  0.00           H  
HETATM 3285  H2  HOH B1085      -5.716   0.754  30.207  1.00  0.00           H  
HETATM 3286  O   HOH B1086      -7.910   0.851  34.877  1.00  0.00           O  
HETATM 3287  H1  HOH B1086      -7.933  -0.105  34.850  1.00  0.00           H  
HETATM 3288  H2  HOH B1086      -7.070   1.060  35.287  1.00  0.00           H  
HETATM 3289  O   HOH B1087       1.041  23.698  20.819  1.00  0.00           O  
HETATM 3290  H1  HOH B1087       0.893  22.963  21.415  1.00  0.00           H  
HETATM 3291  H2  HOH B1087       0.759  23.374  19.964  1.00  0.00           H  
HETATM 3292  O   HOH B1088      -6.027  20.983  20.542  1.00  0.00           O  
HETATM 3293  H1  HOH B1088      -6.925  21.201  20.288  1.00  0.00           H  
HETATM 3294  H2  HOH B1088      -5.489  21.297  19.815  1.00  0.00           H  
HETATM 3295  O   HOH B1089     -14.735  -0.192  24.782  1.00  0.00           O  
HETATM 3296  H1  HOH B1089     -15.209   0.075  23.994  1.00  0.00           H  
HETATM 3297  H2  HOH B1089     -13.937   0.335  24.773  1.00  0.00           H  
HETATM 3298  O   HOH B1090      -4.771  19.461  22.466  1.00  0.00           O  
HETATM 3299  H1  HOH B1090      -4.963  19.943  23.269  1.00  0.00           H  
HETATM 3300  H2  HOH B1090      -5.097  20.024  21.764  1.00  0.00           H  
HETATM 3301  O   HOH B1091     -13.182  12.537  26.117  1.00  0.00           O  
HETATM 3302  H1  HOH B1091     -12.674  13.084  26.715  1.00  0.00           H  
HETATM 3303  H2  HOH B1091     -12.802  12.707  25.255  1.00  0.00           H  
HETATM 3304  O   HOH B1092      -1.890   9.286  20.932  1.00  0.00           O  
HETATM 3305  H1  HOH B1092      -1.739   8.348  20.818  1.00  0.00           H  
HETATM 3306  H2  HOH B1092      -2.474   9.524  20.212  1.00  0.00           H  
HETATM 3307  O   HOH B1093     -13.689  -1.569  27.231  1.00  0.00           O  
HETATM 3308  H1  HOH B1093     -14.165  -1.228  26.474  1.00  0.00           H  
HETATM 3309  H2  HOH B1093     -14.013  -1.055  27.970  1.00  0.00           H  
HETATM 3310  O   HOH B1094      -6.135  21.824  23.757  1.00  0.00           O  
HETATM 3311  H1  HOH B1094      -6.435  21.816  22.849  1.00  0.00           H  
HETATM 3312  H2  HOH B1094      -6.710  22.452  24.194  1.00  0.00           H  
HETATM 3313  O   HOH B1095      12.195  19.644  27.346  1.00  0.00           O  
HETATM 3314  H1  HOH B1095      12.392  20.485  27.759  1.00  0.00           H  
HETATM 3315  H2  HOH B1095      11.242  19.632  27.266  1.00  0.00           H  
HETATM 3316  O   HOH B1096      -1.997   0.493  17.611  1.00  0.00           O  
HETATM 3317  H1  HOH B1096      -2.790   0.956  17.335  1.00  0.00           H  
HETATM 3318  H2  HOH B1096      -2.306  -0.152  18.247  1.00  0.00           H  
HETATM 3319  O   HOH B1097     -10.857  23.274  33.385  1.00  0.00           O  
HETATM 3320  H1  HOH B1097     -10.723  23.423  34.321  1.00  0.00           H  
HETATM 3321  H2  HOH B1097     -11.242  24.090  33.065  1.00  0.00           H  
HETATM 3322  O   HOH B1098      -5.351  13.621  21.251  1.00  0.00           O  
HETATM 3323  H1  HOH B1098      -6.002  13.268  20.644  1.00  0.00           H  
HETATM 3324  H2  HOH B1098      -5.862  14.132  21.879  1.00  0.00           H  
HETATM 3325  O   HOH B1099      -2.766  -1.120  19.805  1.00  0.00           O  
HETATM 3326  H1  HOH B1099      -2.174  -1.129  20.557  1.00  0.00           H  
HETATM 3327  H2  HOH B1099      -3.459  -1.738  20.038  1.00  0.00           H  
HETATM 3328  O   HOH B1100     -12.530  18.359  34.509  1.00  0.00           O  
HETATM 3329  H1  HOH B1100     -11.651  17.983  34.464  1.00  0.00           H  
HETATM 3330  H2  HOH B1100     -12.440  19.227  34.116  1.00  0.00           H  
HETATM 3331  O   HOH B1101     -15.819  15.232  19.840  1.00  0.00           O  
HETATM 3332  H1  HOH B1101     -14.927  14.909  19.724  1.00  0.00           H  
HETATM 3333  H2  HOH B1101     -16.367  14.591  19.386  1.00  0.00           H  
HETATM 3334  O   HOH B1102      -0.096  19.636  19.887  1.00  0.00           O  
HETATM 3335  H1  HOH B1102      -0.216  18.854  19.347  1.00  0.00           H  
HETATM 3336  H2  HOH B1102      -0.938  19.753  20.330  1.00  0.00           H  
HETATM 3337  O   HOH B1103      -1.639  14.083  28.332  1.00  0.00           O  
HETATM 3338  H1  HOH B1103      -1.396  14.970  28.066  1.00  0.00           H  
HETATM 3339  H2  HOH B1103      -0.812  13.673  28.586  1.00  0.00           H  
HETATM 3340  O   HOH B1104     -11.180  16.244  31.726  1.00  0.00           O  
HETATM 3341  H1  HOH B1104     -10.581  16.990  31.757  1.00  0.00           H  
HETATM 3342  H2  HOH B1104     -10.647  15.498  32.002  1.00  0.00           H  
HETATM 3343  O   HOH B1105     -10.059  15.151  21.906  1.00  0.00           O  
HETATM 3344  H1  HOH B1105      -9.403  15.534  22.488  1.00  0.00           H  
HETATM 3345  H2  HOH B1105     -10.875  15.189  22.405  1.00  0.00           H  
HETATM 3346  O   HOH B1106       1.628  21.426  22.881  1.00  0.00           O  
HETATM 3347  H1  HOH B1106       0.782  21.043  23.111  1.00  0.00           H  
HETATM 3348  H2  HOH B1106       2.015  20.803  22.266  1.00  0.00           H  
HETATM 3349  O   HOH B1107     -13.547  12.541  20.665  1.00  0.00           O  
HETATM 3350  H1  HOH B1107     -14.194  12.380  21.353  1.00  0.00           H  
HETATM 3351  H2  HOH B1107     -12.702  12.406  21.094  1.00  0.00           H  
HETATM 3352  O   HOH B1108      -1.551  22.536  22.513  1.00  0.00           O  
HETATM 3353  H1  HOH B1108      -1.101  21.901  23.069  1.00  0.00           H  
HETATM 3354  H2  HOH B1108      -1.890  22.018  21.783  1.00  0.00           H  
HETATM 3355  O   HOH B1109       8.462  18.470  29.247  1.00  0.00           O  
HETATM 3356  H1  HOH B1109       9.040  17.737  29.039  1.00  0.00           H  
HETATM 3357  H2  HOH B1109       8.692  19.146  28.609  1.00  0.00           H  
HETATM 3358  O   HOH B1110      -9.361  12.658  17.521  1.00  0.00           O  
HETATM 3359  H1  HOH B1110      -9.953  13.273  17.088  1.00  0.00           H  
HETATM 3360  H2  HOH B1110      -9.860  11.843  17.576  1.00  0.00           H  
HETATM 3361  O   HOH B1111      -8.592  16.843  18.533  1.00  0.00           O  
HETATM 3362  H1  HOH B1111      -8.284  17.606  18.045  1.00  0.00           H  
HETATM 3363  H2  HOH B1111      -8.211  16.946  19.405  1.00  0.00           H  
HETATM 3364  O   HOH B1112      -5.481  17.232  32.259  1.00  0.00           O  
HETATM 3365  H1  HOH B1112      -6.229  16.961  32.791  1.00  0.00           H  
HETATM 3366  H2  HOH B1112      -5.343  16.505  31.651  1.00  0.00           H  
HETATM 3367  O   HOH B1113      -0.412  18.855  29.155  1.00  0.00           O  
HETATM 3368  H1  HOH B1113       0.389  18.965  28.643  1.00  0.00           H  
HETATM 3369  H2  HOH B1113      -0.776  18.022  28.855  1.00  0.00           H  
HETATM 3370  O   HOH B1114      -6.690  -0.808  20.889  1.00  0.00           O  
HETATM 3371  H1  HOH B1114      -7.006  -0.575  20.016  1.00  0.00           H  
HETATM 3372  H2  HOH B1114      -6.438  -1.728  20.816  1.00  0.00           H  
HETATM 3373  O   HOH B1115     -11.585  13.901  27.710  1.00  0.00           O  
HETATM 3374  H1  HOH B1115     -12.013  14.710  27.987  1.00  0.00           H  
HETATM 3375  H2  HOH B1115     -10.823  13.824  28.286  1.00  0.00           H  
HETATM 3376  O   HOH B1116     -12.611   9.238  18.351  1.00  0.00           O  
HETATM 3377  H1  HOH B1116     -12.221   9.896  17.775  1.00  0.00           H  
HETATM 3378  H2  HOH B1116     -12.057   9.246  19.132  1.00  0.00           H  
HETATM 3379  O   HOH B1117     -11.678  11.535  24.070  1.00  0.00           O  
HETATM 3380  H1  HOH B1117     -11.627  11.916  23.194  1.00  0.00           H  
HETATM 3381  H2  HOH B1117     -12.265  10.786  23.972  1.00  0.00           H  
HETATM 3382  O   HOH B1118      -4.693  23.117  29.240  1.00  0.00           O  
HETATM 3383  H1  HOH B1118      -3.897  22.776  29.648  1.00  0.00           H  
HETATM 3384  H2  HOH B1118      -5.028  23.760  29.866  1.00  0.00           H  
HETATM 3385  O   HOH B1119      -4.586  23.178  15.895  1.00  0.00           O  
HETATM 3386  H1  HOH B1119      -4.713  22.855  15.003  1.00  0.00           H  
HETATM 3387  H2  HOH B1119      -5.131  23.964  15.945  1.00  0.00           H  
HETATM 3388  O   HOH B1120      -5.694   8.090  33.074  1.00  0.00           O  
HETATM 3389  H1  HOH B1120      -6.151   7.253  32.994  1.00  0.00           H  
HETATM 3390  H2  HOH B1120      -4.920   7.995  32.518  1.00  0.00           H  
HETATM 3391  O   HOH B1121      -9.152  18.621  22.165  1.00  0.00           O  
HETATM 3392  H1  HOH B1121      -8.543  18.138  21.607  1.00  0.00           H  
HETATM 3393  H2  HOH B1121      -9.805  18.973  21.560  1.00  0.00           H  
HETATM 3394  O   HOH B1122     -15.076  11.532  18.211  1.00  0.00           O  
HETATM 3395  H1  HOH B1122     -14.482  11.587  18.960  1.00  0.00           H  
HETATM 3396  H2  HOH B1122     -14.551  11.823  17.466  1.00  0.00           H  
HETATM 3397  O   HOH B1123      -8.944  19.810  28.158  1.00  0.00           O  
HETATM 3398  H1  HOH B1123      -9.096  20.746  28.286  1.00  0.00           H  
HETATM 3399  H2  HOH B1123      -7.996  19.708  28.242  1.00  0.00           H  
HETATM 3400  O   HOH B1124      -5.888  19.259  26.656  1.00  0.00           O  
HETATM 3401  H1  HOH B1124      -5.796  19.958  27.304  1.00  0.00           H  
HETATM 3402  H2  HOH B1124      -6.326  19.677  25.914  1.00  0.00           H  
HETATM 3403  O   HOH B1125      -3.001  -4.194  24.749  1.00  0.00           O  
HETATM 3404  H1  HOH B1125      -2.223  -4.690  25.005  1.00  0.00           H  
HETATM 3405  H2  HOH B1125      -3.218  -3.672  25.521  1.00  0.00           H  
HETATM 3406  O   HOH B1126      -4.951  16.026  17.086  1.00  0.00           O  
HETATM 3407  H1  HOH B1126      -4.986  15.142  16.720  1.00  0.00           H  
HETATM 3408  H2  HOH B1126      -5.423  16.567  16.453  1.00  0.00           H  
HETATM 3409  O   HOH B1127     -15.242   8.497  17.574  1.00  0.00           O  
HETATM 3410  H1  HOH B1127     -15.871   9.208  17.693  1.00  0.00           H  
HETATM 3411  H2  HOH B1127     -14.391   8.897  17.751  1.00  0.00           H  
HETATM 3412  O   HOH B1128      -0.004  17.637  23.080  1.00  0.00           O  
HETATM 3413  H1  HOH B1128       0.057  17.527  22.131  1.00  0.00           H  
HETATM 3414  H2  HOH B1128       0.899  17.764  23.366  1.00  0.00           H  
HETATM 3415  O   HOH B1129      -8.179   9.391  33.368  1.00  0.00           O  
HETATM 3416  H1  HOH B1129      -8.476   9.360  34.277  1.00  0.00           H  
HETATM 3417  H2  HOH B1129      -7.402   8.832  33.349  1.00  0.00           H  
HETATM 3418  O   HOH B1130     -11.492  16.316  26.046  1.00  0.00           O  
HETATM 3419  H1  HOH B1130     -12.031  16.766  26.697  1.00  0.00           H  
HETATM 3420  H2  HOH B1130     -10.801  16.943  25.832  1.00  0.00           H  
HETATM 3421  O   HOH B1131      -4.227  17.013  26.366  1.00  0.00           O  
HETATM 3422  H1  HOH B1131      -3.943  17.007  25.452  1.00  0.00           H  
HETATM 3423  H2  HOH B1131      -4.907  17.686  26.402  1.00  0.00           H  
HETATM 3424  O   HOH B1132     -12.550  16.103  29.315  1.00  0.00           O  
HETATM 3425  H1  HOH B1132     -12.212  16.859  28.834  1.00  0.00           H  
HETATM 3426  H2  HOH B1132     -12.039  16.086  30.125  1.00  0.00           H  
HETATM 3427  O   HOH B1133       4.228  -3.214  16.559  1.00  0.00           O  
HETATM 3428  H1  HOH B1133       4.576  -3.898  15.986  1.00  0.00           H  
HETATM 3429  H2  HOH B1133       3.367  -3.538  16.824  1.00  0.00           H  
HETATM 3430  O   HOH B1134       3.364  22.656  24.448  1.00  0.00           O  
HETATM 3431  H1  HOH B1134       2.824  23.044  25.137  1.00  0.00           H  
HETATM 3432  H2  HOH B1134       2.740  22.416  23.762  1.00  0.00           H  
HETATM 3433  O   HOH B1135     -15.075  10.441  31.058  1.00  0.00           O  
HETATM 3434  H1  HOH B1135     -15.679  10.007  31.661  1.00  0.00           H  
HETATM 3435  H2  HOH B1135     -15.550  11.216  30.759  1.00  0.00           H  
HETATM 3436  O   HOH B1136      -9.118  17.932  25.126  1.00  0.00           O  
HETATM 3437  H1  HOH B1136      -9.018  18.840  25.411  1.00  0.00           H  
HETATM 3438  H2  HOH B1136      -8.988  17.962  24.178  1.00  0.00           H  
HETATM 3439  O   HOH B1137      -5.424  -4.802  30.863  1.00  0.00           O  
HETATM 3440  H1  HOH B1137      -5.258  -4.774  31.806  1.00  0.00           H  
HETATM 3441  H2  HOH B1137      -5.149  -3.942  30.546  1.00  0.00           H  
HETATM 3442  O   HOH B1138     -12.527  13.127  33.342  1.00  0.00           O  
HETATM 3443  H1  HOH B1138     -13.415  13.320  33.641  1.00  0.00           H  
HETATM 3444  H2  HOH B1138     -11.963  13.431  34.052  1.00  0.00           H  
HETATM 3445  O   HOH B1139      10.480   2.275  29.848  1.00  0.00           O  
HETATM 3446  H1  HOH B1139      10.075   3.142  29.868  1.00  0.00           H  
HETATM 3447  H2  HOH B1139       9.742   1.665  29.841  1.00  0.00           H  
HETATM 3448  O   HOH B1140     -12.752  15.700  23.321  1.00  0.00           O  
HETATM 3449  H1  HOH B1140     -12.438  16.457  23.817  1.00  0.00           H  
HETATM 3450  H2  HOH B1140     -13.705  15.777  23.342  1.00  0.00           H  
HETATM 3451  O   HOH B1141      -8.795  15.204  24.418  1.00  0.00           O  
HETATM 3452  H1  HOH B1141      -8.594  15.966  24.962  1.00  0.00           H  
HETATM 3453  H2  HOH B1141      -9.308  14.631  24.988  1.00  0.00           H  
HETATM 3454  O   HOH B1142      -3.791  22.641  24.845  1.00  0.00           O  
HETATM 3455  H1  HOH B1142      -4.630  22.293  24.539  1.00  0.00           H  
HETATM 3456  H2  HOH B1142      -3.336  22.907  24.046  1.00  0.00           H  
HETATM 3457  O   HOH B1143      -4.588  19.849  31.667  1.00  0.00           O  
HETATM 3458  H1  HOH B1143      -3.963  19.779  30.945  1.00  0.00           H  
HETATM 3459  H2  HOH B1143      -4.588  18.980  32.070  1.00  0.00           H  
HETATM 3460  O   HOH B1144      -4.992  12.226  17.905  1.00  0.00           O  
HETATM 3461  H1  HOH B1144      -5.185  13.158  18.010  1.00  0.00           H  
HETATM 3462  H2  HOH B1144      -4.295  12.053  18.540  1.00  0.00           H  
HETATM 3463  O   HOH B1145      -2.213  -5.803  16.988  1.00  0.00           O  
HETATM 3464  H1  HOH B1145      -2.994  -6.026  16.482  1.00  0.00           H  
HETATM 3465  H2  HOH B1145      -2.208  -4.846  17.014  1.00  0.00           H  
HETATM 3466  O   HOH B1146     -12.683  -5.663  19.715  1.00  0.00           O  
HETATM 3467  H1  HOH B1146     -11.729  -5.596  19.709  1.00  0.00           H  
HETATM 3468  H2  HOH B1146     -12.979  -4.838  20.099  1.00  0.00           H  
HETATM 3469  O   HOH B1147      -6.436  15.209  23.115  1.00  0.00           O  
HETATM 3470  H1  HOH B1147      -7.040  15.236  23.857  1.00  0.00           H  
HETATM 3471  H2  HOH B1147      -5.646  15.647  23.433  1.00  0.00           H  
HETATM 3472  O   HOH B1148      12.998  17.667  25.603  1.00  0.00           O  
HETATM 3473  H1  HOH B1148      12.275  17.044  25.513  1.00  0.00           H  
HETATM 3474  H2  HOH B1148      12.689  18.301  26.250  1.00  0.00           H  
HETATM 3475  O   HOH B1149      -7.863  15.076  29.801  1.00  0.00           O  
HETATM 3476  H1  HOH B1149      -6.965  15.086  30.132  1.00  0.00           H  
HETATM 3477  H2  HOH B1149      -7.879  15.756  29.128  1.00  0.00           H  
HETATM 3478  O   HOH B1150       9.607  18.925  23.724  1.00  0.00           O  
HETATM 3479  H1  HOH B1150       8.720  19.173  23.465  1.00  0.00           H  
HETATM 3480  H2  HOH B1150      10.044  18.704  22.901  1.00  0.00           H  
HETATM 3481  O   HOH B1151       8.619  14.582  34.165  1.00  0.00           O  
HETATM 3482  H1  HOH B1151       9.463  14.846  33.798  1.00  0.00           H  
HETATM 3483  H2  HOH B1151       8.845  13.990  34.883  1.00  0.00           H  
HETATM 3484  O   HOH B1152      -2.906  -4.941  27.676  1.00  0.00           O  
HETATM 3485  H1  HOH B1152      -2.283  -5.641  27.873  1.00  0.00           H  
HETATM 3486  H2  HOH B1152      -3.750  -5.282  27.971  1.00  0.00           H  
HETATM 3487  O   HOH B1153      13.986  20.650  24.090  1.00  0.00           O  
HETATM 3488  H1  HOH B1153      13.380  19.952  23.837  1.00  0.00           H  
HETATM 3489  H2  HOH B1153      14.574  20.238  24.722  1.00  0.00           H  
HETATM 3490  O   HOH B1154      -2.583  19.775  20.705  1.00  0.00           O  
HETATM 3491  H1  HOH B1154      -2.779  19.609  21.627  1.00  0.00           H  
HETATM 3492  H2  HOH B1154      -3.344  19.438  20.233  1.00  0.00           H  
HETATM 3493  O   HOH B1155      -1.889  16.950  27.892  1.00  0.00           O  
HETATM 3494  H1  HOH B1155      -2.796  16.872  27.594  1.00  0.00           H  
HETATM 3495  H2  HOH B1155      -1.382  17.066  27.089  1.00  0.00           H  
HETATM 3496  O   HOH B1156      12.962  22.717  34.689  1.00  0.00           O  
HETATM 3497  H1  HOH B1156      13.492  22.552  35.468  1.00  0.00           H  
HETATM 3498  H2  HOH B1156      12.059  22.593  34.983  1.00  0.00           H  
HETATM 3499  O   HOH B1157      -8.657  -4.061  34.938  1.00  0.00           O  
HETATM 3500  H1  HOH B1157      -8.105  -4.827  34.781  1.00  0.00           H  
HETATM 3501  H2  HOH B1157      -9.408  -4.402  35.425  1.00  0.00           H  
HETATM 3502  O   HOH B1158       0.809   6.037  16.338  1.00  0.00           O  
HETATM 3503  H1  HOH B1158       0.287   6.792  16.065  1.00  0.00           H  
HETATM 3504  H2  HOH B1158       0.375   5.719  17.130  1.00  0.00           H  
HETATM 3505  O   HOH B1159      -1.356   6.606  21.013  1.00  0.00           O  
HETATM 3506  H1  HOH B1159      -1.484   6.428  21.945  1.00  0.00           H  
HETATM 3507  H2  HOH B1159      -2.239   6.595  20.643  1.00  0.00           H  
HETATM 3508  O   HOH B1160      -4.961  13.504  25.078  1.00  0.00           O  
HETATM 3509  H1  HOH B1160      -5.753  13.561  25.612  1.00  0.00           H  
HETATM 3510  H2  HOH B1160      -4.247  13.687  25.689  1.00  0.00           H  
HETATM 3511  O   HOH B1161       3.169   8.452  20.747  1.00  0.00           O  
HETATM 3512  H1  HOH B1161       3.322   9.295  21.173  1.00  0.00           H  
HETATM 3513  H2  HOH B1161       2.965   7.854  21.466  1.00  0.00           H  
HETATM 3514  O   HOH B1162      -9.088  22.227  29.374  1.00  0.00           O  
HETATM 3515  H1  HOH B1162      -8.497  22.960  29.548  1.00  0.00           H  
HETATM 3516  H2  HOH B1162      -9.893  22.452  29.840  1.00  0.00           H  
HETATM 3517  O   HOH B1163      11.495  -5.936  27.974  1.00  0.00           O  
HETATM 3518  H1  HOH B1163      11.653  -6.573  28.671  1.00  0.00           H  
HETATM 3519  H2  HOH B1163      12.080  -5.206  28.180  1.00  0.00           H  
HETATM 3520  O   HOH B1164      -3.744  12.103  22.878  1.00  0.00           O  
HETATM 3521  H1  HOH B1164      -4.112  12.331  23.732  1.00  0.00           H  
HETATM 3522  H2  HOH B1164      -4.292  12.572  22.248  1.00  0.00           H  
HETATM 3523  O   HOH B1165       8.806  13.329  27.626  1.00  0.00           O  
HETATM 3524  H1  HOH B1165       9.047  12.620  28.221  1.00  0.00           H  
HETATM 3525  H2  HOH B1165       8.334  12.895  26.915  1.00  0.00           H  
HETATM 3526  O   HOH B1166     -14.404  23.465  31.034  1.00  0.00           O  
HETATM 3527  H1  HOH B1166     -14.425  24.416  31.145  1.00  0.00           H  
HETATM 3528  H2  HOH B1166     -13.572  23.294  30.591  1.00  0.00           H  
HETATM 3529  O   HOH B1167      -9.024  14.296  33.031  1.00  0.00           O  
HETATM 3530  H1  HOH B1167      -8.406  13.599  32.812  1.00  0.00           H  
HETATM 3531  H2  HOH B1167      -9.582  13.918  33.711  1.00  0.00           H  
HETATM 3532  O   HOH B1168       9.363   8.620  16.494  1.00  0.00           O  
HETATM 3533  H1  HOH B1168       9.460   7.840  15.947  1.00  0.00           H  
HETATM 3534  H2  HOH B1168       8.580   9.055  16.153  1.00  0.00           H  
HETATM 3535  O   HOH B1169       3.011  21.364  18.490  1.00  0.00           O  
HETATM 3536  H1  HOH B1169       3.870  21.082  18.803  1.00  0.00           H  
HETATM 3537  H2  HOH B1169       2.396  21.031  19.143  1.00  0.00           H  
HETATM 3538  O   HOH B1170      -7.499  -2.068  17.001  1.00  0.00           O  
HETATM 3539  H1  HOH B1170      -7.409  -1.425  17.704  1.00  0.00           H  
HETATM 3540  H2  HOH B1170      -8.320  -2.522  17.195  1.00  0.00           H  
HETATM 3541  O   HOH B1171      -4.655  22.517  18.610  1.00  0.00           O  
HETATM 3542  H1  HOH B1171      -4.646  23.348  19.086  1.00  0.00           H  
HETATM 3543  H2  HOH B1171      -4.252  22.720  17.765  1.00  0.00           H  
HETATM 3544  O   HOH B1172      -5.646  22.188  27.103  1.00  0.00           O  
HETATM 3545  H1  HOH B1172      -4.849  22.050  26.591  1.00  0.00           H  
HETATM 3546  H2  HOH B1172      -5.335  22.358  27.992  1.00  0.00           H  
HETATM 3547  O   HOH B1173     -14.176  22.204  22.723  1.00  0.00           O  
HETATM 3548  H1  HOH B1173     -13.507  21.695  22.267  1.00  0.00           H  
HETATM 3549  H2  HOH B1173     -14.961  21.658  22.685  1.00  0.00           H  
HETATM 3550  O   HOH B1174      10.067  16.515  28.345  1.00  0.00           O  
HETATM 3551  H1  HOH B1174       9.870  16.498  27.408  1.00  0.00           H  
HETATM 3552  H2  HOH B1174      10.225  15.600  28.575  1.00  0.00           H  
HETATM 3553  O   HOH B1175       3.453  20.431  29.173  1.00  0.00           O  
HETATM 3554  H1  HOH B1175       3.754  20.629  30.060  1.00  0.00           H  
HETATM 3555  H2  HOH B1175       3.505  19.477  29.109  1.00  0.00           H  
HETATM 3556  O   HOH B1176     -12.503  18.463  24.207  1.00  0.00           O  
HETATM 3557  H1  HOH B1176     -12.101  19.299  24.442  1.00  0.00           H  
HETATM 3558  H2  HOH B1176     -13.339  18.703  23.806  1.00  0.00           H  
HETATM 3559  O   HOH B1177     -14.444  20.509  15.537  1.00  0.00           O  
HETATM 3560  H1  HOH B1177     -13.668  20.822  15.072  1.00  0.00           H  
HETATM 3561  H2  HOH B1177     -14.622  19.650  15.155  1.00  0.00           H  
HETATM 3562  O   HOH B1178      13.752  21.622  30.464  1.00  0.00           O  
HETATM 3563  H1  HOH B1178      14.248  20.888  30.100  1.00  0.00           H  
HETATM 3564  H2  HOH B1178      14.407  22.301  30.622  1.00  0.00           H  
HETATM 3565  O   HOH B1179       6.509   8.384  23.829  1.00  0.00           O  
HETATM 3566  H1  HOH B1179       5.882   8.420  24.552  1.00  0.00           H  
HETATM 3567  H2  HOH B1179       7.281   8.846  24.157  1.00  0.00           H  
HETATM 3568  O   HOH B1180     -14.345  12.814  28.747  1.00  0.00           O  
HETATM 3569  H1  HOH B1180     -15.035  13.199  28.207  1.00  0.00           H  
HETATM 3570  H2  HOH B1180     -13.852  12.257  28.144  1.00  0.00           H  
HETATM 3571  O   HOH B1181     -11.912  20.621  33.287  1.00  0.00           O  
HETATM 3572  H1  HOH B1181     -12.095  20.574  32.349  1.00  0.00           H  
HETATM 3573  H2  HOH B1181     -11.404  21.426  33.392  1.00  0.00           H  
HETATM 3574  O   HOH B1182      -2.577  15.806  30.753  1.00  0.00           O  
HETATM 3575  H1  HOH B1182      -3.529  15.713  30.778  1.00  0.00           H  
HETATM 3576  H2  HOH B1182      -2.337  15.580  29.855  1.00  0.00           H  
HETATM 3577  O   HOH B1183      -2.901  15.120  21.505  1.00  0.00           O  
HETATM 3578  H1  HOH B1183      -2.371  15.560  20.840  1.00  0.00           H  
HETATM 3579  H2  HOH B1183      -3.454  14.515  21.010  1.00  0.00           H  
HETATM 3580  O   HOH B1184     -12.416  -0.065  17.046  1.00  0.00           O  
HETATM 3581  H1  HOH B1184     -11.854   0.602  16.651  1.00  0.00           H  
HETATM 3582  H2  HOH B1184     -11.881  -0.447  17.742  1.00  0.00           H  
HETATM 3583  O   HOH B1185       1.155  17.352  15.240  1.00  0.00           O  
HETATM 3584  H1  HOH B1185       1.610  18.122  15.581  1.00  0.00           H  
HETATM 3585  H2  HOH B1185       0.284  17.672  15.004  1.00  0.00           H  
HETATM 3586  O   HOH B1186       2.402   6.352  22.577  1.00  0.00           O  
HETATM 3587  H1  HOH B1186       1.850   5.724  22.111  1.00  0.00           H  
HETATM 3588  H2  HOH B1186       1.802   6.804  23.170  1.00  0.00           H  
HETATM 3589  O   HOH B1187     -15.720  -2.687  20.978  1.00  0.00           O  
HETATM 3590  H1  HOH B1187     -15.865  -3.601  20.736  1.00  0.00           H  
HETATM 3591  H2  HOH B1187     -15.784  -2.679  21.933  1.00  0.00           H  
HETATM 3592  O   HOH B1188     -11.109  20.184  17.222  1.00  0.00           O  
HETATM 3593  H1  HOH B1188     -11.026  19.463  17.846  1.00  0.00           H  
HETATM 3594  H2  HOH B1188     -11.929  20.615  17.460  1.00  0.00           H  
HETATM 3595  O   HOH B1189      -6.582  20.217  29.844  1.00  0.00           O  
HETATM 3596  H1  HOH B1189      -6.126  20.011  30.660  1.00  0.00           H  
HETATM 3597  H2  HOH B1189      -6.748  21.159  29.893  1.00  0.00           H  
HETATM 3598  O   HOH B1190       7.515  23.108  32.112  1.00  0.00           O  
HETATM 3599  H1  HOH B1190       7.451  22.153  32.127  1.00  0.00           H  
HETATM 3600  H2  HOH B1190       7.138  23.360  31.270  1.00  0.00           H  
HETATM 3601  O   HOH B1191       0.554  21.685  31.181  1.00  0.00           O  
HETATM 3602  H1  HOH B1191       0.936  22.207  31.885  1.00  0.00           H  
HETATM 3603  H2  HOH B1191       1.125  21.842  30.428  1.00  0.00           H  
HETATM 3604  O   HOH B1192     -10.339  14.618  15.775  1.00  0.00           O  
HETATM 3605  H1  HOH B1192     -11.244  14.657  15.465  1.00  0.00           H  
HETATM 3606  H2  HOH B1192      -9.988  15.491  15.601  1.00  0.00           H  
HETATM 3607  O   HOH B1193      -1.159  19.538  34.784  1.00  0.00           O  
HETATM 3608  H1  HOH B1193      -1.029  19.548  33.835  1.00  0.00           H  
HETATM 3609  H2  HOH B1193      -1.220  18.610  35.008  1.00  0.00           H  
HETATM 3610  O   HOH B1194      -5.220  14.829  30.889  1.00  0.00           O  
HETATM 3611  H1  HOH B1194      -4.806  14.080  31.317  1.00  0.00           H  
HETATM 3612  H2  HOH B1194      -4.968  14.750  29.969  1.00  0.00           H  
HETATM 3613  O   HOH B1195       0.526  18.782  31.664  1.00  0.00           O  
HETATM 3614  H1  HOH B1195       0.124  18.733  30.797  1.00  0.00           H  
HETATM 3615  H2  HOH B1195       0.837  19.684  31.734  1.00  0.00           H  
HETATM 3616  O   HOH B1196      -7.124  19.040  17.925  1.00  0.00           O  
HETATM 3617  H1  HOH B1196      -6.404  19.110  17.299  1.00  0.00           H  
HETATM 3618  H2  HOH B1196      -7.564  19.889  17.880  1.00  0.00           H  
HETATM 3619  O   HOH B1197      -7.373   6.411  27.916  1.00  0.00           O  
HETATM 3620  H1  HOH B1197      -7.099   6.965  27.186  1.00  0.00           H  
HETATM 3621  H2  HOH B1197      -6.608   5.867  28.105  1.00  0.00           H  
HETATM 3622  O   HOH B1198     -10.988  15.760  19.634  1.00  0.00           O  
HETATM 3623  H1  HOH B1198     -10.373  16.091  18.979  1.00  0.00           H  
HETATM 3624  H2  HOH B1198     -10.469  15.689  20.436  1.00  0.00           H  
HETATM 3625  O   HOH B1199     -14.673  17.622  17.423  1.00  0.00           O  
HETATM 3626  H1  HOH B1199     -14.153  17.126  16.791  1.00  0.00           H  
HETATM 3627  H2  HOH B1199     -14.235  17.476  18.261  1.00  0.00           H  
HETATM 3628  O   HOH B1200       5.789  19.612  34.389  1.00  0.00           O  
HETATM 3629  H1  HOH B1200       6.027  19.243  33.539  1.00  0.00           H  
HETATM 3630  H2  HOH B1200       5.280  18.921  34.816  1.00  0.00           H  
HETATM 3631  O   HOH B1201      10.644  17.164  19.031  1.00  0.00           O  
HETATM 3632  H1  HOH B1201      11.410  17.050  18.470  1.00  0.00           H  
HETATM 3633  H2  HOH B1201      10.296  18.022  18.790  1.00  0.00           H  
HETATM 3634  O   HOH B1202      -6.963  15.425  34.998  1.00  0.00           O  
HETATM 3635  H1  HOH B1202      -7.626  15.345  34.313  1.00  0.00           H  
HETATM 3636  H2  HOH B1202      -6.871  14.539  35.349  1.00  0.00           H  
HETATM 3637  O   HOH B1203      -2.792  -4.692  35.141  1.00  0.00           O  
HETATM 3638  H1  HOH B1203      -1.892  -4.642  35.464  1.00  0.00           H  
HETATM 3639  H2  HOH B1203      -2.917  -5.615  34.921  1.00  0.00           H  
HETATM 3640  O   HOH B1204       2.630   1.782  16.748  1.00  0.00           O  
HETATM 3641  H1  HOH B1204       3.342   2.136  17.279  1.00  0.00           H  
HETATM 3642  H2  HOH B1204       2.194   2.554  16.386  1.00  0.00           H  
HETATM 3643  O   HOH B1205      -1.404  14.664  18.919  1.00  0.00           O  
HETATM 3644  H1  HOH B1205      -1.489  14.521  17.976  1.00  0.00           H  
HETATM 3645  H2  HOH B1205      -0.835  13.956  19.218  1.00  0.00           H  
HETATM 3646  O   HOH B1206      -8.717  21.301  32.825  1.00  0.00           O  
HETATM 3647  H1  HOH B1206      -9.028  21.030  31.961  1.00  0.00           H  
HETATM 3648  H2  HOH B1206      -9.316  22.000  33.087  1.00  0.00           H  
HETATM 3649  O   HOH B1207      -0.059  22.477  18.394  1.00  0.00           O  
HETATM 3650  H1  HOH B1207      -0.195  21.551  18.194  1.00  0.00           H  
HETATM 3651  H2  HOH B1207      -0.727  22.934  17.883  1.00  0.00           H  
HETATM 3652  O   HOH B1208      -6.771  -5.070  16.316  1.00  0.00           O  
HETATM 3653  H1  HOH B1208      -7.455  -5.740  16.292  1.00  0.00           H  
HETATM 3654  H2  HOH B1208      -7.184  -4.292  15.943  1.00  0.00           H  
HETATM 3655  O   HOH B1209      -7.824  22.922  25.678  1.00  0.00           O  
HETATM 3656  H1  HOH B1209      -7.245  22.600  26.368  1.00  0.00           H  
HETATM 3657  H2  HOH B1209      -8.346  23.603  26.102  1.00  0.00           H  
HETATM 3658  O   HOH B1210      -3.024  10.615  29.006  1.00  0.00           O  
HETATM 3659  H1  HOH B1210      -3.392   9.735  29.078  1.00  0.00           H  
HETATM 3660  H2  HOH B1210      -3.663  11.100  28.483  1.00  0.00           H  
HETATM 3661  O   HOH B1211      -1.186   1.550  20.496  1.00  0.00           O  
HETATM 3662  H1  HOH B1211      -0.494   1.429  19.846  1.00  0.00           H  
HETATM 3663  H2  HOH B1211      -1.457   0.661  20.725  1.00  0.00           H  
HETATM 3664  O   HOH B1212      -3.614   0.100  23.018  1.00  0.00           O  
HETATM 3665  H1  HOH B1212      -2.793  -0.327  22.775  1.00  0.00           H  
HETATM 3666  H2  HOH B1212      -4.280  -0.344  22.493  1.00  0.00           H  
HETATM 3667  O   HOH B1213       9.104   8.871  21.556  1.00  0.00           O  
HETATM 3668  H1  HOH B1213       8.215   9.098  21.282  1.00  0.00           H  
HETATM 3669  H2  HOH B1213       9.634   9.624  21.298  1.00  0.00           H  
HETATM 3670  O   HOH B1214       3.520   1.300  27.933  1.00  0.00           O  
HETATM 3671  H1  HOH B1214       3.707   1.733  27.100  1.00  0.00           H  
HETATM 3672  H2  HOH B1214       3.123   1.982  28.475  1.00  0.00           H  
HETATM 3673  O   HOH B1215       7.580   1.854  29.741  1.00  0.00           O  
HETATM 3674  H1  HOH B1215       7.206   2.222  28.940  1.00  0.00           H  
HETATM 3675  H2  HOH B1215       7.214   0.971  29.793  1.00  0.00           H  
HETATM 3676  O   HOH B1216      11.622  -2.252  25.794  1.00  0.00           O  
HETATM 3677  H1  HOH B1216      11.480  -1.952  24.897  1.00  0.00           H  
HETATM 3678  H2  HOH B1216      11.857  -3.176  25.705  1.00  0.00           H  
HETATM 3679  O   HOH B1217       7.985   1.665  26.274  1.00  0.00           O  
HETATM 3680  H1  HOH B1217       7.407   2.239  25.771  1.00  0.00           H  
HETATM 3681  H2  HOH B1217       8.646   1.378  25.644  1.00  0.00           H  
HETATM 3682  O   HOH B1218       8.283  -4.896  26.083  1.00  0.00           O  
HETATM 3683  H1  HOH B1218       7.367  -4.777  26.333  1.00  0.00           H  
HETATM 3684  H2  HOH B1218       8.253  -5.504  25.345  1.00  0.00           H  
HETATM 3685  O   HOH B1219     -15.796   0.482  32.724  1.00  0.00           O  
HETATM 3686  H1  HOH B1219     -15.078   1.086  32.913  1.00  0.00           H  
HETATM 3687  H2  HOH B1219     -16.139   0.775  31.880  1.00  0.00           H  
HETATM 3688  O   HOH B1220       3.531   5.778  16.849  1.00  0.00           O  
HETATM 3689  H1  HOH B1220       2.588   5.873  16.714  1.00  0.00           H  
HETATM 3690  H2  HOH B1220       3.704   4.851  16.682  1.00  0.00           H  
HETATM 3691  O   HOH B1221       2.766  -1.356  27.649  1.00  0.00           O  
HETATM 3692  H1  HOH B1221       3.336  -1.763  26.996  1.00  0.00           H  
HETATM 3693  H2  HOH B1221       3.140  -0.485  27.785  1.00  0.00           H  
HETATM 3694  O   HOH B1222      12.364  17.077  30.009  1.00  0.00           O  
HETATM 3695  H1  HOH B1222      11.707  17.207  29.326  1.00  0.00           H  
HETATM 3696  H2  HOH B1222      13.178  16.919  29.531  1.00  0.00           H  
HETATM 3697  O   HOH B1223      11.904  -3.461  19.090  1.00  0.00           O  
HETATM 3698  H1  HOH B1223      12.359  -4.228  18.742  1.00  0.00           H  
HETATM 3699  H2  HOH B1223      11.184  -3.311  18.478  1.00  0.00           H  
HETATM 3700  O   HOH B1224       0.013   0.771  15.801  1.00  0.00           O  
HETATM 3701  H1  HOH B1224      -0.654   0.606  16.468  1.00  0.00           H  
HETATM 3702  H2  HOH B1224       0.599   1.411  16.202  1.00  0.00           H  
HETATM 3703  O   HOH B1225      10.083  -0.810  29.909  1.00  0.00           O  
HETATM 3704  H1  HOH B1225      10.302  -0.407  29.069  1.00  0.00           H  
HETATM 3705  H2  HOH B1225       9.906  -1.726  29.697  1.00  0.00           H  
HETATM 3706  O   HOH B1226       9.594   0.724  20.640  1.00  0.00           O  
HETATM 3707  H1  HOH B1226       9.029  -0.039  20.519  1.00  0.00           H  
HETATM 3708  H2  HOH B1226       9.907   0.933  19.759  1.00  0.00           H  
HETATM 3709  O   HOH B1227     -15.395  16.645  28.399  1.00  0.00           O  
HETATM 3710  H1  HOH B1227     -15.644  15.737  28.229  1.00  0.00           H  
HETATM 3711  H2  HOH B1227     -14.497  16.590  28.728  1.00  0.00           H  
HETATM 3712  O   HOH B1228       2.609  17.558  24.329  1.00  0.00           O  
HETATM 3713  H1  HOH B1228       2.980  18.370  23.987  1.00  0.00           H  
HETATM 3714  H2  HOH B1228       3.058  16.865  23.845  1.00  0.00           H  
HETATM 3715  O   HOH B1229       0.851   0.760  19.027  1.00  0.00           O  
HETATM 3716  H1  HOH B1229       1.340   1.269  18.380  1.00  0.00           H  
HETATM 3717  H2  HOH B1229       0.928  -0.146  18.727  1.00  0.00           H  
HETATM 3718  O   HOH B1230     -10.241  -2.330  33.103  1.00  0.00           O  
HETATM 3719  H1  HOH B1230      -9.727  -2.831  33.735  1.00  0.00           H  
HETATM 3720  H2  HOH B1230     -10.747  -2.990  32.628  1.00  0.00           H  
HETATM 3721  O   HOH B1231       9.440  -0.629  34.880  1.00  0.00           O  
HETATM 3722  H1  HOH B1231      10.314  -0.964  34.684  1.00  0.00           H  
HETATM 3723  H2  HOH B1231       9.064  -0.422  34.024  1.00  0.00           H  
HETATM 3724  O   HOH B1232     -10.427   2.679  28.487  1.00  0.00           O  
HETATM 3725  H1  HOH B1232     -11.312   2.598  28.839  1.00  0.00           H  
HETATM 3726  H2  HOH B1232     -10.450   3.477  27.958  1.00  0.00           H  
HETATM 3727  O   HOH B1233      13.675  -5.546  18.517  1.00  0.00           O  
HETATM 3728  H1  HOH B1233      14.338  -5.483  17.830  1.00  0.00           H  
HETATM 3729  H2  HOH B1233      13.285  -6.412  18.395  1.00  0.00           H  
HETATM 3730  O   HOH B1234       3.264   5.075  28.977  1.00  0.00           O  
HETATM 3731  H1  HOH B1234       2.873   5.153  28.106  1.00  0.00           H  
HETATM 3732  H2  HOH B1234       2.906   5.814  29.468  1.00  0.00           H  
HETATM 3733  O   HOH B1235       7.593  10.368  33.061  1.00  0.00           O  
HETATM 3734  H1  HOH B1235       7.153  11.000  32.493  1.00  0.00           H  
HETATM 3735  H2  HOH B1235       6.986  10.234  33.788  1.00  0.00           H  
HETATM 3736  O   HOH B1236     -14.614  19.136  26.230  1.00  0.00           O  
HETATM 3737  H1  HOH B1236     -13.973  18.553  25.823  1.00  0.00           H  
HETATM 3738  H2  HOH B1236     -15.416  18.616  26.278  1.00  0.00           H  
HETATM 3739  O   HOH B1237     -15.298  -2.809  17.247  1.00  0.00           O  
HETATM 3740  H1  HOH B1237     -14.954  -2.304  16.511  1.00  0.00           H  
HETATM 3741  H2  HOH B1237     -16.238  -2.876  17.073  1.00  0.00           H  
HETATM 3742  O   HOH B1238       9.596  16.755  21.488  1.00  0.00           O  
HETATM 3743  H1  HOH B1238      10.306  16.346  21.982  1.00  0.00           H  
HETATM 3744  H2  HOH B1238       9.969  16.919  20.622  1.00  0.00           H  
HETATM 3745  O   HOH B1239       3.971   5.916  19.981  1.00  0.00           O  
HETATM 3746  H1  HOH B1239       4.431   6.076  20.805  1.00  0.00           H  
HETATM 3747  H2  HOH B1239       3.698   6.784  19.686  1.00  0.00           H  
HETATM 3748  O   HOH B1240       9.704   4.886  30.616  1.00  0.00           O  
HETATM 3749  H1  HOH B1240       9.262   4.351  31.275  1.00  0.00           H  
HETATM 3750  H2  HOH B1240       9.002   5.396  30.211  1.00  0.00           H  
HETATM 3751  O   HOH B1241     -14.162   8.317  20.795  1.00  0.00           O  
HETATM 3752  H1  HOH B1241     -14.783   8.267  20.068  1.00  0.00           H  
HETATM 3753  H2  HOH B1241     -14.095   7.418  21.116  1.00  0.00           H  
HETATM 3754  O   HOH B1242      10.886  -2.632  33.003  1.00  0.00           O  
HETATM 3755  H1  HOH B1242      10.609  -2.163  32.216  1.00  0.00           H  
HETATM 3756  H2  HOH B1242      10.190  -3.269  33.161  1.00  0.00           H  
HETATM 3757  O   HOH B1243       5.768  13.241  16.344  1.00  0.00           O  
HETATM 3758  H1  HOH B1243       6.547  12.837  16.727  1.00  0.00           H  
HETATM 3759  H2  HOH B1243       5.529  13.933  16.960  1.00  0.00           H  
HETATM 3760  O   HOH B1244      13.361  17.520  20.979  1.00  0.00           O  
HETATM 3761  H1  HOH B1244      13.509  18.073  20.212  1.00  0.00           H  
HETATM 3762  H2  HOH B1244      13.574  16.635  20.682  1.00  0.00           H  
HETATM 3763  O   HOH B1245       5.410  -5.490  23.724  1.00  0.00           O  
HETATM 3764  H1  HOH B1245       5.543  -5.146  24.607  1.00  0.00           H  
HETATM 3765  H2  HOH B1245       4.735  -6.161  23.828  1.00  0.00           H  
HETATM 3766  O   HOH B1246      11.198  14.105  28.674  1.00  0.00           O  
HETATM 3767  H1  HOH B1246      10.349  13.820  28.337  1.00  0.00           H  
HETATM 3768  H2  HOH B1246      11.576  13.319  29.068  1.00  0.00           H  
HETATM 3769  O   HOH B1247       7.506  -1.201  26.956  1.00  0.00           O  
HETATM 3770  H1  HOH B1247       7.908  -0.365  26.718  1.00  0.00           H  
HETATM 3771  H2  HOH B1247       8.247  -1.781  27.134  1.00  0.00           H  
HETATM 3772  O   HOH B1248       6.675  17.667  31.410  1.00  0.00           O  
HETATM 3773  H1  HOH B1248       7.463  17.580  31.946  1.00  0.00           H  
HETATM 3774  H2  HOH B1248       7.002  17.821  30.524  1.00  0.00           H  
HETATM 3775  O   HOH B1249     -15.683   5.587  26.747  1.00  0.00           O  
HETATM 3776  H1  HOH B1249     -15.416   5.359  27.637  1.00  0.00           H  
HETATM 3777  H2  HOH B1249     -14.957   6.107  26.404  1.00  0.00           H  
HETATM 3778  O   HOH B1250       9.880  12.900  23.321  1.00  0.00           O  
HETATM 3779  H1  HOH B1250       8.993  12.882  23.680  1.00  0.00           H  
HETATM 3780  H2  HOH B1250      10.329  12.178  23.758  1.00  0.00           H  
HETATM 3781  O   HOH B1251       0.797   3.323  22.241  1.00  0.00           O  
HETATM 3782  H1  HOH B1251       0.429   2.856  21.490  1.00  0.00           H  
HETATM 3783  H2  HOH B1251       1.701   3.015  22.296  1.00  0.00           H  
HETATM 3784  O   HOH B1252       2.486  19.501  21.184  1.00  0.00           O  
HETATM 3785  H1  HOH B1252       3.009  18.754  20.892  1.00  0.00           H  
HETATM 3786  H2  HOH B1252       1.740  19.520  20.585  1.00  0.00           H  
HETATM 3787  O   HOH B1253     -11.064  19.567  20.389  1.00  0.00           O  
HETATM 3788  H1  HOH B1253     -11.505  20.391  20.601  1.00  0.00           H  
HETATM 3789  H2  HOH B1253     -11.777  18.949  20.229  1.00  0.00           H  
HETATM 3790  O   HOH B1254       7.384  16.920  25.633  1.00  0.00           O  
HETATM 3791  H1  HOH B1254       7.114  17.479  24.904  1.00  0.00           H  
HETATM 3792  H2  HOH B1254       6.694  16.261  25.698  1.00  0.00           H  
HETATM 3793  O   HOH B1255       9.881  20.268  31.141  1.00  0.00           O  
HETATM 3794  H1  HOH B1255       9.683  19.373  30.867  1.00  0.00           H  
HETATM 3795  H2  HOH B1255       9.029  20.647  31.357  1.00  0.00           H  
HETATM 3796  O   HOH B1256     -15.826   0.089  22.430  1.00  0.00           O  
HETATM 3797  H1  HOH B1256     -16.404  -0.352  21.806  1.00  0.00           H  
HETATM 3798  H2  HOH B1256     -15.149   0.491  21.886  1.00  0.00           H  
HETATM 3799  O   HOH B1257     -10.446  -4.607  29.242  1.00  0.00           O  
HETATM 3800  H1  HOH B1257      -9.504  -4.700  29.095  1.00  0.00           H  
HETATM 3801  H2  HOH B1257     -10.738  -4.001  28.561  1.00  0.00           H  
HETATM 3802  O   HOH B1258      -3.816  -2.457  15.450  1.00  0.00           O  
HETATM 3803  H1  HOH B1258      -4.409  -1.734  15.243  1.00  0.00           H  
HETATM 3804  H2  HOH B1258      -3.141  -2.416  14.772  1.00  0.00           H  
HETATM 3805  O   HOH B1259       8.603  -4.159  32.707  1.00  0.00           O  
HETATM 3806  H1  HOH B1259       8.841  -4.062  31.785  1.00  0.00           H  
HETATM 3807  H2  HOH B1259       8.062  -4.949  32.734  1.00  0.00           H  
HETATM 3808  O   HOH B1260      -7.307  -1.847  34.569  1.00  0.00           O  
HETATM 3809  H1  HOH B1260      -6.700  -2.150  35.245  1.00  0.00           H  
HETATM 3810  H2  HOH B1260      -8.042  -2.459  34.616  1.00  0.00           H  
HETATM 3811  O   HOH B1261       5.377  -4.516  26.191  1.00  0.00           O  
HETATM 3812  H1  HOH B1261       5.200  -4.498  27.131  1.00  0.00           H  
HETATM 3813  H2  HOH B1261       5.241  -3.613  25.904  1.00  0.00           H  
HETATM 3814  O   HOH B1262       6.260  -0.022  31.602  1.00  0.00           O  
HETATM 3815  H1  HOH B1262       5.718   0.572  32.122  1.00  0.00           H  
HETATM 3816  H2  HOH B1262       5.823  -0.062  30.751  1.00  0.00           H  
HETATM 3817  O   HOH B1263      12.138  -4.702  24.437  1.00  0.00           O  
HETATM 3818  H1  HOH B1263      11.812  -5.472  24.902  1.00  0.00           H  
HETATM 3819  H2  HOH B1263      11.729  -4.752  23.573  1.00  0.00           H  
HETATM 3820  O   HOH B1264     -11.672  13.015  30.703  1.00  0.00           O  
HETATM 3821  H1  HOH B1264     -12.582  13.213  30.482  1.00  0.00           H  
HETATM 3822  H2  HOH B1264     -11.620  13.147  31.649  1.00  0.00           H  
HETATM 3823  O   HOH B1265       5.715   9.842  34.602  1.00  0.00           O  
HETATM 3824  H1  HOH B1265       5.402  10.309  35.376  1.00  0.00           H  
HETATM 3825  H2  HOH B1265       6.171   9.076  34.951  1.00  0.00           H  
HETATM 3826  O   HOH B1266       8.732   6.558  33.200  1.00  0.00           O  
HETATM 3827  H1  HOH B1266       9.474   6.046  32.877  1.00  0.00           H  
HETATM 3828  H2  HOH B1266       9.131   7.273  33.696  1.00  0.00           H  
HETATM 3829  O   HOH B1267       7.115  23.525  21.821  1.00  0.00           O  
HETATM 3830  H1  HOH B1267       6.461  23.862  22.433  1.00  0.00           H  
HETATM 3831  H2  HOH B1267       7.787  23.133  22.380  1.00  0.00           H  
HETATM 3832  O   HOH B1268      14.175   3.110  22.488  1.00  0.00           O  
HETATM 3833  H1  HOH B1268      13.239   3.008  22.660  1.00  0.00           H  
HETATM 3834  H2  HOH B1268      14.314   2.665  21.653  1.00  0.00           H  
HETATM 3835  O   HOH B1269      -3.717   1.210  27.363  1.00  0.00           O  
HETATM 3836  H1  HOH B1269      -2.777   1.185  27.184  1.00  0.00           H  
HETATM 3837  H2  HOH B1269      -3.890   0.404  27.849  1.00  0.00           H  
HETATM 3838  O   HOH B1270       6.400   6.116  26.624  1.00  0.00           O  
HETATM 3839  H1  HOH B1270       5.895   6.908  26.440  1.00  0.00           H  
HETATM 3840  H2  HOH B1270       6.351   5.607  25.815  1.00  0.00           H  
HETATM 3841  O   HOH B1271      12.137   2.689  33.854  1.00  0.00           O  
HETATM 3842  H1  HOH B1271      13.028   2.541  34.173  1.00  0.00           H  
HETATM 3843  H2  HOH B1271      11.585   2.162  34.432  1.00  0.00           H  
HETATM 3844  O   HOH B1272     -13.220   2.681  23.775  1.00  0.00           O  
HETATM 3845  H1  HOH B1272     -12.797   2.883  24.610  1.00  0.00           H  
HETATM 3846  H2  HOH B1272     -14.086   3.082  23.842  1.00  0.00           H  
HETATM 3847  O   HOH B1273     -13.890   2.006  33.568  1.00  0.00           O  
HETATM 3848  H1  HOH B1273     -13.040   2.410  33.736  1.00  0.00           H  
HETATM 3849  H2  HOH B1273     -14.448   2.316  34.281  1.00  0.00           H  
HETATM 3850  O   HOH B1274      11.646  -0.288  27.817  1.00  0.00           O  
HETATM 3851  H1  HOH B1274      11.777  -1.113  27.349  1.00  0.00           H  
HETATM 3852  H2  HOH B1274      11.576   0.371  27.126  1.00  0.00           H  
HETATM 3853  O   HOH B1275      -9.791  -2.741  18.476  1.00  0.00           O  
HETATM 3854  H1  HOH B1275     -10.145  -1.877  18.690  1.00  0.00           H  
HETATM 3855  H2  HOH B1275     -10.481  -3.160  17.961  1.00  0.00           H  
HETATM 3856  O   HOH B1276       4.306  -2.997  22.315  1.00  0.00           O  
HETATM 3857  H1  HOH B1276       4.931  -3.563  22.768  1.00  0.00           H  
HETATM 3858  H2  HOH B1276       3.571  -2.916  22.923  1.00  0.00           H  
HETATM 3859  O   HOH B1277       0.991  23.416  25.761  1.00  0.00           O  
HETATM 3860  H1  HOH B1277       0.464  22.830  26.304  1.00  0.00           H  
HETATM 3861  H2  HOH B1277       0.422  23.639  25.025  1.00  0.00           H  
HETATM 3862  O   HOH B1278      -9.970   4.035  20.505  1.00  0.00           O  
HETATM 3863  H1  HOH B1278     -10.221   4.591  21.243  1.00  0.00           H  
HETATM 3864  H2  HOH B1278      -9.984   4.620  19.748  1.00  0.00           H  
HETATM 3865  O   HOH B1279       0.095   9.699  15.816  1.00  0.00           O  
HETATM 3866  H1  HOH B1279      -0.787   9.361  15.969  1.00  0.00           H  
HETATM 3867  H2  HOH B1279       0.534   9.007  15.321  1.00  0.00           H  
HETATM 3868  O   HOH B1280       6.308   1.522  23.776  1.00  0.00           O  
HETATM 3869  H1  HOH B1280       7.222   1.238  23.744  1.00  0.00           H  
HETATM 3870  H2  HOH B1280       6.271   2.278  23.190  1.00  0.00           H  
HETATM 3871  O   HOH B1281       8.529   4.652  22.379  1.00  0.00           O  
HETATM 3872  H1  HOH B1281       8.838   5.099  23.167  1.00  0.00           H  
HETATM 3873  H2  HOH B1281       9.242   4.760  21.748  1.00  0.00           H  
HETATM 3874  O   HOH B1282       4.609  21.352  31.643  1.00  0.00           O  
HETATM 3875  H1  HOH B1282       4.158  22.162  31.881  1.00  0.00           H  
HETATM 3876  H2  HOH B1282       4.056  20.655  31.993  1.00  0.00           H  
HETATM 3877  O   HOH B1283       1.323  18.240  26.735  1.00  0.00           O  
HETATM 3878  H1  HOH B1283       1.277  17.846  25.864  1.00  0.00           H  
HETATM 3879  H2  HOH B1283       2.020  18.893  26.667  1.00  0.00           H  
HETATM 3880  O   HOH B1284      11.254   1.677  25.900  1.00  0.00           O  
HETATM 3881  H1  HOH B1284      10.813   2.414  26.323  1.00  0.00           H  
HETATM 3882  H2  HOH B1284      11.429   1.982  25.009  1.00  0.00           H  
HETATM 3883  O   HOH B1285       8.574   1.987  15.307  1.00  0.00           O  
HETATM 3884  H1  HOH B1285       9.143   2.587  14.825  1.00  0.00           H  
HETATM 3885  H2  HOH B1285       9.093   1.723  16.067  1.00  0.00           H  
HETATM 3886  O   HOH B1286       4.588  -0.521  21.092  1.00  0.00           O  
HETATM 3887  H1  HOH B1286       4.832  -1.307  21.580  1.00  0.00           H  
HETATM 3888  H2  HOH B1286       5.424  -0.146  20.809  1.00  0.00           H  
HETATM 3889  O   HOH B1287       7.184  19.453  22.889  1.00  0.00           O  
HETATM 3890  H1  HOH B1287       6.360  19.869  22.636  1.00  0.00           H  
HETATM 3891  H2  HOH B1287       7.201  18.634  22.394  1.00  0.00           H  
HETATM 3892  O   HOH B1288      -0.786  -3.136  27.114  1.00  0.00           O  
HETATM 3893  H1  HOH B1288       0.074  -3.544  27.011  1.00  0.00           H  
HETATM 3894  H2  HOH B1288      -1.280  -3.750  27.658  1.00  0.00           H  
HETATM 3895  O   HOH B1289     -14.603   0.565  29.304  1.00  0.00           O  
HETATM 3896  H1  HOH B1289     -15.491   0.492  29.651  1.00  0.00           H  
HETATM 3897  H2  HOH B1289     -14.309   1.435  29.574  1.00  0.00           H  
HETATM 3898  O   HOH B1290     -14.653  12.086  23.300  1.00  0.00           O  
HETATM 3899  H1  HOH B1290     -14.070  12.214  24.049  1.00  0.00           H  
HETATM 3900  H2  HOH B1290     -15.443  11.696  23.674  1.00  0.00           H  
HETATM 3901  O   HOH B1291       9.472   7.257  26.722  1.00  0.00           O  
HETATM 3902  H1  HOH B1291       9.176   7.985  27.268  1.00  0.00           H  
HETATM 3903  H2  HOH B1291      10.262   6.937  27.158  1.00  0.00           H  
HETATM 3904  O   HOH B1292      11.255  21.610  29.441  1.00  0.00           O  
HETATM 3905  H1  HOH B1292      10.773  21.103  30.094  1.00  0.00           H  
HETATM 3906  H2  HOH B1292      12.153  21.635  29.771  1.00  0.00           H  
HETATM 3907  O   HOH B1293       8.931  -4.131  21.040  1.00  0.00           O  
HETATM 3908  H1  HOH B1293       8.327  -4.874  21.053  1.00  0.00           H  
HETATM 3909  H2  HOH B1293       9.801  -4.530  21.045  1.00  0.00           H  
HETATM 3910  O   HOH B1294       3.561   8.922  31.234  1.00  0.00           O  
HETATM 3911  H1  HOH B1294       4.375   8.427  31.147  1.00  0.00           H  
HETATM 3912  H2  HOH B1294       3.843   9.808  31.462  1.00  0.00           H  
HETATM 3913  O   HOH B1295      11.909   7.353  18.988  1.00  0.00           O  
HETATM 3914  H1  HOH B1295      11.882   7.596  19.913  1.00  0.00           H  
HETATM 3915  H2  HOH B1295      12.044   8.181  18.526  1.00  0.00           H  
HETATM 3916  O   HOH B1296     -10.688   8.273  31.519  1.00  0.00           O  
HETATM 3917  H1  HOH B1296     -10.016   8.191  32.195  1.00  0.00           H  
HETATM 3918  H2  HOH B1296     -11.437   8.662  31.970  1.00  0.00           H  
HETATM 3919  O   HOH B1297       8.648  -2.460  23.478  1.00  0.00           O  
HETATM 3920  H1  HOH B1297       8.809  -3.120  22.804  1.00  0.00           H  
HETATM 3921  H2  HOH B1297       9.512  -2.283  23.852  1.00  0.00           H  
HETATM 3922  O   HOH B1298      12.035   9.714  16.955  1.00  0.00           O  
HETATM 3923  H1  HOH B1298      11.206   9.249  16.836  1.00  0.00           H  
HETATM 3924  H2  HOH B1298      12.413   9.758  16.077  1.00  0.00           H  
HETATM 3925  O   HOH B1299       5.564  -0.287  28.867  1.00  0.00           O  
HETATM 3926  H1  HOH B1299       4.888   0.208  28.404  1.00  0.00           H  
HETATM 3927  H2  HOH B1299       6.181  -0.546  28.183  1.00  0.00           H  
HETATM 3928  O   HOH B1300     -11.451   4.624  16.189  1.00  0.00           O  
HETATM 3929  H1  HOH B1300     -12.157   5.197  16.488  1.00  0.00           H  
HETATM 3930  H2  HOH B1300     -10.733   4.788  16.801  1.00  0.00           H  
HETATM 3931  O   HOH B1301       2.092  10.929  26.437  1.00  0.00           O  
HETATM 3932  H1  HOH B1301       2.049   9.993  26.240  1.00  0.00           H  
HETATM 3933  H2  HOH B1301       2.961  11.052  26.821  1.00  0.00           H  
HETATM 3934  O   HOH B1302       9.624   5.718  24.547  1.00  0.00           O  
HETATM 3935  H1  HOH B1302       9.262   6.266  25.244  1.00  0.00           H  
HETATM 3936  H2  HOH B1302      10.423   5.348  24.922  1.00  0.00           H  
HETATM 3937  O   HOH B1303      11.381  -1.276  23.202  1.00  0.00           O  
HETATM 3938  H1  HOH B1303      11.534  -0.355  23.415  1.00  0.00           H  
HETATM 3939  H2  HOH B1303      11.704  -1.371  22.306  1.00  0.00           H  
HETATM 3940  O   HOH B1304       0.929  12.175  16.822  1.00  0.00           O  
HETATM 3941  H1  HOH B1304       0.865  11.284  16.478  1.00  0.00           H  
HETATM 3942  H2  HOH B1304       1.556  12.610  16.245  1.00  0.00           H  
HETATM 3943  O   HOH B1305       6.992   7.326  35.101  1.00  0.00           O  
HETATM 3944  H1  HOH B1305       7.704   7.025  34.536  1.00  0.00           H  
HETATM 3945  H2  HOH B1305       6.250   6.767  34.870  1.00  0.00           H  
HETATM 3946  O   HOH B1306       7.402  -5.777  29.366  1.00  0.00           O  
HETATM 3947  H1  HOH B1306       7.847  -6.484  28.899  1.00  0.00           H  
HETATM 3948  H2  HOH B1306       8.092  -5.141  29.553  1.00  0.00           H  
HETATM 3949  O   HOH B1307      -7.343  12.679  19.835  1.00  0.00           O  
HETATM 3950  H1  HOH B1307      -7.412  11.749  20.051  1.00  0.00           H  
HETATM 3951  H2  HOH B1307      -7.983  12.811  19.136  1.00  0.00           H  
HETATM 3952  O   HOH B1308     -14.942   5.952  18.654  1.00  0.00           O  
HETATM 3953  H1  HOH B1308     -15.091   6.614  17.979  1.00  0.00           H  
HETATM 3954  H2  HOH B1308     -15.613   5.288  18.490  1.00  0.00           H  
HETATM 3955  O   HOH B1309       0.404  -0.583  26.946  1.00  0.00           O  
HETATM 3956  H1  HOH B1309       1.299  -0.893  27.086  1.00  0.00           H  
HETATM 3957  H2  HOH B1309      -0.130  -1.376  26.967  1.00  0.00           H  
HETATM 3958  O   HOH B1310       9.404  -3.724  30.291  1.00  0.00           O  
HETATM 3959  H1  HOH B1310      10.303  -4.048  30.355  1.00  0.00           H  
HETATM 3960  H2  HOH B1310       9.256  -3.611  29.352  1.00  0.00           H  
HETATM 3961  O   HOH B1311      10.180   3.524  27.562  1.00  0.00           O  
HETATM 3962  H1  HOH B1311      10.495   2.856  28.171  1.00  0.00           H  
HETATM 3963  H2  HOH B1311       9.243   3.592  27.746  1.00  0.00           H  
HETATM 3964  O   HOH B1312       7.163   2.188  18.646  1.00  0.00           O  
HETATM 3965  H1  HOH B1312       7.358   3.124  18.591  1.00  0.00           H  
HETATM 3966  H2  HOH B1312       7.581   1.904  19.460  1.00  0.00           H  
HETATM 3967  O   HOH B1313       2.540  -4.479  19.648  1.00  0.00           O  
HETATM 3968  H1  HOH B1313       2.315  -5.214  20.218  1.00  0.00           H  
HETATM 3969  H2  HOH B1313       3.496  -4.439  19.675  1.00  0.00           H  
HETATM 3970  O   HOH B1314      13.551  14.219  27.624  1.00  0.00           O  
HETATM 3971  H1  HOH B1314      12.659  14.227  27.971  1.00  0.00           H  
HETATM 3972  H2  HOH B1314      13.438  14.205  26.674  1.00  0.00           H  
HETATM 3973  O   HOH B1315       4.053   2.121  25.207  1.00  0.00           O  
HETATM 3974  H1  HOH B1315       4.053   3.005  24.840  1.00  0.00           H  
HETATM 3975  H2  HOH B1315       4.757   1.669  24.744  1.00  0.00           H  
HETATM 3976  O   HOH B1316       6.486  11.577  28.869  1.00  0.00           O  
HETATM 3977  H1  HOH B1316       6.622  12.311  29.467  1.00  0.00           H  
HETATM 3978  H2  HOH B1316       5.638  11.754  28.459  1.00  0.00           H  
HETATM 3979  O   HOH B1317     -14.878   5.538  21.607  1.00  0.00           O  
HETATM 3980  H1  HOH B1317     -15.052   5.323  20.690  1.00  0.00           H  
HETATM 3981  H2  HOH B1317     -15.019   4.716  22.077  1.00  0.00           H  
HETATM 3982  O   HOH B1318       2.688  -0.011  24.087  1.00  0.00           O  
HETATM 3983  H1  HOH B1318       2.830   0.059  23.143  1.00  0.00           H  
HETATM 3984  H2  HOH B1318       3.002   0.821  24.440  1.00  0.00           H  
HETATM 3985  O   HOH B1319       1.726  -4.129  26.840  1.00  0.00           O  
HETATM 3986  H1  HOH B1319       1.679  -4.321  27.777  1.00  0.00           H  
HETATM 3987  H2  HOH B1319       1.585  -4.974  26.415  1.00  0.00           H  
HETATM 3988  O   HOH B1320       7.231  -0.201  17.427  1.00  0.00           O  
HETATM 3989  H1  HOH B1320       7.261   0.717  17.696  1.00  0.00           H  
HETATM 3990  H2  HOH B1320       6.720  -0.198  16.618  1.00  0.00           H  
HETATM 3991  O   HOH B1321       3.573  22.772  16.010  1.00  0.00           O  
HETATM 3992  H1  HOH B1321       4.529  22.764  16.004  1.00  0.00           H  
HETATM 3993  H2  HOH B1321       3.332  22.252  16.777  1.00  0.00           H  
HETATM 3994  O   HOH B1322      13.546  15.057  31.944  1.00  0.00           O  
HETATM 3995  H1  HOH B1322      13.261  15.869  31.524  1.00  0.00           H  
HETATM 3996  H2  HOH B1322      14.434  15.242  32.246  1.00  0.00           H  
HETATM 3997  O   HOH B1323      14.143  -2.934  23.876  1.00  0.00           O  
HETATM 3998  H1  HOH B1323      13.431  -3.559  24.013  1.00  0.00           H  
HETATM 3999  H2  HOH B1323      13.767  -2.086  24.110  1.00  0.00           H  
HETATM 4000  O   HOH B1324      -7.934  -5.317  22.202  1.00  0.00           O  
HETATM 4001  H1  HOH B1324      -7.471  -4.842  22.892  1.00  0.00           H  
HETATM 4002  H2  HOH B1324      -8.245  -4.634  21.608  1.00  0.00           H  
HETATM 4003  O   HOH B1325      10.206  -0.044  18.014  1.00  0.00           O  
HETATM 4004  H1  HOH B1325      10.919   0.230  17.437  1.00  0.00           H  
HETATM 4005  H2  HOH B1325       9.619  -0.545  17.448  1.00  0.00           H  
HETATM 4006  O   HOH B1326       9.555  14.569  16.673  1.00  0.00           O  
HETATM 4007  H1  HOH B1326       9.643  14.754  15.738  1.00  0.00           H  
HETATM 4008  H2  HOH B1326      10.367  14.119  16.906  1.00  0.00           H  
HETATM 4009  O   HOH B1327      12.509  -0.779  34.442  1.00  0.00           O  
HETATM 4010  H1  HOH B1327      12.947  -0.253  33.773  1.00  0.00           H  
HETATM 4011  H2  HOH B1327      12.202  -1.556  33.974  1.00  0.00           H  
HETATM 4012  O   HOH B1328       5.085  -1.862  32.896  1.00  0.00           O  
HETATM 4013  H1  HOH B1328       4.724  -2.340  32.149  1.00  0.00           H  
HETATM 4014  H2  HOH B1328       5.667  -1.210  32.505  1.00  0.00           H  
HETATM 4015  O   HOH B1329      13.548   3.531  16.357  1.00  0.00           O  
HETATM 4016  H1  HOH B1329      13.925   3.371  15.493  1.00  0.00           H  
HETATM 4017  H2  HOH B1329      13.030   2.746  16.542  1.00  0.00           H  
HETATM 4018  O   HOH B1330      11.659   5.403  33.968  1.00  0.00           O  
HETATM 4019  H1  HOH B1330      11.728   4.450  33.908  1.00  0.00           H  
HETATM 4020  H2  HOH B1330      11.748   5.592  34.902  1.00  0.00           H  
HETATM 4021  O   HOH B1331       5.907   7.115  17.525  1.00  0.00           O  
HETATM 4022  H1  HOH B1331       5.917   7.461  16.633  1.00  0.00           H  
HETATM 4023  H2  HOH B1331       5.099   6.604  17.575  1.00  0.00           H  
HETATM 4024  O   HOH B1332      12.174  19.524  15.342  1.00  0.00           O  
HETATM 4025  H1  HOH B1332      11.795  20.138  14.712  1.00  0.00           H  
HETATM 4026  H2  HOH B1332      12.933  19.985  15.697  1.00  0.00           H  
HETATM 4027  O   HOH B1333      12.903  21.938  18.189  1.00  0.00           O  
HETATM 4028  H1  HOH B1333      13.018  21.039  18.497  1.00  0.00           H  
HETATM 4029  H2  HOH B1333      13.620  22.076  17.572  1.00  0.00           H  
HETATM 4030  O   HOH B1334       3.700  13.013  19.933  1.00  0.00           O  
HETATM 4031  H1  HOH B1334       3.971  12.255  19.416  1.00  0.00           H  
HETATM 4032  H2  HOH B1334       3.715  13.743  19.314  1.00  0.00           H  
HETATM 4033  O   HOH B1335      11.082   4.325  20.689  1.00  0.00           O  
HETATM 4034  H1  HOH B1335      11.440   5.190  20.887  1.00  0.00           H  
HETATM 4035  H2  HOH B1335      11.686   3.959  20.041  1.00  0.00           H  
HETATM 4036  O   HOH B1336       7.198  20.576  31.097  1.00  0.00           O  
HETATM 4037  H1  HOH B1336       6.261  20.574  31.291  1.00  0.00           H  
HETATM 4038  H2  HOH B1336       7.321  19.836  30.502  1.00  0.00           H  
HETATM 4039  O   HOH B1337     -14.143  -1.498  19.368  1.00  0.00           O  
HETATM 4040  H1  HOH B1337     -14.465  -1.915  18.568  1.00  0.00           H  
HETATM 4041  H2  HOH B1337     -14.771  -1.757  20.042  1.00  0.00           H  
HETATM 4042  O   HOH B1338      10.855  22.648  16.365  1.00  0.00           O  
HETATM 4043  H1  HOH B1338      11.675  22.297  16.712  1.00  0.00           H  
HETATM 4044  H2  HOH B1338      10.474  23.137  17.095  1.00  0.00           H  
HETATM 4045  O   HOH B1339       8.399  17.297  33.509  1.00  0.00           O  
HETATM 4046  H1  HOH B1339       8.419  16.511  34.056  1.00  0.00           H  
HETATM 4047  H2  HOH B1339       9.291  17.378  33.173  1.00  0.00           H  
HETATM 4048  O   HOH B1340       8.319  12.263  16.907  1.00  0.00           O  
HETATM 4049  H1  HOH B1340       8.677  13.128  16.706  1.00  0.00           H  
HETATM 4050  H2  HOH B1340       8.971  11.861  17.482  1.00  0.00           H  
HETATM 4051  O   HOH B1341       9.388   8.890  34.380  1.00  0.00           O  
HETATM 4052  H1  HOH B1341       8.824   9.094  35.127  1.00  0.00           H  
HETATM 4053  H2  HOH B1341       9.171   9.555  33.727  1.00  0.00           H  
HETATM 4054  O   HOH B1342      12.032  -3.307  15.930  1.00  0.00           O  
HETATM 4055  H1  HOH B1342      11.282  -3.880  16.091  1.00  0.00           H  
HETATM 4056  H2  HOH B1342      11.714  -2.430  16.141  1.00  0.00           H  
HETATM 4057  O   HOH B1343      13.557  -3.080  31.213  1.00  0.00           O  
HETATM 4058  H1  HOH B1343      13.379  -3.861  31.738  1.00  0.00           H  
HETATM 4059  H2  HOH B1343      13.050  -2.387  31.637  1.00  0.00           H  
HETATM 4060  O   HOH B1344       8.144  -1.539  20.212  1.00  0.00           O  
HETATM 4061  H1  HOH B1344       8.027  -1.723  19.280  1.00  0.00           H  
HETATM 4062  H2  HOH B1344       8.391  -2.381  20.594  1.00  0.00           H  
HETATM 4063  O   HOH B1345      -5.967   5.560  32.320  1.00  0.00           O  
HETATM 4064  H1  HOH B1345      -5.656   4.978  33.013  1.00  0.00           H  
HETATM 4065  H2  HOH B1345      -5.734   5.110  31.507  1.00  0.00           H  
HETATM 4066  O   HOH B1346       7.749   6.475  29.334  1.00  0.00           O  
HETATM 4067  H1  HOH B1346       7.450   6.382  28.430  1.00  0.00           H  
HETATM 4068  H2  HOH B1346       8.009   7.393  29.408  1.00  0.00           H  
HETATM 4069  O   HOH B1347       5.425  -2.033  25.378  1.00  0.00           O  
HETATM 4070  H1  HOH B1347       6.314  -1.815  25.661  1.00  0.00           H  
HETATM 4071  H2  HOH B1347       5.099  -1.229  24.972  1.00  0.00           H  
HETATM 4072  O   HOH B1348     -10.579   5.310  22.689  1.00  0.00           O  
HETATM 4073  H1  HOH B1348     -11.012   4.677  23.263  1.00  0.00           H  
HETATM 4074  H2  HOH B1348     -10.282   6.003  23.278  1.00  0.00           H  
HETATM 4075  O   HOH B1349      -9.805  -0.207  28.131  1.00  0.00           O  
HETATM 4076  H1  HOH B1349      -9.095  -0.320  27.499  1.00  0.00           H  
HETATM 4077  H2  HOH B1349      -9.877   0.740  28.245  1.00  0.00           H  
HETATM 4078  O   HOH B1350     -15.349   3.520  29.039  1.00  0.00           O  
HETATM 4079  H1  HOH B1350     -16.030   3.535  29.711  1.00  0.00           H  
HETATM 4080  H2  HOH B1350     -15.633   2.843  28.424  1.00  0.00           H  
HETATM 4081  O   HOH B1351       6.149   7.701  31.259  1.00  0.00           O  
HETATM 4082  H1  HOH B1351       6.791   7.133  30.831  1.00  0.00           H  
HETATM 4083  H2  HOH B1351       6.633   8.105  31.980  1.00  0.00           H  
HETATM 4084  O   HOH B1352     -12.720   9.663  32.583  1.00  0.00           O  
HETATM 4085  H1  HOH B1352     -12.569  10.490  33.040  1.00  0.00           H  
HETATM 4086  H2  HOH B1352     -13.534   9.802  32.097  1.00  0.00           H  
HETATM 4087  O   HOH B1353      -2.115   0.207  30.780  1.00  0.00           O  
HETATM 4088  H1  HOH B1353      -1.612   0.602  30.068  1.00  0.00           H  
HETATM 4089  H2  HOH B1353      -2.429   0.952  31.293  1.00  0.00           H  
HETATM 4090  O   HOH B1354       3.496   2.849  35.106  1.00  0.00           O  
HETATM 4091  H1  HOH B1354       3.113   3.652  35.459  1.00  0.00           H  
HETATM 4092  H2  HOH B1354       3.254   2.170  35.737  1.00  0.00           H  
HETATM 4093  O   HOH B1355       1.359  -4.004  29.404  1.00  0.00           O  
HETATM 4094  H1  HOH B1355       1.600  -4.562  30.144  1.00  0.00           H  
HETATM 4095  H2  HOH B1355       1.139  -3.161  29.801  1.00  0.00           H  
HETATM 4096  O   HOH B1356      11.617   2.050  22.518  1.00  0.00           O  
HETATM 4097  H1  HOH B1356      11.221   2.810  22.090  1.00  0.00           H  
HETATM 4098  H2  HOH B1356      11.596   1.363  21.852  1.00  0.00           H  
HETATM 4099  O   HOH B1357     -11.219   1.960  15.502  1.00  0.00           O  
HETATM 4100  H1  HOH B1357     -11.307   2.896  15.681  1.00  0.00           H  
HETATM 4101  H2  HOH B1357     -10.277   1.794  15.557  1.00  0.00           H  
HETATM 4102  O   HOH B1358     -12.278  -0.952  29.864  1.00  0.00           O  
HETATM 4103  H1  HOH B1358     -11.570  -0.499  29.405  1.00  0.00           H  
HETATM 4104  H2  HOH B1358     -13.011  -0.335  29.845  1.00  0.00           H  
HETATM 4105  O   HOH B1359     -14.147  -1.687  32.503  1.00  0.00           O  
HETATM 4106  H1  HOH B1359     -14.589  -2.133  31.780  1.00  0.00           H  
HETATM 4107  H2  HOH B1359     -14.776  -1.029  32.799  1.00  0.00           H  
HETATM 4108  O   HOH B1360     -12.072  -3.107  20.682  1.00  0.00           O  
HETATM 4109  H1  HOH B1360     -11.117  -3.030  20.715  1.00  0.00           H  
HETATM 4110  H2  HOH B1360     -12.354  -2.362  20.152  1.00  0.00           H  
HETATM 4111  O   HOH B1361       2.659  19.455  15.858  1.00  0.00           O  
HETATM 4112  H1  HOH B1361       2.756  20.357  16.164  1.00  0.00           H  
HETATM 4113  H2  HOH B1361       3.339  19.354  15.192  1.00  0.00           H  
HETATM 4114  O   HOH B1362       8.463   9.072  28.574  1.00  0.00           O  
HETATM 4115  H1  HOH B1362       7.881   9.801  28.361  1.00  0.00           H  
HETATM 4116  H2  HOH B1362       9.024   9.410  29.272  1.00  0.00           H  
HETATM 4117  O   HOH B1363       6.690   9.331  19.429  1.00  0.00           O  
HETATM 4118  H1  HOH B1363       6.032   9.842  18.957  1.00  0.00           H  
HETATM 4119  H2  HOH B1363       6.633   8.455  19.048  1.00  0.00           H  
HETATM 4120  O   HOH B1364       3.697  -6.187  32.378  1.00  0.00           O  
HETATM 4121  H1  HOH B1364       3.995  -5.897  31.516  1.00  0.00           H  
HETATM 4122  H2  HOH B1364       2.823  -5.809  32.470  1.00  0.00           H  
HETATM 4123  O   HOH B1365       8.721  19.938  34.909  1.00  0.00           O  
HETATM 4124  H1  HOH B1365       9.455  19.488  34.490  1.00  0.00           H  
HETATM 4125  H2  HOH B1365       7.945  19.597  34.463  1.00  0.00           H  
HETATM 4126  O   HOH B1366       6.114  23.485  19.431  1.00  0.00           O  
HETATM 4127  H1  HOH B1366       5.635  24.307  19.527  1.00  0.00           H  
HETATM 4128  H2  HOH B1366       6.436  23.290  20.311  1.00  0.00           H  
HETATM 4129  O   HOH B1367       3.921  17.752  28.701  1.00  0.00           O  
HETATM 4130  H1  HOH B1367       4.421  17.895  27.897  1.00  0.00           H  
HETATM 4131  H2  HOH B1367       4.523  17.281  29.277  1.00  0.00           H  
HETATM 4132  O   HOH B1368       0.380  -3.653  22.177  1.00  0.00           O  
HETATM 4133  H1  HOH B1368       0.640  -4.529  21.894  1.00  0.00           H  
HETATM 4134  H2  HOH B1368       1.200  -3.226  22.423  1.00  0.00           H  
HETATM 4135  O   HOH B1369       1.998  -2.597  23.964  1.00  0.00           O  
HETATM 4136  H1  HOH B1369       2.165  -1.667  24.120  1.00  0.00           H  
HETATM 4137  H2  HOH B1369       1.838  -2.962  24.834  1.00  0.00           H  
HETATM 4138  O   HOH B1370       4.472  17.862  17.965  1.00  0.00           O  
HETATM 4139  H1  HOH B1370       3.748  18.351  17.576  1.00  0.00           H  
HETATM 4140  H2  HOH B1370       4.393  18.024  18.905  1.00  0.00           H  
HETATM 4141  O   HOH B1371      11.292  15.169  23.267  1.00  0.00           O  
HETATM 4142  H1  HOH B1371      11.160  15.753  24.014  1.00  0.00           H  
HETATM 4143  H2  HOH B1371      10.509  14.619  23.250  1.00  0.00           H  
HETATM 4144  O   HOH B1372       5.257  -4.135  19.880  1.00  0.00           O  
HETATM 4145  H1  HOH B1372       5.253  -3.586  20.665  1.00  0.00           H  
HETATM 4146  H2  HOH B1372       5.704  -3.606  19.219  1.00  0.00           H  
HETATM 4147  O   HOH B1373       6.151   3.894  31.361  1.00  0.00           O  
HETATM 4148  H1  HOH B1373       6.126   4.073  30.420  1.00  0.00           H  
HETATM 4149  H2  HOH B1373       7.031   3.549  31.516  1.00  0.00           H  
HETATM 4150  O   HOH B1374       0.752  11.845  28.496  1.00  0.00           O  
HETATM 4151  H1  HOH B1374       0.872  11.255  27.752  1.00  0.00           H  
HETATM 4152  H2  HOH B1374       1.590  12.298  28.580  1.00  0.00           H  
HETATM 4153  O   HOH B1375      12.006  11.186  24.502  1.00  0.00           O  
HETATM 4154  H1  HOH B1375      11.890  11.052  25.442  1.00  0.00           H  
HETATM 4155  H2  HOH B1375      12.451  12.032  24.434  1.00  0.00           H  
HETATM 4156  O   HOH B1376     -14.825  19.358  29.112  1.00  0.00           O  
HETATM 4157  H1  HOH B1376     -15.648  18.994  29.434  1.00  0.00           H  
HETATM 4158  H2  HOH B1376     -14.627  18.846  28.328  1.00  0.00           H  
HETATM 4159  O   HOH B1377     -13.924  23.442  33.783  1.00  0.00           O  
HETATM 4160  H1  HOH B1377     -13.610  22.538  33.796  1.00  0.00           H  
HETATM 4161  H2  HOH B1377     -14.346  23.537  32.929  1.00  0.00           H  
HETATM 4162  O   HOH B1378     -13.777  22.088  18.649  1.00  0.00           O  
HETATM 4163  H1  HOH B1378     -14.209  22.529  17.918  1.00  0.00           H  
HETATM 4164  H2  HOH B1378     -13.390  22.798  19.162  1.00  0.00           H  
HETATM 4165  O   HOH B1379       1.602  13.369  22.074  1.00  0.00           O  
HETATM 4166  H1  HOH B1379       0.714  13.024  22.168  1.00  0.00           H  
HETATM 4167  H2  HOH B1379       1.864  13.118  21.188  1.00  0.00           H  
HETATM 4168  O   HOH B1380      10.817  11.318  28.700  1.00  0.00           O  
HETATM 4169  H1  HOH B1380      10.422  11.538  29.544  1.00  0.00           H  
HETATM 4170  H2  HOH B1380      10.954  10.371  28.740  1.00  0.00           H  
HETATM 4171  O   HOH B1381       4.075  17.301  20.593  1.00  0.00           O  
HETATM 4172  H1  HOH B1381       3.602  16.469  20.610  1.00  0.00           H  
HETATM 4173  H2  HOH B1381       4.989  17.060  20.744  1.00  0.00           H  
HETATM 4174  O   HOH B1382       7.186  15.380  28.632  1.00  0.00           O  
HETATM 4175  H1  HOH B1382       6.712  15.364  27.801  1.00  0.00           H  
HETATM 4176  H2  HOH B1382       8.095  15.194  28.393  1.00  0.00           H  
HETATM 4177  O   HOH B1383       5.669  20.778  19.075  1.00  0.00           O  
HETATM 4178  H1  HOH B1383       5.976  20.457  18.227  1.00  0.00           H  
HETATM 4179  H2  HOH B1383       5.943  21.695  19.098  1.00  0.00           H  
HETATM 4180  O   HOH B1384       6.709  16.937  21.390  1.00  0.00           O  
HETATM 4181  H1  HOH B1384       6.657  16.153  21.937  1.00  0.00           H  
HETATM 4182  H2  HOH B1384       7.627  16.984  21.123  1.00  0.00           H  
HETATM 4183  O   HOH B1385       9.372  -2.999  27.551  1.00  0.00           O  
HETATM 4184  H1  HOH B1385       8.999  -3.606  26.912  1.00  0.00           H  
HETATM 4185  H2  HOH B1385      10.228  -2.767  27.191  1.00  0.00           H  
HETATM 4186  O   HOH B1386     -12.804  20.522  30.713  1.00  0.00           O  
HETATM 4187  H1  HOH B1386     -13.445  20.048  30.184  1.00  0.00           H  
HETATM 4188  H2  HOH B1386     -12.741  21.383  30.300  1.00  0.00           H  
HETATM 4189  O   HOH B1387       8.255  15.580  18.876  1.00  0.00           O  
HETATM 4190  H1  HOH B1387       8.900  16.203  19.210  1.00  0.00           H  
HETATM 4191  H2  HOH B1387       8.580  15.339  18.009  1.00  0.00           H  
HETATM 4192  O   HOH B1388       9.466  10.274  18.871  1.00  0.00           O  
HETATM 4193  H1  HOH B1388       9.573   9.618  18.182  1.00  0.00           H  
HETATM 4194  H2  HOH B1388       8.632  10.052  19.286  1.00  0.00           H  
HETATM 4195  O   HOH B1389      12.215   8.797  29.266  1.00  0.00           O  
HETATM 4196  H1  HOH B1389      12.471   7.908  29.022  1.00  0.00           H  
HETATM 4197  H2  HOH B1389      12.849   9.360  28.820  1.00  0.00           H  
HETATM 4198  O   HOH B1390       5.640  11.431  24.132  1.00  0.00           O  
HETATM 4199  H1  HOH B1390       4.830  11.719  24.553  1.00  0.00           H  
HETATM 4200  H2  HOH B1390       5.349  10.924  23.374  1.00  0.00           H  
HETATM 4201  O   HOH B1391       5.452  15.052  26.048  1.00  0.00           O  
HETATM 4202  H1  HOH B1391       4.515  15.135  26.225  1.00  0.00           H  
HETATM 4203  H2  HOH B1391       5.499  14.676  25.169  1.00  0.00           H  
HETATM 4204  O   HOH B1392       6.911  13.066  32.520  1.00  0.00           O  
HETATM 4205  H1  HOH B1392       6.444  13.817  32.152  1.00  0.00           H  
HETATM 4206  H2  HOH B1392       7.569  13.453  33.098  1.00  0.00           H  
HETATM 4207  O   HOH B1393       3.856  15.294  22.732  1.00  0.00           O  
HETATM 4208  H1  HOH B1393       3.261  14.626  22.391  1.00  0.00           H  
HETATM 4209  H2  HOH B1393       4.654  14.814  22.951  1.00  0.00           H  
HETATM 4210  O   HOH B1394       7.847  11.502  25.654  1.00  0.00           O  
HETATM 4211  H1  HOH B1394       8.296  10.688  25.427  1.00  0.00           H  
HETATM 4212  H2  HOH B1394       7.096  11.534  25.061  1.00  0.00           H  
HETATM 4213  O   HOH B1395      11.614  19.590  21.648  1.00  0.00           O  
HETATM 4214  H1  HOH B1395      11.901  18.687  21.778  1.00  0.00           H  
HETATM 4215  H2  HOH B1395      11.539  19.684  20.698  1.00  0.00           H  
HETATM 4216  O   HOH B1396      13.140   9.004  32.525  1.00  0.00           O  
HETATM 4217  H1  HOH B1396      12.811   8.798  33.399  1.00  0.00           H  
HETATM 4218  H2  HOH B1396      12.701   8.379  31.949  1.00  0.00           H  
HETATM 4219  O   HOH B1397       1.168  16.464  32.810  1.00  0.00           O  
HETATM 4220  H1  HOH B1397       1.024  15.769  32.167  1.00  0.00           H  
HETATM 4221  H2  HOH B1397       0.919  17.268  32.355  1.00  0.00           H  
HETATM 4222  O   HOH B1398       9.659  -4.105  17.415  1.00  0.00           O  
HETATM 4223  H1  HOH B1398       8.840  -3.612  17.370  1.00  0.00           H  
HETATM 4224  H2  HOH B1398       9.422  -4.927  17.844  1.00  0.00           H  
HETATM 4225  O   HOH B1399      11.981  10.232  20.102  1.00  0.00           O  
HETATM 4226  H1  HOH B1399      11.308  10.199  19.422  1.00  0.00           H  
HETATM 4227  H2  HOH B1399      12.370  11.103  20.013  1.00  0.00           H  
HETATM 4228  O   HOH B1400       2.305   5.202  33.272  1.00  0.00           O  
HETATM 4229  H1  HOH B1400       2.256   5.443  34.197  1.00  0.00           H  
HETATM 4230  H2  HOH B1400       3.171   5.499  32.993  1.00  0.00           H  
HETATM 4231  O   HOH B1401      -4.062  -2.065  30.607  1.00  0.00           O  
HETATM 4232  H1  HOH B1401      -4.799  -1.859  31.183  1.00  0.00           H  
HETATM 4233  H2  HOH B1401      -3.360  -1.484  30.899  1.00  0.00           H  
HETATM 4234  O   HOH B1402       8.771  23.467  18.406  1.00  0.00           O  
HETATM 4235  H1  HOH B1402       7.824  23.354  18.482  1.00  0.00           H  
HETATM 4236  H2  HOH B1402       9.125  23.058  19.196  1.00  0.00           H  
HETATM 4237  O   HOH B1403       8.298  22.223  23.812  1.00  0.00           O  
HETATM 4238  H1  HOH B1403       9.130  21.750  23.827  1.00  0.00           H  
HETATM 4239  H2  HOH B1403       7.666  21.610  24.189  1.00  0.00           H  
HETATM 4240  O   HOH B1404      11.773  22.097  22.727  1.00  0.00           O  
HETATM 4241  H1  HOH B1404      11.710  21.145  22.646  1.00  0.00           H  
HETATM 4242  H2  HOH B1404      11.698  22.262  23.667  1.00  0.00           H  
HETATM 4243  O   HOH B1405      10.861  16.991  32.258  1.00  0.00           O  
HETATM 4244  H1  HOH B1405      11.189  17.284  31.408  1.00  0.00           H  
HETATM 4245  H2  HOH B1405      10.584  16.087  32.110  1.00  0.00           H  
HETATM 4246  O   HOH B1406      12.786  17.171  17.273  1.00  0.00           O  
HETATM 4247  H1  HOH B1406      13.689  17.476  17.341  1.00  0.00           H  
HETATM 4248  H2  HOH B1406      12.373  17.778  16.659  1.00  0.00           H  
HETATM 4249  O   HOH B1407       2.245  23.088  28.990  1.00  0.00           O  
HETATM 4250  H1  HOH B1407       2.968  23.711  29.058  1.00  0.00           H  
HETATM 4251  H2  HOH B1407       2.663  22.257  28.768  1.00  0.00           H  
HETATM 4252  O   HOH B1408      13.855  20.789  33.293  1.00  0.00           O  
HETATM 4253  H1  HOH B1408      13.694  21.253  32.471  1.00  0.00           H  
HETATM 4254  H2  HOH B1408      13.407  21.313  33.956  1.00  0.00           H  
HETATM 4255  O   HOH B1409      -8.723  17.384  32.658  1.00  0.00           O  
HETATM 4256  H1  HOH B1409      -8.897  18.196  32.184  1.00  0.00           H  
HETATM 4257  H2  HOH B1409      -8.374  16.788  31.995  1.00  0.00           H  
HETATM 4258  O   HOH B1410       9.445  19.764  26.914  1.00  0.00           O  
HETATM 4259  H1  HOH B1410       9.195  19.351  26.088  1.00  0.00           H  
HETATM 4260  H2  HOH B1410       8.820  20.480  27.024  1.00  0.00           H  
HETATM 4261  O   HOH B1411      -0.396  17.216  18.177  1.00  0.00           O  
HETATM 4262  H1  HOH B1411       0.087  17.034  17.371  1.00  0.00           H  
HETATM 4263  H2  HOH B1411      -0.492  16.361  18.597  1.00  0.00           H  
HETATM 4264  O   HOH B1412      -2.346  21.673  30.504  1.00  0.00           O  
HETATM 4265  H1  HOH B1412      -1.410  21.604  30.691  1.00  0.00           H  
HETATM 4266  H2  HOH B1412      -2.593  20.804  30.188  1.00  0.00           H  
HETATM 4267  O   HOH B1413       9.310  18.913  16.952  1.00  0.00           O  
HETATM 4268  H1  HOH B1413       8.399  18.622  16.968  1.00  0.00           H  
HETATM 4269  H2  HOH B1413       9.531  18.959  16.022  1.00  0.00           H  
HETATM 4270  O   HOH B1414       5.297  20.920  21.689  1.00  0.00           O  
HETATM 4271  H1  HOH B1414       5.562  20.693  20.798  1.00  0.00           H  
HETATM 4272  H2  HOH B1414       5.678  21.784  21.841  1.00  0.00           H  
HETATM 4273  O   HOH B1415       0.190  -1.682  30.912  1.00  0.00           O  
HETATM 4274  H1  HOH B1415       0.224  -1.736  31.867  1.00  0.00           H  
HETATM 4275  H2  HOH B1415      -0.404  -0.952  30.735  1.00  0.00           H  
HETATM 4276  O   HOH B1416     -12.977  21.217  27.408  1.00  0.00           O  
HETATM 4277  H1  HOH B1416     -13.833  20.792  27.356  1.00  0.00           H  
HETATM 4278  H2  HOH B1416     -12.590  21.084  26.544  1.00  0.00           H  
HETATM 4279  O   HOH B1417      12.835  12.955  19.003  1.00  0.00           O  
HETATM 4280  H1  HOH B1417      13.703  12.577  18.858  1.00  0.00           H  
HETATM 4281  H2  HOH B1417      12.305  12.622  18.279  1.00  0.00           H  
HETATM 4282  O   HOH B1418      11.463  12.644  16.683  1.00  0.00           O  
HETATM 4283  H1  HOH B1418      11.956  12.929  15.913  1.00  0.00           H  
HETATM 4284  H2  HOH B1418      11.490  11.688  16.645  1.00  0.00           H  
HETATM 4285  O   HOH B1419     -15.686  19.626  18.783  1.00  0.00           O  
HETATM 4286  H1  HOH B1419     -15.255  19.084  18.122  1.00  0.00           H  
HETATM 4287  H2  HOH B1419     -15.014  20.247  19.061  1.00  0.00           H  
HETATM 4288  O   HOH B1420       6.050  14.019  23.427  1.00  0.00           O  
HETATM 4289  H1  HOH B1420       5.935  13.075  23.530  1.00  0.00           H  
HETATM 4290  H2  HOH B1420       6.555  14.113  22.620  1.00  0.00           H  
HETATM 4291  O   HOH B1421       4.964  19.536  26.687  1.00  0.00           O  
HETATM 4292  H1  HOH B1421       4.747  19.699  25.769  1.00  0.00           H  
HETATM 4293  H2  HOH B1421       4.939  20.400  27.097  1.00  0.00           H  
HETATM 4294  O   HOH B1422      11.500  -5.066  21.408  1.00  0.00           O  
HETATM 4295  H1  HOH B1422      11.774  -4.583  20.628  1.00  0.00           H  
HETATM 4296  H2  HOH B1422      12.157  -5.755  21.507  1.00  0.00           H  
HETATM 4297  O   HOH B1423       2.636  14.647  26.481  1.00  0.00           O  
HETATM 4298  H1  HOH B1423       2.432  14.017  25.790  1.00  0.00           H  
HETATM 4299  H2  HOH B1423       2.013  15.361  26.346  1.00  0.00           H  
HETATM 4300  O   HOH B1424      11.736  22.677  25.579  1.00  0.00           O  
HETATM 4301  H1  HOH B1424      11.595  23.125  26.413  1.00  0.00           H  
HETATM 4302  H2  HOH B1424      12.645  22.381  25.615  1.00  0.00           H  
HETATM 4303  O   HOH B1425      -5.960  22.078  32.709  1.00  0.00           O  
HETATM 4304  H1  HOH B1425      -5.309  21.377  32.662  1.00  0.00           H  
HETATM 4305  H2  HOH B1425      -6.796  21.641  32.551  1.00  0.00           H  
HETATM 4306  O   HOH B1426     -15.235  18.839  34.967  1.00  0.00           O  
HETATM 4307  H1  HOH B1426     -14.306  18.622  35.054  1.00  0.00           H  
HETATM 4308  H2  HOH B1426     -15.267  19.470  34.249  1.00  0.00           H  
HETATM 4309  O   HOH B1427      13.648   3.363  19.080  1.00  0.00           O  
HETATM 4310  H1  HOH B1427      13.379   3.195  18.177  1.00  0.00           H  
HETATM 4311  H2  HOH B1427      14.482   2.903  19.173  1.00  0.00           H  
HETATM 4312  O   HOH B1428       9.083  22.306  28.035  1.00  0.00           O  
HETATM 4313  H1  HOH B1428       9.811  21.820  28.422  1.00  0.00           H  
HETATM 4314  H2  HOH B1428       9.493  23.066  27.623  1.00  0.00           H  
HETATM 4315  O   HOH B1429      10.404  14.330  31.674  1.00  0.00           O  
HETATM 4316  H1  HOH B1429      10.103  13.490  31.328  1.00  0.00           H  
HETATM 4317  H2  HOH B1429      11.295  14.158  31.979  1.00  0.00           H  
HETATM 4318  O   HOH B1430     -14.936  23.713  25.089  1.00  0.00           O  
HETATM 4319  H1  HOH B1430     -14.438  23.152  24.493  1.00  0.00           H  
HETATM 4320  H2  HOH B1430     -15.779  23.837  24.653  1.00  0.00           H  
HETATM 4321  O   HOH B1431     -15.728  -5.967  21.285  1.00  0.00           O  
HETATM 4322  H1  HOH B1431     -15.723  -6.039  20.330  1.00  0.00           H  
HETATM 4323  H2  HOH B1431     -15.183  -6.695  21.583  1.00  0.00           H  
HETATM 4324  O   HOH B1432       4.249  20.068  24.098  1.00  0.00           O  
HETATM 4325  H1  HOH B1432       4.526  20.123  23.184  1.00  0.00           H  
HETATM 4326  H2  HOH B1432       4.021  20.967  24.335  1.00  0.00           H  
HETATM 4327  O   HOH B1433       1.946  -4.748  17.156  1.00  0.00           O  
HETATM 4328  H1  HOH B1433       1.961  -4.938  18.094  1.00  0.00           H  
HETATM 4329  H2  HOH B1433       2.139  -5.588  16.738  1.00  0.00           H  
HETATM 4330  O   HOH B1434       5.428  15.195  18.344  1.00  0.00           O  
HETATM 4331  H1  HOH B1434       6.334  15.356  18.607  1.00  0.00           H  
HETATM 4332  H2  HOH B1434       5.072  16.065  18.167  1.00  0.00           H  
HETATM 4333  O   HOH B1435       8.977  11.889  30.671  1.00  0.00           O  
HETATM 4334  H1  HOH B1435       9.261  11.029  30.979  1.00  0.00           H  
HETATM 4335  H2  HOH B1435       8.406  12.216  31.366  1.00  0.00           H  
HETATM 4336  O   HOH B1436      10.083  16.831  25.315  1.00  0.00           O  
HETATM 4337  H1  HOH B1436       9.184  16.653  25.590  1.00  0.00           H  
HETATM 4338  H2  HOH B1436      10.021  17.633  24.796  1.00  0.00           H  
HETATM 4339  O   HOH B1437     -15.306  16.787  23.527  1.00  0.00           O  
HETATM 4340  H1  HOH B1437     -15.671  17.192  22.741  1.00  0.00           H  
HETATM 4341  H2  HOH B1437     -16.000  16.865  24.182  1.00  0.00           H  
HETATM 4342  O   HOH B1438       3.236  19.010  32.772  1.00  0.00           O  
HETATM 4343  H1  HOH B1438       2.987  19.275  33.657  1.00  0.00           H  
HETATM 4344  H2  HOH B1438       2.662  18.271  32.572  1.00  0.00           H  
HETATM 4345  O   HOH B1439      10.221  22.410  20.468  1.00  0.00           O  
HETATM 4346  H1  HOH B1439      10.661  22.700  21.268  1.00  0.00           H  
HETATM 4347  H2  HOH B1439      10.674  21.601  20.227  1.00  0.00           H  
HETATM 4348  O   HOH B1440       6.141  21.301  16.159  1.00  0.00           O  
HETATM 4349  H1  HOH B1440       7.067  21.366  15.922  1.00  0.00           H  
HETATM 4350  H2  HOH B1440       5.871  20.443  15.832  1.00  0.00           H  
HETATM 4351  O   HOH B1441       1.756  14.499  18.365  1.00  0.00           O  
HETATM 4352  H1  HOH B1441       1.558  13.648  17.973  1.00  0.00           H  
HETATM 4353  H2  HOH B1441       1.916  15.075  17.618  1.00  0.00           H  
HETATM 4354  O   HOH B1442       3.327  16.146  34.514  1.00  0.00           O  
HETATM 4355  H1  HOH B1442       3.018  15.806  35.354  1.00  0.00           H  
HETATM 4356  H2  HOH B1442       2.538  16.201  33.974  1.00  0.00           H  
HETATM 4357  O   HOH B1443      13.476  13.861  24.752  1.00  0.00           O  
HETATM 4358  H1  HOH B1443      14.282  14.262  24.426  1.00  0.00           H  
HETATM 4359  H2  HOH B1443      12.856  13.949  24.028  1.00  0.00           H  
HETATM 4360  O   HOH B1444     -12.062  -3.606  16.677  1.00  0.00           O  
HETATM 4361  H1  HOH B1444     -12.698  -3.148  16.128  1.00  0.00           H  
HETATM 4362  H2  HOH B1444     -12.588  -4.192  17.219  1.00  0.00           H  
HETATM 4363  O   HOH B1445      10.301  20.158  19.050  1.00  0.00           O  
HETATM 4364  H1  HOH B1445       9.809  20.967  19.193  1.00  0.00           H  
HETATM 4365  H2  HOH B1445       9.953  19.809  18.230  1.00  0.00           H  
HETATM 4366  O   HOH B1446     -13.154  14.915  15.676  1.00  0.00           O  
HETATM 4367  H1  HOH B1446     -13.994  15.373  15.685  1.00  0.00           H  
HETATM 4368  H2  HOH B1446     -12.967  14.775  14.747  1.00  0.00           H  
HETATM 4369  O   HOH B1447       7.736  14.200  21.244  1.00  0.00           O  
HETATM 4370  H1  HOH B1447       8.598  13.801  21.363  1.00  0.00           H  
HETATM 4371  H2  HOH B1447       7.767  14.584  20.368  1.00  0.00           H  
HETATM 4372  O   HOH B1448       5.162  15.710  32.487  1.00  0.00           O  
HETATM 4373  H1  HOH B1448       4.784  15.815  33.361  1.00  0.00           H  
HETATM 4374  H2  HOH B1448       5.600  16.543  32.313  1.00  0.00           H  
HETATM 4375  O   HOH B1449       6.459  -5.643  15.161  1.00  0.00           O  
HETATM 4376  H1  HOH B1449       6.992  -5.920  15.906  1.00  0.00           H  
HETATM 4377  H2  HOH B1449       7.094  -5.429  14.478  1.00  0.00           H  
HETATM 4378  O   HOH B1450     -13.793  -3.804  34.781  1.00  0.00           O  
HETATM 4379  H1  HOH B1450     -13.822  -3.145  34.087  1.00  0.00           H  
HETATM 4380  H2  HOH B1450     -14.466  -4.440  34.536  1.00  0.00           H  
HETATM 4381  O   HOH B1451       0.171  23.014  33.731  1.00  0.00           O  
HETATM 4382  H1  HOH B1451      -0.766  22.927  33.554  1.00  0.00           H  
HETATM 4383  H2  HOH B1451       0.279  22.679  34.621  1.00  0.00           H  
HETATM 4384  O   HOH B1452     -14.989  -0.029  16.046  1.00  0.00           O  
HETATM 4385  H1  HOH B1452     -14.659   0.425  15.270  1.00  0.00           H  
HETATM 4386  H2  HOH B1452     -14.245  -0.048  16.647  1.00  0.00           H  
HETATM 4387  O   HOH B1453      -2.743  23.001  33.245  1.00  0.00           O  
HETATM 4388  H1  HOH B1453      -2.436  22.412  32.556  1.00  0.00           H  
HETATM 4389  H2  HOH B1453      -3.512  23.429  32.869  1.00  0.00           H  
HETATM 4390  O   HOH B1454     -11.736  37.429  -1.098  1.00  0.00           O  
HETATM 4391  H1  HOH B1454     -11.836  38.178  -0.511  1.00  0.00           H  
HETATM 4392  H2  HOH B1454     -11.191  36.812  -0.610  1.00  0.00           H  
HETATM 4393  O   HOH B1455       3.544  40.758 -11.397  1.00  0.00           O  
HETATM 4394  H1  HOH B1455       3.449  39.880 -11.027  1.00  0.00           H  
HETATM 4395  H2  HOH B1455       2.779  40.863 -11.962  1.00  0.00           H  
HETATM 4396  O   HOH B1456       5.431  29.017  15.072  1.00  0.00           O  
HETATM 4397  H1  HOH B1456       4.684  28.708  15.585  1.00  0.00           H  
HETATM 4398  H2  HOH B1456       5.063  29.680  14.488  1.00  0.00           H  
HETATM 4399  O   HOH B1457       5.268  24.903   6.876  1.00  0.00           O  
HETATM 4400  H1  HOH B1457       5.108  24.054   6.464  1.00  0.00           H  
HETATM 4401  H2  HOH B1457       5.777  25.392   6.230  1.00  0.00           H  
HETATM 4402  O   HOH B1458      -9.146  42.464   6.611  1.00  0.00           O  
HETATM 4403  H1  HOH B1458      -9.473  43.119   7.229  1.00  0.00           H  
HETATM 4404  H2  HOH B1458      -8.204  42.627   6.566  1.00  0.00           H  
HETATM 4405  O   HOH B1459      -3.972  35.722  -2.778  1.00  0.00           O  
HETATM 4406  H1  HOH B1459      -4.567  34.999  -2.579  1.00  0.00           H  
HETATM 4407  H2  HOH B1459      -3.100  35.330  -2.750  1.00  0.00           H  
HETATM 4408  O   HOH B1460      -9.978  30.723  -6.158  1.00  0.00           O  
HETATM 4409  H1  HOH B1460     -10.443  29.926  -6.411  1.00  0.00           H  
HETATM 4410  H2  HOH B1460      -9.954  31.250  -6.957  1.00  0.00           H  
HETATM 4411  O   HOH B1461      -0.752  41.582   0.746  1.00  0.00           O  
HETATM 4412  H1  HOH B1461      -1.563  41.400   0.271  1.00  0.00           H  
HETATM 4413  H2  HOH B1461      -0.067  41.526   0.079  1.00  0.00           H  
HETATM 4414  O   HOH B1462     -15.221  37.827  -6.323  1.00  0.00           O  
HETATM 4415  H1  HOH B1462     -16.044  38.147  -6.695  1.00  0.00           H  
HETATM 4416  H2  HOH B1462     -14.948  37.126  -6.914  1.00  0.00           H  
HETATM 4417  O   HOH B1463       2.999  42.367  -5.575  1.00  0.00           O  
HETATM 4418  H1  HOH B1463       2.611  41.926  -4.818  1.00  0.00           H  
HETATM 4419  H2  HOH B1463       2.291  42.910  -5.923  1.00  0.00           H  
HETATM 4420  O   HOH B1464      -6.793  32.436   2.967  1.00  0.00           O  
HETATM 4421  H1  HOH B1464      -7.399  32.003   3.569  1.00  0.00           H  
HETATM 4422  H2  HOH B1464      -6.463  31.730   2.411  1.00  0.00           H  
HETATM 4423  O   HOH B1465      -4.631  35.102  -9.155  1.00  0.00           O  
HETATM 4424  H1  HOH B1465      -5.215  35.552  -8.545  1.00  0.00           H  
HETATM 4425  H2  HOH B1465      -4.178  34.451  -8.619  1.00  0.00           H  
HETATM 4426  O   HOH B1466       1.610  38.981   3.049  1.00  0.00           O  
HETATM 4427  H1  HOH B1466       2.091  38.898   3.873  1.00  0.00           H  
HETATM 4428  H2  HOH B1466       2.275  38.862   2.371  1.00  0.00           H  
HETATM 4429  O   HOH B1467       6.223  33.258  -8.523  1.00  0.00           O  
HETATM 4430  H1  HOH B1467       6.134  33.492  -9.447  1.00  0.00           H  
HETATM 4431  H2  HOH B1467       6.881  33.865  -8.185  1.00  0.00           H  
HETATM 4432  O   HOH B1468     -10.242  37.440  -5.909  1.00  0.00           O  
HETATM 4433  H1  HOH B1468     -10.092  37.471  -4.964  1.00  0.00           H  
HETATM 4434  H2  HOH B1468     -11.104  37.840  -6.029  1.00  0.00           H  
HETATM 4435  O   HOH B1469      13.451  42.714   0.343  1.00  0.00           O  
HETATM 4436  H1  HOH B1469      13.791  43.287   1.031  1.00  0.00           H  
HETATM 4437  H2  HOH B1469      14.040  42.852  -0.398  1.00  0.00           H  
HETATM 4438  O   HOH B1470     -13.324  30.917  13.988  1.00  0.00           O  
HETATM 4439  H1  HOH B1470     -12.583  31.329  14.434  1.00  0.00           H  
HETATM 4440  H2  HOH B1470     -12.995  30.714  13.113  1.00  0.00           H  
HETATM 4441  O   HOH B1471      12.180  29.317  -9.310  1.00  0.00           O  
HETATM 4442  H1  HOH B1471      11.240  29.437  -9.446  1.00  0.00           H  
HETATM 4443  H2  HOH B1471      12.359  28.433  -9.629  1.00  0.00           H  
HETATM 4444  O   HOH B1472      -5.172  39.738  -8.194  1.00  0.00           O  
HETATM 4445  H1  HOH B1472      -4.723  40.579  -8.110  1.00  0.00           H  
HETATM 4446  H2  HOH B1472      -5.980  39.847  -7.692  1.00  0.00           H  
HETATM 4447  O   HOH B1473       2.575  28.611  10.187  1.00  0.00           O  
HETATM 4448  H1  HOH B1473       2.257  28.268  11.022  1.00  0.00           H  
HETATM 4449  H2  HOH B1473       2.515  27.870   9.584  1.00  0.00           H  
HETATM 4450  O   HOH B1474      12.942  33.693   0.914  1.00  0.00           O  
HETATM 4451  H1  HOH B1474      12.004  33.754   0.740  1.00  0.00           H  
HETATM 4452  H2  HOH B1474      13.000  33.350   1.806  1.00  0.00           H  
HETATM 4453  O   HOH B1475       2.121  38.210  -4.194  1.00  0.00           O  
HETATM 4454  H1  HOH B1475       1.395  38.118  -4.811  1.00  0.00           H  
HETATM 4455  H2  HOH B1475       1.846  37.710  -3.425  1.00  0.00           H  
HETATM 4456  O   HOH B1476      -2.327  38.432 -14.324  1.00  0.00           O  
HETATM 4457  H1  HOH B1476      -2.956  37.731 -14.153  1.00  0.00           H  
HETATM 4458  H2  HOH B1476      -2.779  39.017 -14.932  1.00  0.00           H  
HETATM 4459  O   HOH B1477     -14.268  31.622  -9.721  1.00  0.00           O  
HETATM 4460  H1  HOH B1477     -13.944  30.834 -10.156  1.00  0.00           H  
HETATM 4461  H2  HOH B1477     -13.482  32.048  -9.378  1.00  0.00           H  
HETATM 4462  O   HOH B1478     -11.479  25.449   1.779  1.00  0.00           O  
HETATM 4463  H1  HOH B1478     -12.410  25.586   1.605  1.00  0.00           H  
HETATM 4464  H2  HOH B1478     -11.089  25.325   0.914  1.00  0.00           H  
HETATM 4465  O   HOH B1479       1.120  38.135  13.526  1.00  0.00           O  
HETATM 4466  H1  HOH B1479       1.963  37.737  13.747  1.00  0.00           H  
HETATM 4467  H2  HOH B1479       1.284  38.600  12.705  1.00  0.00           H  
HETATM 4468  O   HOH B1480      -4.838  25.935   3.287  1.00  0.00           O  
HETATM 4469  H1  HOH B1480      -5.100  26.856   3.280  1.00  0.00           H  
HETATM 4470  H2  HOH B1480      -4.165  25.882   3.965  1.00  0.00           H  
HETATM 4471  O   HOH B1481      -0.702  24.434  -5.987  1.00  0.00           O  
HETATM 4472  H1  HOH B1481      -1.092  25.182  -6.439  1.00  0.00           H  
HETATM 4473  H2  HOH B1481      -0.767  23.714  -6.614  1.00  0.00           H  
HETATM 4474  O   HOH B1482      -0.438  37.789  -1.764  1.00  0.00           O  
HETATM 4475  H1  HOH B1482      -1.047  37.735  -1.027  1.00  0.00           H  
HETATM 4476  H2  HOH B1482      -0.989  38.010  -2.515  1.00  0.00           H  
HETATM 4477  O   HOH B1483      -3.580  32.830  12.101  1.00  0.00           O  
HETATM 4478  H1  HOH B1483      -3.981  33.581  11.665  1.00  0.00           H  
HETATM 4479  H2  HOH B1483      -2.871  33.206  12.623  1.00  0.00           H  
HETATM 4480  O   HOH B1484      12.678  39.325  -7.216  1.00  0.00           O  
HETATM 4481  H1  HOH B1484      12.591  39.903  -7.974  1.00  0.00           H  
HETATM 4482  H2  HOH B1484      12.331  39.835  -6.484  1.00  0.00           H  
HETATM 4483  O   HOH B1485      -7.503  30.138 -11.357  1.00  0.00           O  
HETATM 4484  H1  HOH B1485      -6.839  30.660 -11.807  1.00  0.00           H  
HETATM 4485  H2  HOH B1485      -7.869  30.731 -10.700  1.00  0.00           H  
HETATM 4486  O   HOH B1486       8.528  33.165   2.506  1.00  0.00           O  
HETATM 4487  H1  HOH B1486       8.864  32.272   2.436  1.00  0.00           H  
HETATM 4488  H2  HOH B1486       8.434  33.313   3.447  1.00  0.00           H  
HETATM 4489  O   HOH B1487      -8.063  37.524  -7.767  1.00  0.00           O  
HETATM 4490  H1  HOH B1487      -8.698  37.263  -7.100  1.00  0.00           H  
HETATM 4491  H2  HOH B1487      -7.492  36.762  -7.866  1.00  0.00           H  
HETATM 4492  O   HOH B1488      -6.771  26.561  -2.558  1.00  0.00           O  
HETATM 4493  H1  HOH B1488      -6.591  27.017  -3.380  1.00  0.00           H  
HETATM 4494  H2  HOH B1488      -6.084  26.860  -1.961  1.00  0.00           H  
HETATM 4495  O   HOH B1489      -0.006  37.747  -5.848  1.00  0.00           O  
HETATM 4496  H1  HOH B1489      -0.692  38.320  -6.190  1.00  0.00           H  
HETATM 4497  H2  HOH B1489      -0.455  36.925  -5.651  1.00  0.00           H  
HETATM 4498  O   HOH B1490      -8.208  41.055  -2.357  1.00  0.00           O  
HETATM 4499  H1  HOH B1490      -8.724  41.648  -1.810  1.00  0.00           H  
HETATM 4500  H2  HOH B1490      -8.243  40.215  -1.899  1.00  0.00           H  
HETATM 4501  O   HOH B1491       6.598  27.359 -12.195  1.00  0.00           O  
HETATM 4502  H1  HOH B1491       5.825  27.329 -12.759  1.00  0.00           H  
HETATM 4503  H2  HOH B1491       6.941  28.246 -12.306  1.00  0.00           H  
HETATM 4504  O   HOH B1492      -8.649  31.957  14.993  1.00  0.00           O  
HETATM 4505  H1  HOH B1492      -8.497  32.496  15.769  1.00  0.00           H  
HETATM 4506  H2  HOH B1492      -7.792  31.895  14.572  1.00  0.00           H  
HETATM 4507  O   HOH B1493     -11.170  27.365  -2.512  1.00  0.00           O  
HETATM 4508  H1  HOH B1493     -12.023  27.704  -2.786  1.00  0.00           H  
HETATM 4509  H2  HOH B1493     -10.626  28.145  -2.405  1.00  0.00           H  
HETATM 4510  O   HOH B1494      -2.710  36.073  12.199  1.00  0.00           O  
HETATM 4511  H1  HOH B1494      -2.283  35.801  11.386  1.00  0.00           H  
HETATM 4512  H2  HOH B1494      -1.995  36.158  12.829  1.00  0.00           H  
HETATM 4513  O   HOH B1495      -0.286  28.256   8.349  1.00  0.00           O  
HETATM 4514  H1  HOH B1495       0.266  28.897   7.901  1.00  0.00           H  
HETATM 4515  H2  HOH B1495      -0.590  27.673   7.654  1.00  0.00           H  
HETATM 4516  O   HOH B1496     -10.941  37.834  -8.805  1.00  0.00           O  
HETATM 4517  H1  HOH B1496     -10.614  37.035  -8.390  1.00  0.00           H  
HETATM 4518  H2  HOH B1496     -11.462  38.262  -8.126  1.00  0.00           H  
HETATM 4519  O   HOH B1497      -3.915  28.685   3.572  1.00  0.00           O  
HETATM 4520  H1  HOH B1497      -3.046  29.071   3.465  1.00  0.00           H  
HETATM 4521  H2  HOH B1497      -4.091  28.746   4.511  1.00  0.00           H  
HETATM 4522  O   HOH B1498      -6.466  29.752  -1.299  1.00  0.00           O  
HETATM 4523  H1  HOH B1498      -7.389  29.575  -1.118  1.00  0.00           H  
HETATM 4524  H2  HOH B1498      -6.312  29.364  -2.160  1.00  0.00           H  
HETATM 4525  O   HOH B1499      -9.398  42.801  -0.648  1.00  0.00           O  
HETATM 4526  H1  HOH B1499     -10.060  42.710   0.037  1.00  0.00           H  
HETATM 4527  H2  HOH B1499      -8.767  43.425  -0.290  1.00  0.00           H  
HETATM 4528  O   HOH B1500      -3.130  28.496  -1.824  1.00  0.00           O  
HETATM 4529  H1  HOH B1500      -2.301  28.030  -1.936  1.00  0.00           H  
HETATM 4530  H2  HOH B1500      -3.487  28.155  -1.003  1.00  0.00           H  
HETATM 4531  O   HOH B1501      -4.938  39.269  -2.958  1.00  0.00           O  
HETATM 4532  H1  HOH B1501      -5.786  38.862  -3.134  1.00  0.00           H  
HETATM 4533  H2  HOH B1501      -5.128  40.206  -2.903  1.00  0.00           H  
HETATM 4534  O   HOH B1502      -4.579  32.406  -5.509  1.00  0.00           O  
HETATM 4535  H1  HOH B1502      -4.516  31.697  -4.868  1.00  0.00           H  
HETATM 4536  H2  HOH B1502      -5.184  33.033  -5.115  1.00  0.00           H  
HETATM 4537  O   HOH B1503      -0.167  42.361 -10.310  1.00  0.00           O  
HETATM 4538  H1  HOH B1503       0.010  42.357 -11.250  1.00  0.00           H  
HETATM 4539  H2  HOH B1503       0.391  41.667  -9.958  1.00  0.00           H  
HETATM 4540  O   HOH B1504      -9.850  24.634 -10.396  1.00  0.00           O  
HETATM 4541  H1  HOH B1504      -9.001  24.225 -10.565  1.00  0.00           H  
HETATM 4542  H2  HOH B1504      -9.696  25.569 -10.528  1.00  0.00           H  
HETATM 4543  O   HOH B1505      -6.445  32.475  -8.295  1.00  0.00           O  
HETATM 4544  H1  HOH B1505      -5.957  32.209  -7.516  1.00  0.00           H  
HETATM 4545  H2  HOH B1505      -5.838  33.036  -8.778  1.00  0.00           H  
HETATM 4546  O   HOH B1506      -4.889  42.150   1.107  1.00  0.00           O  
HETATM 4547  H1  HOH B1506      -4.254  41.637   0.607  1.00  0.00           H  
HETATM 4548  H2  HOH B1506      -5.718  41.687   0.990  1.00  0.00           H  
HETATM 4549  O   HOH B1507      -6.784  33.835  -4.880  1.00  0.00           O  
HETATM 4550  H1  HOH B1507      -6.548  34.075  -3.984  1.00  0.00           H  
HETATM 4551  H2  HOH B1507      -7.717  33.624  -4.834  1.00  0.00           H  
HETATM 4552  O   HOH B1508      -3.666  26.781  -8.210  1.00  0.00           O  
HETATM 4553  H1  HOH B1508      -3.274  27.261  -7.480  1.00  0.00           H  
HETATM 4554  H2  HOH B1508      -3.031  26.094  -8.415  1.00  0.00           H  
HETATM 4555  O   HOH B1509     -13.094  34.075   1.080  1.00  0.00           O  
HETATM 4556  H1  HOH B1509     -13.659  34.547   0.469  1.00  0.00           H  
HETATM 4557  H2  HOH B1509     -13.700  33.622   1.667  1.00  0.00           H  
HETATM 4558  O   HOH B1510     -12.064  29.683   3.687  1.00  0.00           O  
HETATM 4559  H1  HOH B1510     -11.321  29.148   3.409  1.00  0.00           H  
HETATM 4560  H2  HOH B1510     -12.815  29.308   3.226  1.00  0.00           H  
HETATM 4561  O   HOH B1511      -8.592  29.241  -4.089  1.00  0.00           O  
HETATM 4562  H1  HOH B1511      -9.207  29.819  -4.541  1.00  0.00           H  
HETATM 4563  H2  HOH B1511      -8.216  28.700  -4.783  1.00  0.00           H  
HETATM 4564  O   HOH B1512     -11.367  28.069  -6.248  1.00  0.00           O  
HETATM 4565  H1  HOH B1512     -12.038  27.431  -6.008  1.00  0.00           H  
HETATM 4566  H2  HOH B1512     -11.105  27.821  -7.134  1.00  0.00           H  
HETATM 4567  O   HOH B1513       2.349  34.951  -3.767  1.00  0.00           O  
HETATM 4568  H1  HOH B1513       2.933  34.912  -4.524  1.00  0.00           H  
HETATM 4569  H2  HOH B1513       1.471  34.848  -4.134  1.00  0.00           H  
HETATM 4570  O   HOH B1514      -3.241  26.496 -12.213  1.00  0.00           O  
HETATM 4571  H1  HOH B1514      -3.609  26.866 -13.015  1.00  0.00           H  
HETATM 4572  H2  HOH B1514      -2.582  27.133 -11.935  1.00  0.00           H  
HETATM 4573  O   HOH B1515       7.822  43.005  10.764  1.00  0.00           O  
HETATM 4574  H1  HOH B1515       7.088  42.700  11.296  1.00  0.00           H  
HETATM 4575  H2  HOH B1515       8.218  43.707  11.281  1.00  0.00           H  
HETATM 4576  O   HOH B1516     -11.861  33.786   4.377  1.00  0.00           O  
HETATM 4577  H1  HOH B1516     -11.151  33.243   4.033  1.00  0.00           H  
HETATM 4578  H2  HOH B1516     -11.722  34.645   3.978  1.00  0.00           H  
HETATM 4579  O   HOH B1517      -2.252  33.447 -11.691  1.00  0.00           O  
HETATM 4580  H1  HOH B1517      -1.775  32.700 -11.331  1.00  0.00           H  
HETATM 4581  H2  HOH B1517      -1.636  34.178 -11.628  1.00  0.00           H  
HETATM 4582  O   HOH B1518      -5.176  35.039 -14.384  1.00  0.00           O  
HETATM 4583  H1  HOH B1518      -4.894  35.719 -14.996  1.00  0.00           H  
HETATM 4584  H2  HOH B1518      -5.263  35.493 -13.545  1.00  0.00           H  
HETATM 4585  O   HOH B1519      -0.218  30.366  -5.872  1.00  0.00           O  
HETATM 4586  H1  HOH B1519      -0.237  30.366  -4.915  1.00  0.00           H  
HETATM 4587  H2  HOH B1519       0.684  30.600  -6.093  1.00  0.00           H  
HETATM 4588  O   HOH B1520       2.980  43.443  -1.170  1.00  0.00           O  
HETATM 4589  H1  HOH B1520       3.796  43.562  -0.685  1.00  0.00           H  
HETATM 4590  H2  HOH B1520       3.186  43.725  -2.061  1.00  0.00           H  
HETATM 4591  O   HOH B1521      -8.500  38.702  -0.753  1.00  0.00           O  
HETATM 4592  H1  HOH B1521      -9.116  38.415  -0.079  1.00  0.00           H  
HETATM 4593  H2  HOH B1521      -8.145  37.889  -1.114  1.00  0.00           H  
HETATM 4594  O   HOH B1522       6.301  35.735  -6.165  1.00  0.00           O  
HETATM 4595  H1  HOH B1522       6.346  36.686  -6.257  1.00  0.00           H  
HETATM 4596  H2  HOH B1522       6.961  35.403  -6.775  1.00  0.00           H  
HETATM 4597  O   HOH B1523     -14.282  25.591  -2.480  1.00  0.00           O  
HETATM 4598  H1  HOH B1523     -14.188  25.152  -3.325  1.00  0.00           H  
HETATM 4599  H2  HOH B1523     -14.076  26.508  -2.661  1.00  0.00           H  
HETATM 4600  O   HOH B1524      -6.059  37.317   5.843  1.00  0.00           O  
HETATM 4601  H1  HOH B1524      -5.945  36.367   5.831  1.00  0.00           H  
HETATM 4602  H2  HOH B1524      -5.633  37.620   5.041  1.00  0.00           H  
HETATM 4603  O   HOH B1525      -9.979  34.888  13.494  1.00  0.00           O  
HETATM 4604  H1  HOH B1525      -9.172  34.963  14.002  1.00  0.00           H  
HETATM 4605  H2  HOH B1525     -10.662  34.730  14.147  1.00  0.00           H  
HETATM 4606  O   HOH B1526      -3.226  36.900  -0.525  1.00  0.00           O  
HETATM 4607  H1  HOH B1526      -3.594  37.092  -1.388  1.00  0.00           H  
HETATM 4608  H2  HOH B1526      -2.875  36.013  -0.606  1.00  0.00           H  
HETATM 4609  O   HOH B1527      -5.714  32.298 -11.913  1.00  0.00           O  
HETATM 4610  H1  HOH B1527      -5.057  32.359 -12.606  1.00  0.00           H  
HETATM 4611  H2  HOH B1527      -5.263  32.607 -11.127  1.00  0.00           H  
HETATM 4612  O   HOH B1528     -11.150  39.174   8.269  1.00  0.00           O  
HETATM 4613  H1  HOH B1528     -11.294  39.654   7.453  1.00  0.00           H  
HETATM 4614  H2  HOH B1528     -10.886  39.845   8.898  1.00  0.00           H  
HETATM 4615  O   HOH B1529     -12.942  40.209  -0.496  1.00  0.00           O  
HETATM 4616  H1  HOH B1529     -12.329  40.859  -0.154  1.00  0.00           H  
HETATM 4617  H2  HOH B1529     -13.612  40.129   0.183  1.00  0.00           H  
HETATM 4618  O   HOH B1530      -5.884  25.375  -5.693  1.00  0.00           O  
HETATM 4619  H1  HOH B1530      -4.971  25.538  -5.930  1.00  0.00           H  
HETATM 4620  H2  HOH B1530      -5.841  25.009  -4.810  1.00  0.00           H  
HETATM 4621  O   HOH B1531      -3.341  33.146  -7.815  1.00  0.00           O  
HETATM 4622  H1  HOH B1531      -2.933  32.710  -8.564  1.00  0.00           H  
HETATM 4623  H2  HOH B1531      -3.239  32.527  -7.092  1.00  0.00           H  
HETATM 4624  O   HOH B1532       4.825  38.309  -4.001  1.00  0.00           O  
HETATM 4625  H1  HOH B1532       4.613  38.726  -3.166  1.00  0.00           H  
HETATM 4626  H2  HOH B1532       3.974  38.110  -4.392  1.00  0.00           H  
HETATM 4627  O   HOH B1533       2.393  34.567  12.738  1.00  0.00           O  
HETATM 4628  H1  HOH B1533       2.083  34.627  11.835  1.00  0.00           H  
HETATM 4629  H2  HOH B1533       3.342  34.681  12.674  1.00  0.00           H  
HETATM 4630  O   HOH B1534     -10.791  35.952   3.286  1.00  0.00           O  
HETATM 4631  H1  HOH B1534     -10.025  35.470   2.974  1.00  0.00           H  
HETATM 4632  H2  HOH B1534     -11.168  36.340   2.496  1.00  0.00           H  
HETATM 4633  O   HOH B1535     -11.387  30.745   6.236  1.00  0.00           O  
HETATM 4634  H1  HOH B1535     -11.482  30.471   5.323  1.00  0.00           H  
HETATM 4635  H2  HOH B1535     -11.397  31.701   6.202  1.00  0.00           H  
HETATM 4636  O   HOH B1536       0.942  32.591   7.054  1.00  0.00           O  
HETATM 4637  H1  HOH B1536       0.269  32.017   6.688  1.00  0.00           H  
HETATM 4638  H2  HOH B1536       1.527  32.002   7.530  1.00  0.00           H  
HETATM 4639  O   HOH B1537       1.477  25.069   2.513  1.00  0.00           O  
HETATM 4640  H1  HOH B1537       1.288  25.919   2.911  1.00  0.00           H  
HETATM 4641  H2  HOH B1537       0.735  24.518   2.761  1.00  0.00           H  
HETATM 4642  O   HOH B1538      -9.771  38.612  -3.416  1.00  0.00           O  
HETATM 4643  H1  HOH B1538     -10.390  39.131  -3.929  1.00  0.00           H  
HETATM 4644  H2  HOH B1538      -9.861  38.946  -2.523  1.00  0.00           H  
HETATM 4645  O   HOH B1539      -2.416  39.927  -6.355  1.00  0.00           O  
HETATM 4646  H1  HOH B1539      -2.478  39.695  -7.281  1.00  0.00           H  
HETATM 4647  H2  HOH B1539      -3.077  40.608  -6.233  1.00  0.00           H  
HETATM 4648  O   HOH B1540      -7.355  27.892  -6.247  1.00  0.00           O  
HETATM 4649  H1  HOH B1540      -6.994  28.208  -7.075  1.00  0.00           H  
HETATM 4650  H2  HOH B1540      -6.877  27.082  -6.070  1.00  0.00           H  
HETATM 4651  O   HOH B1541     -11.685  31.794  -8.301  1.00  0.00           O  
HETATM 4652  H1  HOH B1541     -12.257  32.085  -7.591  1.00  0.00           H  
HETATM 4653  H2  HOH B1541     -11.534  32.580  -8.826  1.00  0.00           H  
HETATM 4654  O   HOH B1542       5.074  31.876   2.994  1.00  0.00           O  
HETATM 4655  H1  HOH B1542       4.632  32.194   3.782  1.00  0.00           H  
HETATM 4656  H2  HOH B1542       5.439  32.663   2.589  1.00  0.00           H  
HETATM 4657  O   HOH B1543      -8.211  39.343 -14.298  1.00  0.00           O  
HETATM 4658  H1  HOH B1543      -7.719  38.660 -13.843  1.00  0.00           H  
HETATM 4659  H2  HOH B1543      -7.707  40.143 -14.148  1.00  0.00           H  
HETATM 4660  O   HOH B1544      -6.085  26.638  -9.218  1.00  0.00           O  
HETATM 4661  H1  HOH B1544      -5.236  26.489  -8.800  1.00  0.00           H  
HETATM 4662  H2  HOH B1544      -6.057  26.109 -10.015  1.00  0.00           H  
HETATM 4663  O   HOH B1545      -6.831  40.153   0.751  1.00  0.00           O  
HETATM 4664  H1  HOH B1545      -7.128  39.764   1.573  1.00  0.00           H  
HETATM 4665  H2  HOH B1545      -7.454  39.835   0.097  1.00  0.00           H  
HETATM 4666  O   HOH B1546       9.088  34.463   7.575  1.00  0.00           O  
HETATM 4667  H1  HOH B1546       8.549  33.894   8.124  1.00  0.00           H  
HETATM 4668  H2  HOH B1546       8.491  35.153   7.284  1.00  0.00           H  
HETATM 4669  O   HOH B1547      -2.865  29.833   6.046  1.00  0.00           O  
HETATM 4670  H1  HOH B1547      -2.590  30.747   5.975  1.00  0.00           H  
HETATM 4671  H2  HOH B1547      -2.402  29.503   6.816  1.00  0.00           H  
HETATM 4672  O   HOH B1548      -1.865  33.773  14.237  1.00  0.00           O  
HETATM 4673  H1  HOH B1548      -1.138  33.213  14.509  1.00  0.00           H  
HETATM 4674  H2  HOH B1548      -1.503  34.308  13.530  1.00  0.00           H  
HETATM 4675  O   HOH B1549      -0.850  30.871  13.189  1.00  0.00           O  
HETATM 4676  H1  HOH B1549      -0.625  30.796  14.116  1.00  0.00           H  
HETATM 4677  H2  HOH B1549      -1.707  30.451  13.115  1.00  0.00           H  
HETATM 4678  O   HOH B1550       3.919  40.775  -8.066  1.00  0.00           O  
HETATM 4679  H1  HOH B1550       3.769  41.550  -8.606  1.00  0.00           H  
HETATM 4680  H2  HOH B1550       3.273  40.843  -7.363  1.00  0.00           H  
HETATM 4681  O   HOH B1551       9.070  39.074  -5.272  1.00  0.00           O  
HETATM 4682  H1  HOH B1551       9.459  38.341  -4.794  1.00  0.00           H  
HETATM 4683  H2  HOH B1551       9.471  39.035  -6.140  1.00  0.00           H  
HETATM 4684  O   HOH B1552     -10.115  35.304  -2.573  1.00  0.00           O  
HETATM 4685  H1  HOH B1552     -10.347  35.523  -1.670  1.00  0.00           H  
HETATM 4686  H2  HOH B1552      -9.272  35.734  -2.714  1.00  0.00           H  
HETATM 4687  O   HOH B1553      13.214  26.122  -1.279  1.00  0.00           O  
HETATM 4688  H1  HOH B1553      13.332  26.477  -0.398  1.00  0.00           H  
HETATM 4689  H2  HOH B1553      14.102  25.981  -1.604  1.00  0.00           H  
HETATM 4690  O   HOH B1554      -0.510  31.616  -1.289  1.00  0.00           O  
HETATM 4691  H1  HOH B1554      -0.351  30.896  -1.899  1.00  0.00           H  
HETATM 4692  H2  HOH B1554       0.363  31.882  -1.000  1.00  0.00           H  
HETATM 4693  O   HOH B1555     -14.657  41.566  14.590  1.00  0.00           O  
HETATM 4694  H1  HOH B1555     -13.952  41.852  15.170  1.00  0.00           H  
HETATM 4695  H2  HOH B1555     -14.210  41.124  13.869  1.00  0.00           H  
HETATM 4696  O   HOH B1556     -13.381  37.187  -3.342  1.00  0.00           O  
HETATM 4697  H1  HOH B1556     -12.890  37.072  -2.528  1.00  0.00           H  
HETATM 4698  H2  HOH B1556     -13.464  38.136  -3.439  1.00  0.00           H  
HETATM 4699  O   HOH B1557     -11.776  34.726  -4.668  1.00  0.00           O  
HETATM 4700  H1  HOH B1557     -12.499  35.337  -4.531  1.00  0.00           H  
HETATM 4701  H2  HOH B1557     -11.170  34.906  -3.948  1.00  0.00           H  
HETATM 4702  O   HOH B1558     -13.387  26.023  -5.373  1.00  0.00           O  
HETATM 4703  H1  HOH B1558     -13.936  26.761  -5.640  1.00  0.00           H  
HETATM 4704  H2  HOH B1558     -13.976  25.268  -5.392  1.00  0.00           H  
HETATM 4705  O   HOH B1559     -12.837  39.844  -3.263  1.00  0.00           O  
HETATM 4706  H1  HOH B1559     -12.882  39.914  -2.309  1.00  0.00           H  
HETATM 4707  H2  HOH B1559     -12.748  40.748  -3.566  1.00  0.00           H  
HETATM 4708  O   HOH B1560      -3.283  37.945   1.882  1.00  0.00           O  
HETATM 4709  H1  HOH B1560      -3.169  37.499   1.042  1.00  0.00           H  
HETATM 4710  H2  HOH B1560      -2.464  38.423   2.013  1.00  0.00           H  
HETATM 4711  O   HOH B1561      -0.146  35.817  13.166  1.00  0.00           O  
HETATM 4712  H1  HOH B1561       0.691  35.357  13.239  1.00  0.00           H  
HETATM 4713  H2  HOH B1561       0.056  36.721  13.408  1.00  0.00           H  
HETATM 4714  O   HOH B1562      -6.362  39.685 -10.985  1.00  0.00           O  
HETATM 4715  H1  HOH B1562      -6.091  39.553 -10.076  1.00  0.00           H  
HETATM 4716  H2  HOH B1562      -5.951  40.511 -11.240  1.00  0.00           H  
HETATM 4717  O   HOH B1563      -7.812  42.038   2.411  1.00  0.00           O  
HETATM 4718  H1  HOH B1563      -8.044  41.331   3.013  1.00  0.00           H  
HETATM 4719  H2  HOH B1563      -7.615  41.595   1.586  1.00  0.00           H  
HETATM 4720  O   HOH B1564      -7.837  24.805  -0.796  1.00  0.00           O  
HETATM 4721  H1  HOH B1564      -7.670  25.558  -1.363  1.00  0.00           H  
HETATM 4722  H2  HOH B1564      -7.272  24.948  -0.035  1.00  0.00           H  
HETATM 4723  O   HOH B1565       3.134  32.101  -8.890  1.00  0.00           O  
HETATM 4724  H1  HOH B1565       4.052  32.132  -8.619  1.00  0.00           H  
HETATM 4725  H2  HOH B1565       2.988  31.189  -9.139  1.00  0.00           H  
HETATM 4726  O   HOH B1566     -10.054  39.832 -10.547  1.00  0.00           O  
HETATM 4727  H1  HOH B1566      -9.262  39.396 -10.861  1.00  0.00           H  
HETATM 4728  H2  HOH B1566     -10.239  39.415  -9.705  1.00  0.00           H  
HETATM 4729  O   HOH B1567      -0.222  35.405 -11.136  1.00  0.00           O  
HETATM 4730  H1  HOH B1567       0.598  34.928 -11.013  1.00  0.00           H  
HETATM 4731  H2  HOH B1567      -0.393  35.813 -10.286  1.00  0.00           H  
HETATM 4732  O   HOH B1568      -2.236  38.812  -3.603  1.00  0.00           O  
HETATM 4733  H1  HOH B1568      -3.021  39.124  -3.153  1.00  0.00           H  
HETATM 4734  H2  HOH B1568      -2.356  39.085  -4.512  1.00  0.00           H  
HETATM 4735  O   HOH B1569      -9.122  34.163   2.053  1.00  0.00           O  
HETATM 4736  H1  HOH B1569      -8.186  33.966   2.015  1.00  0.00           H  
HETATM 4737  H2  HOH B1569      -9.526  33.352   2.362  1.00  0.00           H  
HETATM 4738  O   HOH B1570      -6.755  43.484   7.241  1.00  0.00           O  
HETATM 4739  H1  HOH B1570      -5.990  43.150   6.771  1.00  0.00           H  
HETATM 4740  H2  HOH B1570      -6.510  44.374   7.496  1.00  0.00           H  
HETATM 4741  O   HOH B1571      -2.413  24.318  -9.734  1.00  0.00           O  
HETATM 4742  H1  HOH B1571      -1.596  24.297  -9.237  1.00  0.00           H  
HETATM 4743  H2  HOH B1571      -2.139  24.264 -10.650  1.00  0.00           H  
HETATM 4744  O   HOH B1572      -7.726  41.076  -5.175  1.00  0.00           O  
HETATM 4745  H1  HOH B1572      -7.745  41.994  -5.448  1.00  0.00           H  
HETATM 4746  H2  HOH B1572      -7.860  41.105  -4.228  1.00  0.00           H  
HETATM 4747  O   HOH B1573      -3.996  32.625 -14.041  1.00  0.00           O  
HETATM 4748  H1  HOH B1573      -4.384  33.456 -14.313  1.00  0.00           H  
HETATM 4749  H2  HOH B1573      -3.053  32.780 -14.067  1.00  0.00           H  
HETATM 4750  O   HOH B1574      -7.075  38.581  -4.347  1.00  0.00           O  
HETATM 4751  H1  HOH B1574      -7.958  38.426  -4.010  1.00  0.00           H  
HETATM 4752  H2  HOH B1574      -7.127  39.440  -4.767  1.00  0.00           H  
HETATM 4753  O   HOH B1575       9.919  39.331   0.736  1.00  0.00           O  
HETATM 4754  H1  HOH B1575      10.738  39.206   0.257  1.00  0.00           H  
HETATM 4755  H2  HOH B1575       9.974  38.718   1.469  1.00  0.00           H  
HETATM 4756  O   HOH B1576      -1.125  28.784  -8.123  1.00  0.00           O  
HETATM 4757  H1  HOH B1576      -0.569  28.008  -8.192  1.00  0.00           H  
HETATM 4758  H2  HOH B1576      -0.589  29.423  -7.653  1.00  0.00           H  
HETATM 4759  O   HOH B1577      -1.117  42.128  13.983  1.00  0.00           O  
HETATM 4760  H1  HOH B1577      -0.833  43.003  13.714  1.00  0.00           H  
HETATM 4761  H2  HOH B1577      -0.596  41.937  14.763  1.00  0.00           H  
HETATM 4762  O   HOH B1578      -1.056  39.247   2.002  1.00  0.00           O  
HETATM 4763  H1  HOH B1578      -0.944  40.055   1.501  1.00  0.00           H  
HETATM 4764  H2  HOH B1578      -0.184  39.060   2.352  1.00  0.00           H  
HETATM 4765  O   HOH B1579      -8.129  37.006  11.909  1.00  0.00           O  
HETATM 4766  H1  HOH B1579      -8.357  36.489  12.682  1.00  0.00           H  
HETATM 4767  H2  HOH B1579      -7.431  37.589  12.206  1.00  0.00           H  
HETATM 4768  O   HOH B1580       2.949  42.399  14.683  1.00  0.00           O  
HETATM 4769  H1  HOH B1580       3.317  41.517  14.632  1.00  0.00           H  
HETATM 4770  H2  HOH B1580       3.640  42.968  14.346  1.00  0.00           H  
HETATM 4771  O   HOH B1581      11.596  36.235  -2.208  1.00  0.00           O  
HETATM 4772  H1  HOH B1581      11.111  35.415  -2.121  1.00  0.00           H  
HETATM 4773  H2  HOH B1581      12.459  35.971  -2.527  1.00  0.00           H  
HETATM 4774  O   HOH B1582       3.947  34.707  -6.040  1.00  0.00           O  
HETATM 4775  H1  HOH B1582       4.849  35.016  -6.118  1.00  0.00           H  
HETATM 4776  H2  HOH B1582       3.431  35.343  -6.537  1.00  0.00           H  
HETATM 4777  O   HOH B1583      -2.181  35.794  -6.548  1.00  0.00           O  
HETATM 4778  H1  HOH B1583      -2.899  36.201  -6.062  1.00  0.00           H  
HETATM 4779  H2  HOH B1583      -2.466  34.891  -6.685  1.00  0.00           H  
HETATM 4780  O   HOH B1584     -11.425  23.724  -5.707  1.00  0.00           O  
HETATM 4781  H1  HOH B1584     -10.903  24.083  -4.990  1.00  0.00           H  
HETATM 4782  H2  HOH B1584     -12.149  24.342  -5.810  1.00  0.00           H  
HETATM 4783  O   HOH B1585     -12.659  39.041  -6.864  1.00  0.00           O  
HETATM 4784  H1  HOH B1585     -13.258  39.168  -7.600  1.00  0.00           H  
HETATM 4785  H2  HOH B1585     -13.131  38.461  -6.268  1.00  0.00           H  
HETATM 4786  O   HOH B1586      -2.365  34.002   0.562  1.00  0.00           O  
HETATM 4787  H1  HOH B1586      -1.739  34.716   0.682  1.00  0.00           H  
HETATM 4788  H2  HOH B1586      -1.846  33.289   0.187  1.00  0.00           H  
HETATM 4789  O   HOH B1587      12.945  30.506   0.258  1.00  0.00           O  
HETATM 4790  H1  HOH B1587      12.738  30.094  -0.580  1.00  0.00           H  
HETATM 4791  H2  HOH B1587      12.121  30.905   0.539  1.00  0.00           H  
HETATM 4792  O   HOH B1588      -9.506  36.284   5.943  1.00  0.00           O  
HETATM 4793  H1  HOH B1588     -10.093  36.390   5.194  1.00  0.00           H  
HETATM 4794  H2  HOH B1588      -9.049  37.122   6.010  1.00  0.00           H  
HETATM 4795  O   HOH B1589     -13.663  26.187   0.161  1.00  0.00           O  
HETATM 4796  H1  HOH B1589     -13.871  25.769  -0.675  1.00  0.00           H  
HETATM 4797  H2  HOH B1589     -13.098  26.924  -0.074  1.00  0.00           H  
HETATM 4798  O   HOH B1590       4.497  24.946  -0.465  1.00  0.00           O  
HETATM 4799  H1  HOH B1590       5.387  24.819  -0.791  1.00  0.00           H  
HETATM 4800  H2  HOH B1590       4.471  25.863  -0.190  1.00  0.00           H  
HETATM 4801  O   HOH B1591      -2.904  41.945 -10.148  1.00  0.00           O  
HETATM 4802  H1  HOH B1591      -3.031  42.232  -9.244  1.00  0.00           H  
HETATM 4803  H2  HOH B1591      -1.971  42.081 -10.314  1.00  0.00           H  
HETATM 4804  O   HOH B1592      -4.649  36.985  -5.228  1.00  0.00           O  
HETATM 4805  H1  HOH B1592      -4.364  36.940  -4.316  1.00  0.00           H  
HETATM 4806  H2  HOH B1592      -5.388  37.593  -5.219  1.00  0.00           H  
HETATM 4807  O   HOH B1593     -10.568  40.351 -13.615  1.00  0.00           O  
HETATM 4808  H1  HOH B1593      -9.659  40.155 -13.386  1.00  0.00           H  
HETATM 4809  H2  HOH B1593     -10.762  39.765 -14.346  1.00  0.00           H  
HETATM 4810  O   HOH B1594      -9.896  25.050  -4.020  1.00  0.00           O  
HETATM 4811  H1  HOH B1594      -9.148  25.645  -3.976  1.00  0.00           H  
HETATM 4812  H2  HOH B1594     -10.655  25.604  -3.836  1.00  0.00           H  
HETATM 4813  O   HOH B1595      -1.820  33.056  -4.827  1.00  0.00           O  
HETATM 4814  H1  HOH B1595      -2.771  32.982  -4.909  1.00  0.00           H  
HETATM 4815  H2  HOH B1595      -1.480  32.273  -5.261  1.00  0.00           H  
HETATM 4816  O   HOH B1596      -2.016  39.747   5.056  1.00  0.00           O  
HETATM 4817  H1  HOH B1596      -2.474  39.360   4.310  1.00  0.00           H  
HETATM 4818  H2  HOH B1596      -1.704  40.593   4.732  1.00  0.00           H  
HETATM 4819  O   HOH B1597       2.069  37.649  -0.719  1.00  0.00           O  
HETATM 4820  H1  HOH B1597       1.116  37.669  -0.639  1.00  0.00           H  
HETATM 4821  H2  HOH B1597       2.388  37.898   0.149  1.00  0.00           H  
HETATM 4822  O   HOH B1598       2.107  28.532 -14.525  1.00  0.00           O  
HETATM 4823  H1  HOH B1598       1.195  28.800 -14.409  1.00  0.00           H  
HETATM 4824  H2  HOH B1598       2.341  28.113 -13.696  1.00  0.00           H  
HETATM 4825  O   HOH B1599      -9.775  35.510 -11.733  1.00  0.00           O  
HETATM 4826  H1  HOH B1599     -10.595  36.003 -11.770  1.00  0.00           H  
HETATM 4827  H2  HOH B1599      -9.137  36.132 -11.384  1.00  0.00           H  
HETATM 4828  O   HOH B1600       4.928  35.714   2.742  1.00  0.00           O  
HETATM 4829  H1  HOH B1600       5.474  35.001   2.411  1.00  0.00           H  
HETATM 4830  H2  HOH B1600       5.053  36.425   2.113  1.00  0.00           H  
HETATM 4831  O   HOH B1601       0.239  34.501  -5.277  1.00  0.00           O  
HETATM 4832  H1  HOH B1601      -0.550  34.112  -4.900  1.00  0.00           H  
HETATM 4833  H2  HOH B1601       0.476  33.916  -5.996  1.00  0.00           H  
HETATM 4834  O   HOH B1602      -3.977  35.695 -11.719  1.00  0.00           O  
HETATM 4835  H1  HOH B1602      -4.261  35.717 -10.806  1.00  0.00           H  
HETATM 4836  H2  HOH B1602      -3.573  34.834 -11.825  1.00  0.00           H  
HETATM 4837  O   HOH B1603      -5.255  41.931  -2.541  1.00  0.00           O  
HETATM 4838  H1  HOH B1603      -6.186  41.768  -2.398  1.00  0.00           H  
HETATM 4839  H2  HOH B1603      -5.173  42.885  -2.536  1.00  0.00           H  
HETATM 4840  O   HOH B1604      -9.475  27.632  -8.581  1.00  0.00           O  
HETATM 4841  H1  HOH B1604      -9.033  27.915  -7.781  1.00  0.00           H  
HETATM 4842  H2  HOH B1604      -9.080  28.162  -9.274  1.00  0.00           H  
HETATM 4843  O   HOH B1605       1.965  34.425   9.855  1.00  0.00           O  
HETATM 4844  H1  HOH B1605       1.194  33.962   9.527  1.00  0.00           H  
HETATM 4845  H2  HOH B1605       2.702  34.009   9.409  1.00  0.00           H  
HETATM 4846  O   HOH B1606       5.135  40.571 -13.373  1.00  0.00           O  
HETATM 4847  H1  HOH B1606       5.493  41.445 -13.532  1.00  0.00           H  
HETATM 4848  H2  HOH B1606       4.548  40.684 -12.627  1.00  0.00           H  
HETATM 4849  O   HOH B1607      11.296  36.841   1.671  1.00  0.00           O  
HETATM 4850  H1  HOH B1607      11.644  36.255   2.343  1.00  0.00           H  
HETATM 4851  H2  HOH B1607      10.614  36.329   1.236  1.00  0.00           H  
HETATM 4852  O   HOH B1608      12.625  34.689  -5.218  1.00  0.00           O  
HETATM 4853  H1  HOH B1608      13.038  34.929  -4.389  1.00  0.00           H  
HETATM 4854  H2  HOH B1608      13.045  35.252  -5.868  1.00  0.00           H  
HETATM 4855  O   HOH B1609      -9.425  32.995  -5.191  1.00  0.00           O  
HETATM 4856  H1  HOH B1609     -10.203  33.550  -5.248  1.00  0.00           H  
HETATM 4857  H2  HOH B1609      -9.664  32.197  -5.663  1.00  0.00           H  
HETATM 4858  O   HOH B1610       2.117  33.950 -10.519  1.00  0.00           O  
HETATM 4859  H1  HOH B1610       2.707  34.694 -10.394  1.00  0.00           H  
HETATM 4860  H2  HOH B1610       2.369  33.327  -9.838  1.00  0.00           H  
HETATM 4861  O   HOH B1611      -1.293  35.086  -2.354  1.00  0.00           O  
HETATM 4862  H1  HOH B1611      -0.544  35.676  -2.443  1.00  0.00           H  
HETATM 4863  H2  HOH B1611      -1.015  34.279  -2.788  1.00  0.00           H  
HETATM 4864  O   HOH B1612      -9.963  43.103  -4.362  1.00  0.00           O  
HETATM 4865  H1  HOH B1612     -10.625  43.348  -3.717  1.00  0.00           H  
HETATM 4866  H2  HOH B1612     -10.434  42.567  -4.999  1.00  0.00           H  
HETATM 4867  O   HOH B1613      -5.324  28.591  -3.774  1.00  0.00           O  
HETATM 4868  H1  HOH B1613      -5.410  29.262  -4.452  1.00  0.00           H  
HETATM 4869  H2  HOH B1613      -4.477  28.769  -3.366  1.00  0.00           H  
HETATM 4870  O   HOH B1614      -7.855  37.555 -10.572  1.00  0.00           O  
HETATM 4871  H1  HOH B1614      -7.173  38.169 -10.843  1.00  0.00           H  
HETATM 4872  H2  HOH B1614      -7.931  37.682  -9.626  1.00  0.00           H  
HETATM 4873  O   HOH B1615       2.000  29.551  -8.539  1.00  0.00           O  
HETATM 4874  H1  HOH B1615       2.916  29.366  -8.741  1.00  0.00           H  
HETATM 4875  H2  HOH B1615       1.511  29.161  -9.263  1.00  0.00           H  
HETATM 4876  O   HOH B1616       8.963  31.184  -6.249  1.00  0.00           O  
HETATM 4877  H1  HOH B1616       9.074  30.485  -6.894  1.00  0.00           H  
HETATM 4878  H2  HOH B1616       9.642  31.822  -6.469  1.00  0.00           H  
HETATM 4879  O   HOH B1617      -6.207  35.596  -6.983  1.00  0.00           O  
HETATM 4880  H1  HOH B1617      -5.454  36.032  -6.586  1.00  0.00           H  
HETATM 4881  H2  HOH B1617      -6.579  35.068  -6.277  1.00  0.00           H  
HETATM 4882  O   HOH B1618       1.984  35.087   6.214  1.00  0.00           O  
HETATM 4883  H1  HOH B1618       1.721  34.251   6.598  1.00  0.00           H  
HETATM 4884  H2  HOH B1618       1.166  35.577   6.121  1.00  0.00           H  
HETATM 4885  O   HOH B1619       0.550  27.383   4.189  1.00  0.00           O  
HETATM 4886  H1  HOH B1619       1.253  28.033   4.186  1.00  0.00           H  
HETATM 4887  H2  HOH B1619       0.340  27.261   5.115  1.00  0.00           H  
HETATM 4888  O   HOH B1620      -4.212  31.881   8.748  1.00  0.00           O  
HETATM 4889  H1  HOH B1620      -3.938  31.248   9.412  1.00  0.00           H  
HETATM 4890  H2  HOH B1620      -3.926  32.727   9.092  1.00  0.00           H  
HETATM 4891  O   HOH B1621       2.482  32.390   2.157  1.00  0.00           O  
HETATM 4892  H1  HOH B1621       2.338  33.205   2.638  1.00  0.00           H  
HETATM 4893  H2  HOH B1621       3.398  32.170   2.326  1.00  0.00           H  
HETATM 4894  O   HOH B1622      -8.033  33.459 -12.957  1.00  0.00           O  
HETATM 4895  H1  HOH B1622      -7.159  33.149 -12.725  1.00  0.00           H  
HETATM 4896  H2  HOH B1622      -8.487  33.548 -12.119  1.00  0.00           H  
HETATM 4897  O   HOH B1623      -8.390  33.308  11.630  1.00  0.00           O  
HETATM 4898  H1  HOH B1623      -8.778  33.905  12.270  1.00  0.00           H  
HETATM 4899  H2  HOH B1623      -7.988  33.882  10.979  1.00  0.00           H  
HETATM 4900  O   HOH B1624      -2.369  32.114   2.923  1.00  0.00           O  
HETATM 4901  H1  HOH B1624      -3.285  32.227   3.179  1.00  0.00           H  
HETATM 4902  H2  HOH B1624      -2.139  32.934   2.486  1.00  0.00           H  
HETATM 4903  O   HOH B1625      11.276  37.244  -8.283  1.00  0.00           O  
HETATM 4904  H1  HOH B1625      10.356  37.478  -8.405  1.00  0.00           H  
HETATM 4905  H2  HOH B1625      11.674  38.028  -7.905  1.00  0.00           H  
HETATM 4906  O   HOH B1626     -10.465  33.591   6.685  1.00  0.00           O  
HETATM 4907  H1  HOH B1626     -11.369  33.838   6.879  1.00  0.00           H  
HETATM 4908  H2  HOH B1626      -9.975  34.411   6.740  1.00  0.00           H  
HETATM 4909  O   HOH B1627      -0.158  37.400   6.650  1.00  0.00           O  
HETATM 4910  H1  HOH B1627      -0.928  37.966   6.594  1.00  0.00           H  
HETATM 4911  H2  HOH B1627      -0.112  37.148   7.572  1.00  0.00           H  
HETATM 4912  O   HOH B1628     -10.481  29.605 -10.319  1.00  0.00           O  
HETATM 4913  H1  HOH B1628      -9.919  30.347 -10.542  1.00  0.00           H  
HETATM 4914  H2  HOH B1628     -10.730  29.758  -9.407  1.00  0.00           H  
HETATM 4915  O   HOH B1629       0.342  36.538   9.468  1.00  0.00           O  
HETATM 4916  H1  HOH B1629       1.095  36.135   9.900  1.00  0.00           H  
HETATM 4917  H2  HOH B1629      -0.349  35.877   9.524  1.00  0.00           H  
HETATM 4918  O   HOH B1630       4.451  36.436   6.661  1.00  0.00           O  
HETATM 4919  H1  HOH B1630       3.708  36.461   7.264  1.00  0.00           H  
HETATM 4920  H2  HOH B1630       4.177  36.977   5.920  1.00  0.00           H  
HETATM 4921  O   HOH B1631       7.730  35.030 -11.518  1.00  0.00           O  
HETATM 4922  H1  HOH B1631       6.838  35.376 -11.536  1.00  0.00           H  
HETATM 4923  H2  HOH B1631       8.255  35.698 -11.959  1.00  0.00           H  
HETATM 4924  O   HOH B1632       2.560  38.525   5.867  1.00  0.00           O  
HETATM 4925  H1  HOH B1632       2.983  38.946   6.616  1.00  0.00           H  
HETATM 4926  H2  HOH B1632       1.668  38.346   6.165  1.00  0.00           H  
HETATM 4927  O   HOH B1633      -0.881  38.919   9.096  1.00  0.00           O  
HETATM 4928  H1  HOH B1633      -0.226  39.473   8.671  1.00  0.00           H  
HETATM 4929  H2  HOH B1633      -0.370  38.252   9.554  1.00  0.00           H  
HETATM 4930  O   HOH B1634       4.270  41.168   2.398  1.00  0.00           O  
HETATM 4931  H1  HOH B1634       5.000  41.771   2.259  1.00  0.00           H  
HETATM 4932  H2  HOH B1634       4.407  40.823   3.280  1.00  0.00           H  
HETATM 4933  O   HOH B1635       1.866  32.769  -0.328  1.00  0.00           O  
HETATM 4934  H1  HOH B1635       2.351  33.594  -0.326  1.00  0.00           H  
HETATM 4935  H2  HOH B1635       1.905  32.465   0.579  1.00  0.00           H  
HETATM 4936  O   HOH B1636       1.201  28.045 -11.165  1.00  0.00           O  
HETATM 4937  H1  HOH B1636       1.466  27.182 -10.846  1.00  0.00           H
[truncated: 588,425 more chars]
