# Supplementary material for: Intrinsic Conformational Dynamics of Glycine and Alanine in Polarizable Molecular Dynamics Force Fields: Comparison to Spectroscopic Data
Source: J Phys Chem B. 2024 Jun 15;128(25):6217–31. doi: 10.1021/acs.jpcb.4c02278 (PMC11215781; doi:10.1021/acs.jpcb.4c02278)
Supplement: Supplementary file 1 — jp4c02278_si_002.zip [file jp4c02278_si_002.zip › Simulation_Inputs/GGG_CHARMM_Drude_2019_SWM4-NDP_COO-/common/GGG_COO-.pdb]

CRYST1    0.000    0.000    0.000  90.00  90.00  90.00 P 1           1
ATOM      1  N   GLY X   1      11.370  20.100   6.000  1.00  0.00           N
ATOM      2  H1  GLY X   1      11.610  20.830   5.300  1.00  0.00           H
ATOM      3  H2  GLY X   1      12.190  19.460   5.920  1.00  0.00           H
ATOM      4  H3  GLY X   1      10.480  19.610   5.780  1.00  0.00           H
ATOM      5  CA  GLY X   1      11.290  20.770   7.360  1.00  0.00           C
ATOM      6  HA1 GLY X   1      12.240  21.260   7.530  1.00  0.00           H
ATOM      7  HA2 GLY X   1      10.480  21.480   7.250  1.00  0.00           H
ATOM      8  C   GLY X   1      11.000  19.870   8.550  1.00  0.00           C
ATOM      9  O   GLY X   1      10.840  18.700   8.270  1.00  0.00           O
ATOM     10  N   GLY X   2      11.010  20.400   9.810  1.00  0.00           N
ATOM     11  HN  GLY X   2      11.260  21.360   9.920  1.00  0.00           H
ATOM     12  CA  GLY X   2      10.670  19.710  11.040  1.00  0.00           C
ATOM     13  HA1 GLY X   2      11.570  19.210  11.350  1.00  0.00           H
ATOM     14  HA2 GLY X   2      10.430  20.520  11.710  1.00  0.00           H
ATOM     15  C   GLY X   2       9.490  18.840  11.090  1.00  0.00           C
ATOM     16  O   GLY X   2       8.450  19.230  10.640  1.00  0.00           O
ATOM     17  N   GLY X   3       9.650  17.670  11.660  1.00  0.00           N
ATOM     18  HN  GLY X   3      10.620  17.520  11.810  1.00  0.00           H
ATOM     19  CA  GLY X   3       8.750  16.580  11.890  1.00  0.00           C
ATOM     20  HA1 GLY X   3       8.500  16.020  11.000  1.00  0.00           H
ATOM     21  HA2 GLY X   3       9.140  16.020  12.730  1.00  0.00           H
ATOM     22  C   GLY X   3       7.380  16.940  12.400  1.00  0.00           C
ATOM     23  O   GLY X   3       6.390  16.770  11.770  1.00  0.00           O
ATOM     24  OXT GLY X   3       7.360  17.440  13.660  1.00  0.00           O
END
